# Supplementary material for: The curious case of proton migration under pressure in the malonic acid and 4,4′-bi­pyridine cocrystal
Source: IUCrJ. 2024 Jan 13;11(Pt 2):168–81. doi: 10.1107/S2052252524000344 (PMC10916288; doi:10.1107/S2052252524000344)
Supplement: Supplementary file 1 [file m-11-00168-sup1.cif]

data_BIPYMA
#==============================================================================

# PROCESSING SUMMARY (IUCr Office Use Only)

_journal_date_recd_electronic      2023-10-10
_journal_date_to_coeditor         ?
_journal_date_from_coeditor       ?
_journal_date_accepted     ?
_journal_date_printers_first      ?
_journal_date_printers_final      ?
_journal_date_proofs_out          ?
_journal_date_proofs_in           ?
_journal_coeditor_name            ?
_journal_coeditor_code      YC5045
_journal_coeditor_notes
; ?
;
_journal_paper_category      FA
_journal_techeditor_code      ?
_iucr_compatibility_tag          ACTA95
_journal_techeditor_notes  
;
;
_journal_coden_ASTM               ?
_journal_name_full                ?
_journal_year                     ?
_journal_volume                   ?
_journal_issue                    ?
_journal_page_first               ?
_journal_page_last                ?
_journal_suppl_publ_number        ?
_journal_suppl_publ_pages         ?

#==============================================================================

_audit_creation_date               2022-06-14
_audit_creation_method
;
Olex2 1.5
(compiled 2022.04.07 svn.rca3783a0 for OlexSys, GUI svn.r6498)
;
_audit_contact_author_address      ?
_audit_contact_author_email        ?
_audit_contact_author_name         ''
_audit_contact_author_phone        ?
_publ_contact_author_id_orcid      ?
_publ_section_references
;
Bourhis, L.J., Dolomanov, O.V., Gildea, R.J., Howard, J.A.K., Puschmann, H.
 (2015). Acta Cryst. A71, 59-75.

Dolomanov, O.V., Bourhis, L.J., Gildea, R.J, Howard, J.A.K. & Puschmann, H.
 (2009), J. Appl. Cryst. 42, 339-341.

Kleemiss, F., Dolomanov, O.V., Bodensteiner, M., Peyerimhoff, N., Midgley, M.,
Bourhis, L.J., Genoni, A., Malaspina, L.A., Jayatilaka, D., Spencer, J.L.,
White, F., Grundkoetter-Stock, B, Steinhauer, S., Lentz, D., Puschmann, H.,
Grabowsky, S. (2021), Chem. Sci., 12, 1675-1692.

Sheldrick, G.M. (2015). Acta Cryst. A71, 3-8.
;
_chemical_name_systematic          'Malonic acid 4,4'-bipyridyl'
_chemical_formula_moiety           'C3 H4 O4, C10 H8 N2'
_chemical_formula_sum              'C13 H12 N2 O4'
_chemical_formula_weight           260.251
_chemical_oxdiff_formula           'C13 H12 O4 N2'
loop_
  _atom_type_symbol
  _atom_type_scat_dispersion_real
  _atom_type_scat_dispersion_imag
  _atom_type_scat_source
  _atom_type_scat_dispersion_source
 C 0.01920 0.00962 'NoSpherA2: Chem.Sci. 2021, DOI:10.1039/D0SC05526C'
 'Henke, Gullikson and Davis, At. Data and Nucl. Data Tables, 1993, 54, 2'
 H 0.00000 0.00000 'NoSpherA2: Chem.Sci. 2021, DOI:10.1039/D0SC05526C'
 'Henke, Gullikson and Davis, At. Data and Nucl. Data Tables, 1993, 54, 2'
 N 0.03256 0.01839 'NoSpherA2: Chem.Sci. 2021, DOI:10.1039/D0SC05526C'
 'Henke, Gullikson and Davis, At. Data and Nucl. Data Tables, 1993, 54, 2'
 O 0.05239 0.03377 'NoSpherA2: Chem.Sci. 2021, DOI:10.1039/D0SC05526C'
 'Henke, Gullikson and Davis, At. Data and Nucl. Data Tables, 1993, 54, 2'

_space_group_crystal_system        'monoclinic'
_space_group_IT_number             15
_space_group_name_H-M_alt          'C 1 2/c 1'
_space_group_name_Hall             '-C 2yc'
loop_
  _space_group_symop_id
  _space_group_symop_operation_xyz
 1 x,y,z
 2 -x,y,-z+1/2
 3 -x,-y,-z
 4 x,-y,z-1/2
 5 x+1/2,y+1/2,z
 6 -x+1/2,y+1/2,-z+1/2
 7 -x+1/2,-y+1/2,-z
 8 x+1/2,-y+1/2,z-1/2

_symmetry_Int_Tables_number        15
_cell_length_a                     19.5688(9)
_cell_length_b                     4.0772(3)
_cell_length_c                     15.9523(8)
_cell_angle_alpha                  90
_cell_angle_beta                   104.783(5)
_cell_angle_gamma                  90
_cell_volume                       1230.64(13)
_cell_formula_units_Z              4
_cell_measurement_reflns_used      2314
_cell_measurement_temperature      298
_cell_measurement_theta_max        75.6400
_cell_measurement_theta_min        4.6510
_exptl_absorpt_coefficient_mu      0.890
_exptl_absorpt_correction_T_max    0.956
_exptl_absorpt_correction_T_min    0.874
_exptl_absorpt_correction_type     analytical
_exptl_absorpt_process_details
;
CrysAlisPro 1.171.41.93a (Rigaku Oxford Diffraction, 2020)
Analytical numeric absorption correction using a multifaceted crystal
model based on expressions derived by R.C. Clark & J.S. Reid.
(Clark, R. C. & Reid, J. S. (1995). Acta Cryst. A51, 887-897)
Empirical absorption correction using spherical harmonics,
implemented in SCALE3 ABSPACK scaling algorithm.
;
_exptl_crystal_colour              colourless
_exptl_crystal_colour_primary      colourless
_exptl_crystal_density_diffrn      1.405
_exptl_crystal_description         plate
_exptl_crystal_F_000               546.098
loop_
  _exptl_crystal_face_index_h
  _exptl_crystal_face_index_k
  _exptl_crystal_face_index_l
  _exptl_crystal_face_perp_dist
 -2 3 2 0.0976
 11 1 -7 0.0689
 2 -3 -2 0.0980
 -11 0 7 0.0639
 1 2 -4 0.1256
 -6 0 -7 0.0276
 6 1 7 0.0235

_exptl_crystal_size_max            0.229
_exptl_crystal_size_mid            0.145
_exptl_crystal_size_min            0.06
loop_
  _exptl_oxdiff_crystal_face_indexfrac_h
  _exptl_oxdiff_crystal_face_indexfrac_k
  _exptl_oxdiff_crystal_face_indexfrac_l
  _exptl_oxdiff_crystal_face_x
  _exptl_oxdiff_crystal_face_y
  _exptl_oxdiff_crystal_face_z
 -1.8517 2.5955 1.7034 -0.0329 0.4023 0.9149
 11.1956 0.5207 -6.6295 0.0708 -0.9090 0.4108
 1.5519 -2.6079 -1.5256 0.0310 -0.3778 -0.9254
 -11.3493 -0.1976 6.7952 -0.0743 0.9525 -0.2954
 0.8639 2.4829 -3.5803 0.3209 0.0234 0.9468
 -6.1237 -0.3639 -7.3873 0.9780 0.0771 -0.1936
 6.2334 0.5549 7.1690 -0.9608 -0.0759 0.2668

_diffrn_reflns_av_R_equivalents    0.0385
_diffrn_reflns_av_unetI/netI       0.0263
_diffrn_reflns_Laue_measured_fraction_full  1.0000
_diffrn_reflns_Laue_measured_fraction_max  0.9721
_diffrn_reflns_limit_h_max         24
_diffrn_reflns_limit_h_min         -24
_diffrn_reflns_limit_k_max         4
_diffrn_reflns_limit_k_min         -4
_diffrn_reflns_limit_l_max         19
_diffrn_reflns_limit_l_min         -20
_diffrn_reflns_number              6263
_diffrn_reflns_point_group_measured_fraction_full  1.0000
_diffrn_reflns_point_group_measured_fraction_max  0.9721
_diffrn_reflns_theta_full          67.6840
_diffrn_reflns_theta_max           76.22
_diffrn_reflns_theta_min           4.67
_diffrn_ambient_temperature        298
_diffrn_detector                   'CCD plate'
_diffrn_detector_area_resol_mean   10.5384
_diffrn_detector_type              Atlas
_diffrn_measured_fraction_theta_full  1.0000
_diffrn_measured_fraction_theta_max  0.9721
_diffrn_measurement_details
;
List of Runs (angles in degrees, time in seconds):

  # Type    Start    End  Width  t~exp~   \w     \q     \k     \f   Frames
--------------------------------------------------------------------------
  1  \w   -114.00 -13.00   1.00    1.50    --  -41.23 -57.00-150.00  101
  2  \w    -88.00   7.00   1.00    1.50    --  -41.23 110.00  99.00   95
  3  \w    -66.00  32.00   1.00    1.50    --  -41.23  57.00   0.00   98
  4  \w     59.00 158.00   1.00    1.50    --  112.00  15.00 150.00   99
  5  \w     86.00 158.00   1.00    1.50    --  112.00  45.00-150.00   72
  6  \w     36.00 106.00   1.00    1.50    --  112.00 -77.00  60.00   70
  7  \w     84.00 158.00   1.00    1.50    --  112.00  30.00   0.00   74
  8  \w     40.00  71.00   1.00    1.50    --  112.00 -61.00   0.00   31
  9  \w     29.00 107.00   1.00    1.50    --  112.00 -94.00 150.00   78
 10  \w     40.00  71.00   1.00    1.50    --  112.00 -61.00 -30.00   31
 11  \w     40.00  71.00   1.00    1.50    --  112.00 -61.00  30.00   31
 12  \w     24.00 158.00   1.00    1.50    --  112.00   0.00 -30.00  134
 13  \w     40.00  71.00   1.00    1.50    --  112.00 -61.00-180.00   31
 14  \w   -114.00 -13.00   1.00    1.50    --  -41.23 -57.00 -60.00  101
 15  \w     13.00 114.00   1.00    1.50    --   41.23  57.00 150.00  101
 16  \w     13.00 114.00   1.00    1.50    --   41.23  57.00  60.00  101
 17  \w     40.00  71.00   1.00    1.50    --  112.00 -61.00-120.00   31
 18  \w     82.00 158.00   1.00    1.50    --  112.00  77.00  30.00   76
 19  \w     83.00 158.00   1.00    1.50    --  112.00  61.00 150.00   75
 20  \w     36.00 109.00   1.00    1.50    --  112.00-111.00   0.00   73
 21  \w     40.00  71.00   1.00    1.50    --  112.00 -61.00 150.00   31
 22  \w     40.00  71.00   1.00    1.50    --  112.00 -61.00 -90.00   31
 23  \w    -42.00  33.00   1.00    1.50    --  -41.23  37.00 -60.00   75
 24  \w    -42.00  33.00   1.00    1.50    --  -41.23  37.00-120.00   75
 25  \w    -39.00  26.00   1.00    1.50    --   41.23 -19.00  30.00   65
 26  \w     83.00 158.00   1.00    1.50    --  112.00  61.00   0.00   75
 27  \w     83.00 158.00   1.00    1.50    --  112.00  61.00 -90.00   75
 28  \w     40.00  71.00   1.00    1.50    --  112.00 -61.00 120.00   31
 29  \w     86.00 115.00   1.00    1.50    --  112.00  45.00-120.00   29
 30  \w     40.00  71.00   1.00    1.50    --  112.00 -61.00-150.00   31
;
_diffrn_measurement_device         'four-circle diffractometer'
_diffrn_measurement_device_type   
 'SuperNova, Single source at offset/far, Atlas'
_diffrn_measurement_method         '\w scans'
_diffrn_orient_matrix_type        
 'CrysAlisPro convention (1999,Acta A55,543-557)'
_diffrn_orient_matrix_UB_11        -0.0490070000
_diffrn_orient_matrix_UB_12        0.0130253000
_diffrn_orient_matrix_UB_13        -0.0924130000
_diffrn_orient_matrix_UB_21        -0.0629438000
_diffrn_orient_matrix_UB_22        0.0854566000
_diffrn_orient_matrix_UB_23        0.0375269000
_diffrn_orient_matrix_UB_31        0.0163499000
_diffrn_orient_matrix_UB_32        0.3677648000
_diffrn_orient_matrix_UB_33        -0.0054666000
_diffrn_radiation_monochromator    mirror
_diffrn_radiation_probe            x-ray
_diffrn_radiation_type             'Cu K\a'
_diffrn_radiation_wavelength       1.54184
_diffrn_source                     'micro-focus sealed X-ray tube'
_diffrn_source_type                'SuperNova (Cu) X-ray Source'
_reflns_Friedel_coverage           0.0
_reflns_limit_h_max                23
_reflns_limit_h_min                -24
_reflns_limit_k_max                4
_reflns_limit_k_min                0
_reflns_limit_l_max                20
_reflns_limit_l_min                0
_reflns_number_gt                  834
_reflns_number_total               1256
_reflns_threshold_expression       I>=2u(I)
_computing_cell_refinement         'CrysAlisPro 1.171.41.93a (Rigaku OD, 2020)'
_computing_data_collection         'CrysAlisPro 1.171.41.93a (Rigaku OD, 2020)'
_computing_data_reduction          'CrysAlisPro 1.171.41.93a (Rigaku OD, 2020)'
_computing_molecular_graphics      'Olex2 1.5 (Dolomanov et al., 2009)'
_computing_publication_material    'Olex2 1.5 (Dolomanov et al., 2009)'
_computing_structure_refinement    'olex2.refine 1.5 (Bourhis et al., 2015)'
_computing_structure_solution      'SHELXT 2014/4 (Sheldrick, 2014)'
_refine_diff_density_max           0.2324
_refine_diff_density_min           -0.2758
_refine_diff_density_rms           0.0594
_refine_ls_d_res_high              0.7938
_refine_ls_d_res_low               9.4605
_refine_ls_goodness_of_fit_ref     1.0846
_refine_ls_hydrogen_treatment      refall
_refine_ls_matrix_type             full
_refine_ls_number_constraints      0
_refine_ls_number_parameters       141
_refine_ls_number_reflns           1256
_refine_ls_number_restraints       0
_refine_ls_R_factor_all            0.0695
_refine_ls_R_factor_gt             0.0369
_refine_ls_restrained_S_all        1.0846
_refine_ls_shift/su_max            0.0005
_refine_ls_shift/su_mean           0.0001
_refine_ls_structure_factor_coef   Fsqd
_refine_ls_weighting_details      
 'w=1/[\s^2^(Fo^2^)+(0.0336P)^2^+0.8691P] where P=(Fo^2^+2Fc^2^)/3'
_refine_ls_weighting_scheme        calc
_refine_ls_wR_factor_gt            0.0763
_refine_ls_wR_factor_ref           0.1108
_refine_special_details
;
Refinement using NoSpherA2, an implementation of
NOn-SPHERical Atom-form-factors in Olex2.
Please cite:
F. Kleemiss et al. Chem. Sci. DOI 10.1039/D0SC05526C - 2021
NoSpherA2 implementation of HAR makes use of
tailor-made aspherical atomic form factors calculated
on-the-fly from a Hirshfeld-partitioned electron density (ED) - not from
spherical-atom form factors.

The ED is calculated from a gaussian basis set single determinant SCF
wavefunction - either Hartree-Fock or DFT using selected funtionals
 - for a fragment of the crystal.
This fragment can be embedded in an electrostatic crystal field by 
employing cluster charges
or modelled using implicit solvation models, depending on the software used.
The following options were used:
   SOFTWARE:       ORCA 5.0
   PARTITIONING:   NoSpherA2
   INT ACCURACY:   Normal
   METHOD:         PBE
   BASIS SET:      cc-pVTZ
   CHARGE:         0
   MULTIPLICITY:   2
   DATE:           2022-06-14_11-11-20
;
_olex2_refinement_description
;
;
_atom_sites_solution_primary       dual
loop_
  _atom_site_label
  _atom_site_type_symbol
  _atom_site_fract_x
  _atom_site_fract_y
  _atom_site_fract_z
  _atom_site_U_iso_or_equiv
  _atom_site_adp_type
  _atom_site_occupancy
  _atom_site_site_symmetry_order
  _atom_site_refinement_flags_posn
  _atom_site_refinement_flags_adp
  _atom_site_refinement_flags_occupancy
 O1 O 0.47312(8) 0.0209(4) 0.36217(10) 0.0587(5) Uani 1.000000 1 . . .
 O2 O 0.39097(8) -0.0100(5) 0.23857(10) 0.0804(6) Uani 1.000000 1 . . .
 N1 N 0.38106(9) 0.3587(5) 0.41851(12) 0.0561(5) Uani 1.000000 1 . . .
 C3 C 0.27737(10) 0.6696(5) 0.48304(12) 0.0462(5) Uani 1.000000 1 . . .
 C6 C 0.44870(10) -0.0801(6) 0.28274(13) 0.0484(5) Uani 1.000000 1 . . .
 C7 C 0.5 -0.2889(9) 0.25 0.0506(8) Uani 1.000000 2 S T P
 C2 C 0.26415(11) 0.5673(7) 0.39728(14) 0.0599(7) Uani 1.000000 1 . . .
 C1 C 0.31706(11) 0.4151(7) 0.36791(15) 0.0623(7) Uani 1.000000 1 . . .
 C4 C 0.34502(12) 0.6118(8) 0.53454(16) 0.0738(9) Uani 1.000000 1 . . .
 C5 C 0.39455(13) 0.4574(8) 0.50024(16) 0.0743(8) Uani 1.000000 1 . . .
 H7 H 0.4722(12) -0.445(5) 0.1990(14) 0.071(7) Uani 1.000000 1 . . .
 H2 H 0.2108(13) 0.599(8) 0.3538(15) 0.117(12) Uani 1.000000 1 . . .
 H4 H 0.3573(14) 0.677(10) 0.6016(18) 0.146(15) Uani 1.000000 1 . . .
 H1 H 0.3082(13) 0.327(8) 0.2993(15) 0.110(11) Uani 1.000000 1 . . .
 H5 H 0.4499(13) 0.397(9) 0.5405(17) 0.132(14) Uani 1.000000 1 . . .
 H1H H 0.4336(14) 0.156(8) 0.3830(16) 0.071(9) Uani 1.000000 1 . . .

loop_
  _atom_site_aniso_label
  _atom_site_aniso_U_11
  _atom_site_aniso_U_22
  _atom_site_aniso_U_33
  _atom_site_aniso_U_12
  _atom_site_aniso_U_13
  _atom_site_aniso_U_23
 O1 0.0456(9) 0.0808(13) 0.0494(9) 0.0101(8) 0.0119(7) -0.0061(8)
 O2 0.0507(9) 0.1295(18) 0.0559(10) 0.0228(10) 0.0040(7) -0.0022(10)
 N1 0.0456(9) 0.0721(13) 0.0540(10) 0.0089(9) 0.0192(8) -0.0045(10)
 C3 0.0395(9) 0.0589(14) 0.0403(10) 0.0033(9) 0.0104(8) -0.0008(9)
 C6 0.0423(10) 0.0597(14) 0.0462(11) 0.0016(10) 0.0164(9) 0.0067(10)
 C7 0.0542(19) 0.051(2) 0.0513(19) -0.000000 0.0213(16) 0.000000
 C2 0.0446(11) 0.0927(19) 0.0428(11) 0.0117(12) 0.0119(10) -0.0092(12)
 C1 0.0471(12) 0.0939(19) 0.0480(13) 0.0108(12) 0.0163(10) -0.0104(13)
 C4 0.0448(12) 0.125(2) 0.0475(13) 0.0265(14) 0.0048(10) -0.0180(15)
 C5 0.0476(13) 0.119(2) 0.0534(14) 0.0248(15) 0.0083(11) -0.0181(15)
 H7 0.091(19) 0.053(17) 0.078(18) 0.002(13) 0.038(15) -0.011(12)
 H2 0.062(15) 0.21(3) 0.058(16) 0.04(2) -0.021(13) -0.03(2)
 H4 0.09(2) 0.25(4) 0.08(2) 0.09(2) -0.003(16) -0.05(3)
 H1 0.095(19) 0.19(3) 0.045(15) 0.02(2) 0.013(14) -0.036(19)
 H5 0.061(16) 0.24(4) 0.083(19) 0.06(2) 0.006(15) -0.04(2)
 H1H 0.050(18) 0.11(3) 0.057(19) -0.02(2) 0.021(15) -0.011(19)

loop_
  _geom_bond_atom_site_label_1
  _geom_bond_atom_site_label_2
  _geom_bond_distance
  _geom_bond_site_symmetry_2
  _geom_bond_publ_flag
 O1 C6 1.302(2) . ?
 O1 H1H 1.07(3) . ?
 O2 C6 1.203(2) . ?
 N1 C1 1.326(3) . ?
 N1 C5 1.325(3) . ?
 C3 C3 1.472(4) 7_566 ?
 C3 C2 1.390(3) . ?
 C3 C4 1.388(3) . ?
 C6 C7 1.508(3) 2_655 ?
 C7 H7 1.07(2) 2_655 ?
 C7 H7 1.07(2) . ?
 C2 C1 1.387(3) . ?
 C2 H2 1.10(2) . ?
 C1 H1 1.12(2) . ?
 C4 C5 1.381(3) . ?
 C4 H4 1.07(3) . ?
 C5 H5 1.14(2) . ?

loop_
  _geom_angle_atom_site_label_1
  _geom_angle_atom_site_label_2
  _geom_angle_atom_site_label_3
  _geom_angle
  _geom_angle_site_symmetry_1
  _geom_angle_site_symmetry_3
  _geom_angle_publ_flag
 H1H O1 C6 110.5(13) . . ?
 C5 N1 C1 117.8(2) . . ?
 C4 C3 C2 116.20(19) . . ?
 O2 C6 O1 123.5(2) . . ?
 C7 C6 O1 113.85(16) 2_655 . ?
 C7 C6 O2 122.67(18) 2_655 . ?
 C6 C7 C6 111.2(3) . 2_655 ?
 H7 C7 C6 110.3(12) . . ?
 H7 C7 C6 109.2(12) . 2_655 ?
 H7 C7 C6 110.3(12) 2_655 2_655 ?
 H7 C7 C6 109.2(12) 2_655 . ?
 H7 C7 H7 107(2) . 2_655 ?
 C1 C2 C3 119.9(2) . . ?
 H2 C2 C3 119.4(13) . . ?
 H2 C2 C1 120.6(13) . . ?
 C2 C1 N1 122.9(2) . . ?
 H1 C1 N1 115.2(13) . . ?
 H1 C1 C2 122.0(13) . . ?
 C5 C4 C3 120.2(2) . . ?
 H4 C4 C3 119.2(14) . . ?
 H4 C4 C5 120.5(13) . . ?
 C4 C5 N1 123.0(2) . . ?
 H5 C5 N1 114.4(13) . . ?
 H5 C5 C4 122.6(13) . . ?

loop_
  _geom_torsion_atom_site_label_1
  _geom_torsion_atom_site_label_2
  _geom_torsion_atom_site_label_3
  _geom_torsion_atom_site_label_4
  _geom_torsion
  _geom_torsion_site_symmetry_1
  _geom_torsion_site_symmetry_2
  _geom_torsion_site_symmetry_3
  _geom_torsion_site_symmetry_4
  _geom_torsion_publ_flag
 O1 C6 C7 C6 -83.3(2) . . 2_655 2_655 ?
 O2 C6 C7 C6 95.6(2) . . 2_655 2_655 ?
 N1 C1 C2 C3 0.4(3) . . . . ?
 N1 C5 C4 C3 0.2(4) . . . . ?
 C3 C3 C2 C1 -179.7(3) 7_566 . . . ?
 C3 C3 C4 C5 179.4(3) 7_566 . . . ?

loop_
  _diffrn_refln_index_h
  _diffrn_refln_index_k
  _diffrn_refln_index_l
  _diffrn_refln_intensity_net
  _diffrn_refln_intensity_u
 0 0 1 0.05 0.31
 0 0 1 -0.04 0.25
 0 0 -1 0.2 0.34
 0 0 -1 0.21 0.42
 0 0 2 223.5 4.38
 0 0 -2 239.56 5.02
 0 0 2 231.61 4.38
 0 0 -2 225.94 5.24
 0 0 -3 -0.64 1.47
 0 0 3 0.25 1.04
 0 0 -3 -1.41 1.8
 0 0 -3 -0.08 1.19
 0 0 3 0.15 0.99
 0 0 -4 432.38 9.16
 0 0 4 434.89 8.9
 0 0 -4 435.91 10.01
 0 0 4 487.46 9.15
 0 0 -4 490.72 11.53
 0 0 -5 -0.11 1.75
 0 0 -5 0.22 1.55
 0 0 5 -0.07 1.37
 0 0 5 -0.2 1.51
 0 0 -5 2.03 2.47
 0 0 -6 276.9 10.16
 0 0 -6 256.63 9.03
 0 0 6 289.23 8.87
 0 0 6 269.32 8.88
 0 0 -7 -1.1 2.43
 0 0 7 -2.22 1.94
 0 0 7 -1.26 1.64
 0 0 -7 -0.3 1.64
 0 0 -8 2872.39 35.36
 0 0 8 2940.41 32.85
 0 0 -9 0.45 2.3
 0 0 -9 0.14 2.28
 0 0 9 -1.61 1.79
 0 0 -10 0.49 2.51
 0 0 10 1.6 1.39
 0 0 -10 1.71 1.95
 0 0 -11 1.02 3.69
 0 0 11 -3.74 2.75
 0 0 -11 6.99 2.88
 0 0 12 0.55 3.67
 0 0 -12 4.78 3.77
 0 0 -12 0.5 0.91
 0 0 -12 3.4 2.8
 0 0 -12 5.36 2.9
 0 0 12 6.37 3.36
 0 0 -13 -2.34 2.75
 0 0 13 3.43 2.7
 0 0 13 8.05 3.76
 0 0 -13 0.82 4.12
 0 0 -13 0.62 2.58
 0 0 -13 -1.75 2.32
 0 0 14 13.33 5.58
 0 0 -14 18.15 5
 0 0 14 26.5 4.59
 0 0 -14 16.87 6.67
 0 0 14 21.96 5.7
 0 0 15 0.91 2.76
 0 0 -15 0.67 2.52
 0 0 -15 5.22 2.16
 0 0 15 1.63 2.56
 0 0 -16 -0.18 2.63
 0 0 -16 -2.24 2.88
 0 0 16 1.65 3.16
 0 0 16 0.45 1.83
 0 0 17 0.23 2.88
 0 0 -17 -5.11 3.12
 0 0 -17 4.48 2.82
 0 0 17 -1.06 2.65
 0 0 18 15.58 3.76
 0 0 -18 20.85 4.85
 0 0 -18 24.51 3.78
 0 0 19 0.36 1.73
 0 2 0 1499.58 24.75
 0 -2 0 1478.41 21.25
 0 2 -1 141.56 6.14
 0 -2 1 132.95 7.39
 0 2 1 142.46 7.91
 0 2 -1 136.49 7.76
 0 -2 -1 124.38 5.87
 0 -2 -1 127.18 6.94
 0 2 -2 148.81 8.2
 0 2 2 150.37 8.34
 0 -2 2 152.7 8.47
 0 2 -2 146.35 7.09
 0 -2 -2 143.01 7.52
 0 2 -3 10.02 2.43
 0 2 3 11.62 3.22
 0 -2 -3 9.09 2.9
 0 2 -3 10.75 2.92
 0 -2 3 9.54 3.17
 0 -2 -4 59.38 5.64
 0 2 4 66.66 6.31
 0 2 -4 57.38 5.69
 0 -2 4 58.21 6.37
 0 -2 5 70.92 7.36
 0 -2 5 71.09 6.77
 0 2 5 73.67 6.85
 0 -2 -5 64.8 6.06
 0 2 -5 62.88 6.29
 0 -2 6 -1.13 2.83
 0 2 -6 1.53 2.17
 0 -2 6 2.06 1.91
 0 2 6 2.37 1.91
 0 -2 -6 -1.28 2.64
 0 -2 -7 1.14 2.71
 0 2 -7 6.15 3.51
 0 -2 7 -2.35 2.92
 0 -2 7 5.6 4.06
 0 2 7 2.31 2.63
 0 -2 8 195.95 12.91
 0 -2 -8 188.21 12.23
 0 2 8 185.07 11.88
 0 -2 8 200.21 14.17
 0 2 -8 174.7 12.44
 0 -2 -9 34.86 5.76
 0 2 9 28.45 5.33
 0 2 9 33.68 5.19
 0 2 -9 25.12 5.61
 0 -2 9 37.39 5.53
 0 -2 9 37.59 7.06
 0 2 -9 31.53 6.97
 0 2 -9 39.31 6.09
 0 2 9 37.82 5.54
 0 2 -10 5.84 2.91
 0 2 -10 6.86 4.08
 0 2 10 -6.21 3.19
 0 2 10 8.52 3.17
 0 -2 10 6.09 3.14
 0 -2 -10 1.53 3.53
 0 -2 10 6.33 3.87
 0 2 -10 5.4 2.9
 0 2 11 -4.05 3.2
 0 2 11 15.77 5.06
 0 2 -11 3.69 2.51
 0 2 -11 4.34 1.91
 0 2 -11 5.49 4.22
 0 -2 11 8.62 5.07
 0 -2 12 21.38 4.2
 0 2 12 25.32 5.15
 0 2 -12 23.04 4.67
 0 2 -12 27.98 4.76
 0 2 12 28.02 4.22
 0 -2 -13 43.02 6.28
 0 2 -13 46.69 6.34
 0 2 13 32.45 7.15
 0 -2 -13 48.19 7.6
 0 2 -13 58.49 6.37
 0 -2 13 29.14 6.52
 0 2 14 8.16 3.36
 0 -2 -14 14.64 4.89
 0 -2 -14 13.89 4.53
 0 2 -14 23.26 4.46
 0 2 14 19.89 5.12
 0 -2 14 22.32 4.27
 0 -2 -15 4.36 2.2
 0 -2 15 1.11 2.72
 0 -2 -15 1.24 3.03
 0 2 15 3.93 3.01
 0 2 15 3.47 2.29
 0 2 -15 2.13 2.99
 0 2 -16 -1.62 1.53
 0 -2 16 0.4 2.89
 0 -2 -16 -1.5 0.92
 0 2 16 -2.08 2.08
 0 -2 16 -2.05 2.23
 0 -2 -16 -1.08 2.17
 0 -2 17 2.41 2.47
 0 -2 17 -2.81 2.06
 0 -2 -17 1.51 1.69
 0 2 -17 1.32 1.9
 0 4 0 5.67 3.45
 0 4 0 5.42 3.13
 0 4 1 5.79 2.82
 0 4 -1 1.95 3.07
 0 4 -1 6.02 4.13
 0 4 1 8.16 3.81
 0 4 2 8.33 5.03
 0 4 2 11.52 4.22
 0 4 -2 5.22 4.3
 0 4 2 6.68 4.14
 0 4 3 19.03 4.06
 0 4 3 22.92 5.48
 0 4 -3 21.29 5.19
 0 4 4 -0.57 2.41
 0 4 -4 0.85 3.41
 0 4 4 -0.86 4.23
 0 4 -5 7.61 4.3
 0 4 5 11.49 3.84
 0 4 5 9.93 3.79
 0 4 6 0.65 2.58
 0 4 -6 -0.02 3.61
 0 4 6 -4.4 3.45
 0 4 7 -4.37 3.62
 0 4 7 1.77 2.19
 0 4 -7 -0.91 2.71
 0 4 8 2.18 3.38
 0 4 -8 1.86 2.97
 0 4 8 5.44 2.85
 0 4 9 5.92 3.22
 0 4 -9 5.16 3.28
 0 4 9 3.55 2.6
 0 4 10 2.61 2.63
 0 4 10 0.61 2.73
 0 -4 -10 5.65 1.48
 0 4 -10 2.39 2.97
 0 4 11 0.62 1.59
 0 4 -11 1.94 1.69
 0 4 12 0.98 1.75
 1 -1 -19 0.7 1.25
 -1 -1 19 1.15 1.16
 1 -1 -18 6.83 2.94
 -1 -1 18 4.79 2.7
 1 -1 -18 9.82 2.82
 1 1 -18 9.21 2.52
 -1 -1 17 -2.22 2.91
 -1 1 17 0.68 1.51
 1 1 -17 0.51 2.86
 1 1 -17 -1.96 3
 1 -1 -17 0.87 1.75
 1 -1 -17 1.57 1.86
 -1 -1 17 1.97 1.28
 -1 -1 16 1.49 2.62
 1 -1 -16 4.59 3.93
 1 1 -16 0.07 2.24
 -1 -1 16 0.44 2.75
 1 -1 -16 0.96 2.99
 -1 -1 16 3.25 2.68
 -1 1 16 2.67 2.41
 1 1 -16 10.11 2.36
 -1 -1 15 13.88 3.76
 -1 1 15 6.87 5.2
 -1 -1 15 17.66 4.38
 1 -1 -15 13.02 4.83
 1 -1 -15 11.39 4.03
 -1 1 15 17.43 3.78
 1 1 -15 3.99 2.13
 1 1 -15 8.01 4.77
 1 -1 -14 2.16 1.62
 1 1 -14 -1.32 2.09
 -1 -1 14 -0.46 4.01
 -1 1 14 -0.84 3.3
 -1 -1 14 -2.22 2.85
 -1 1 14 -8.26 3.22
 1 1 -14 0.91 3.31
 1 -1 -14 4.86 2.06
 -1 -1 13 13.78 3.73
 -1 -1 13 12.68 4.91
 -1 1 13 11.28 4.39
 -1 1 13 16.78 4.98
 1 1 -13 13.12 4.12
 1 1 -13 13.41 4.81
 1 -1 -13 17.16 4.89
 -1 1 13 18.28 4.92
 1 -1 -13 20.94 5.01
 1 1 -13 22.63 5.62
 -1 1 12 75.72 8.8
 1 1 -12 70.1 7.69
 1 1 -12 73.5 9.55
 -1 1 12 75.95 9.3
 1 -1 -12 71.67 8.03
 -1 1 12 74.02 8.96
 -1 -1 12 64.79 8.04
 1 -1 -12 71.1 9.15
 -1 -1 12 73.95 8.69
 1 1 -12 73.87 9.18
 1 -1 -12 79.26 9.37
 -1 1 12 76.26 8.57
 1 1 -12 65.2 9.58
 1 -1 -11 -0.12 3.17
 1 1 -11 -0.34 2.98
 -1 -1 11 0.5 1.66
 -1 1 11 -0.48 3.54
 1 1 -10 266.88 15.32
 1 -1 -10 281.85 14.62
 -1 1 10 283.16 13.92
 -1 -1 10 301.77 14.91
 1 -1 -9 -1.66 2.51
 -1 1 9 -0.61 3
 -1 -1 9 -2.63 2.42
 1 1 -9 1.4 1.74
 -1 1 8 712.76 19.02
 1 -1 -8 764.2 19.73
 -1 -1 8 784.66 20.18
 1 1 -8 667.5 20.77
 -1 1 8 715.48 15.55
 -1 -1 7 107.51 7.36
 -1 1 7 107.97 7.32
 -1 1 7 111.49 5.94
 1 -1 -7 102.06 7.05
 1 1 -7 104.77 7.95
 1 -1 -7 113.8 5.93
 1 -1 -6 31.98 4
 -1 -1 6 33.37 4.2
 1 1 -6 31.22 4.58
 -1 1 6 33.11 3.11
 1 -1 -6 31.61 3.04
 -1 1 6 33.71 4.14
 -1 1 5 47.28 4.42
 1 1 -5 44.05 4.52
 1 -1 -5 48.17 4.31
 1 -1 -5 46.46 2.93
 -1 -1 5 55.61 4.77
 -1 1 5 47.88 3.49
 1 -1 -4 200.58 7.35
 1 -1 -4 190.89 4.28
 1 1 -4 195.55 8.15
 -1 1 4 199.88 6.24
 -1 -1 4 213.42 8.06
 -1 1 4 200.44 7.68
 -1 1 3 3187.75 22.71
 1 1 -3 3227.98 19.21
 1 1 -3 3170.81 28.32
 -1 1 3 3186.22 27.21
 1 1 -3 3130.82 26.19
 1 -1 -3 3155.19 26.41
 1 -1 -3 3159.39 18.32
 1 -1 -2 8354.06 40.19
 1 1 -2 8508.88 40.83
 1 1 -2 8268.42 40.1
 1 -1 -2 8400.29 31.14
 -1 1 2 8448.67 41.16
 1 1 -2 8287.4 26.46
 1 1 -1 56.84 3.48
 1 -1 -1 55.37 3.02
 1 -1 -1 51.47 1.36
 1 1 -1 53.43 2.16
 1 1 -1 54.16 3.18
 -1 1 1 53.02 1.5
 -1 1 1 56.68 3.51
 -1 1 1 57.64 2.81
 -1 1 0 225.98 6.45
 -1 1 0 231.75 4.82
 1 1 0 235.92 6.61
 -1 1 0 229.8 4.93
 1 -1 0 245.14 6.64
 1 1 0 225.51 5.36
 1 1 0 229.74 5.06
 -1 1 -1 306.51 7.53
 -1 -1 -1 301.85 5.04
 -1 1 -1 330.24 7.29
 -1 1 -1 314.4 5.77
 -1 -1 -1 293.66 5.94
 1 1 1 324.53 7.84
 1 1 1 314.87 7.1
 -1 -1 -1 304.05 6.78
 1 -1 1 333.1 8.48
 -1 -1 -2 795.39 10.52
 -1 1 -2 860.35 13.6
 1 1 2 794.79 12.75
 -1 1 -2 806.53 12.66
 -1 -1 -2 811.84 11.95
 1 1 2 872.79 13.34
 1 -1 2 830.51 6.65
 -1 -1 -3 185.23 6.43
 1 1 3 195.25 6.94
 1 1 3 194.48 7.19
 1 -1 3 194.11 3.54
 -1 1 -3 191.98 7.55
 -1 -1 -3 192.1 6.03
 -1 -1 -4 -0.5 1.72
 -1 1 -4 0.06 1.94
 1 1 4 1.03 0.77
 1 -1 4 0.67 0.53
 1 1 4 0.1 1.54
 1 1 4 0.17 1.76
 -1 -1 -4 0.95 1.49
 1 1 5 649.17 14.52
 -1 -1 -5 690.06 14.46
 1 -1 5 635.97 9.14
 1 1 5 674.06 15.76
 -1 1 -5 617.58 16.11
 1 1 5 639.14 9.79
 -1 -1 -5 613.01 14.11
 -1 -1 -6 522.61 14.45
 1 1 6 592.11 16.12
 1 1 6 574.9 14.78
 -1 -1 -6 619.94 13.76
 1 -1 6 620.2 16.05
 1 -1 6 547.53 10
 1 1 6 588.9 10.4
 -1 1 -6 572.69 17.24
 -1 -1 -6 625.44 15.49
 1 -1 7 9.26 3.2
 1 1 7 10.71 3.36
 -1 1 -7 11.4 3.68
 -1 -1 -7 14.48 3.32
 1 1 7 14.04 3.1
 -1 -1 -7 9.05 2.64
 -1 -1 -7 13.59 3.41
 -1 -1 -8 0.35 1.42
 1 -1 8 2.57 2.55
 -1 -1 -8 0.05 2.37
 1 1 8 2.62 2.56
 -1 1 -8 -1.19 2.46
 1 1 9 84.02 7.64
 -1 1 -9 79.43 8.96
 1 -1 9 92.77 7.99
 -1 -1 -9 85.96 8.07
 -1 -1 -10 119.94 10.22
 -1 1 -10 102.47 10.17
 1 -1 10 113.16 9.24
 1 1 10 116.19 9.44
 1 -1 10 108.41 9.8
 -1 1 -11 -1.43 3.63
 1 -1 11 -4.93 3.05
 -1 -1 -11 1.3 0.96
 -1 -1 -11 0.05 2.82
 -1 1 -11 8.28 3.25
 1 -1 11 0.05 2.6
 1 1 11 8.35 2.91
 1 1 11 -2.29 3.19
 1 -1 11 -2.94 3.12
 1 -1 11 9.91 6.09
 -1 -1 -11 -0.32 3.65
 -1 1 -11 -4.24 2.24
 -1 1 -11 -0.18 2.47
 1 1 11 -2.94 2.08
 -1 -1 -12 17.5 5.52
 1 1 12 13.7 5.51
 1 -1 12 24.48 4.49
 1 1 12 16 4.59
 -1 1 -12 19.88 4.47
 -1 -1 -12 28.09 6.28
 1 -1 12 16.38 4.53
 -1 1 -12 32.92 6.38
 -1 1 -12 14.67 5.25
 1 1 12 23.98 4.46
 -1 -1 -12 27.02 5.35
 1 -1 12 25.67 5.13
 1 -1 12 22.98 4.53
 1 -1 13 7.69 4.38
 -1 -1 -13 2.75 3.18
 -1 1 -13 6.16 4.71
 -1 1 -13 1.52 1.11
 1 -1 13 -1.09 1.64
 1 1 13 3.88 4.3
 1 1 13 6.73 4.5
 -1 -1 -13 9.52 3.62
 1 1 14 39.02 8.09
 -1 -1 -14 45.01 9.14
 -1 1 -14 48.36 6.32
 1 -1 14 48.71 7.72
 1 -1 14 53.64 7.33
 1 1 14 43.26 6.5
 -1 -1 -14 52.93 7.18
 -1 1 -14 47.66 8.25
 -1 -1 -15 35.62 6.31
 1 -1 15 30.94 5.33
 1 1 15 30.52 6.34
 -1 1 -15 34.09 5.64
 -1 -1 -15 35.14 5.87
 1 1 15 26.36 6.2
 -1 1 -15 22.11 6.54
 1 -1 15 25.33 6.02
 1 -1 16 3.37 2.59
 -1 -1 -16 6.11 2.94
 -1 1 -16 1.4 2.85
 1 1 16 0.04 3.08
 -1 -1 -16 -0.77 2.79
 1 -1 16 1.63 2.61
 -1 1 -16 -1.01 3.04
 -1 1 -16 -1.66 2.24
 1 -1 17 1.71 2.67
 -1 -1 -17 5.23 2.67
 1 -1 17 3.17 1.59
 -1 -1 -17 6.69 2.09
 1 -1 18 3.28 2.93
 -1 -1 -18 5.84 2.03
 -1 -3 15 14.83 3.91
 1 -3 -15 25.26 3.51
 1 3 -15 20.21 3.07
 -1 3 15 14.36 3.08
 1 3 -15 21.18 3.46
 -1 3 14 -0.38 3.19
 1 -3 -14 1.42 2.75
 1 3 -14 1.45 2.97
 -1 3 14 -2.82 2.82
 1 3 -14 0.68 1.83
 1 3 -13 -1.23 2.64
 1 -3 -13 -1.67 3.02
 -1 3 13 -0.27 2.99
 1 3 -13 -3.93 3.61
 -1 3 13 0.38 3.47
 1 3 -12 -1.3 3.76
 -1 3 12 7.27 2.17
 1 3 -12 3.5 3.68
 -1 3 12 5.29 2.59
 -1 3 12 4.22 3.33
 -1 3 11 7.43 2.63
 1 3 -11 10.24 4.25
 -1 3 11 13.65 4.09
 1 3 -11 8.22 4.31
 -1 3 10 22.11 5.01
 -1 3 10 16.44 4.14
 1 3 -10 11.99 4.25
 1 3 -10 5.53 4.44
 1 3 -9 13.97 4.7
 -1 3 9 24.55 5.87
 -1 3 9 15.17 4.04
 1 3 -9 19.11 5.18
 -1 3 8 24.54 5.22
 -1 3 8 23.76 5.85
 1 3 -8 22.49 6.18
 1 3 -8 23.09 5.75
 1 3 -7 31.9 6.64
 -1 3 7 23.2 6.17
 1 -3 -7 29.46 4.42
 1 3 -7 29.75 6.84
 -1 3 7 27.4 4.96
 -1 -3 7 31.75 7.54
 -1 -3 7 23 6.9
 -1 -3 6 4.41 4.34
 1 3 -6 12.05 4.52
 -1 3 6 8.34 2.47
 -1 3 6 11.99 4.33
 -1 -3 6 6.52 2.6
 1 3 -6 13.14 4.09
 1 -3 -6 13.66 4.44
 1 3 -5 1.05 3.9
 -1 -3 5 -4 4.27
 -1 3 5 9.88 3.92
 1 -3 -5 1.93 3.7
 1 3 -5 10.95 3.5
 -1 -3 5 1.53 3.16
 -1 3 5 5.22 2.98
 -1 3 5 4.39 2.96
 1 -3 -4 1.47 2.33
 1 3 -4 3.65 3.96
 -1 3 4 2.76 2.58
 -1 -3 4 -1.62 3.58
 -1 -3 4 -1.66 1.53
 -1 3 4 -2.32 1.93
 -1 3 4 2.78 2.94
 -1 3 4 2.14 1.59
 -1 3 3 51.3 6.87
 1 3 -3 55.8 7.47
 -1 3 3 50.93 7.59
 1 3 -3 54.58 7.25
 -1 3 3 50.08 6.93
 1 -3 -3 54.25 6.29
 -1 3 2 3.55 1.71
 1 3 -2 -3.64 2.99
 1 -3 -2 1.96 2.5
 -1 3 1 2.45 2.71
 1 -3 -1 0.15 3.21
 1 3 -1 -6.3 4.04
 1 -3 0 188.09 11.72
 1 3 0 232.67 13.8
 -1 3 0 221.25 13.33
 -1 3 -1 2.91 3.15
 1 -3 1 0.42 2.94
 1 3 1 -0.5 1.86
 1 3 2 43.37 6.96
 -1 3 -2 46.55 6.95
 -1 3 -2 40.58 6.05
 1 3 2 41.91 6.47
 1 3 3 36.97 7.07
 1 3 3 38.06 6.38
 -1 3 -3 34.86 6.15
 -1 3 -3 26.83 5.89
 1 -3 3 33.54 6.52
 1 3 3 26.6 5.44
 1 -3 3 29.98 4.91
 1 3 3 29.72 5.53
 -1 3 -4 38.34 6.29
 1 3 4 33.56 6.5
 1 -3 4 31.29 5.05
 -1 3 -4 33.99 5.59
 1 3 4 33.89 5.35
 1 3 4 35.45 5.46
 1 -3 4 37.5 6.51
 1 3 4 30.94 5.96
 -1 3 -4 37.34 5.49
 1 3 4 36.65 5.83
 1 -3 5 1.8 1.24
 1 3 5 5.9 3.93
 1 3 5 12.24 3.05
 1 3 5 8.64 3.43
 -1 3 -5 6.48 2.5
 1 -3 5 8.11 2.7
 -1 3 -5 4.26 3.94
 1 3 5 2.01 4.86
 -1 3 -6 26.56 5.97
 1 3 6 24.23 6.43
 -1 3 -6 19.6 5.25
 1 3 6 24.67 6.3
 1 3 6 25.8 5.38
 1 -3 6 24.04 5.52
 1 -3 6 36.26 6.06
 -1 3 -7 8.74 3.7
 -1 3 -7 6.48 3.39
 1 3 7 4.3 3.55
 1 3 7 9.55 2.76
 1 3 8 4.7 3.36
 -1 3 -8 4.57 4.22
 1 3 8 3.12 1.99
 -1 3 -8 5.16 3.86
 1 3 8 8.11 3.98
 1 3 9 9.88 2.97
 -1 3 -9 5.92 4.73
 1 3 9 11.04 4.38
 1 3 9 10.58 4.16
 -1 3 -9 4.74 3.59
 1 3 10 11.98 3.44
 1 3 10 8.16 3.05
 -1 3 -10 8.71 4.6
 -1 3 -10 11.9 4.43
 1 3 10 9.04 5.47
 -1 3 -11 6.57 4.75
 -1 3 -11 8.36 4.04
 1 3 11 17.06 4.08
 1 3 11 7.86 3.52
 1 3 11 7.68 3.85
 1 3 12 -3.99 3.93
 -1 -3 -12 4.07 2.83
 -1 3 -12 2.56 3.02
 1 3 12 3.1 2.34
 -1 3 -12 -0.77 4.24
 1 3 13 7.14 2.88
 1 3 13 9.81 4.01
 -1 3 -13 11.24 3.23
 -1 -3 -13 11 3.09
 1 -3 13 13.31 4.26
 -1 3 -13 8.62 3.88
 -1 3 -14 0.19 1.38
 -1 3 -14 3 1.27
 1 3 14 -4.02 2.07
 1 -3 14 -0.22 2.4
 -1 -3 -14 0.32 1.91
 1 3 14 0.29 1.53
 1 3 15 -0.66 1.94
 -1 -3 -15 0.44 0.45
 -1 3 -15 0.92 2.14
 1 3 15 -1.03 0.96
 1 -3 15 1.99 1.83
 -2 0 19 2.07 1.11
 2 0 -19 5.08 1.88
 -2 0 18 -4.21 3.04
 -2 0 18 0.62 2.36
 2 0 -18 3.69 2.11
 -2 0 17 0.77 1.81
 2 0 -17 -0.76 3.49
 2 0 -17 1.04 2.69
 -2 0 17 -1.69 1.67
 2 0 -16 149.42 13.4
 -2 0 16 145.48 11.78
 2 0 -16 148.32 10.65
 -2 0 16 148.99 11.7
 2 0 -15 -2.67 3.09
 -2 0 15 -2.02 2.63
 2 0 -15 -5.52 4.29
 -2 0 15 -1.77 4.96
 -2 0 14 52.01 8.46
 2 0 -14 47.73 6.61
 -2 0 14 54.38 7.89
 2 0 -14 49.4 7.89
 2 0 -13 -2.42 2.8
 -2 0 13 -0.16 4.21
 -2 0 13 -2.73 2.37
 2 0 -13 -10.99 6.22
 2 0 -13 -3.69 2.85
 2 0 -13 5.03 4.21
 2 0 -12 -0.89 3.43
 -2 0 12 5.82 3.04
 2 0 -12 1.65 3.39
 -2 0 12 4.4 2.27
 2 0 -12 6.31 3.97
 2 0 -11 2.93 2.91
 2 0 -11 -1.5 2.96
 -2 0 11 -2.2 2.53
 2 0 -10 573.41 18.13
 2 0 -10 540.83 18.69
 -2 0 10 559.91 17.35
 2 0 -9 -0.01 1.67
 2 0 -9 -0.46 2.03
 -2 0 9 2.24 0.97
 2 0 -8 53.51 5.35
 -2 0 8 63.1 5.21
 2 0 -8 66.75 5.68
 2 0 -7 -0.85 1.79
 -2 0 7 0.04 1.64
 2 0 -7 -0.35 2.21
 2 0 -6 1469.47 21.86
 2 0 -6 1475.2 20.12
 2 0 -5 0.25 1.72
 2 0 -5 0.36 1.54
 -2 0 5 -0.25 1.51
 2 0 -4 286.06 6.91
 2 0 -4 291.88 7.67
 -2 0 4 279.77 7.19
 2 0 -3 -0.12 1.24
 2 0 -3 -0.14 0.94
 -2 0 3 0.24 1.28
 2 0 -2 354.84 6.11
 2 0 -2 366.41 5.06
 2 0 -2 366.18 6.13
 -2 0 2 363.07 6.09
 -2 0 2 361.64 5.71
 2 0 -1 0.1 0.61
 2 0 -1 0.02 0.51
 -2 0 1 0.48 0.63
 -2 0 1 0.02 0.64
 2 0 -1 0.24 0.74
 -2 0 0 53.77 1.91
 2 0 0 58.97 2.16
 2 0 0 58.79 2.17
 -2 0 0 60.12 2.25
 -2 0 -1 0.06 1.11
 2 0 1 0 0.81
 2 0 1 -0.03 0.79
 -2 0 -1 2.36 0.81
 2 0 1 -0.11 0.86
 2 0 2 9999 33.66
 -2 0 -2 9790.18 40.14
 2 0 3 0.11 1.2
 -2 0 -3 0.37 1.53
 -2 0 -3 0.06 2.03
 2 0 3 0.71 1.26
 2 0 4 92.17 4.72
 -2 0 -4 95.25 4.91
 2 0 4 97.11 4.26
 -2 0 -4 103.58 5.94
 -2 0 -5 0.09 2.4
 -2 0 -5 0.59 1.81
 2 0 5 -0.09 1.33
 2 0 5 0.81 1.61
 -2 0 -6 352.39 11.17
 -2 0 -6 357.67 12.58
 2 0 6 377.81 11.35
 2 0 6 378.04 10.06
 -2 0 -6 398.45 14
 -2 0 -7 0.45 2.06
 -2 0 -7 0.12 2.22
 2 0 7 -1.49 2.18
 2 0 7 -0.18 1.3
 -2 0 -7 -1.06 2.74
 2 0 8 219.25 10.29
 2 0 8 228.83 9.33
 -2 0 -8 215.87 10.62
 2 0 8 229.16 9.85
 -2 0 -8 224.37 12.04
 2 0 9 1.61 2.02
 -2 0 -9 -1.51 2.24
 -2 0 -9 -0.36 2.92
 2 0 9 0.33 1.64
 2 0 9 0.29 1.07
 2 0 10 54.85 5.89
 -2 0 -10 47.22 7.34
 -2 0 -10 60.94 7.19
 -2 0 -11 -1.51 2.97
 -2 0 -11 -0.09 3.47
 -2 0 -11 -0.27 0.86
 2 0 11 3.24 2.14
 -2 0 -12 0.34 4.93
 2 0 12 1.43 2.75
 2 0 12 0.5 2.58
 2 0 12 0.55 2.47
 -2 0 -12 -3.76 1.96
 -2 0 -12 2.23 2.96
 -2 0 -12 0.73 2.86
 2 0 13 -2.44 4.33
 -2 0 -13 -2.84 4
 2 0 13 -3.35 3.84
 -2 0 -13 0.02 2.89
 2 0 13 -1.61 2.87
 -2 0 -14 116.11 12.99
 -2 0 -14 108.23 10.19
 2 0 14 106.87 9.73
 2 0 14 122.2 11.77
 2 0 14 95.43 11.49
 -2 0 -15 1.49 2.09
 2 0 15 1.21 3.12
 2 0 15 2.92 2.79
 2 0 15 0.37 3.47
 -2 0 -15 -2.48 3.07
 2 0 16 35.05 6.33
 -2 0 -16 26.46 6.59
 -2 0 -16 29.62 5.48
 2 0 17 -0.77 1.82
 -2 0 -17 -4.24 4.09
 -2 0 -17 1.81 2.57
 -2 0 -18 1.53 0.94
 2 0 18 -3.29 2.61
 -2 -2 18 -0.99 1.38
 2 -2 -18 0.5 1.23
 2 2 -18 1.58 1.71
 2 2 -17 8.47 2.81
 -2 -2 17 4.81 3.38
 -2 2 17 3.35 1.02
 2 -2 -17 5.83 2.69
 -2 -2 17 9.79 1.93
 2 -2 -17 9.45 3.08
 2 -2 -16 2.82 2.62
 -2 -2 16 12.09 2.65
 -2 2 16 7.31 1.89
 2 -2 -16 5.94 2.87
 2 2 -16 9.31 2.89
 2 -2 -15 -1.3 3.14
 -2 2 15 5.06 3.2
 2 2 -15 0.45 2.41
 -2 -2 15 -1.28 4.07
 2 -2 -15 3.76 1.8
 -2 2 14 8.4 4.45
 2 2 -14 8.65 3.55
 -2 -2 14 7.62 2.66
 -2 2 14 8.74 4.46
 2 -2 -14 13 4.34
 2 -2 -14 10.72 3.78
 2 -2 -13 8.23 3.33
 2 2 -13 2.92 4.4
 -2 -2 13 6.06 4.16
 -2 2 13 -2.66 4.31
 2 2 -13 7.48 3.52
 2 -2 -12 9.31 3.26
 2 2 -12 3.58 4.05
 2 2 -12 12.48 5.3
 -2 2 12 7.79 4.28
 -2 -2 12 10.8 4.21
 -2 2 12 12.9 3.58
 2 -2 -11 16.4 4.8
 2 2 -11 11.67 3.54
 -2 -2 11 13.5 5.35
 -2 -2 11 15.14 4.45
 -2 -2 11 11.78 4.09
 -2 2 11 11.4 5
 2 2 -11 8.25 5.48
 -2 2 11 17.71 3.54
 2 2 -11 15.22 5.97
 -2 2 11 12.53 5.08
 2 -2 -11 -1.95 3.74
 2 -2 -10 3.67 2.58
 2 2 -10 -2.89 2.44
 2 2 -10 -7.86 4.04
 -2 2 10 1.66 3.09
 2 2 -10 2.69 4.19
 -2 -2 10 0.74 3.14
 -2 2 10 -6.88 3.43
 2 2 -9 101.43 10.49
 -2 2 9 101.37 9.74
 2 2 -9 110.7 9.42
 2 2 -9 100.19 10.9
 2 -2 -9 105.35 10.06
 -2 -2 9 97.55 9.71
 -2 -2 8 58.44 7.55
 -2 2 8 58.87 7.03
 2 -2 -8 57.57 7.24
 2 2 -8 50.84 7.47
 -2 2 7 42.82 5.82
 2 2 -7 42.82 6.87
 -2 -2 7 46.8 6.11
 2 -2 -7 46.9 6.25
 2 2 -6 13.11 4.01
 2 -2 -6 15.65 3.73
 -2 -2 6 14.44 3.79
 -2 2 6 17.53 4.08
 2 2 -5 213.99 11.1
 -2 2 5 233.38 11.3
 2 -2 -5 218.13 10.76
 -2 -2 5 228.82 11.42
 -2 2 4 2.41 2.28
 2 2 -4 3.63 2.15
 -2 -2 4 4.09 1.9
 2 -2 -4 3.01 2.52
 2 -2 -3 89.89 6.61
 2 2 -3 97.32 6.39
 -2 -2 3 86.21 6.27
 -2 2 3 95.79 6.9
 2 2 -3 97.82 6.89
 -2 2 2 26.11 3.98
 2 -2 -2 24.6 3.83
 2 2 -2 26.59 3.63
 2 -2 -2 28.72 3.25
 -2 -2 2 26.84 3.65
 2 2 -2 27.63 4.07
 -2 2 1 49.48 4.96
 -2 -2 1 54.23 4.43
 2 2 -1 49.44 5.1
 2 -2 -1 48.6 4.43
 2 2 -1 50.64 4.31
 -2 2 0 206.29 6.44
 -2 -2 0 213.34 7.51
 2 2 0 219.35 7.51
 2 -2 0 200.35 8.85
 -2 -2 0 191.87 7.56
 2 2 0 204.44 9.4
 -2 2 0 209.31 9.39
 -2 -2 0 214.52 7.53
 2 2 1 65.56 5.77
 -2 2 -1 65.79 5.5
 2 -2 1 54.82 5.46
 -2 -2 -1 76.98 4.45
 -2 -2 -1 67.72 4.8
 -2 2 -1 71.7 4.33
 -2 2 -2 25.58 3.08
 2 2 2 15.9 3.52
 -2 2 -2 14.69 3.28
 2 -2 2 12.91 3.68
 -2 -2 -2 25.77 3.31
 -2 2 -3 66.69 5.56
 2 2 3 78.68 6.42
 -2 -2 -3 72.21 5.5
 2 -2 3 79.04 7.5
 -2 2 -3 80.28 6.27
 -2 -2 -4 26.35 3.86
 -2 2 -4 26.85 4.2
 2 -2 4 25.94 5.13
 2 2 4 29.61 4.45
 2 2 5 1.08 2.11
 -2 2 -5 3.56 2.08
 2 -2 5 2.9 3.59
 -2 -2 -5 2.45 1.81
 2 2 6 442.63 16.6
 2 -2 6 437.79 17.37
 -2 2 -6 391.4 16.68
 2 -2 6 436.73 18.62
 -2 -2 -6 437.38 15.84
 2 -2 7 48.87 6.73
 2 2 7 45.96 6.16
 -2 2 -7 38.77 6.29
 2 -2 7 45.78 7.26
 -2 -2 -7 47.4 6.06
 2 -2 8 4.69 3.15
 2 2 8 5.82 2.78
 -2 2 -8 1.5 2.28
 -2 -2 -8 0.98 1.87
 2 -2 8 0.61 3.47
 -2 2 -9 6.18 2.89
 2 2 9 10 4.35
 -2 -2 -9 1.6 2.94
 2 2 9 0.42 1.42
 2 -2 9 5.24 4.33
 -2 2 -9 -5.01 3.28
 2 2 9 0.02 3.59
 2 -2 9 1.86 3.72
 -2 2 -9 -5.75 2.72
 -2 2 -10 0.51 1.43
 2 -2 10 6.04 4.53
 -2 2 -10 1.91 1.43
 2 2 10 0.17 4.78
 -2 2 -10 -1.98 2.99
 2 2 10 1.96 3.42
 2 -2 10 -5.66 3.99
 -2 -2 -10 -2.34 3.3
 2 2 11 44.96 7.8
 -2 2 -11 48.85 6.79
 -2 2 -11 66.89 7.16
 2 -2 11 45.3 7.25
 2 2 11 52.47 6.8
 2 2 12 7.42 4.01
 -2 2 -12 17.44 4.59
 2 -2 12 14.94 4.76
 2 2 12 6.53 3.09
 -2 -2 -12 18.84 4.71
 -2 2 -12 12.41 3.68
 -2 -2 -13 84.19 8.68
 -2 2 -13 64.19 7.7
 2 2 13 52.68 7.45
 2 -2 13 65.66 7.96
 -2 2 -13 75.1 8.27
 2 2 13 77.14 9.17
 2 -2 14 89.95 7.62
 -2 2 -14 79.35 7.59
 -2 2 -14 68.19 7.16
 2 -2 14 72.3 9.57
 -2 -2 -14 74 7.77
 2 2 14 69.57 7.61
 2 -2 15 52.82 7.03
 2 -2 15 39.54 5.98
 2 2 15 40.65 5.59
 2 -2 16 4.68 2.64
 -2 -2 -16 5.02 2.55
 2 2 16 1.24 1.82
 2 -2 16 5.14 3.52
 -2 2 -16 8.07 2.62
 -2 2 -17 3.27 0.99
 -2 -2 -17 1.3 1.15
 2 -2 17 3.02 1.89
 -2 4 12 0.48 1.35
 2 4 -12 0.66 1.05
 2 4 -11 2.82 1.63
 -2 4 11 -0.17 1.69
 -2 4 11 1.1 0.73
 2 -4 -11 0.25 1.44
 -2 4 10 0.53 2.1
 2 4 -10 -0.02 2.02
 -2 4 10 1.64 1.73
 -2 4 9 20.72 4.44
 2 4 -9 11.05 4.96
 -2 4 9 22.79 4.4
 2 4 -8 37.74 6.72
 -2 4 8 27.34 6
 -2 4 8 47.01 5.96
 2 4 -7 14.64 4.21
 -2 4 7 9.42 4.2
 -2 4 7 22.33 4.63
 -2 4 6 -0.1 3.16
 -2 4 6 0.62 3.39
 2 4 -6 2.01 2.85
 -2 4 5 1.42 2.05
 2 4 -5 0.19 2.95
 -2 4 5 3.82 1.88
 -2 4 4 4.98 3.53
 -2 4 4 -3.82 2.96
 2 4 -4 1.29 3.6
 -2 4 3 7.5 2.48
 -2 4 3 14.69 3.6
 2 4 -3 5.5 3.88
 -2 4 2 -1.33 3.4
 -2 4 2 0.49 3.18
 2 4 -2 3.99 2.39
 -2 4 1 1.96 2.61
 2 4 -1 1.22 3.42
 -2 4 1 -1.88 4.43
 -2 4 0 14.11 5.11
 -2 4 0 22.27 4.27
 2 4 0 19.82 3.57
 2 4 0 15.18 5
 2 4 0 9.44 4.09
 2 4 1 3.72 4
 2 4 1 8.86 3.45
 -2 4 -1 12.54 4.18
 2 4 1 5.3 4.34
 -2 4 -1 8.22 3.46
 2 4 2 5.64 3.53
 2 4 2 8.82 3.1
 -2 4 -2 9.01 2.55
 -2 4 -2 5.68 3.06
 2 4 3 7.73 3.25
 2 4 3 2.35 4.32
 -2 4 -3 2.34 4.89
 2 4 4 -0.83 2.44
 -2 4 -4 1.84 2.97
 2 4 4 -3.12 2.77
 -2 4 -5 21.85 5.69
 2 4 5 20.2 4.69
 2 4 5 31.4 5.24
 -2 4 -6 1.45 2.31
 2 4 6 4.3 3.08
 2 4 6 1.54 3.64
 -2 4 -7 0.57 2.64
 2 4 7 3.54 2.93
 2 4 7 1.82 2.65
 2 4 8 1.29 2.25
 -2 4 -8 3.86 2.35
 2 4 8 0.32 2.96
 -2 4 -9 -1.09 1.91
 2 4 9 0.82 1.74
 2 4 9 -3.2 3.59
 2 4 10 1.04 1.92
 -2 4 -10 0.14 2.27
 2 4 11 -1.11 2.17
 3 1 -19 4.32 1.87
 3 -1 -19 2.36 1.4
 -3 -1 19 3.02 1.64
 3 -1 -18 30.15 4.9
 -3 1 18 30.65 5.08
 -3 -1 18 23.72 4.49
 3 1 -18 28.28 4.4
 3 -1 -18 33.02 4.27
 -3 1 17 -2.17 2.41
 -3 -1 17 -2.94 3.65
 -3 -1 17 1.15 2.7
 3 1 -17 -2.69 2.23
 3 -1 -17 0.67 2.77
 -3 -1 17 -3.81 3.3
 3 -1 -17 0.29 2.81
 -3 -1 16 -3.34 3.66
 -3 -1 16 -0.07 2.5
 3 1 -16 -3.26 3.66
 -3 1 16 -0.85 1.37
 3 -1 -16 -1.23 4.34
 3 -1 -16 1.95 1.62
 -3 -1 15 -5.79 3.81
 -3 1 15 0.38 3.39
 -3 -1 15 -1.28 2.38
 3 1 -15 2.88 3.14
 -3 1 15 3.78 1.59
 -3 1 15 -1.02 2.55
 3 -1 -15 -0.98 2.39
 3 -1 -15 1.85 2
 3 -1 -14 19.95 5.12
 -3 -1 14 16.63 4.74
 3 1 -14 21.04 4.7
 -3 1 14 14.67 5.87
 -3 1 14 18.11 5.74
 3 1 -14 21.86 5.53
 3 -1 -14 14.9 4.72
 -3 1 14 13.79 4.61
 -3 -1 13 4.23 2.29
 -3 1 13 0.74 0.78
 3 1 -13 7.02 4.28
 -3 -1 13 2.66 1.56
 3 -1 -13 6.18 3.72
 3 1 -13 9.74 3.25
 -3 1 13 5.58 2.65
 -3 1 13 5.04 2.68
 -3 1 13 13.8 4.22
 3 -1 -13 7.95 3.28
 3 1 -13 7.48 3.32
 3 -1 -13 6.91 4.24
 -3 1 12 21.58 5.25
 -3 1 12 15.04 4.14
 3 1 -12 22.13 5.67
 3 -1 -12 19.67 5.43
 -3 -1 12 20.56 5.25
 3 1 -12 19.2 5.4
 -3 -1 12 33.25 5.96
 3 1 -12 24.77 5.96
 -3 1 12 19.87 5.81
 3 -1 -12 22.72 5.57
 -3 -1 11 50.74 6.79
 -3 1 11 58.02 7.28
 3 1 -11 52.61 7.45
 3 -1 -11 51.47 7.3
 -3 1 10 192.31 11.61
 -3 -1 10 202.58 12.11
 3 -1 -10 186.18 12.03
 3 1 -10 163.53 12.04
 -3 1 10 186.44 10.14
 3 -1 -9 17.34 4.25
 -3 1 9 11.17 2.67
 -3 1 9 15.13 3.96
 3 1 -9 16.75 4.24
 -3 -1 9 15.81 3.6
 -3 -1 8 376.63 14.4
 -3 1 8 372.08 12.51
 3 1 -8 361.01 14.65
 -3 1 8 356.69 13.76
 3 -1 -8 384.51 13.96
 3 -1 -7 1.31 2.4
 -3 1 7 0.33 1.73
 -3 1 7 0.54 2.15
 -3 -1 7 2.64 2.16
 3 1 -7 2.64 2.27
 3 1 -6 25.88 3.85
 -3 -1 6 31.78 4.24
 3 -1 -6 25.92 3.55
 -3 1 6 28.81 3.98
 -3 1 6 25.16 3.22
 3 1 -5 49.93 4.67
 3 -1 -5 43.71 2.11
 -3 1 5 47.83 3.98
 3 -1 -5 48.23 3.45
 -3 -1 5 49.98 4.45
 -3 1 5 44.61 4.23
 3 -1 -5 41.46 3.97
 -3 1 4 1142.71 17.02
 3 1 -4 1193.77 15.76
 -3 1 4 1179.07 18.11
 3 -1 -4 1184.04 15.23
 3 -1 -4 1160.97 17.84
 3 1 -4 1173.69 19.31
 -3 1 3 393.78 9.71
 3 1 -3 399.71 10.63
 3 1 -3 395.3 8.39
 3 -1 -3 387.29 8.74
 3 1 -3 405.58 4.92
 -3 1 3 374.22 9.51
 -3 1 3 392.39 9.35
 3 -1 -3 388.03 9.83
 -3 -1 3 404.06 9.73
 3 1 -2 3494.41 28.59
 -3 1 2 3339.11 26.15
 3 1 -2 3494.35 26.21
 3 1 -2 3373.18 17.02
 3 1 -2 3446.02 23.18
 -3 -1 2 3304.52 24.31
 -3 1 2 3474 25.79
 3 -1 -2 3404.31 26.2
 3 -1 -1 3189.42 25.94
 -3 -1 1 3122.36 20.35
 3 1 -1 3198.78 24.16
 -3 1 1 3144.77 24.18
 3 1 -1 3204.28 19.43
 3 -1 -1 3054.86 17.34
 -3 1 1 3170.78 23.65
 3 1 -1 3164.43 22.89
 -3 -1 1 3181.61 15.61
 3 1 -1 3116.65 25.38
 -3 -1 0 4251.56 20.43
 3 1 0 4254.09 25.88
 3 1 0 4246.81 28.19
 -3 -1 0 4179.83 18.87
 3 1 0 4235.78 28.13
 -3 1 0 4300.89 27.23
 3 -1 0 4237.93 31.63
 -3 1 0 4186.73 27.19
 3 -1 0 4310.56 15.62
 -3 -1 0 4149.2 28.26
 -3 -1 -1 46.02 2.71
 3 -1 1 52.2 4.24
 3 1 1 50.76 3.36
 3 1 1 47.96 3.41
 -3 -1 -1 47.96 3.47
 -3 1 -1 50.58 3.43
 -3 1 -1 47.08 3.49
 -3 1 -1 46.74 3.28
 3 1 2 2.61 1.7
 3 -1 2 3.86 2.37
 -3 -1 -2 2.69 1.34
 -3 1 -2 3.62 1.8
 -3 -1 -2 3.19 1.69
 3 1 2 3.58 1.62
 -3 1 -2 2.74 1.43
 -3 1 -2 2.87 1.79
 3 1 3 90.44 5.39
 3 -1 3 84.22 3.84
 3 1 3 87.53 4.83
 -3 -1 -3 91.71 5.37
 -3 -1 -3 81.17 4.59
 -3 1 -3 88.72 5.97
 -3 1 -3 86.42 5.6
 3 -1 3 83.62 5.92
 -3 -1 -4 525.84 13.32
 3 1 4 514.86 13.5
 -3 1 -4 556.58 15.76
 3 -1 4 514.25 9.83
 -3 -1 -4 524.39 12.47
 3 1 4 535.3 12.33
 3 -1 4 538.55 14.92
 3 1 5 291.72 11.18
 -3 -1 -5 311.93 11.24
 3 -1 5 296.29 8.1
 3 -1 5 296.08 11.8
 -3 -1 -5 293.59 10.38
 3 1 5 289.69 9.89
 -3 1 -5 278.78 11.76
 -3 -1 -6 606.54 16.22
 3 1 6 600.6 16.99
 3 -1 6 594.8 12.55
 -3 -1 -6 601.7 16.96
 3 -1 6 621.45 17.98
 -3 1 -6 571.41 18.28
 3 1 6 589.09 15.05
 -3 -1 -7 73.48 6.66
 3 1 7 71.07 6.7
 3 -1 7 65.66 6.25
 3 -1 7 74.19 7.06
 -3 -1 -7 75.1 7.16
 3 1 7 68.28 6.04
 -3 1 -7 58.24 7.14
 -3 -1 -8 17.71 4.55
 3 -1 8 22.95 4
 -3 -1 -8 19.47 3.71
 -3 1 -8 22.98 5.14
 3 1 8 25.48 4.76
 3 1 8 24.81 4.23
 -3 -1 -8 24.29 4.62
 3 -1 8 25.75 5.27
 3 -1 9 9.1 3.27
 3 1 9 5.61 3.14
 -3 1 -9 10.12 3.51
 -3 -1 -9 8.02 2.53
 3 -1 9 5.04 3.25
 -3 -1 -9 5.97 3.72
 -3 -1 -9 15.14 4.73
 3 1 9 5.87 3.23
 3 1 10 97.78 8.27
 3 -1 10 95.42 8.92
 -3 1 -10 96.15 10.01
 3 -1 10 106.11 9.86
 -3 -1 -10 82.24 9.46
 -3 -1 -11 90.87 9.71
 3 -1 11 77 8.81
 -3 1 -11 96.73 9.97
 -3 1 -11 86 11.18
 -3 1 -11 86.68 8.28
 3 1 11 95.39 8.87
 3 -1 11 82.76 9.15
 3 -1 11 99.74 10.36
 3 1 11 77.57 9.7
 -3 -1 -11 84.72 10.32
 3 -1 11 101.66 9.29
 3 1 11 95.88 8.22
 -3 -1 -11 95.58 9.24
 3 -1 12 177.44 13.58
 3 1 12 155.46 13.03
 -3 1 -12 153.39 11.59
 3 1 12 142.49 11.53
 -3 -1 -12 163.82 13.54
 -3 1 -12 174.82 13.86
 -3 -1 -12 159.31 11.91
 3 1 12 177.77 13.16
 3 -1 12 144.15 12.26
 3 -1 13 5.09 4.78
 -3 -1 -13 7.51 4.49
 3 1 13 16.29 3.85
 -3 -1 -13 10.02 2.86
 -3 1 -13 4.84 5.48
 3 -1 13 6.54 2.95
 3 1 13 11.89 4.03
 -3 1 -13 14.37 3.5
 -3 1 -14 63.96 7.86
 3 -1 14 61.73 7.96
 -3 -1 -14 61.96 9.52
 3 1 14 56.15 8.14
 3 -1 14 70.57 8.55
 -3 -1 -14 72.05 7.68
 3 1 14 60.63 7.67
 -3 1 -14 62.05 9.38
 3 -1 15 2.85 1.88
 -3 -1 -15 -0.95 2.45
 -3 1 -15 3.21 2.41
 3 -1 15 -0.47 2.7
 -3 -1 -15 1.12 3.73
 -3 -1 -16 9.08 3.59
 -3 1 -16 15.52 3.38
 -3 -1 -16 4.67 4.08
 3 -1 16 10.13 3.81
 3 -1 16 11.4 3.65
 -3 1 -17 0.73 1.84
 -3 -1 -17 0.39 1.82
 3 -1 17 1.06 2.64
 3 -1 17 -0.45 2.56
 3 -1 18 0.56 1.43
 -3 -1 -18 -2.98 1.74
 -3 -3 16 -0.76 2.16
 3 3 -16 1.24 1.48
 3 -3 -16 5.95 1.75
 -3 3 16 2.81 1.38
 -3 3 15 -1.54 1.87
 3 -3 -15 -0.41 2.04
 3 3 -15 0.24 2.32
 -3 3 15 0.98 1.06
 -3 3 14 0.65 2.75
 -3 3 14 -2.52 3.23
 3 3 -14 1.17 3
 3 3 -14 -0.58 2.39
 3 -3 -14 -2.02 2.61
 3 3 -13 10.39 3.86
 -3 3 13 4.47 3.31
 3 3 -13 10.22 4.56
 -3 3 13 9.66 4.05
 3 3 -12 9.6 5.07
 -3 3 12 14 4.33
 3 3 -12 20.24 4.76
 -3 3 12 13.99 4.33
 -3 3 11 65.84 7.77
 3 3 -11 69.59 9.22
 -3 3 11 65.63 8.87
 3 3 -11 63.61 7.42
 3 3 -10 82.25 9.79
 -3 3 10 85.79 9.46
 3 3 -10 72.24 9.64
 3 3 -10 90.73 8.58
 -3 3 10 85.01 9.54
 3 3 -9 -4.43 4.66
 3 3 -9 -2.75 2.85
 -3 3 9 -6.37 5.41
 3 3 -9 3.39 2.97
 -3 3 9 -2.72 1.42
 3 3 -8 0.05 5.33
 -3 3 8 -4.97 3.88
 -3 3 8 -4.57 4.06
 3 3 -8 0.4 4.85
 3 3 -8 2.2 1.79
 -3 -3 7 10.79 6.54
 -3 3 7 21.21 3.87
 3 -3 -7 21.56 6.23
 3 3 -7 17 5.41
 3 3 -7 33.83 5.37
 3 3 -7 17.61 5.77
 -3 3 7 21.84 6.06
 -3 -3 7 9.94 4.07
 -3 -3 6 13.76 5.95
 3 3 -6 16.01 4.17
 3 3 -6 14.3 4.15
 3 -3 -6 16.16 5.42
 -3 3 6 5.42 2.34
 -3 3 6 17.03 4.4
 -3 3 6 11.83 5.73
 3 -3 -5 21.53 5.73
 -3 3 5 32.8 5.15
 -3 3 5 18.95 5.73
 3 3 -5 20.24 4.29
 -3 3 5 22.8 5.51
 -3 3 5 23.18 5.76
 3 3 -5 25.36 4.5
 -3 3 4 16.44 4.26
 3 3 -4 23.59 5.01
 -3 3 4 13.32 4.3
 -3 3 4 19.48 5.6
 -3 3 4 17.69 4.55
 3 -3 -4 15.71 4.26
 -3 3 4 11.94 4.48
 3 -3 -3 22.16 5.12
 -3 3 3 23.11 5.04
 -3 3 3 19.78 5.16
 3 3 -3 18.29 4.7
 -3 3 3 29.42 4.98
 3 3 -3 27.09 4.74
 -3 3 3 30.99 5.05
 3 -3 -2 7.13 3.71
 -3 3 2 2.13 2.83
 -3 3 2 -3.1 1.97
 3 3 -2 0.02 3.58
 3 3 -2 1.96 1.78
 -3 3 2 -1.2 3.88
 -3 3 1 48.24 6.9
 3 3 -1 38.18 6.28
 -3 3 1 49.75 7.29
 3 -3 -1 44.55 6.03
 -3 3 0 4.16 3.84
 3 -3 0 -0.52 1.5
 -3 3 0 4.17 2.29
 3 3 0 1.65 3.47
 3 3 1 4.27 3.92
 3 3 1 8.42 2.56
 3 3 1 9.72 3.31
 -3 3 -1 5.61 2.57
 -3 3 -1 10.73 3.76
 -3 3 -2 108.57 9.97
 3 3 2 111.95 9.99
 -3 3 -2 117.03 10.5
 -3 3 -2 110.32 9.48
 -3 3 -2 103.6 9.24
 3 3 2 100.43 9.06
 3 3 2 123.13 10.72
 3 3 2 106.78 8.98
 3 -3 2 98.58 10.34
 3 -3 3 -0.95 5.52
 -3 3 -3 0.75 2.79
 -3 3 -3 9.1 3.04
 3 3 3 -3.26 3.26
 3 3 3 7.21 2.91
 -3 3 -3 0.52 3.9
 3 3 3 -1.64 3.06
 3 3 3 -8.65 3.49
 -3 3 -3 8.38 2.7
 3 3 3 2.28 3.98
 3 3 4 47.81 6.55
 3 3 4 33.48 6.51
 3 3 4 50.31 7.1
 -3 3 -4 36.49 7.43
 -3 3 -4 47.81 7.34
 3 3 4 41.63 6.27
 -3 3 -4 42.96 5.75
 3 -3 4 31.48 7.15
 -3 3 -5 38.44 7.34
 3 3 5 36.17 6.55
 3 3 5 36.5 6.27
 3 3 5 43.52 6.57
 -3 3 -5 36.5 6.41
 3 -3 5 30.42 5.52
 3 -3 5 33.81 8.48
 3 3 5 33.14 6.56
 -3 3 -6 41.95 6.94
 -3 3 -6 49.26 7.6
 3 3 6 55.4 7.36
 3 3 6 48.11 7.19
 3 3 6 49.47 7.6
 3 3 7 1.03 3.23
 -3 3 -7 -0.43 3.78
 -3 3 -7 3.45 4.15
 3 3 7 -2.41 3.63
 3 3 7 4.66 2.42
 -3 3 -8 33.14 5.94
 3 3 8 24.25 5.6
 -3 3 -8 34.22 5.64
 3 3 8 25.17 6.13
 3 3 8 38.21 5.72
 3 3 9 -3.2 5.04
 -3 3 -9 -0.24 1.61
 -3 3 -9 3.27 2.59
 3 3 9 4.44 4.43
 3 3 9 1.23 2.4
 -3 3 -10 0.23 3.87
 3 3 10 5.18 2.95
 -3 3 -10 0.07 4.63
 -3 -3 -10 0.24 2.68
 3 3 10 3.6 2
 3 3 10 2.05 3.31
 -3 -3 -11 0.8 3.41
 3 -3 11 -6.09 4.27
 -3 3 -11 4.17 3.75
 -3 3 -11 0.17 3.43
 3 3 11 -4.09 3.76
 3 3 11 3.98 2.93
 -3 3 -12 -4.05 3.23
 3 3 12 -0.07 1.69
 3 -3 12 3.57 3.87
 -3 3 -12 -1.26 1.38
 3 3 12 7.02 2.21
 -3 -3 -12 0.21 2.82
 3 3 13 0.72 2.68
 -3 -3 -13 6.27 2.61
 3 3 13 5.18 3.24
 3 -3 13 7.04 3.04
 -3 3 -13 7.11 3.28
 3 3 14 1.83 2.03
 3 -3 14 7.42 2.86
 -3 3 -14 3.58 2.7
 -3 -3 -14 7.14 1.85
 3 3 14 2.12 2.53
 -4 0 19 0.58 1.09
 4 0 -19 -1.1 1.14
 -4 0 19 -1.18 1.6
 -4 0 18 16.76 4.76
 -4 0 18 21.09 3.65
 4 0 -18 22.13 4.26
 -4 0 17 -1.5 3.79
 -4 0 17 -2.2 2.19
 4 0 -17 1 3.59
 -4 0 16 -7.08 4.12
 -4 0 16 -0.21 2.26
 4 0 -16 -0.78 1.87
 4 0 -16 -2.71 2.75
 4 0 -15 -2.11 2.34
 4 0 -15 1.63 3.09
 -4 0 15 -5.02 4.68
 -4 0 15 -0.45 4.88
 -4 0 14 -1.65 2.52
 4 0 -14 0.7 2.88
 4 0 -14 1.9 1.81
 4 0 -13 -0.94 3.33
 -4 0 13 0.55 3.66
 -4 0 13 -3.31 2.61
 4 0 -13 0.31 0.7
 4 0 -13 -7.31 4.45
 4 0 -12 440.97 17.96
 -4 0 12 444.28 18.05
 4 0 -12 450.83 20.51
 -4 0 12 466.1 20.27
 4 0 -12 415.43 18.91
 4 0 -11 0.23 2.87
 4 0 -11 5.16 2.26
 -4 0 11 -0.06 1.38
 4 0 -10 1.39 2.23
 4 0 -10 0.06 2.38
 -4 0 10 5.67 1.86
 4 0 -9 0.91 1.75
 -4 0 9 -0.02 2
 4 0 -9 -1.39 2.05
 4 0 -8 114.22 7.32
 -4 0 8 109.9 7.08
 4 0 -8 119.52 6.91
 4 0 -7 0.95 1.67
 -4 0 7 0.15 1.7
 4 0 -7 0.52 1.32
 4 0 -6 1011.7 17.8
 -4 0 6 1011.37 17.52
 4 0 -6 995.92 15.82
 -4 0 5 0.22 1.53
 4 0 -5 0.27 1.41
 4 0 -5 0.04 1.13
 4 0 -4 2458.59 18.7
 -4 0 4 2439.62 21.27
 4 0 -3 0.25 1.47
 -4 0 3 0.69 1.16
 4 0 -3 0.12 0.84
 -4 0 3 -0.03 1.21
 4 0 -3 0.24 1.33
 -4 0 2 184.88 5.44
 4 0 -2 198.5 5.84
 -4 0 2 198.24 5.41
 4 0 -2 188.43 5.52
 4 0 -2 191.97 5.81
 -4 0 1 -0.07 1.07
 -4 0 1 -1.04 1.29
 4 0 -1 0.9 1.17
 4 0 -1 0.02 1.18
 -4 0 1 0.04 1.38
 -4 0 0 146.91 5.09
 4 0 0 136.31 4.76
 4 0 0 148.94 4.91
 -4 0 -1 0.38 1.9
 4 0 1 0.82 1.39
 4 0 1 -0.02 1.09
 4 0 1 0.01 1.29
 4 0 2 450.69 9.5
 -4 0 -2 459.97 9.09
 -4 0 -2 454.33 10.77
 4 0 2 482.06 9.31
 -4 0 -3 -0.01 1.51
 4 0 3 0.41 1.4
 -4 0 -3 -0.45 1.99
 4 0 3 -0.67 1.32
 -4 0 -4 1230.18 18.6
 -4 0 -4 1242.18 21.53
 4 0 4 1188.11 18.19
 4 0 4 1266.53 17.29
 4 0 5 0.22 1.44
 -4 0 -5 -0.07 1.57
 4 0 5 0.44 1.34
 -4 0 -5 -0.47 2.53
 4 0 5 -0.15 1.78
 4 0 6 109.77 5.79
 -4 0 -6 103.11 7.83
 -4 0 -6 100.59 6.85
 4 0 6 95.12 6.43
 4 0 6 99.88 6.05
 4 0 7 -3.42 1.68
 -4 0 -7 0.96 3.23
 -4 0 -7 -0.58 2.31
 4 0 7 -1.54 1.46
 -4 0 -8 57.02 6.2
 4 0 8 59.73 6.21
 -4 0 -8 51.5 6.5
 -4 0 -8 62.18 7.84
 4 0 8 65.89 5.35
 4 0 8 56.22 4.73
 -4 0 -9 -0.28 2.4
 -4 0 -9 -1.81 3.97
 4 0 9 -0.02 1.52
 -4 0 -9 1.14 2.97
 -4 0 -10 2.3 3.09
 -4 0 -10 -2.55 2.87
 4 0 10 2.2 2.2
 4 0 11 -0.18 3.68
 4 0 11 -0.16 2.83
 4 0 11 -0.02 0.84
 -4 0 -11 3.62 3.23
 -4 0 -11 -0.88 2.4
 -4 0 -11 -4.25 3.7
 4 0 12 13.06 4.07
 -4 0 -12 17.81 4
 4 0 12 7.35 5.73
 4 0 12 9.38 4.22
 -4 0 -12 23.73 5.84
 -4 0 -12 17.81 5.26
 4 0 13 -0.13 4.3
 4 0 13 2.49 2.76
 -4 0 -13 1.13 3.1
 -4 0 -13 0.73 1.04
 4 0 13 -1.19 2.26
 -4 0 -14 2.02 1.41
 4 0 14 1.22 4.2
 4 0 14 2.98 4.22
 -4 0 -14 1.47 2.23
 4 0 15 0.72 3.76
 -4 0 -15 1.04 1.05
 -4 0 -15 2.96 2.06
 -4 0 -16 1.55 3.52
 4 0 16 1.13 3.41
 -4 0 -17 -0.86 1.55
 4 0 17 -2.73 2.58
 -4 0 -18 15.43 2.69
 4 0 18 16.42 3.1
 4 -2 -18 1.97 1.09
 -4 -2 18 2.06 1.27
 4 2 -18 2.95 1.43
 -4 -2 17 -3.19 2.83
 4 2 -17 0.2 2.48
 -4 2 17 1.21 1.53
 4 -2 -17 -2.62 1.37
 -4 2 17 1.34 2.1
 4 -2 -17 -2.95 2.45
 4 -2 -16 2.62 2.41
 -4 -2 16 -4.2 1.72
 4 2 -16 0.93 2.25
 4 -2 -16 1.03 2.34
 -4 2 16 -0.81 3.31
 4 -2 -15 4.99 2.55
 4 2 -15 6.39 2.24
 -4 -2 15 7.46 3.45
 -4 2 15 0.5 2.99
 4 -2 -15 1.16 3.01
 -4 -2 14 11.71 4.15
 -4 2 14 1.79 4.12
 -4 2 14 3.39 3.05
 4 2 -14 6.03 4.84
 4 -2 -14 -1.34 2.49
 4 2 -14 7.89 3.49
 -4 2 13 56.11 7.51
 -4 -2 13 44.07 7.27
 4 2 -13 59.53 8.32
 4 2 -13 48.69 8.83
 -4 2 13 48.87 7.93
 4 -2 -13 57.12 8
 4 -2 -12 62.48 8.25
 4 2 -12 59.38 8.27
 -4 2 12 49.54 7.77
 4 2 -12 49.45 8.61
 -4 2 12 49.52 7.68
 4 -2 -11 9.9 4.54
 4 -2 -11 14.16 3.73
 -4 2 11 11.59 3.83
 4 2 -11 1.81 3.14
 -4 2 11 7.65 3.26
 -4 2 11 6.22 2.29
 -4 -2 11 9.93 4.35
 4 2 -11 10.47 3.9
 4 2 -11 -0.52 5.89
 -4 -2 10 51.21 6.5
 4 -2 -10 40.43 6.71
 -4 2 10 35.16 5.38
 4 -2 -10 41.36 5.85
 -4 2 10 39.43 6.5
 4 2 -10 37.47 6.44
 4 2 -10 33.59 6.57
 -4 2 10 37.74 6.08
 -4 2 9 56.59 7.45
 -4 -2 9 58.13 7.16
 4 2 -9 52.74 6.94
 4 2 -9 63.04 7.41
 4 2 -9 48.88 7.9
 4 -2 -9 57.1 7.3
 4 2 -9 50.21 7.52
 -4 2 8 8.66 3.72
 4 -2 -8 15.01 4.51
 -4 -2 8 11.36 4
 4 2 -8 9.3 3.58
 4 -2 -7 156.78 10.52
 -4 2 7 158.43 10.56
 -4 -2 7 171.9 11.19
 4 2 -7 176.26 11.68
 4 -2 -6 17.57 4.5
 -4 -2 6 24.88 4.31
 4 2 -6 16.45 3.79
 -4 2 6 16.59 3.92
 -4 -2 5 535.06 16.62
 4 2 -5 506 17.1
 -4 2 5 539.85 16.91
 4 -2 -5 532.15 16.98
 -4 2 4 1247.88 24.5
 4 -2 -4 1228.73 24.77
 4 2 -4 1247.41 25.12
 -4 -2 4 1305.21 23.87
 4 -2 -4 1236.11 20.35
 -4 2 3 1068.29 22.08
 4 -2 -3 1068.21 22.38
 -4 -2 3 1165.67 20.95
 4 2 -3 1144.39 22.71
 4 2 -3 1099.18 22.23
 4 -2 -3 1076.35 19.73
 -4 2 3 1112 19.72
 -4 2 2 113.41 7.35
 -4 -2 2 107.21 6.14
 4 -2 -2 106.15 6.89
 4 2 -2 111.69 7.42
 4 2 -2 113.25 6.84
 -4 2 2 117.28 6.26
 -4 2 1 743.47 17.53
 -4 2 1 771.67 15.2
 4 2 -1 768.18 18.11
 -4 -2 1 771.34 16.73
 4 2 -1 737.18 16.34
 -4 -2 0 13.7 2.95
 -4 2 0 12.71 2.68
 4 -2 0 11.94 3.6
 4 2 0 9.66 1.97
 4 2 0 14.54 3.23
 -4 2 0 12.74 2.24
 4 -2 1 31.93 5.19
 -4 -2 -1 38.46 3.44
 4 2 1 34.78 4.55
 -4 -2 -1 42.7 4.08
 -4 2 -1 33.7 4.42
 4 2 1 31.89 3.76
 -4 2 -1 37.98 3.49
 4 -2 2 -2.15 3.12
 -4 2 -2 1.48 1.05
 -4 2 -2 1.13 2.01
 -4 -2 -2 0.23 2.3
 4 2 2 0.18 0.78
 -4 -2 -2 0.01 1.75
 4 2 2 -0.9 2.67
 -4 2 -2 0.84 1.65
 4 2 3 43.72 5.33
 4 2 3 35.04 4.49
 -4 2 -3 41.69 3.71
 -4 2 -3 44.91 5.34
 -4 -2 -3 40.82 4.48
 -4 2 -3 39.64 4.82
 -4 -2 -3 51.53 4.84
 4 -2 3 47.45 6.28
 -4 -2 -4 796.07 18.55
 4 2 4 780.63 20.53
 4 -2 4 740.58 22.71
 4 2 4 809.7 20.44
 -4 -2 -5 13.87 3.24
 4 -2 5 8.27 4.68
 4 2 5 10.24 3.11
 4 2 5 12.24 3.34
 -4 2 -5 9.88 3.35
 4 -2 6 -0.53 3.82
 -4 -2 -6 -4.62 2.99
 4 2 6 -3.39 2.55
 -4 2 -6 1.88 3.4
 4 2 6 2.15 1.91
 -4 -2 -7 31.12 5.6
 4 -2 7 21.59 5.37
 4 -2 7 22.44 6.18
 4 2 7 24.01 4.79
 -4 2 -7 21.11 5.4
 4 2 8 90.76 9.09
 4 -2 8 87.33 9.68
 4 2 8 91.62 9.58
 -4 2 -8 77.41 9.89
 -4 -2 -8 84.96 8.93
 4 2 8 99.32 9.45
 -4 2 -8 83.11 8
 4 2 8 93.24 8.69
 4 -2 8 99.65 10.74
 -4 -2 -9 4.2 3.61
 4 -2 9 9.29 3.49
 4 2 9 1.29 2.11
 4 2 9 3.56 4.08
 -4 2 -9 5.91 4.78
 4 -2 9 2.36 4.86
 -4 2 -9 2.25 3.04
 4 2 9 15.51 4.57
 4 2 9 5.13 3.53
 4 -2 10 -2.37 3.12
 -4 2 -10 -2.53 3.16
 4 2 10 -2.25 3.4
 -4 -2 -10 2.15 2.47
 4 2 10 -1.68 3.69
 4 2 11 -1.83 1.26
 4 2 11 -1.1 4.85
 -4 2 -11 -4.23 2.9
 -4 -2 -11 0.38 1.44
 4 -2 12 35.71 6.16
 4 2 12 26.18 5.35
 4 -2 12 17.66 6.2
 -4 -2 -12 31.75 5.13
 4 2 12 18.79 6.15
 -4 2 -12 22.58 4.98
 4 2 13 11.48 4.82
 -4 2 -13 17.19 3.78
 4 -2 13 10.09 3.52
 -4 -2 -13 17.12 4.4
 4 -2 13 12.25 5.04
 4 -2 14 2.58 4.34
 4 2 14 7.73 3.27
 -4 2 -14 5.72 3.26
 -4 2 -14 3.72 3
 4 -2 14 6.53 2.68
 -4 -2 -14 6.08 3.55
 4 -2 15 15.26 4.11
 4 2 15 12.05 3.37
 4 -2 15 24.45 4.6
 -4 -2 -15 26.46 4.17
 -4 2 -15 21.58 4.77
 4 -2 16 10.05 2.85
 4 -2 16 13.37 3.86
 -4 2 -16 19.04 2.92
 -4 -2 -16 15.34 2.84
 -4 4 12 3.93 1.16
 4 -4 -12 2.05 1.11
 -4 4 11 -1.17 1.55
 4 4 -11 -0.9 1.88
 -4 4 11 -2.93 1.88
 -4 4 10 -0.01 2.6
 -4 4 10 2.92 1.75
 4 4 -9 -0.46 2.53
 -4 4 9 -2.21 2.7
 -4 4 9 1.08 1.69
 -4 4 8 1.22 3.17
 4 4 -8 -0.3 2.82
 -4 4 8 -1.46 2.68
 -4 4 7 29.61 5.36
 -4 4 7 20.62 5.35
 4 4 -7 24.66 4.58
 -4 4 6 23.16 5.14
 4 4 -6 18.27 5.03
 4 4 -5 8.53 2.86
 -4 4 5 11.29 4.3
 -4 4 4 7.53 3.28
 4 4 -4 6.19 3.44
 -4 4 3 0.73 2.53
 4 4 -3 -1.66 2.97
 4 4 -2 4.72 2.93
 -4 4 2 5.43 3.62
 4 4 -2 5.09 2.31
 -4 4 2 2.07 2.95
 4 4 -1 -1.47 2.54
 -4 4 1 0.29 2.63
 4 4 -1 4.29 1.75
 -4 4 1 3.9 2.17
 -4 4 1 5.1 3.98
 4 4 0 3.41 4.12
 4 4 0 -2.92 4.11
 -4 4 0 6.34 2.78
 -4 4 0 1.48 3.4
 -4 4 0 10.43 3.25
 -4 4 -1 1.76 1.93
 -4 4 -1 1.43 3.06
 -4 4 -1 -0.37 2.86
 4 4 1 0.44 2.53
 4 4 1 0.94 3.19
 4 4 1 11.21 3.37
 -4 4 -2 0.94 2.18
 -4 4 -2 0.29 2.37
 -4 4 -2 -3.97 2.64
 4 4 2 -6.42 2.89
 4 4 2 -3 4.07
 4 4 3 6.05 4.03
 4 4 3 9.31 4.13
 -4 4 -3 12.32 3.3
 -4 4 -3 12.42 3.24
 4 4 4 7.62 3.43
 -4 4 -4 7.53 4.5
 4 4 4 4.26 4.12
 -4 4 -4 4.95 2.28
 4 4 5 21.45 5.18
 -4 4 -5 22.53 4
 -4 4 -5 16.74 5.17
 4 4 5 16.67 4.83
 -4 4 -6 0.87 2.37
 4 4 6 1.75 2.86
 4 4 6 -0.71 1.81
 -4 4 -7 9.35 2.98
 4 4 7 8.14 4
 4 4 7 9.6 3.15
 -4 4 -8 0.74 2.68
 4 4 8 3.24 3.4
 4 4 9 2.67 2.89
 4 4 10 1.42 1.59
 -5 -1 19 0.13 1.76
 -5 1 19 0.23 1.68
 5 1 -19 1.62 1.85
 5 -1 -19 2.31 1.12
 -5 -1 18 -0.16 2.9
 5 1 -18 7.95 3.13
 5 -1 -18 9.53 2.77
 -5 1 18 8.48 2.59
 -5 1 17 3.72 3.39
 -5 -1 17 1.3 3.39
 5 -1 -17 2.39 3.41
 5 -1 -17 -5.84 3.23
 -5 -1 16 42.08 6.63
 -5 1 16 27.2 5.97
 -5 -1 16 29.07 5.74
 5 -1 -16 31.21 6.5
 -5 1 16 34.54 6.3
 5 1 -16 26 5.74
 5 -1 -16 39.96 5.8
 -5 1 15 0.05 3.89
 -5 1 15 3.02 3.17
 5 1 -15 1.73 3.35
 -5 -1 15 -0.1 1.02
 5 -1 -15 1.72 1.49
 -5 1 15 -6.12 4.16
 5 -1 -15 2.32 2.92
 5 1 -15 -1.49 3.73
 -5 -1 14 48.98 7.02
 -5 1 14 43.43 7.02
 5 -1 -14 39.7 7.43
 5 1 -14 43.06 7.24
 5 -1 -14 39.7 6.57
 -5 1 14 51.05 7.09
 5 1 -14 54.51 7.44
 -5 1 14 31.54 7.09
 -5 -1 13 16.91 4.57
 -5 1 13 10.16 4.62
 5 -1 -13 10.74 5.14
 5 -1 -13 10.3 4.52
 -5 1 13 12.22 4.39
 -5 1 13 6.58 2.9
 5 1 -13 4.34 4.74
 5 1 -13 17.53 4.3
 5 1 -13 4.96 4.31
 5 1 -13 20.19 5.9
 -5 -1 13 13.53 3.99
 5 -1 -12 195.77 13.27
 -5 -1 12 191.94 13.18
 5 1 -12 182.79 14.55
 5 1 -12 152.96 11.47
 -5 -1 12 172.81 12.13
 -5 1 12 178.86 13.3
 5 1 -12 163.78 13.09
 5 1 -12 168.5 14.23
 -5 1 12 170.36 12.67
 5 -1 -12 181.65 13.7
 -5 1 12 183.5 12.82
 5 -1 -11 31.76 5.93
 -5 1 11 32.99 5.12
 -5 -1 11 37.97 5.67
 5 1 -11 33.84 6
 -5 1 11 38.25 5.92
 5 -1 -10 192.77 11.69
 -5 -1 10 194.99 11.87
 -5 1 10 173.78 10.68
 5 1 -10 178.41 12.19
 -5 1 10 179.31 11.47
 -5 -1 9 225.09 12.06
 -5 1 9 232.4 11.53
 5 1 -9 218.87 12.6
 5 -1 -9 223.05 11.63
 -5 1 9 219.71 11.66
 5 1 -8 199.06 11.21
 -5 1 8 174.43 9.59
 -5 -1 8 208.96 10.74
 5 1 -8 196.4 9.61
 5 -1 -8 209.56 10.25
 -5 1 8 214.34 10.81
 5 -1 -7 0.09 2.05
 -5 -1 7 3.12 2.24
 -5 1 7 -1.73 2.2
 -5 1 7 -0.17 2.66
 5 1 -7 0.96 2.69
 5 1 -7 0.01 1.42
 5 -1 -6 190.23 8.67
 -5 -1 6 186.24 8.85
 -5 1 6 181.76 8.7
 5 1 -6 195.28 8.47
 -5 1 6 183.8 8.56
 5 1 -6 182.52 9.65
 5 -1 -6 204.07 8.26
 -5 -1 5 547.81 13.62
 -5 1 5 542.41 13.99
 5 1 -5 530 14.86
 -5 1 5 558.01 13.73
 -5 1 5 506.57 13.08
 5 -1 -5 523.52 12.51
 5 1 -5 537 12.89
 5 -1 -5 542.63 13.5
 -5 1 4 2124.44 26.42
 5 -1 -4 2128.37 25.31
 -5 -1 4 2096.84 24.23
 5 1 -4 2220.86 24.5
 5 1 -4 2172.56 27.91
 -5 1 4 2133.32 25.13
 -5 1 4 2155.89 13.44
 -5 1 4 2154.26 24.28
 5 -1 -4 2113.96 24.61
 -5 1 3 135.2 3.34
 -5 -1 3 118.83 5.42
 5 -1 -3 132.89 6.39
 5 1 -3 135.32 6.87
 -5 1 3 126.84 6.69
 5 1 -3 137.69 6
 -5 1 3 125.86 5.74
 -5 1 3 132.94 6.17
 -5 1 2 2682.89 26.29
 -5 1 2 2617.19 23.35
 -5 -1 2 2697.19 21.94
 5 -1 -2 2644.97 22.07
 -5 -1 2 2651.22 14.87
 5 1 -2 2638.49 23.09
 5 1 -2 2702.64 25.41
 -5 1 2 2632.14 16.45
 5 1 -2 2588.87 20.73
 5 1 -2 2634.27 28.03
 5 -1 -2 2613.93 27.52
 5 1 -1 31.37 3.24
 -5 -1 1 31.31 2.23
 5 1 -1 33.18 2.82
 -5 1 1 33.39 2.5
 -5 -1 1 31.46 2.09
 5 -1 -1 34.14 3.76
 5 -1 -1 29.52 2.39
 -5 -1 1 36.24 3.78
 5 1 -1 32.33 2.83
 5 1 -1 33.17 3.55
 -5 1 1 28.93 3.18
 -5 1 1 33.76 2.82
 -5 1 0 106.26 5.54
 -5 -1 0 113.93 3.19
 -5 1 0 102.69 4.52
 5 1 0 110.8 4.61
 -5 -1 0 106.16 3.1
 5 1 0 101.96 5.49
 5 1 0 119.51 5.41
 5 -1 0 104.63 4.07
 -5 1 0 107.64 4.92
 5 -1 0 109.04 6.23
 -5 -1 0 112.41 5.98
 5 1 1 369.64 10.92
 -5 -1 -1 376.17 7.48
 5 1 1 393.55 8.78
 5 1 1 368.35 10.01
 5 -1 1 329.62 11.25
 -5 1 -1 355.1 9.72
 -5 1 -1 338.96 7.97
 5 -1 1 366.17 7.69
 -5 -1 -1 363.77 10.55
 -5 1 -1 366.99 10.35
 5 1 2 180.32 6.32
 -5 -1 -2 175.05 6.12
 5 1 2 174.72 7.42
 -5 -1 -2 183.1 8.02
 -5 1 -2 174.16 7.78
 5 -1 2 153.54 8.16
 5 -1 3 5.53 2.71
 -5 -1 -3 3.71 1.61
 -5 1 -3 5.35 2.19
 5 -1 3 4.64 1.74
 5 1 3 2.91 1.65
 5 1 3 6.27 2.39
 -5 -1 -3 2.22 2.45
 -5 -1 -4 40.5 4.04
 5 -1 4 43.9 3.74
 5 1 4 42.5 4.6
 5 1 4 43.78 3.84
 -5 -1 -4 47.7 5.04
 -5 1 -4 42.56 5.41
 5 -1 4 41.48 5.12
 -5 -1 -5 238.33 9.95
 -5 1 -5 229.35 11.83
 5 -1 5 240.36 8.92
 -5 -1 -5 251.14 11.41
 -5 1 -5 250.25 12.77
 5 1 5 237.67 10.88
 5 1 5 254.97 9.3
 5 -1 5 245.84 11.5
 -5 -1 -6 519.44 15.74
 5 -1 6 528.06 13.83
 -5 1 -6 524.37 18.53
 5 1 6 514.1 16.93
 -5 -1 -6 509.99 17.73
 -5 1 -6 550.16 20.49
 5 -1 6 516.11 17.5
 5 1 6 497.04 13.88
 -5 -1 -7 58.73 6.24
 5 -1 7 45.49 5.42
 5 1 7 51.96 5.32
 5 1 7 48.74 6.37
 -5 -1 -7 42.63 6.35
 -5 1 -7 47.08 7.05
 5 -1 7 54.52 6.69
 5 -1 8 -1.83 2.83
 -5 -1 -8 0.68 3.02
 -5 -1 -8 -0.83 3.7
 5 1 8 2.19 1.59
 5 1 8 0.95 2.12
 -5 1 -8 -0.03 2.15
 5 -1 8 -0.28 1.86
 5 -1 9 28.17 5.53
 -5 1 -9 29.12 6.71
 5 1 9 25.68 5.7
 -5 -1 -9 25.02 5.55
 -5 -1 -9 30.63 5.55
 -5 -1 -9 35.97 6.59
 5 -1 9 28.58 6
 5 -1 10 -0.57 4.8
 -5 -1 -10 3.06 3.55
 5 1 10 6.97 4.46
 5 -1 10 1.58 1.38
 5 1 10 1.46 3.32
 -5 1 -10 4.99 2.09
 5 1 10 2.7 2.27
 5 -1 10 -1.69 2.26
 -5 1 -10 8.35 4.07
 -5 1 -10 2.54 4.46
 -5 -1 -10 -1.84 2.68
 5 1 10 -5.57 6.06
 -5 -1 -10 -5.09 4.8
 -5 -1 -10 3.04 4.21
 -5 -1 -11 6.33 4.55
 5 1 11 1.03 4.12
 5 -1 11 0.18 1.91
 5 -1 11 3.66 2.75
 -5 1 -11 5.95 2.55
 -5 -1 -11 0.61 3.67
 5 1 11 11.59 3.25
 -5 1 -11 0.82 4.06
 -5 -1 -11 6 3.17
 5 -1 12 208.39 14.44
 5 1 12 182.61 12.91
 -5 1 -12 220.59 13.53
 5 -1 12 209.94 14.79
 -5 1 -12 208.21 15.93
 -5 -1 -12 199.59 12.97
 -5 -1 -12 196.45 14.71
 5 1 13 81.93 8.99
 -5 1 -13 97.25 9.9
 5 -1 13 109.45 10.62
 5 -1 13 90.3 10.31
 -5 -1 -13 106.42 9.62
 -5 -1 -13 96.21 9.77
 5 -1 14 84.13 9.46
 5 -1 14 89.27 9.24
 -5 -1 -14 83.63 9.11
 -5 1 -14 82.98 9.23
 -5 -1 -14 88.45 8.65
 5 1 14 76.39 8.54
 5 -1 15 5.57 3.48
 -5 -1 -15 4.53 3.71
 -5 1 -15 4.82 3.56
 5 -1 15 10.48 4.67
 5 -1 16 7.71 3.42
 5 -1 16 4.04 3.69
 -5 1 -16 11.2 3.19
 -5 -1 -16 12.66 3.41
 5 -1 17 0.09 1.33
 -5 1 -17 2.35 1.57
 -5 -1 -17 3.39 1.89
 -5 3 16 7.94 2.67
 5 3 -16 17.33 2.77
 5 -3 -16 16.4 2.49
 -5 3 16 4.14 2.1
 -5 3 15 0.61 1.67
 5 3 -15 0.08 2.44
 5 -3 -15 -1.3 1.69
 -5 3 15 0.51 1.99
 -5 3 14 3.81 2.86
 5 3 -14 0.9 2.89
 5 3 -13 -0.66 2.7
 -5 3 13 1.03 3.35
 -5 3 12 1.16 1.31
 5 3 -12 3.08 1.74
 5 3 -12 0.38 2.46
 -5 3 12 1.97 3.18
 -5 3 11 -0.2 2.66
 5 3 -11 6.57 2.92
 5 3 -11 1.77 2.31
 5 3 -11 5.36 2.14
 -5 3 11 1.22 3.82
 -5 3 10 48.18 6.9
 5 3 -10 42.92 6.46
 5 3 -10 45.96 6.43
 5 3 -10 36.78 7.45
 -5 3 10 43.05 6.78
 -5 3 9 195.38 13.21
 5 3 -9 204.45 15.38
 5 3 -9 193.55 14.4
 -5 3 9 184.14 13.43
 -5 3 8 179.23 12.22
 5 3 -8 197.99 14.81
 5 3 -8 164.48 12.98
 -5 3 8 189.39 13.45
 5 3 -7 18.19 4.89
 -5 3 7 23.06 4.21
 5 3 -7 19.82 4.76
 -5 3 7 17.94 5.1
 5 -3 -6 112.71 10.47
 -5 3 6 110 10.63
 5 3 -6 95.47 10.7
 5 3 -6 96.91 10.08
 -5 3 6 95.51 10.82
 -5 3 6 104.24 9.23
 -5 3 6 107.1 10.21
 5 -3 -5 9.09 4.61
 -5 3 5 4.58 3.93
 -5 3 5 14.42 3.17
 -5 3 5 3.87 1.75
 5 3 -5 1.75 1.43
 5 3 -5 2.01 4.93
 -5 3 5 9 4.58
 5 3 -5 11.28 5.47
 5 -3 -4 2.71 2.43
 -5 3 4 4.39 2.82
 -5 3 4 -1.25 3.05
 5 3 -4 -1.44 2.17
 5 3 -4 -5.36 4.83
 -5 3 4 -3.64 3.21
 -5 3 3 46.31 6.32
 -5 3 3 47.64 7.21
 -5 3 3 54.43 6.88
 -5 3 3 40.6 7.23
 5 3 -3 47.44 6.9
 5 -3 -3 57.88 6.96
 5 3 -3 70.32 7.26
 5 3 -2 46.63 7.3
 5 -3 -2 36.06 6.17
 -5 3 2 40.89 5.95
 -5 3 2 37.28 5.8
 5 3 -2 37.21 7.05
 -5 3 2 39.03 7.23
 5 3 -2 42.06 6.59
 -5 3 2 44.55 6.51
 -5 3 2 42.42 5.93
 5 -3 -1 37.32 6.88
 -5 3 1 49.83 6.81
 -5 3 1 50.13 6.65
 5 3 -1 47.79 6.44
 -5 3 1 51.73 6.43
 5 3 -1 50.38 7.11
 -5 3 1 51.48 6.05
 5 3 -1 47.73 6.62
 -5 3 1 53.29 6.72
 -5 3 0 13.6 4.13
 -5 3 0 14.08 3.99
 -5 3 0 6.96 5.25
 5 3 0 11.04 3.82
 5 3 0 12.08 3.49
 5 3 0 14.51 3.61
 -5 3 0 14.29 3.35
 -5 3 0 15.83 3.17
 5 -3 1 -0.32 2.45
 -5 3 -1 5.44 2.5
 5 3 1 -4.79 3.9
 5 3 1 3.91 2.47
 -5 3 -1 4.68 2.64
 5 3 1 15.41 5.29
 5 3 1 -2.11 3.03
 -5 3 -1 -6.74 4.03
 -5 3 -1 1.11 4.04
 5 3 2 -0.04 3.22
 5 3 2 14.76 3.75
 5 3 2 -0.71 3.97
 5 -3 2 8.34 3.98
 -5 3 -2 7.02 2.57
 5 3 2 -2.79 3.08
 -5 3 -2 6.81 2.78
 5 3 2 3.75 4.15
 -5 3 -2 3.48 2.13
 -5 3 -2 4.3 3.9
 5 -3 3 6.85 3.53
 5 3 3 7.49 2.54
 5 3 3 10.96 3.7
 5 3 3 10.42 3.06
 5 3 3 18.29 3.82
 -5 3 -3 6.54 3.07
 5 3 3 7.29 3.06
 -5 3 -3 4.71 4.59
 -5 3 -3 15.12 3.33
 5 3 3 11.6 3.83
 5 3 4 13.2 4.62
 5 3 4 17.88 3.94
 -5 3 -4 15.21 4.46
 -5 3 -4 3.13 2.31
 5 3 4 11.55 5.13
 -5 3 -4 15.35 5.14
 5 3 4 22.42 4.29
 5 -3 4 9.34 7.1
 5 3 5 1.81 2.43
 5 3 5 -2.23 3.16
 -5 3 -5 -2.31 2.45
 -5 3 -5 -3.39 4.88
 5 3 5 0.68 1.78
 5 3 5 2.91 1.84
 5 3 6 57.19 7.65
 5 3 6 69.63 8.13
 5 3 6 50.73 7.62
 5 3 6 41.59 7.44
 -5 3 -6 49.17 7.76
 -5 3 -6 61.01 8.51
 5 3 7 12.39 3.38
 5 3 7 16.29 4.4
 -5 3 -7 12.04 5.39
 -5 3 -7 10.84 4.55
 5 3 7 7.7 4.07
 5 3 8 1.07 2.23
 5 3 8 -3.19 2.21
 5 3 8 5.68 2.39
 -5 3 -8 2.72 3.95
 5 3 9 -0.41 3.54
 -5 3 -9 0.05 3.85
 5 3 9 1.22 2.59
 5 -3 9 8.05 2.82
 5 3 10 15.93 4.66
 5 -3 10 17.25 5.34
 5 3 10 15.48 4.53
 5 3 10 13.51 5.29
 -5 3 -10 17.13 4.51
 5 3 11 5.82 2.74
 5 3 11 1.64 2.33
 5 -3 11 1.94 1.82
 5 3 11 -1.53 2.53
 -5 3 -11 5.28 2.8
 5 3 12 1.64 2.53
 5 3 12 -2.41 3.06
 5 3 12 2.05 2.87
 -5 3 -12 1.22 1.81
 -5 3 -13 1.03 2.47
 5 3 13 0.66 2.37
 5 -3 13 9.23 2.39
 5 3 13 2.6 2.02
 -5 3 -13 0.75 1.98
 5 3 14 -4.05 1.69
 -5 3 -14 -0.88 1.75
 6 0 -20 2.08 1.51
 -6 0 19 1.09 2.33
 6 0 -19 2.09 1.45
 -6 0 19 -1.02 2.27
 -6 0 18 20.23 4.75
 -6 0 18 19.32 4.86
 6 0 -18 21.59 4.72
 -6 0 17 2.3 2.92
 -6 0 17 -2.21 2.3
 6 0 -17 0.17 1.03
 -6 0 16 13.41 3.53
 6 0 -16 9.58 4.11
 -6 0 15 1.83 1.55
 -6 0 15 -2.45 2.37
 6 0 -15 1.54 4.08
 -6 0 14 -4.03 2.82
 -6 0 14 3.58 2.77
 6 0 -14 2.85 3.32
 6 0 -13 -4.28 3.59
 -6 0 13 -0.32 4.38
 -6 0 13 6.54 2.51
 6 0 -12 387.69 16.56
 -6 0 12 387.47 18.19
 6 0 -12 370.61 19.05
 -6 0 12 400.08 17.95
 6 0 -11 1.26 2.7
 -6 0 11 0.6 1.78
 6 0 -11 1.39 1.54
 6 0 -10 272.32 11.95
 -6 0 10 264.81 13.25
 6 0 -9 1.77 1.39
 6 0 -9 -3.95 2.3
 -6 0 9 -1.07 2.08
 6 0 -8 44.43 4.47
 -6 0 8 42.32 4.78
 6 0 -8 36.31 4.57
 6 0 -7 -1.89 1.36
 -6 0 7 0.13 1.8
 6 0 -7 1.79 2.03
 6 0 -6 204.84 7.04
 6 0 -6 189.11 8.39
 -6 0 6 192.26 8.53
 -6 0 5 0.79 1.35
 6 0 -5 0.41 1.1
 -6 0 5 -1.5 2.06
 6 0 -5 0.99 1.53
 -6 0 4 2657.04 27.39
 6 0 -4 2755.47 27.85
 6 0 -4 2667.46 26.61
 6 0 -4 2699.39 28.11
 6 0 -4 2663.63 20.13
 -6 0 4 2687.2 25
 6 0 -3 -0.42 0.89
 -6 0 3 -0.13 1.48
 -6 0 3 0.31 1.32
 6 0 -3 -0.15 1.63
 6 0 -3 -0.11 1.51
 6 0 -3 0.51 1.55
 -6 0 2 928.48 14.44
 -6 0 2 929.11 14.16
 6 0 -2 913.79 14.72
 -6 0 2 919.03 14.58
 6 0 -2 956.82 15.34
 6 0 -1 -0.42 1.75
 -6 0 1 -0.2 1.4
 -6 0 1 0.16 1.39
 6 0 -1 1.89 1.46
 -6 0 1 0.17 1.65
 -6 0 0 65.54 4.46
 6 0 0 68.09 4.36
 6 0 0 73.64 4.53
 6 0 1 -0.08 1.51
 6 0 1 -0.08 1.42
 -6 0 -1 -0.12 2
 6 0 1 1.03 1.58
 6 0 2 1688.15 21.03
 -6 0 -2 1602.34 23.33
 6 0 2 1637.03 21.36
 6 0 2 1648.32 22.39
 6 0 2 1723.01 9.49
 6 0 3 0.17 1.64
 -6 0 -3 0.39 2.4
 6 0 3 0.33 1.68
 6 0 4 5.32 1.96
 -6 0 -4 6.71 2.03
 6 0 4 4.68 2.18
 -6 0 -4 4.27 2.39
 6 0 5 1.07 1.58
 6 0 5 0.18 1.96
 -6 0 -5 0.24 2.89
 -6 0 -6 97.5 7.26
 6 0 6 102.77 6.12
 6 0 6 108.97 7.89
 -6 0 -6 113.01 9.03
 6 0 6 108.74 6.75
 6 0 7 -3.39 2.01
 -6 0 -7 -0.34 2.41
 -6 0 -7 -0.79 3.49
 6 0 7 1.45 1.92
 -6 0 -8 47.18 6.53
 6 0 8 55.35 6.34
 -6 0 -8 49.02 8.39
 -6 0 -8 41.13 7.2
 6 0 9 1.93 3.16
 -6 0 -9 -2.51 4.09
 6 0 10 1758.49 38.31
 -6 0 -10 1764.81 42.26
 6 0 10 1637.85 36.74
 6 0 10 1772.28 37.55
 -6 0 -10 1688.09 35.51
 6 0 11 1.18 4.85
 6 0 11 -6.16 2.79
 -6 0 -11 0.48 3.53
 -6 0 -11 -1.92 4.55
 -6 0 -11 -0.24 2.14
 6 0 12 63.79 8.83
 6 0 12 55.9 6.52
 -6 0 -12 59.34 7.16
 -6 0 -12 37.8 8.57
 6 0 13 1.08 4.24
 -6 0 -13 0.33 2.14
 6 0 13 0.87 2.45
 -6 0 -13 2.96 2.2
 6 0 14 3.19 3.57
 -6 0 -14 2.28 3.15
 6 0 14 1.38 2.47
 6 0 15 1.98 3.14
 -6 0 -15 -0.83 2.41
 6 0 16 1.16 2.29
 -6 0 -16 1.35 2.65
 6 0 17 -3.05 2.19
 -6 0 -17 1.27 1.37
 -6 -2 18 0.54 2.35
 6 2 -18 6.1 2.02
 6 -2 -18 6.22 1.97
 -6 -2 17 1.63 2.38
 6 -2 -17 -0.94 1.65
 6 2 -17 -3.2 3.22
 -6 2 17 -4.06 2.58
 6 -2 -17 -0.29 1.62
 -6 -2 16 -5.69 3.54
 6 -2 -16 1.46 2.46
 -6 2 16 -1.04 3.23
 6 -2 -16 0.74 2.68
 -6 -2 15 -3.03 2.5
 -6 2 15 1.01 3.36
 -6 2 15 -0.04 1.91
 6 2 -15 1.02 2.16
 6 -2 -15 0.34 2.65
 6 -2 -15 2.03 3.33
 -6 2 14 6.15 4.09
 6 2 -14 2.85 3.27
 -6 2 14 7.2 3.8
 6 2 -14 12.35 4.33
 6 -2 -14 6.8 3.16
 -6 2 13 53.94 8.77
 -6 2 13 47.59 6.41
 6 2 -13 46.11 8.04
 6 2 -13 52.46 7.82
 6 -2 -13 44.66 7.76
 -6 2 12 254.9 16.37
 -6 2 12 281.55 16.07
 6 -2 -12 268.16 16.25
 6 2 -12 216.56 16.84
 6 2 -12 259.6 16.38
 6 2 -11 393.47 21.07
 6 -2 -11 429.65 20.82
 -6 -2 11 431.8 20.75
 6 -2 -11 430.03 20.1
 -6 2 11 408.61 19.8
 -6 2 11 422.72 20.5
 6 2 -11 471.11 22.43
 -6 2 11 453.38 19.52
 6 2 -11 396.97 19.27
 6 -2 -10 -7.12 5.07
 6 -2 -10 2.83 4.02
 6 2 -10 1.7 4.1
 -6 -2 10 7.55 3.34
 -6 2 10 -2.46 3.67
 -6 2 10 -0.18 1.72
 6 2 -10 -5 3.7
 6 2 -10 -2.96 4
 -6 2 10 -0.43 2.84
 6 2 -10 1.46 3.17
 6 -2 -9 46.15 6.77
 6 2 -9 38.73 7.43
 -6 -2 9 41.26 6.27
 -6 2 9 37.98 5.57
 6 -2 -9 38.11 7.33
 6 2 -9 35.27 5.25
 6 2 -9 36.87 6.75
 6 2 -9 47.01 6.92
 -6 2 9 32.95 6.08
 6 -2 -8 84.21 8.23
 -6 -2 8 82.74 8.35
 6 2 -8 86.79 9.47
 -6 2 8 94.52 8.63
 -6 2 7 48.97 6.22
 6 -2 -7 45.92 6.38
 -6 -2 7 43.37 6.18
 6 2 -7 49.8 7.1
 -6 2 6 20.67 3.54
 6 -2 -6 19.22 4.47
 -6 -2 6 25.53 4.16
 6 2 -6 19.57 4.55
 -6 2 5 62.57 6.26
 -6 -2 5 75.4 6.32
 6 2 -5 60.97 6.87
 6 -2 -5 76.43 6.29
 6 -2 -5 72.39 7.18
 -6 2 4 563.49 16.9
 6 -2 -4 553.57 17.64
 -6 -2 4 562.48 15.26
 -6 2 4 558.65 16.1
 6 2 -4 574.57 18.24
 6 -2 -4 550.28 16.06
 -6 2 3 614.42 17.02
 -6 -2 3 599.71 14.4
 -6 2 3 617.42 16.47
 6 2 -3 611.65 17.94
 6 2 -3 627.06 15.28
 -6 -2 3 618.6 17.78
 6 2 -3 678.58 17.72
 6 -2 -3 624.4 17.43
 -6 2 2 535.44 15.52
 6 2 -2 538.57 16.06
 -6 2 2 550.67 15.05
 6 2 -2 554.93 15.8
 6 2 -2 528.79 14.48
 -6 -2 2 547.65 16.45
 6 -2 -2 518.58 16.55
 -6 2 1 244.24 10.38
 6 2 -1 248.42 10.66
 -6 2 1 238.92 9.92
 -6 -2 1 253.27 11.15
 6 -2 -1 225.23 11.25
 -6 2 0 34.85 4.27
 6 2 0 37.61 4.62
 6 2 0 30.19 3.92
 -6 2 0 29.51 3.9
 -6 -2 0 34.43 4.39
 6 -2 0 36.61 5.45
 -6 -2 -1 133.36 8.03
 6 2 1 125.88 7.86
 6 2 1 130.73 7.73
 6 -2 1 128.05 9.41
 -6 2 -1 130.53 7.6
 -6 2 -1 128.74 7.83
 -6 -2 -2 70.2 6.16
 6 2 2 70.03 6.11
 6 2 2 58.15 5.51
 -6 2 -2 60.4 5.56
 -6 2 -2 59.26 5.46
 6 -2 2 74.59 8.07
 6 -2 3 0.07 4.35
 6 2 3 3.9 1.97
 -6 2 -3 2.56 1.95
 6 2 3 2.28 1.91
 -6 2 -3 1.24 1.78
 -6 -2 -3 0.21 2.89
 -6 -2 -4 45.75 6.43
 6 2 4 60.78 6.39
 -6 2 -4 47.48 5.97
 -6 2 -4 53.35 5.33
 6 2 4 53.64 6.65
 6 -2 4 52.83 7.55
 6 2 5 47.68 5.55
 6 2 5 56.19 6.57
 -6 2 -5 40.39 7.01
 6 -2 5 48.69 8.3
 -6 2 -6 176.41 12.97
 6 2 6 193.75 12.42
 6 -2 6 188.55 13.91
 6 -2 7 1.22 4.03
 6 2 7 2.95 2.63
 -6 2 -7 0.54 2.71
 6 2 7 2.49 2.35
 -6 2 -7 -2.01 2.93
 6 2 7 1.46 1.45
 6 -2 8 10.79 4.79
 6 2 8 -8.08 5.08
 -6 2 -8 3.95 2.86
 6 2 8 -0.57 3.53
 6 -2 8 -6.05 4.3
 -6 2 -8 7.12 2.93
 -6 2 -9 17.21 4.96
 6 -2 9 22.7 6.61
 -6 -2 -9 30.77 5
 6 2 9 32.11 6.41
 6 2 9 23.88 5.57
 6 -2 10 37.95 5.78
 6 2 10 53.83 7.79
 6 -2 10 53.35 7.89
 -6 2 -10 59.7 7.77
 -6 2 -10 52.67 7.55
 -6 -2 -10 58.72 7.13
 6 -2 11 6.29 3.2
 6 2 11 6.45 3.99
 6 -2 11 6.64 5.22
 -6 2 -11 7.42 4.1
 -6 2 -11 5.85 3.13
 -6 -2 -11 6.51 2.5
 -6 -2 -12 9.27 3
 6 -2 12 -1.45 2.79
 -6 2 -12 -3.7 3.14
 6 -2 12 0.34 3.49
 -6 2 -12 -1.93 3.99
 6 2 12 -5.68 3.63
 6 -2 13 1.05 2.07
 6 -2 13 3.1 4.56
 -6 -2 -13 -6.38 3.44
 -6 2 -13 1.93 2.59
 -6 2 -13 -4.5 3.07
 6 2 13 2.32 2.01
 6 -2 14 0.95 2.8
 6 -2 14 5.94 3.82
 -6 2 -14 7.41 3.39
 -6 -2 -14 10.92 2.72
 6 -2 15 0.21 1
 6 -2 15 0.15 2.76
 6 2 15 -0.31 2.55
 -6 2 -15 0.14 1.7
 -6 -2 -15 2.63 1.68
 6 -2 16 -0.55 0.98
 6 4 -12 1.36 1.22
 -6 4 11 0.02 0.93
 6 4 -11 -1.1 1.16
 -6 4 10 7.81 2.55
 6 4 -10 8.44 2.49
 6 4 -9 2.36 1.56
 -6 4 9 2.32 2.2
 -6 4 8 2.39 1.65
 6 4 -8 3.88 2.04
 -6 4 7 0.56 1.68
 6 4 -7 -3.53 1.89
 -6 4 6 4.38 3.3
 6 4 -6 5.7 3.97
 -6 4 5 2.27 2.73
 6 4 -5 3.45 2.5
 -6 4 4 -2.52 2.73
 6 4 -4 -2.21 2.17
 -6 4 3 0.43 3.13
 6 4 -3 3.06 2.65
 -6 4 3 2.08 1.51
 -6 4 2 3.55 2.83
 -6 4 2 4.84 2.29
 6 4 -2 -3.01 3.27
 6 4 -2 2.51 2.32
 -6 4 1 -1.67 2.84
 -6 4 1 3.52 2.71
 6 4 -1 8.36 3.21
 6 4 -1 0.46 3.11
 6 4 0 -1.1 3.22
 -6 4 0 2.84 2.44
 -6 4 0 -1.33 2.65
 6 4 0 -4.01 1.73
 -6 4 -1 6.83 5.35
 -6 4 -1 4.17 3.47
 -6 4 -1 9.66 2.43
 6 4 1 7.86 4.03
 -6 4 -2 6.86 1.98
 -6 4 -2 3.28 2.73
 -6 4 -2 3.74 4.13
 6 4 2 4.23 3.19
 -6 4 -2 2.82 3.12
 -6 4 -3 -0.85 1.57
 6 4 3 -1.14 2.39
 6 4 3 0.15 3.99
 -6 4 -3 0.32 3.33
 6 4 4 1.54 2.36
 -6 4 -4 7.38 2.22
 6 4 4 1.63 3.22
 -6 4 -4 0.02 3.3
 -6 4 -5 4.18 3.09
 6 4 5 5.74 3.61
 -6 4 -5 10.14 3.41
 6 4 6 3.64 2.93
 -6 4 -6 2.11 2.44
 6 4 7 10.24 3.78
 -6 4 -7 13.36 3.64
 6 4 8 2.48 2.07
 6 4 9 1.24 1.23
 -7 -1 19 0.96 2.41
 -7 1 19 0.45 1.86
 7 1 -19 6.79 1.9
 7 -1 -19 -0.02 2.21
 -7 -1 18 -4.48 2.41
 -7 1 18 4.4 2.74
 -7 -1 18 0.63 2.33
 7 -1 -18 -2.61 3.31
 -7 -1 17 2.29 3.62
 -7 1 17 1.48 1.85
 -7 1 17 6.44 2.21
 -7 -1 17 1.69 3.43
 7 -1 -17 5.35 3.46
 -7 -1 16 3.55 2.95
 -7 1 16 5.07 4.02
 7 -1 -16 0.5 4.44
 7 1 -16 -0.65 5.04
 -7 1 16 6.47 3.8
 7 -1 -16 4.06 2.83
 -7 1 15 31.84 6.12
 -7 -1 15 42.31 6.11
 -7 1 15 33.52 6.82
 7 1 -15 45.12 6.81
 7 -1 -15 42.23 6.32
 7 -1 -15 41.53 7
 7 1 -15 42.11 6.58
 -7 1 15 43.87 6.86
 -7 1 14 66.73 9.61
 7 -1 -14 57.92 6.77
 -7 -1 14 64.93 7.42
 7 1 -14 64.68 8.3
 7 1 -14 58.11 8.55
 7 -1 -14 61.04 9.25
 -7 1 14 61.61 8.26
 -7 -1 13 67.66 7.34
 -7 1 13 69.62 7.81
 -7 1 13 68.26 8.72
 7 1 -13 73.94 9.15
 7 -1 -13 68.24 8.82
 7 -1 -12 8.57 4.57
 7 -1 -12 4.42 3.62
 -7 1 12 10.27 4.29
 -7 1 12 13.41 3.41
 7 1 -12 2.21 2.75
 -7 -1 12 3.25 3.11
 -7 -1 12 9.23 4.14
 7 1 -12 12.56 4.83
 -7 1 12 6.41 3.46
 -7 1 12 9.12 2.8
 7 1 -12 3.48 3.49
 7 -1 -11 164.19 11.43
 -7 -1 11 169.63 12.32
 -7 1 11 157.98 11.61
 -7 1 11 163.35 12.36
 -7 1 11 145.03 11.02
 7 1 -11 145.81 10.99
 7 1 -11 159.65 12.54
 7 -1 -11 152.93 11.88
 -7 1 11 169.52 12.52
 7 -1 -10 152.89 10.29
 -7 -1 10 157.47 11.1
 -7 1 10 135.46 10.18
 7 1 -10 152.2 10.24
 -7 1 10 131.79 10.67
 7 1 -10 143.66 11.14
 7 -1 -9 1.54 2.46
 -7 1 9 3.49 1.49
 -7 -1 9 0.14 2.33
 7 1 -9 0.49 1.36
 7 1 -9 6.26 3.38
 -7 1 9 0.64 1.88
 7 -1 -8 1.15 2.13
 7 1 -8 1.12 1.9
 -7 1 8 0.99 2.24
 -7 1 8 2.27 2.17
 -7 -1 8 -0.47 2.4
 7 1 -8 1.48 2.26
 7 -1 -7 11.68 2.79
 -7 1 7 11.68 2.84
 -7 -1 7 10.23 2.48
 -7 1 7 11.26 2.97
 7 1 -7 13.21 2.95
 7 1 -7 10.66 3.02
 7 -1 -6 316.17 11.5
 -7 -1 6 323.03 11.79
 -7 1 6 293.61 12.19
 -7 1 6 311.24 11.81
 7 1 -6 329.43 13.22
 7 1 -6 294.39 11.37
 -7 1 6 321.03 11.29
 7 -1 -6 323.94 11.74
 7 1 -5 153.45 7.87
 -7 -1 5 156.4 7.68
 -7 1 5 159.73 8.63
 7 -1 -5 153.52 7.69
 -7 1 5 155.85 8.08
 7 -1 -5 150.91 7.76
 7 1 -5 157.03 8.87
 -7 1 5 152.34 7.4
 7 -1 -5 136.9 7.78
 7 -1 -4 77.58 5.57
 -7 -1 4 78.07 5.23
 -7 1 4 64.22 5.58
 7 1 -4 65.8 5.21
 7 -1 -4 70.7 5.62
 -7 -1 4 70.48 3.63
 7 -1 -4 74.22 5.25
 -7 1 4 72.21 5.48
 -7 1 4 76.44 3.72
 7 1 -4 75.05 6.18
 -7 1 4 77.88 4.96
 -7 1 3 1010.82 13.54
 -7 -1 3 996 16.19
 -7 1 3 939.41 18.26
 -7 -1 3 978.44 12.47
 7 1 -3 929.09 19.42
 7 1 -3 970.87 15.23
 7 1 -3 973.37 18.55
 7 -1 -3 1009.43 16.95
 7 -1 -3 1005.33 19.95
 -7 1 3 974.41 15.34
 -7 1 2 1630.68 18.32
 -7 -1 2 1713.13 19.11
 7 1 -2 1670.35 20.67
 -7 1 2 1659.12 19.04
 -7 1 2 1636.52 23.91
 7 1 -2 1615.28 23.89
 7 1 -2 1692.69 25.4
 -7 -1 2 1636.5 17.11
 -7 -1 2 1669.71 25.15
 7 -1 -2 1659.08 20.49
 7 -1 -2 1651.7 25.68
 7 -1 -1 35.96 3.14
 -7 -1 1 32.83 2.89
 -7 1 1 35.58 2.75
 -7 -1 1 34.17 2.61
 7 1 -1 35.13 2.8
 7 1 -1 33.63 3.5
 -7 1 1 28.49 3.68
 7 1 -1 28.12 3.71
 -7 1 1 36.04 3.33
 -7 -1 1 36.9 4.36
 7 -1 -1 31.97 4.23
 7 -1 0 0.78 2.55
 -7 -1 0 1.88 2.2
 7 1 0 1.27 1.53
 -7 1 0 0.85 1.72
 -7 1 0 0.83 1.76
 7 1 0 1.11 1.85
 -7 1 0 2.44 1.27
 7 1 0 3.49 1.12
 7 -1 0 1.4 1.64
 7 -1 1 1.57 2.27
 -7 -1 -1 0.48 1.03
 7 1 1 0.23 2.09
 -7 1 -1 0.9 1.55
 7 1 1 0.86 0.85
 -7 -1 -1 -2.76 2.64
 7 -1 1 -1.45 1.45
 7 1 1 1.33 1.56
 -7 1 -1 -1.22 1.79
 -7 -1 -2 667.76 12.35
 7 1 2 666.83 11.7
 -7 -1 -2 680.79 17.44
 7 1 2 628.97 15.6
 -7 1 -2 680.88 17.29
 7 -1 2 610.98 17.56
 -7 -1 -3 108.22 7.84
 -7 -1 -3 119.02 6.1
 7 -1 3 109.7 6.51
 -7 1 -3 104.01 7.7
 7 1 3 100.4 7.06
 7 -1 3 104.37 7.99
 -7 -1 -4 130.32 7.02
 -7 -1 -4 138.3 9.42
 7 -1 4 127.92 7.3
 -7 1 -4 137.09 9.42
 7 1 4 132.41 8.37
 7 -1 4 127.64 8.95
 -7 -1 -5 22.95 3.79
 -7 -1 -5 25.19 5.14
 7 -1 5 22.99 3.6
 7 1 5 24.31 4.42
 -7 1 -5 26.65 5.12
 7 -1 5 24.07 4.81
 7 -1 6 4.22 3.05
 -7 -1 -6 3.07 2.46
 -7 1 -6 -2.05 3.86
 7 -1 6 0.58 1.74
 -7 1 -6 -1.72 2.96
 7 1 6 1.84 1.08
 -7 -1 -6 2.7 2.41
 -7 -1 -7 297 14.07
 -7 1 -7 312.85 16.81
 7 1 7 324.52 15.92
 -7 -1 -7 289.7 16.3
 -7 1 -7 320.22 19.04
 7 -1 7 318.75 15.87
 -7 -1 -8 228.53 13.21
 7 -1 8 239.23 13.22
 7 1 8 261.86 15.06
 -7 1 -8 262.81 16.51
 7 -1 8 248.8 15.28
 -7 -1 -8 298 17.7
 -7 1 -8 225.15 13.82
 7 -1 8 278.09 15.63
 7 -1 9 -7.04 4.12
 7 1 9 5.3 3.86
 -7 -1 -9 -0.26 3.2
 7 -1 9 9.46 2.78
 7 -1 9 0.52 3
 7 1 9 6.24 4.21
 7 -1 9 4 5.07
 -7 1 -9 -5.13 5.74
 7 1 9 -0.8 3.93
 7 1 9 -0.11 2.15
 -7 1 -9 0.69 3.98
 -7 -1 -9 3.68 2.43
 -7 -1 -9 1.01 2.65
 -7 -1 -9 4.21 2.09
 -7 -1 -9 8.64 3.95
 7 -1 10 44.6 6.31
 -7 -1 -10 34.77 10.78
 7 1 10 35.59 7.52
 -7 -1 -10 23.93 6.69
 -7 1 -10 27.37 6.02
 7 -1 10 33.01 6.9
 -7 -1 -10 36.98 6.02
 -7 -1 -10 37.46 5.94
 7 1 10 27.54 5.34
 7 1 11 19.58 5.94
 7 -1 11 18.54 5.15
 -7 1 -11 17.45 5.11
 7 -1 11 27.09 5.48
 -7 -1 -11 22.87 4.68
 -7 -1 -11 16.83 4.56
 7 1 12 24.15 4.89
 7 -1 12 19.79 4.52
 7 -1 12 34.14 5.32
 -7 1 -12 16 5.81
 -7 -1 -12 26.25 5.07
 -7 -1 -12 19.36 5.89
 7 1 13 -3.98 3.82
 7 -1 13 -1.39 3.3
 7 -1 13 6.3 2.46
 -7 1 -13 2.41 2.57
 -7 -1 -13 0.02 2.38
 7 -1 14 22.53 5.35
 7 -1 14 15.08 5.58
 -7 1 -14 23.73 4.89
 -7 -1 -14 20.74 4.67
 7 -1 15 21.52 4.23
 -7 -1 -15 19.2 4.46
 7 1 15 17.3 3.9
 -7 1 -15 22.17 4.51
 7 -1 15 24.57 5.2
 -7 -1 -15 8.42 3.86
 7 -1 16 4.26 2.64
 7 -1 16 6.68 2.1
 -7 1 -16 7.42 2.45
 -7 -1 -16 9.14 2.48
 -7 3 16 2.9 1.2
 7 3 -16 0.77 0.67
 7 -3 -16 2.3 1.29
 -7 3 16 0.47 1.66
 7 3 -15 -1.09 1.6
 7 -3 -15 1.03 1.52
 -7 3 15 0.27 2.05
 7 3 -14 5.54 2.76
 -7 3 14 1.78 3.01
 7 3 -13 5.72 3.68
 7 3 -13 5.52 2.73
 -7 3 13 5.93 2.81
 -7 3 12 -5.42 2.87
 7 3 -12 -0.27 2.92
 7 3 -12 1.05 1.33
 -7 3 12 -3.19 4.58
 7 3 -11 12.18 4.25
 7 3 -11 6.12 4.35
 -7 3 11 7.01 2.94
 -7 3 11 3.78 3.23
 -7 3 10 5.53 3.23
 -7 3 10 7.77 4.06
 7 3 -10 1.39 3.73
 7 3 -10 5.75 3.6
 -7 3 9 -0.5 2.6
 -7 3 9 5.2 2.54
 7 3 -9 -5.23 4.24
 7 3 -9 -1.8 1.22
 -7 3 9 4.8 3.12
 -7 3 8 1.86 2.65
 7 3 -8 0.9 2.05
 7 3 -7 59.35 8.13
 -7 3 7 64.56 7.71
 -7 3 7 63.61 8.33
 -7 3 7 66.05 8
 7 3 -7 62.4 7.75
 7 3 -7 63.19 8.03
 7 3 -6 68.51 7.87
 7 3 -6 71.39 7.64
 -7 3 6 61.21 7.44
 7 3 -6 64.89 8.02
 7 3 -6 64.18 8.61
 -7 3 6 66.88 8.59
 -7 3 6 59.63 7.1
 7 -3 -5 90.8 10.52
 -7 3 5 98.49 10.19
 -7 3 5 91.83 8.77
 -7 3 5 106.6 9.54
 7 3 -5 97.27 9.33
 7 3 -5 102.27 9.48
 7 3 -5 89.24 9.29
 7 -3 -4 69.36 8.6
 -7 3 4 57.4 7.53
 -7 3 4 66.01 7.53
 7 3 -4 70.66 8.19
 7 3 -4 57.97 7.35
 -7 3 4 72.88 8.3
 7 -3 -3 26.44 6.54
 -7 3 3 28.54 5.4
 7 3 -3 37.22 5.66
 -7 3 3 27.12 5.42
 -7 3 3 32.17 6.01
 -7 3 3 36.64 5.97
 7 3 -3 32.49 5.4
 7 -3 -2 0.54 3.82
 -7 3 2 1.58 3.84
 -7 3 2 -4.31 3.84
 -7 3 2 3.38 3.09
 -7 3 2 0.16 2.45
 7 3 -2 6.74 2.3
 -7 3 2 -3.82 3.61
 7 3 -2 -3.59 3.63
 7 -3 -1 34.81 7.11
 -7 3 1 38.14 6.28
 -7 3 1 36.17 6.2
 -7 3 1 34.23 6.05
 7 3 -1 17.02 5.75
 -7 3 1 27.34 5.75
 7 3 -1 43.7 6.97
 7 3 -1 29.15 6.45
 7 -3 0 10.4 5.79
 7 3 0 18.23 5.47
 -7 3 0 16.22 4.23
 7 3 0 8.03 4.02
 -7 3 0 7.79 4.26
 7 3 0 5.47 4.41
 7 3 0 7.15 3.26
 -7 3 0 9.54 4.1
 7 -3 1 21.21 7.78
 7 3 1 24.96 4.25
 7 3 1 33.5 5.47
 -7 3 -1 24.83 6.9
 7 3 1 26.75 5.24
 -7 3 -1 25.62 5.47
 7 -3 2 19.15 7.11
 7 3 2 36.59 6.21
 7 3 2 28.36 4.41
 -7 3 -2 20.34 5.65
 7 3 2 25.58 5.21
 7 3 2 25.07 5.54
 -7 3 -2 26.21 5.61
 7 3 3 17.03 5.27
 7 3 3 22.91 4.79
 -7 3 -3 13.12 5.16
 7 3 3 18.44 4.3
 7 3 3 19.37 4.63
 -7 3 -3 18.06 5.08
 7 3 4 2.03 3.31
 7 3 4 -5.59 3.97
 7 3 4 1.99 2.09
 -7 3 -4 -1.91 2.86
 7 3 4 3.83 2.41
 -7 3 -4 0.44 3.14
 7 3 5 10.95 5.09
 7 3 5 11.27 4.93
 7 3 5 9.47 3.17
 -7 3 -5 11.58 3.89
 7 3 5 10.53 4.26
 -7 3 -5 13.73 4.44
 7 3 6 0.39 3.34
 7 3 6 -2.97 2.23
 -7 3 -6 1.33 3.76
 7 3 6 0.25 3.81
 7 3 6 1.72 3.69
 7 3 7 11.59 4.83
 7 3 7 5.76 2.69
 -7 3 -7 6.21 4.28
 7 3 7 11.17 5.15
 7 3 8 -2.99 3.29
 7 3 8 1.77 2.1
 -7 3 -8 -2.56 3.27
 7 3 8 -2.92 2.05
 7 3 9 -5.41 3.72
 7 3 9 2.05 2.23
 -7 3 -9 -4.35 3.68
 7 3 9 1.49 2.73
 7 -3 10 25.27 4.79
 7 3 10 15.79 4.91
 7 3 10 26.19 5.37
 -7 3 -10 18.16 5.01
 7 3 10 17.67 5.2
 7 3 11 -3.49 3.3
 7 -3 11 -2.92 2.91
 -7 3 -11 -0.03 2.44
 7 3 11 -0.83 2.79
 7 3 11 -2.72 2.07
 -7 3 -11 -0.42 1.65
 7 3 12 1.07 2.29
 -7 3 -12 1.39 2.96
 -7 3 -12 4.82 2.41
 7 3 13 2.13 1.79
 -7 -3 -13 3.92 0.94
 -7 3 -13 -0.31 1.41
 -8 0 19 -0.36 1.66
 8 0 -19 1.17 1
 -8 0 18 2.86 1.93
 8 0 -18 2.83 1.73
 -8 0 17 -2.88 2.98
 -8 0 17 2.05 3.24
 -8 0 17 7.21 3
 8 0 -17 4.1 2.48
 -8 0 16 -0.41 1.59
 -8 0 16 3.95 3.58
 8 0 -16 6.62 3.92
 -8 0 15 5.16 2.89
 -8 0 15 -6.76 4.16
 8 0 -15 1.02 4.58
 -8 0 14 173.93 13.35
 -8 0 14 171.35 13.39
 8 0 -14 187.78 13.78
 8 0 -13 4.56 4.22
 8 0 -13 -2.16 3.12
 -8 0 13 -2.7 4.97
 -8 0 13 8.61 3.86
 -8 0 13 -3.25 1.86
 8 0 -12 6.14 3.55
 -8 0 12 -0.81 4.3
 -8 0 12 0.29 1.76
 8 0 -12 1.04 1.22
 -8 0 12 0.02 1.94
 -8 0 11 -1.48 1.93
 8 0 -11 -0.02 2.98
 -8 0 10 84.84 8.14
 8 0 -10 69.47 6.95
 8 0 -9 2.13 1.23
 8 0 -9 -0.23 2.01
 -8 0 9 -0.39 3.02
 8 0 -9 0.2 2.01
 8 0 -8 9.15 2.59
 -8 0 8 11.66 3.13
 8 0 -8 7.7 3.12
 8 0 -8 9.38 2.69
 8 0 -7 -2.19 1.62
 8 0 -7 -1.27 2.19
 8 0 -7 -0.87 0.99
 -8 0 7 -0.15 2.48
 8 0 -6 2448.66 23.73
 -8 0 6 2453.72 29.65
 8 0 -6 2446.14 33.76
 8 0 -6 2520.48 31.42
 8 0 -5 0.27 2.21
 8 0 -5 -0.04 1.05
 -8 0 5 0.87 1.68
 8 0 -5 -2.18 2.29
 8 0 -5 0.42 1.93
 -8 0 5 -2.66 2.34
 8 0 -4 693.79 10.98
 -8 0 4 695.54 15.88
 8 0 -4 688.94 15.92
 8 0 -4 714.65 15.79
 -8 0 4 747.97 15.91
 -8 0 4 701.63 14.92
 8 0 -4 691.64 16.45
 8 0 -3 0.67 1.9
 -8 0 3 -0.28 1.73
 8 0 -3 0.05 0.92
 -8 0 3 0.32 1.53
 -8 0 3 0.24 1.69
 8 0 -3 0.08 1.8
 -8 0 2 295.62 9.65
 8 0 -2 304.49 10.12
 -8 0 2 279.12 9.53
 -8 0 2 294.94 9.99
 8 0 -2 296.19 10.35
 8 0 -1 0.05 2.08
 -8 0 1 -0.19 2.05
 -8 0 1 -1.07 1.73
 8 0 -1 -0.95 1.87
 -8 0 0 1310.23 21.79
 8 0 0 1263.04 20.95
 8 0 0 1328.23 20.95
 8 0 1 -1.6 1.92
 8 0 1 0.56 1.68
 8 0 1 0.12 1.59
 -8 0 -1 -0.15 2.35
 8 0 2 24.6 3.94
 8 0 2 27.55 3.87
 -8 0 -2 32.74 4.6
 8 0 2 26.64 3.51
 8 0 3 0.58 1.84
 -8 0 -3 0.02 2.49
 8 0 3 1.37 2.07
 8 0 4 1812.77 29.28
 -8 0 -4 1836.07 33.4
 8 0 5 -2.33 1.97
 8 0 5 -2.05 2.06
 -8 0 -5 1.61 3
 8 0 6 8.84 3.02
 -8 0 -6 4.79 4.23
 -8 0 -7 -0.28 3.3
 8 0 7 -0.61 2.66
 8 0 8 137.75 10.44
 -8 0 -8 125.85 12.72
 8 0 9 0.28 4.28
 -8 0 -9 -2.85 3.62
 8 0 9 3.57 2.85
 -8 0 -9 -4.5 3.05
 8 0 9 -3.49 3.4
 -8 0 -9 -6.57 4.47
 -8 0 -9 6.12 3.92
 8 0 10 1.09 3.37
 8 0 10 9.24 4.2
 -8 0 -10 10.76 3.3
 -8 0 -10 3.38 2.12
 8 0 11 -1.93 5.28
 8 0 11 -5.26 4.06
 -8 0 -11 4.78 3.46
 8 0 12 820.12 26.29
 -8 0 -12 777.4 24.93
 8 0 12 825.2 27.43
 8 0 13 2.84 3.66
 8 0 13 0.89 3.35
 -8 0 -13 -5.9 4.08
 -8 0 -13 -1.77 2.49
 -8 0 -14 3.45 2.39
 8 0 14 2.28 2.61
 8 0 14 -4.16 2.9
 8 0 15 -3.82 2.69
 -8 0 -15 0.9 1.94
 8 0 16 -0.36 1.12
 -8 0 -16 1.41 1.41
 -8 2 18 2.46 2.71
 8 -2 -18 10.66 2.49
 -8 -2 17 0.84 2.85
 8 2 -17 -0.67 1.08
 -8 2 17 -1.04 1.17
 8 -2 -17 -2.16 2.3
 -8 -2 16 19.76 4.59
 -8 2 16 13.58 4.65
 8 2 -16 11.83 4.67
 8 2 -16 17.49 4.06
 8 -2 -16 19.78 4.24
 8 -2 -16 13.97 4.45
 -8 2 15 4.81 2.5
 -8 2 15 1.26 2.19
 8 2 -15 -4.8 4.78
 8 2 -15 1.88 2.9
 8 -2 -15 -0.24 2.44
 8 -2 -15 1.98 3.26
 8 -2 -14 2.72 3.06
 -8 2 14 4.4 2.11
 8 2 -14 7.03 3.86
 8 2 -14 -5.36 3.18
 -8 2 14 3.98 2.23
 -8 2 13 15.15 3.73
 8 -2 -13 16.32 4.18
 -8 2 13 11.42 3.97
 8 2 -13 16.43 5.59
 8 2 -13 15.38 4.74
 8 -2 -12 3.06 3.94
 -8 2 12 6.54 2.93
 -8 2 12 15.29 3.5
 8 2 -12 0.43 4.84
 8 2 -12 11.03 3.66
 8 2 -12 2.83 2.73
 -8 2 11 59.75 8.51
 -8 2 11 59.12 7.73
 8 2 -11 78.43 9.47
 8 2 -11 63.53 7.9
 8 -2 -11 68.13 8.94
 8 2 -11 62 9.62
 8 -2 -10 138.41 11.94
 -8 -2 10 113.46 10.86
 -8 2 10 116.61 11.08
 -8 2 10 117.71 9.93
 8 2 -10 129.8 10.64
 8 -2 -10 126.96 11.25
 8 2 -10 112.41 11.31
 8 2 -10 127.23 12.27
 -8 2 10 95.95 10.74
 -8 2 9 240.06 14.81
 8 -2 -9 254.73 14.93
 -8 -2 9 254.24 14.98
 -8 2 9 254.51 15.28
 -8 2 9 246.95 14.24
 8 2 -9 245.49 15.87
 8 2 -9 254.38 14.31
 8 -2 -9 253.52 15.14
 8 2 -9 275.85 16.6
 -8 2 8 51.15 6.98
 8 -2 -8 50.84 7.43
 -8 -2 8 43.35 6.16
 -8 2 8 44.97 5.56
 8 2 -8 51.86 7.75
 8 -2 -8 45.76 6.84
 8 2 -8 51.9 7.87
 8 2 -8 51.2 7.66
 8 -2 -7 9.99 4.62
 -8 -2 7 12.51 3.72
 -8 2 7 5.24 2.72
 8 2 -7 6.76 3.06
 8 -2 -6 2.29 2.93
 8 -2 -6 5.33 3.86
 -8 -2 6 9.6 2.23
 -8 2 6 2.29 2.44
 8 2 -6 11.5 3.15
 8 -2 -5 9.97 3.34
 8 -2 -5 9.03 4.02
 -8 2 5 11.39 3.11
 -8 2 5 12.33 3.39
 8 2 -5 10.53 2.36
 8 2 -5 12.91 4.25
 -8 2 4 51.39 5.77
 8 -2 -4 53.1 6.36
 -8 2 4 56.42 5.93
 8 2 -4 50.59 6.14
 8 2 -4 51.05 5.48
 -8 -2 4 60.21 6.69
 8 -2 -4 55.18 6.37
 -8 2 3 58.33 5.72
 -8 2 3 66 6.63
 8 2 -3 63.36 5.71
 -8 -2 3 55.31 6.63
 8 -2 -3 54.95 6.6
 -8 2 2 136.01 8.41
 -8 2 2 122.78 8.21
 8 2 -2 127.85 8.43
 -8 -2 2 137.98 9.56
 8 -2 -2 131.24 9.75
 8 2 -1 45.45 5.29
 -8 2 1 46.29 5.3
 -8 2 1 44.76 4.68
 8 2 -1 45.44 5.38
 -8 -2 1 52.46 5.93
 8 -2 -1 42.96 6.89
 8 -2 0 0.65 3.11
 -8 -2 0 -0.73 2.86
 -8 2 0 -4.25 2.56
 -8 2 0 -1.11 1.92
 8 2 0 0.4 0.44
 8 2 0 0.77 1.2
 -8 -2 -1 73.66 7.34
 8 2 1 68.42 6.27
 -8 2 -1 70.46 6.76
 8 -2 1 70.95 8.21
 -8 -2 -2 63.97 6.81
 -8 2 -2 69.08 6.71
 8 2 2 58.13 6.5
 8 -2 2 76.23 8.82
 8 -2 3 8.16 5.02
 -8 2 -3 9.93 2.39
 8 2 3 9.32 2.64
 -8 -2 -3 12.86 3.62
 8 -2 4 23.76 6.53
 -8 2 -4 28.82 4.85
 -8 2 -4 26.89 5.53
 -8 -2 -4 29.37 5.12
 8 2 4 26.72 4.52
 -8 2 -5 38.32 7.46
 -8 2 -5 48.75 6.46
 8 2 5 53.95 6.73
 8 2 5 52.91 7.31
 -8 2 -5 41.38 6.11
 -8 2 -5 38.82 6.49
 8 2 5 39.34 6.96
 8 -2 5 48.91 8.74
 8 -2 6 1.51 4.58
 8 2 6 3.71 4.56
 -8 2 -6 -4.01 2.65
 -8 2 -6 1.41 3.75
 8 2 6 0.23 3.08
 -8 2 -6 6.21 3.71
 8 2 6 10.3 4.47
 8 -2 7 6.63 6.75
 8 2 7 -4.42 5.39
 8 -2 7 1.37 3.19
 -8 2 -7 -4.49 3.22
 -8 2 -7 8.04 4.41
 -8 2 -7 -5.65 3.87
 8 2 7 -5.5 4.25
 8 2 7 9.67 5.54
 8 2 8 3.11 5.16
 8 -2 8 4.78 3.08
 -8 2 -8 4.3 3.4
 -8 2 -8 2.7 1.7
 8 2 9 2.54 4.56
 8 -2 9 -4.02 3.5
 -8 2 -9 -4.74 2.85
 -8 2 -9 -3.05 2.12
 8 -2 10 19.22 5.67
 8 2 10 20.54 5.51
 8 -2 10 24.86 6.79
 -8 2 -10 21.73 4.95
 -8 2 -10 19.16 5.12
 8 -2 11 1.74 3.56
 8 2 11 6.45 4.06
 8 -2 11 3.56 3.33
 -8 2 -11 5.38 2.99
 -8 2 -11 7.17 3.17
 8 -2 12 25.69 5.37
 8 -2 12 23.55 5.64
 8 2 12 31.9 5.64
 -8 2 -12 23.99 5.03
 -8 2 -12 22.9 4.56
 8 -2 13 7.77 3
 8 -2 13 4.62 3.65
 8 2 13 -2.69 3.47
 -8 2 -13 0.25 2.76
 -8 -2 -14 0.85 2.42
 8 2 14 1.55 2.63
 -8 2 -14 2.67 2.05
 8 -2 14 4.84 2.2
 8 -2 15 -0.31 0.56
 -8 -2 -15 0.24 0.75
 -8 4 11 1.41 0.71
 8 4 -11 2.21 1.31
 -8 4 10 -3.38 2.01
 8 4 -10 0.29 1.61
 -8 4 9 -3.25 2.71
 8 4 -9 3.03 2.5
 -8 4 8 13.82 3.67
 8 4 -8 8.76 3.48
 8 4 -7 8.73 2.71
 -8 4 7 11.25 3.48
 -8 4 6 -4.78 3.37
 8 4 -6 0.7 0.76
 -8 4 5 7.23 3.29
 8 4 -5 4.64 2.72
 -8 4 4 1.27 2.82
 -8 4 4 3.54 3.11
 8 4 -4 5.34 3.22
 8 4 -4 1.1 2.37
 -8 4 3 -0.66 3.59
 -8 4 3 1.95 2.47
 8 4 -3 0.81 2.08
 -8 4 2 0.57 2.79
 -8 4 2 0.28 2.52
 8 4 -2 0.14 3.28
 -8 4 1 -3.45 3.27
 -8 4 1 1.53 2.12
 8 4 -1 1.9 3.58
 8 4 0 2.37 2.66
 -8 4 0 2.56 2.79
 -8 4 -1 17.12 4.17
 8 4 1 13.05 5.27
 -8 4 -1 22.89 4.56
 8 4 2 30.01 6
 -8 4 -2 36.99 5.29
 -8 4 -2 33.79 5.47
 -8 4 -2 33.52 4.99
 -8 4 -3 16.97 4.39
 8 4 3 10.8 4.65
 8 4 4 2.93 1.38
 -8 4 -4 -0.43 3.4
 8 4 5 1.65 2.16
 -8 4 -5 -0.48 2.13
 8 4 6 -5 2.54
 -8 4 -6 1.67 2.12
 8 4 7 3.87 2.02
 -8 4 -7 7.33 2.6
 8 4 8 0.12 1.39
 -8 4 -8 0.05 2.24
 9 1 -19 -2.26 1.3
 -9 -1 19 0.42 1.88
 9 -1 -19 1.07 0.93
 -9 1 19 -2.48 1.6
 -9 -1 18 9.07 3.24
 -9 1 18 5.32 2.85
 -9 1 18 5.66 3.26
 9 1 -18 3.06 2.01
 9 -1 -18 6.65 3.25
 -9 -1 17 6.75 3.28
 -9 1 17 6.35 3.38
 9 1 -17 9.8 3.62
 -9 1 17 10.78 3.13
 9 -1 -17 11.86 3.94
 -9 1 16 64.8 8.37
 -9 -1 16 54.65 6.9
 9 1 -16 52.25 7.7
 9 -1 -16 68.26 8.42
 -9 1 16 57.09 8.15
 9 -1 -15 -2.57 4.38
 -9 1 15 4.39 2.95
 -9 -1 15 1.68 2.44
 9 1 -15 0.31 5.03
 9 -1 -15 4.16 2.47
 -9 1 15 2.37 3.45
 -9 -1 14 153.67 11.66
 -9 1 14 150.51 12.78
 -9 1 14 153.44 12.6
 9 1 -14 157.56 13.44
 9 -1 -14 130.13 10.44
 9 -1 -14 159.22 13.14
 -9 1 13 168.54 13.29
 -9 1 13 169.78 13.9
 -9 -1 13 146.94 11.73
 9 -1 -13 145.77 13.02
 9 1 -13 143.93 12.38
 9 -1 -12 255.17 15.28
 -9 -1 12 261.61 16.12
 -9 1 12 232.26 15.38
 9 1 -12 215.76 14.2
 -9 1 12 259.02 15.62
 -9 1 12 260.6 16.01
 9 1 -12 246.11 16.34
 -9 -1 12 231.17 13.9
 9 -1 -12 206.39 15.09
 9 -1 -12 240.23 15.94
 -9 1 12 255.11 15.61
 9 1 -12 244.83 15.89
 9 -1 -11 105.29 9.25
 -9 -1 11 115.35 10.36
 -9 1 11 94.87 9.6
 9 1 -11 110.04 11.06
 9 -1 -11 105.97 10.38
 9 1 -11 105.76 9.5
 9 -1 -11 110.76 10.92
 -9 1 11 102.41 9.78
 -9 1 11 103.17 9.39
 9 1 -11 104.69 10.61
 -9 1 11 111.67 11.07
 9 -1 -10 68.09 7.1
 -9 -1 10 70.83 7.47
 -9 1 10 58.96 7.33
 9 1 -10 65.96 7.82
 9 -1 -10 57.58 7.69
 9 1 -10 55.98 7.56
 -9 1 10 61.18 6.95
 9 -1 -9 199.65 11.55
 -9 -1 9 196.25 12.23
 -9 1 9 210.28 13.06
 9 1 -9 212.37 13.04
 9 -1 -9 201.27 12.56
 9 1 -9 213.54 12.2
 -9 1 9 190.42 11.02
 9 -1 -8 296.02 12.9
 -9 -1 8 294.41 13.77
 -9 1 8 286.05 14.42
 9 1 -8 309.25 15.17
 9 -1 -8 282.18 14.07
 9 1 -8 288.13 13.38
 -9 1 8 304.82 12.89
 9 -1 -7 2.52 2.26
 9 -1 -7 2.05 1.12
 -9 1 7 2.02 1.4
 9 1 -7 -0.86 1.33
 -9 1 7 0.1 1.05
 -9 -1 7 0.26 0.54
 9 -1 -7 1.44 2.45
 -9 1 7 0.57 1.62
 9 1 -7 -0.02 2.27
 9 -1 -6 126.53 7.93
 -9 -1 6 120.03 7.74
 -9 1 6 119.64 8.61
 -9 1 6 131.92 8.54
 9 1 -6 127.19 8.92
 9 -1 -6 117.95 8.05
 9 1 -6 122.24 8.22
 -9 1 6 117.91 7.16
 9 -1 -6 129.48 8.51
 9 -1 -5 14.29 3.67
 9 -1 -5 15.23 2.87
 -9 1 5 9.63 3.08
 -9 1 5 12.46 2.88
 -9 -1 5 9.82 2.8
 9 1 -5 9.67 2.63
 9 -1 -5 9.56 2.59
 9 1 -5 12.97 3.13
 -9 1 5 11.6 2.93
 -9 1 4 170.62 7.07
 9 -1 -4 159 8.25
 -9 -1 4 169.12 8.18
 -9 1 4 164.28 8.92
 9 1 -4 162.46 9.6
 9 -1 -4 167.02 8.4
 9 1 -4 155.21 8.69
 -9 -1 4 157.34 9.54
 9 -1 -4 165.39 9.67
 9 -1 -3 1.53 2.78
 -9 -1 3 1.12 2.35
 -9 -1 3 1.03 1.28
 -9 -1 3 0.97 1.23
 9 1 -3 0.84 1.69
 9 -1 -3 0.38 1.52
 9 1 -3 0.8 1.29
 -9 1 3 2.13 1.38
 -9 1 3 0.55 2.28
 9 -1 -2 1.35 3.01
 -9 -1 2 0.19 2.89
 -9 1 2 0.83 2.38
 9 -1 -2 1.02 1.42
 9 1 -2 0.82 1.42
 -9 -1 2 1.24 1.59
 -9 -1 2 1.68 1.6
 9 1 -2 -1.02 1.8
 -9 1 2 1.22 1.76
 9 -1 -1 10.23 3.62
 -9 1 1 14.39 2.71
 -9 1 1 11.69 3.05
 -9 -1 1 8.92 2.17
 9 1 -1 11.27 2.64
 9 -1 -1 13.88 2.81
 9 1 -1 10.88 2.94
 -9 -1 1 10.53 3.32
 -9 -1 0 86.36 7.08
 -9 -1 0 83.4 5.88
 -9 1 0 77.88 6.66
 9 1 0 82.9 6.15
 9 -1 0 75.74 5.59
 9 1 0 75.84 6.5
 -9 1 0 84.47 6.19
 9 -1 0 75.37 7.14
 -9 1 -1 46.81 5.43
 -9 -1 -1 46.46 5.98
 9 1 1 45.19 5.08
 -9 1 -1 45.79 5.36
 9 1 1 45.3 5.45
 9 -1 1 50.93 4.8
 9 -1 1 42.22 5.93
 -9 -1 -2 1115.05 25.46
 -9 1 -2 1033 24.33
 9 -1 2 1085.93 22.15
 9 1 2 1077.7 23.14
 -9 1 -2 1060.66 24.12
 9 -1 2 1086.54 25.72
 9 -1 3 0.47 3.25
 -9 1 -3 0.88 1.87
 9 1 3 -0.14 1.67
 9 -1 3 1.4 2.31
 -9 -1 -3 -0.12 3.39
 -9 -1 -4 105.3 9.3
 9 -1 4 97.47 7.94
 9 1 4 99.82 8.27
 -9 1 -4 102.65 9.46
 9 -1 4 97.89 8.85
 9 -1 5 18.94 4.03
 9 -1 5 21.33 3.81
 9 1 5 14.5 3.5
 -9 1 -5 15.25 5.9
 -9 -1 -5 24.46 5.38
 9 -1 6 -2.42 2.77
 -9 1 -6 -0.74 3.49
 9 -1 6 -2.08 1.78
 -9 1 -6 -3.32 3.18
 9 1 6 -0.02 1.49
 -9 -1 -6 -4.18 2.69
 9 -1 7 18.15 4.73
 9 1 7 12.96 4.29
 9 -1 7 18.23 4.95
 9 1 7 22.85 4.32
 9 1 7 9.65 2.98
 9 -1 7 22.93 4.3
 -9 1 -7 26.04 6.43
 9 1 7 23.02 5.34
 -9 1 -7 11.34 6.06
 -9 1 -7 21.2 4.61
 -9 1 -7 17.15 4.71
 9 -1 7 21.31 3.85
 -9 -1 -7 10.98 5.7
 9 -1 8 48.66 6.9
 9 -1 8 39.16 8.5
 9 1 8 48.56 7.01
 -9 1 -8 47.03 8.52
 -9 -1 -8 45.66 9.2
 9 1 8 32.67 5.62
 9 1 8 48.37 7.93
 -9 1 -8 47.74 6.64
 9 -1 8 43.09 7.16
 -9 1 -8 44.19 7.35
 9 1 8 52.3 7.08
 9 1 9 142.11 11.68
 9 -1 9 125.51 12.19
 -9 1 -9 143.93 11.27
 9 1 9 131.73 10.26
 -9 1 -9 131.52 11.56
 -9 -1 -9 149.29 10.68
 9 1 9 137.48 11.86
 9 -1 9 145.84 11.96
 9 1 10 490.96 19.52
 -9 1 -10 481.77 20.54
 -9 -1 -10 516.91 19.86
 9 -1 10 498.35 22.68
 9 1 10 459.34 20.76
 9 -1 10 483.77 21.94
 9 1 11 6.29 4.18
 9 -1 11 4.87 3.27
 9 -1 11 2.69 2.84
 9 1 11 14.48 4.7
 -9 1 -11 1.44 3.27
 -9 -1 -11 4.88 1.8
 9 1 12 1.66 3.56
 9 -1 12 -0.53 4.08
 -9 1 -12 1.35 1.17
 9 -1 12 6.6 3.09
 9 1 12 0.73 1.85
 -9 -1 -12 3.64 2.94
 9 -1 13 0.88 3.76
 9 -1 13 4.96 4.07
 -9 -1 -13 1.43 3.1
 -9 1 -13 2.61 2.96
 -9 -1 -13 2.73 3.19
 9 1 13 5.31 2.41
 9 -1 14 3.46 3.38
 -9 -1 -14 1.27 1.65
 9 -1 14 4.14 2.82
 -9 -1 -14 -0.22 2.36
 -9 1 -14 -0.86 2.18
 9 -1 15 1.16 2.58
 9 -1 15 3.61 2.65
 -9 1 -15 3.36 2.34
 -9 -1 -15 2.17 1.56
 9 3 -15 2.95 1.98
 9 -3 -15 3.6 1.94
 -9 3 15 5.77 2.41
 9 3 -14 0.82 1.07
 -9 3 14 -0.58 3.2
 9 3 -13 4.43 3.7
 9 3 -13 8.43 2.8
 -9 3 13 12.17 4.02
 9 3 -12 -3.64 3.5
 9 3 -12 -5.35 2.83
 -9 3 12 3.39 3.1
 -9 3 11 5.65 3.78
 9 3 -11 4.12 1.88
 9 3 -11 5.93 2.89
 -9 3 11 2 3.89
 -9 3 10 -5.05 2.16
 9 3 -10 6.39 3.52
 -9 3 10 -1.48 1.47
 -9 3 10 -0.31 2.16
 9 3 -10 2.16 2.12
 -9 3 9 -3.89 2.14
 9 3 -9 3.63 3.08
 9 3 -9 1.74 2.1
 -9 3 9 1.22 1.83
 9 3 -9 -0.03 3.17
 -9 3 8 11.96 3.38
 9 3 -8 4.82 2.94
 9 3 -8 9.71 2.37
 -9 3 8 1.19 3.66
 9 3 -8 10.84 4.01
 -9 3 7 -1.34 2.48
 9 3 -7 4.46 3.71
 -9 3 7 1.94 1.97
 9 3 -7 -0.61 2.45
 -9 3 7 -0.53 2.73
 9 3 -7 0.41 3.82
 -9 3 6 58.12 7.51
 9 3 -6 57.57 6.56
 9 3 -6 65.57 8.14
 -9 3 6 53.79 6.96
 9 3 -6 70.97 9.14
 -9 3 5 4.21 3.29
 -9 3 5 6.94 3.28
 9 3 -5 10.94 3.55
 9 3 -5 8.85 4.01
 9 3 -5 5.39 3.02
 9 3 -5 1.54 3.36
 -9 3 4 3.4 2.98
 -9 3 4 3.83 3.42
 9 3 -4 12.47 3.39
 9 3 -4 0.95 5.03
 9 3 -4 5.92 4.15
 -9 3 3 29.68 5.83
 -9 3 3 26.3 4.65
 9 3 -3 41.33 5.77
 -9 3 3 34.35 6.3
 9 3 -3 33.97 7.01
 9 3 -2 26.91 5.76
 -9 3 2 10.76 4.23
 9 3 -2 20.85 6.58
 9 3 -2 9.22 4.13
 -9 3 2 13.85 4.26
 9 3 -1 26.09 6.53
 9 3 -1 42.08 6.36
 -9 3 1 26.33 5.34
 9 3 0 72.49 9.02
 9 3 0 81.79 7.87
 9 3 0 87.64 9.62
 -9 3 0 80.38 8.61
 9 3 1 5.02 2.56
 9 3 1 -0.07 1.9
 9 3 1 -2.23 2.35
 -9 3 -1 -0.32 3.62
 9 3 2 7.77 4.82
 9 3 2 13.88 4.1
 9 3 2 12.3 3.77
 -9 3 -2 14.94 4.54
 9 3 3 19.84 5.12
 9 3 3 22.07 5.03
 -9 3 -3 16.24 4.7
 9 3 3 29.31 4.98
 -9 3 -3 17.87 4.59
 9 3 4 17.79 5.08
 9 3 4 23.17 5.68
 -9 3 -4 23.65 5.49
 9 3 4 27.98 5.3
 -9 3 -4 20.11 5.02
 9 3 5 19.74 4.08
 9 3 5 5.01 3.61
 -9 3 -5 10.91 5.01
 9 3 5 12.83 3.49
 -9 3 -5 9.25 3.35
 9 3 6 7.07 2.81
 9 3 6 -1.95 2.78
 -9 3 -6 -5.7 3.12
 9 3 6 3.55 2
 -9 3 -6 2.72 3.03
 9 3 7 5.19 2.25
 -9 3 -7 -0.45 3.71
 9 3 7 1.48 1.11
 -9 3 -7 -2.83 3.42
 9 3 8 3.37 3.36
 -9 3 -8 4.31 3.52
 9 3 8 5.75 2.4
 -9 3 -8 9.97 2.85
 9 3 9 5.7 3.37
 -9 3 -9 1.07 3.67
 9 3 9 9.16 2.32
 -9 3 -9 9.45 3.75
 9 3 10 2.26 1.56
 -9 3 -10 -0.6 3.37
 -9 3 -10 3.92 1.43
 9 3 11 -0.25 2.63
 -9 -3 -11 -1.24 1.13
 9 -3 11 0.87 2.21
 -9 3 -11 -0.36 1.78
 9 3 12 4.11 2.23
 -9 3 -12 -0.69 2.2
 -10 0 19 2 1.78
 -10 0 18 17.79 4.22
 -10 0 18 16.62 4
 10 0 -18 20.13 4.02
 -10 0 17 -0.74 2.34
 -10 0 17 0.27 1.61
 10 0 -17 0.44 1.63
 -10 0 16 342.57 17.06
 -10 0 16 344.24 17.1
 10 0 -16 371.3 18.22
 -10 0 15 3.67 3.65
 -10 0 15 6.11 3.38
 10 0 -15 -2.55 3.46
 -10 0 14 96.22 9.66
 -10 0 14 92.02 9.72
 10 0 -14 95.74 10.63
 10 0 -13 -4.31 4.42
 -10 0 13 7.35 2.6
 -10 0 12 657.12 25.27
 -10 0 12 640.68 24.07
 10 0 -12 605.57 24.82
 -10 0 12 662.18 23.99
 10 0 -12 653.96 24.24
 -10 0 11 6.39 3.56
 10 0 -11 -1.89 3.62
 -10 0 11 6.39 2.78
 -10 0 11 3.41 2.88
 10 0 -11 -3.3 2.94
 -10 0 10 36.53 5.98
 10 0 -10 49.02 6.3
 10 0 -10 40.05 6.74
 10 0 -9 -4.16 3.09
 10 0 -9 2.13 1.8
 -10 0 9 -2.68 2.25
 -10 0 8 516.45 18.41
 10 0 -8 529.46 18.85
 10 0 -8 527.71 17.51
 -10 0 7 3.26 1.42
 -10 0 7 0.09 2.02
 10 0 -7 -1.22 1.79
 10 0 -7 0.39 1.58
 -10 0 6 48.08 5.67
 -10 0 6 42.32 4.83
 10 0 -6 45.39 5.57
 10 0 -6 42.83 5.07
 -10 0 6 45.56 5.43
 10 0 -5 -0.41 2.47
 -10 0 5 -2.38 2.2
 -10 0 5 0.6 2.03
 -10 0 5 -1.6 1.94
 10 0 -5 -2.21 2.27
 -10 0 4 1546.55 26.43
 -10 0 4 1478.99 24.67
 10 0 -4 1503.43 26.47
 -10 0 4 1603.41 26.53
 10 0 -4 1580.96 27.52
 10 0 -3 0.92 2.9
 -10 0 3 -0.24 1.61
 -10 0 3 0.55 2.58
 10 0 -3 -0.98 1.87
 -10 0 3 -3.14 2.37
 -10 0 2 298.51 11.52
 10 0 -2 303.4 11.94
 10 0 -2 307.86 11.93
 -10 0 2 299.39 11.82
 10 0 -1 0.26 2.33
 -10 0 1 1.43 2.26
 -10 0 1 0.39 1.9
 10 0 -1 -0.69 2.01
 -10 0 0 100.82 7.39
 -10 0 0 87.77 7.22
 10 0 0 97.84 6.87
 10 0 0 99.76 7.17
 10 0 0 101.61 7.12
 10 0 1 0.21 1.57
 10 0 1 0.3 2.22
 10 0 1 -0.23 2.05
 -10 0 -1 1.18 2.04
 -10 0 -2 892.89 23.53
 10 0 2 913.31 21.58
 10 0 2 883.01 20.25
 10 0 3 -0.01 2.51
 -10 0 -3 -2.67 3.19
 10 0 3 -0.47 1.54
 -10 0 -4 20.03 4.51
 10 0 4 23.21 4.65
 10 0 4 23.96 4.33
 10 0 5 -2.4 2.5
 -10 0 -5 -8.5 4.4
 -10 0 -6 -2.5 3.33
 10 0 6 7.34 2.8
 10 0 7 0.92 4.45
 -10 0 -7 8.65 3.62
 10 0 7 5.86 4.92
 10 0 7 -2.04 1.67
 -10 0 -7 0.39 2.1
 -10 0 -7 4.61 2.28
 10 0 8 68.96 7.67
 -10 0 -8 55.75 7.61
 10 0 8 66.5 7.54
 -10 0 -8 55.36 7.13
 -10 0 -8 64.23 10.74
 10 0 8 67.53 8.23
 10 0 9 -6.16 3.45
 -10 0 -9 -3.11 3.51
 -10 0 -9 -1.01 1.74
 10 0 10 11.43 3.32
 10 0 10 16.54 5.12
 -10 0 -10 6.82 3.79
 -10 0 -10 13.27 4
 10 0 11 -1.64 4.52
 10 0 11 5.29 2.57
 -10 0 -11 2.14 3.24
 -10 0 -11 2.25 2.49
 10 0 12 23.58 5.8
 10 0 12 24.43 5.19
 -10 0 -12 26.27 5.64
 -10 0 -12 31.52 5
 10 0 13 6.54 2.74
 10 0 13 7.08 1.97
 -10 0 -13 0.17 2.01
 10 0 14 -3.25 2.9
 -10 0 -14 1.67 1.76
 10 0 15 -0.12 1.6
 -10 0 -15 -0.05 1.47
 10 2 -18 4.18 1.51
 -10 2 18 0.08 1.85
 -10 -2 17 6.83 2.43
 10 2 -17 9.35 2.39
 -10 2 17 0.89 2.64
 10 -2 -17 4.95 2.3
 -10 -2 16 7.76 2.09
 -10 2 16 2.65 2.49
 10 2 -16 2.7 2.93
 10 2 -16 2.39 2.39
 10 -2 -16 0.38 2.8
 -10 2 15 1.39 2.64
 -10 2 15 2.35 2.06
 10 2 -15 0.59 4.29
 10 2 -15 0.58 3.28
 10 -2 -15 1.69 3.36
 10 -2 -15 3.99 3.89
 10 -2 -14 5.06 2.02
 -10 2 14 6.38 2.43
 -10 2 14 0.05 3.66
 10 2 -14 2.24 3.56
 10 2 -14 0.36 2.74
 10 -2 -13 5.54 4.6
 -10 2 13 7.65 3.62
 -10 2 13 10.75 2.99
 10 2 -13 3.2 4.14
 10 2 -13 3.57 3.6
 10 -2 -12 4.96 4.11
 -10 2 12 4.66 2.58
 -10 2 12 4.4 2.16
 10 2 -12 5.12 4.53
 10 2 -12 4.09 3.35
 10 2 -12 12.06 4.57
 -10 2 11 62.64 8.46
 -10 2 11 62.67 7.52
 10 2 -11 59.54 7.22
 10 -2 -11 49.53 8.26
 10 2 -11 60.56 8.59
 10 -2 -10 -1.21 2.68
 -10 2 10 3.77 2.47
 10 2 -10 -8.38 4.31
 10 2 -10 -0.52 1.72
 -10 2 10 9.94 3.85
 10 -2 -9 -0.99 4.21
 10 -2 -9 1.12 4.28
 -10 -2 9 -3.81 4.17
 -10 2 9 5.62 3.1
 -10 2 9 -1.48 2.12
 10 2 -9 -1.76 3.16
 10 2 -9 -0.72 3.63
 10 2 -9 -1.86 3.32
 10 -2 -8 45.84 7.67
 10 2 -8 47.15 7.79
 -10 2 8 41.2 5.85
 -10 2 8 45.35 5.62
 10 2 -8 44.64 7.93
 -10 2 8 50.37 6.33
 10 2 -8 44.06 5.84
 10 -2 -8 51.23 7.13
 10 2 -8 50.36 7.63
 10 -2 -7 23.49 5.65
 -10 2 7 23.32 4.14
 -10 2 7 23.89 6.36
 10 -2 -7 15.55 4.81
 -10 2 7 31.83 5.19
 10 2 -7 27.07 5.68
 10 2 -7 19.55 4.82
 10 2 -7 21.35 5.34
 -10 -2 7 26.63 5.4
 10 -2 -6 22.22 5.67
 10 -2 -6 27.01 5.26
 10 2 -6 28.57 4.44
 10 2 -6 22.45 4.68
 10 2 -6 21.86 5.36
 10 2 -6 26.36 4.75
 -10 2 6 19.14 4.69
 -10 -2 6 24.61 6.1
 10 -2 -5 26.97 5.51
 10 -2 -5 25.41 5.16
 -10 2 5 29.58 4.34
 10 2 -5 26.39 4.43
 10 2 -5 27.62 5.53
 -10 -2 5 30.45 5.71
 10 -2 -4 24.94 5.31
 -10 -2 4 27.21 5.14
 -10 2 4 25.29 4.57
 10 2 -4 26.8 3.91
 10 -2 -4 26.98 5.24
 10 -2 -3 16.93 5.15
 -10 2 3 14.47 4.25
 10 2 -3 21.89 4.6
 -10 -2 3 25.3 4.93
 -10 2 2 72.98 7.24
 10 2 -2 65.49 7.02
 -10 -2 2 82.09 7.97
 10 -2 -2 70.22 8.48
 10 -2 -1 0.7 3.54
 -10 -2 1 -0.13 1.7
 -10 2 1 0.45 2.62
 10 -2 0 0.13 3.52
 -10 2 0 2.21 2.12
 10 2 0 -1.34 2.57
 -10 -2 0 2.12 2.94
 -10 -2 -1 39.51 6.19
 10 2 1 31.4 4.23
 -10 2 -1 42.9 6.21
 10 -2 1 39 7.91
 10 -2 2 12.63 6.08
 -10 2 -2 15.65 3.03
 10 2 2 12.87 3.91
 -10 2 -2 8.49 2.69
 -10 -2 -2 13.84 4.21
 10 2 2 4.71 4.31
 10 2 2 19.73 5.56
 10 2 3 102.92 9.63
 10 2 3 94.75 9.1
 -10 -2 -3 90.34 9.69
 -10 2 -3 83.39 8.18
 -10 2 -3 90.33 9.2
 10 2 3 100.26 8.77
 -10 2 -3 91.33 9.78
 10 2 3 94.68 10.13
 10 -2 3 99.43 11.15
 10 -2 4 21.58 6.65
 10 2 4 31.54 5.98
 -10 -2 -4 38.71 6.49
 -10 2 -4 28.34 6.43
 10 2 4 32.93 5.28
 -10 2 -4 29.58 4.64
 10 2 4 35.12 5.45
 -10 2 -4 26.93 5.57
 10 2 4 23.24 5.27
 10 2 5 65.31 7.76
 10 -2 5 79.09 8.8
 -10 2 -5 65.97 8.1
 10 2 5 66.21 7.69
 10 2 5 56.35 8.59
 -10 2 -5 54.3 7.78
 10 2 5 66.87 7.34
 10 -2 5 66.45 10.45
 10 2 6 80.21 9.67
 10 2 6 76.9 9.01
 10 -2 6 64.92 9.12
 -10 2 -6 71.81 8.53
 10 2 7 110.12 10.61
 10 -2 7 97.31 10.48
 10 2 7 105.73 10.89
 -10 2 -7 102.19 9.91
 -10 2 -7 96.59 9.71
 10 2 8 4.49 3.89
 10 -2 8 0.28 1.27
 10 2 8 4.13 3.25
 -10 2 -8 5.76 2.22
 -10 2 -8 2.04 2.21
 10 -2 9 44.41 7.73
 10 2 9 43.31 7.05
 -10 2 -9 47.62 6.89
 -10 2 -9 53.8 6.86
 10 -2 10 0.44 2.51
 10 -2 10 -0.4 1.59
 10 2 10 0.8 2.66
 -10 2 -10 0.74 2.76
 10 -2 11 -3.37 3.61
 10 -2 11 4.49 2.63
 10 2 11 -0.32 3.31
 -10 2 -11 2.91 2.16
 10 -2 12 11.31 2.02
 10 -2 12 10.36 2.79
 10 2 12 6.33 3.74
 -10 -2 -12 5.55 3.1
 10 -2 13 2.66 1.6
 10 2 13 0.58 2.11
 -10 -2 -13 1.13 2.29
 -10 4 10 2.54 0.86
 -10 4 9 0.7 1.68
 -10 4 8 5.76 2.15
 -10 4 7 4.15 2.62
 -10 4 6 2.23 2.88
 -10 4 5 12.68 3.53
 -10 4 4 1.85 3.1
 -10 4 4 3.9 2.72
 -10 4 3 3.27 2.72
 10 4 -3 3.77 3.9
 -10 4 3 9.13 3.25
 -10 4 2 3.76 2.42
 -10 4 2 0.25 2.43
 10 4 -2 2.25 3.57
 -10 4 1 1.79 2.62
 -10 4 1 2.37 2.35
 10 4 -1 -4.52 4.09
 -10 4 0 2.12 2.63
 -10 4 0 3.76 2.8
 10 4 0 2.5 3.18
 -10 4 -1 0.93 1.64
 10 4 1 1.48 3.12
 -10 4 -1 -2.35 3.06
 -10 4 -2 3.34 1.23
 -10 4 -2 1.3 2.15
 10 4 2 0.92 3.68
 10 -4 2 -0.47 2.95
 -10 4 -3 24.01 3.95
 10 4 3 17.62 4.57
 -10 4 -3 24.72 4.66
 10 4 4 14.86 4.3
 -10 4 -4 21.23 4.55
 10 4 5 0.65 2.94
 10 -4 5 1.79 2.77
 -10 4 -5 7.8 2.97
 10 4 6 0.99 1.55
 10 -4 6 1.73 2.34
 -10 4 -6 -0.66 1.62
 10 -4 7 1.43 1.1
 -10 4 -7 -0.65 0.7
 -11 -1 19 15.07 2.91
 -11 1 19 21.17 3.07
 11 1 -19 16.64 2.63
 11 -1 -19 11.11 2.71
 -11 -1 18 2.05 1.75
 -11 1 18 -0.35 2.51
 -11 1 18 1.37 1.23
 11 1 -18 1.48 1.72
 11 -1 -18 -1.13 1.88
 -11 1 17 5.51 2.9
 11 1 -17 -0.03 1.94
 11 -1 -17 3.16 2.79
 -11 1 16 1.63 2.84
 -11 -1 16 2.33 2.8
 -11 1 16 3.11 2.65
 11 1 -16 4.76 2.53
 11 -1 -16 -1.6 2.94
 11 -1 -15 11.04 5.51
 -11 1 15 12.67 5.39
 -11 -1 15 16.81 3.32
 -11 1 15 12.73 4.32
 11 1 -15 12.45 5.22
 -11 1 14 261.37 15.99
 -11 1 14 258.14 15.84
 -11 -1 14 241.88 13.6
 11 -1 -14 244.61 16.37
 11 1 -14 237.97 15.56
 11 -1 -13 10.91 4.1
 -11 -1 13 9.99 4.37
 -11 1 13 15.95 5.77
 -11 -1 13 16.65 3.5
 -11 1 13 16.68 5.11
 11 1 -13 8.83 3.95
 -11 1 12 54.84 7.79
 -11 -1 12 49.53 7.86
 11 -1 -12 41.62 7.62
 -11 1 12 60.27 8.11
 11 1 -12 35.66 7.03
 -11 1 11 63.16 8.18
 -11 -1 11 71.76 9.03
 -11 1 11 59.38 7.73
 -11 1 11 66.56 8.61
 11 1 -11 66.97 8.84
 11 -1 -11 72.83 9.83
 11 1 -11 73.93 8.18
 -11 -1 11 56.47 8.07
 11 -1 -11 69.82 8.85
 11 1 -11 74.23 9.06
 -11 -1 10 1.89 3.51
 11 -1 -10 8.23 3.95
 -11 -1 10 9 3.96
 -11 1 10 8.01 3.46
 -11 1 10 15.06 3.55
 -11 1 10 8.28 2.62
 11 -1 -10 8.66 4.57
 11 1 -10 3.81 2.09
 11 1 -10 6.46 4.16
 11 1 -10 7.06 2.71
 11 -1 -9 4.69 2.1
 11 -1 -9 3.5 2.74
 11 1 -9 8.71 3.55
 -11 1 9 6.23 3.33
 11 1 -9 6.85 3.18
 -11 1 9 -6.1 4.3
 -11 -1 9 1.1 2.9
 11 -1 -9 0.52 2.79
 11 1 -9 9.59 4.26
 11 -1 -8 1.82 2.07
 -11 -1 8 5.96 3.19
 -11 1 8 1.3 2.5
 11 -1 -8 5.25 2.76
 11 1 -8 6.25 2.45
 11 1 -8 4.94 3.47
 11 -1 -7 58.77 6.12
 -11 -1 7 55.81 6.22
 -11 1 7 56.68 7.22
 -11 1 7 51.94 6.7
 11 -1 -7 54.52 6.79
 11 1 -7 48.68 6.5
 11 1 -7 49.91 6.25
 -11 -1 7 49.95 6.69
 11 -1 -7 50.03 7.19
 11 -1 -6 1040.95 22.94
 -11 -1 6 1046.43 24.45
 -11 1 6 1001.83 24.91
 11 -1 -6 1051.85 25.03
 11 1 -6 1002.98 25.25
 11 1 -6 1046.64 27.02
 -11 -1 6 1062.43 27.25
 11 -1 -6 992.93 25.94
 11 -1 -5 0.46 3.77
 -11 -1 5 1.79 2.48
 11 -1 -5 -2.4 1.81
 -11 1 5 -0.53 2.76
 11 -1 -5 0.59 1.87
 11 1 -5 2.38 1.16
 -11 -1 5 -0.3 2.65
 11 -1 -4 16.29 4.26
 11 -1 -4 15.62 3.54
 -11 -1 4 16.19 4.31
 -11 -1 4 18.93 3.41
 -11 1 4 15.4 4.14
 11 -1 -4 20.06 3.79
 11 1 -4 16.41 3.42
 11 1 -4 15.18 3.32
 11 -1 -3 5.22 3.76
 -11 -1 3 2.72 3.11
 -11 1 3 8.92 2.79
 11 1 -3 9.31 2.22
 11 -1 -3 5.42 2.08
 11 1 -3 4.75 2.41
 -11 1 2 165.14 8.89
 -11 -1 2 153.51 7.91
 -11 1 2 165.28 10.37
 11 1 -2 138.81 8.49
 11 -1 -2 164.62 9.21
 11 1 -2 164.5 10.19
 11 -1 -2 165.12 10.92
 -11 -1 2 154.85 10.34
 -11 -1 1 72.45 7.13
 -11 1 1 74.78 6.38
 -11 1 1 74.75 7.14
 -11 -1 1 73.33 5.77
 11 -1 -1 73.47 6.1
 11 1 -1 77.05 7.22
 11 1 -1 74.14 6.36
 11 -1 -1 64.31 7.62
 11 -1 0 22.47 4.89
 -11 -1 0 26.4 4.45
 11 1 0 17.16 3.73
 -11 1 0 12.04 3.19
 -11 -1 0 18.7 3.5
 11 -1 0 25.36 3.46
 11 1 0 19.64 4.33
 -11 1 0 22.05 4.38
 -11 -1 -1 261.67 13.93
 11 -1 1 239.09 12.17
 -11 1 -1 242.77 13.24
 -11 -1 -1 255.38 11.98
 11 1 1 226.5 11.94
 -11 1 -1 244.46 12.71
 11 1 1 227.95 12.94
 11 -1 1 240.35 13.92
 -11 1 -2 24.71 5.08
 11 1 2 22 4.04
 11 -1 2 19.12 4.17
 -11 1 -2 20.3 4.7
 -11 -1 -2 20.57 4.65
 11 -1 2 22.32 4.8
 11 -1 3 3.54 3.81
 -11 -1 -3 9.35 2.71
 -11 1 -3 3.3 2.39
 -11 1 -3 -0.8 3.72
 11 -1 3 1.7 2.24
 11 1 3 2.25 2.78
 11 -1 4 52.08 7.02
 -11 -1 -4 57.41 7.91
 -11 1 -4 48.54 7.74
 11 1 4 53.13 6.92
 -11 1 -4 57.79 7.54
 11 -1 4 55.19 7.48
 11 -1 5 16.24 5.86
 11 1 5 14.02 4.21
 11 -1 5 15.52 3.38
 11 -1 5 9.77 3.35
 -11 -1 -5 17.89 4.13
 -11 1 -5 15 4.83
 11 -1 5 19.27 4.27
 11 1 5 23.9 4.42
 11 1 5 15.54 3.99
 11 1 5 26.32 4.86
 -11 1 -5 20.95 4.54
 -11 1 -5 17.98 3.54
 -11 1 -5 13.95 5.82
 -11 1 -6 64.2 10.22
 11 -1 6 59.92 7.69
 -11 1 -6 65.64 8.07
 11 1 6 66.54 8.59
 11 1 6 57.64 7.91
 -11 -1 -6 73.38 10.85
 11 1 6 65.95 8.35
 -11 1 -6 61.22 7.65
 -11 1 -6 71.6 10.14
 11 -1 6 68.61 9.47
 11 1 6 69 7.72
 11 -1 6 64.59 8.44
 11 1 7 -1.7 3.97
 11 -1 7 5.49 3.11
 -11 -1 -7 -8.22 6.83
 11 1 7 5.88 2.11
 11 -1 7 -8.06 3.2
 11 1 7 13.75 4.53
 -11 1 -7 2.23 2.11
 -11 1 -7 8.96 3.36
 11 1 8 25.81 6.35
 11 -1 8 31.27 6.47
 11 -1 8 38.08 6.47
 11 1 8 28.44 6.61
 -11 1 -8 47.56 6.72
 11 1 8 35.18 6.46
 -11 1 -8 37.44 6.2
 11 -1 8 47.44 6.17
 11 1 9 4.77 4.21
 11 -1 9 10.08 3.89
 11 1 9 -0.93 1.63
 11 -1 9 0.73 4.05
 -11 1 -9 3.57 2.49
 11 1 9 4.39 4.11
 -11 1 -9 7.53 3.16
 11 -1 9 11.11 3.25
 11 1 10 10.19 3.58
 11 -1 10 16.57 3.75
 11 1 10 2.46 2.25
 11 -1 10 2.63 3.45
 -11 1 -10 16.36 3.83
 11 1 10 -5.13 3.73
 -11 1 -10 8.6 2.57
 11 1 11 15.92 3.84
 11 -1 11 22.48 4.57
 11 -1 11 20.06 5.58
 11 1 11 27.5 4.02
 -11 -1 -11 22.24 5.02
 -11 -1 -11 25.09 4.26
 -11 1 -11 20.4 5.25
 11 1 12 7.68 2.98
 11 -1 12 -1.89 3.54
 11 -1 12 9.73 3.95
 -11 -1 -12 4.44 3.75
 -11 1 -12 11.84 3.41
 -11 -1 -12 3.16 2.4
 11 -1 13 -0.04 2.94
 -11 -1 -13 -0.75 1.89
 -11 1 -13 1.69 2.32
 11 -1 13 -2.87 3.17
 11 -1 14 4.3 1.93
 11 -1 14 2.5 2.2
 -11 -1 -14 -0.39 1.92
 -11 3 15 -1.62 1.79
 11 3 -14 0.57 2.55
 -11 3 14 1.44 2.71
 11 3 -13 4.97 3.33
 -11 3 13 7.89 2.49
 11 -3 -12 -5.44 3.19
 -11 3 12 -1.01 3.36
 11 -3 -11 3.08 1.81
 11 3 -11 3.55 4.19
 -11 3 11 3.31 4.06
 11 -3 -10 4.07 2.03
 -11 3 10 8.77 2.62
 11 3 -10 9.23 4.08
 11 3 -10 11.16 3.58
 -11 3 10 3.81 2.45
 11 3 -10 4.27 3.72
 11 -3 -9 3.38 1.87
 11 3 -9 5.31 3.2
 11 3 -9 -2.41 2.62
 -11 3 9 4.35 2.02
 -11 3 9 0.07 2.86
 11 3 -9 0.53 0.93
 11 -3 -8 4.01 1.91
 -11 3 8 2.11 1.27
 11 3 -8 -5.95 2.31
 11 3 -8 -3.06 3.04
 11 3 -8 1.91 2.23
 11 -3 -7 23.25 3.89
 -11 3 7 14.89 3.9
 -11 3 7 17.48 4.36
 11 3 -7 24.83 5.13
 11 3 -7 24.75 5.46
 11 3 -6 88.48 9.91
 -11 3 6 76.6 8.24
 -11 3 6 81.09 8.77
 11 3 -6 82.22 9.83
 -11 3 5 -2.1 3.67
 -11 3 5 0.88 1.52
 11 3 -5 -1.34 4.3
 11 3 -5 -2.21 2.65
 11 3 -5 1.07 1.76
 11 3 -4 0.79 3.52
 -11 3 4 5.15 3.37
 -11 3 4 7.11 2.66
 11 3 -4 3.27 4.48
 11 3 -4 -1.5 1.58
 11 3 -3 -0.13 1.92
 11 3 -3 5.01 2.5
 -11 3 3 -0.17 2.06
 -11 3 3 3.78 2.16
 11 3 -3 0.94 4.89
 11 3 -2 0.24 4.81
 11 3 -2 0.38 2.88
 -11 3 2 -2.15 1.89
 11 3 -2 0.42 2.77
 -11 3 2 1.04 1.99
 11 3 -1 5.59 2.98
 11 3 -1 1.04 3.31
 11 3 -1 2.04 1.45
 11 -3 -1 -5.49 2.8
 -11 3 1 1.73 3.43
 11 3 0 25.29 7.19
 11 3 0 31.38 5.47
 11 3 0 23.94 5.69
 -11 3 0 25.86 5.49
 11 3 1 193.19 13.88
 11 3 1 182.72 12.58
 11 3 1 202.94 13.8
 -11 3 -1 195.43 13.37
 11 3 2 168.57 13.5
 11 3 2 161.94 12.34
 11 3 2 170.49 13.39
 -11 3 -2 194.09 13.31
 11 3 3 1.09 3.59
 11 3 3 1.22 3.94
 11 3 3 6.32 2.75
 -11 3 -3 4.04 2.75
 11 3 4 15.42 5.34
 11 3 4 27.02 4.88
 11 3 4 17.67 4.91
 -11 3 -4 18.99 4.75
 11 3 5 -2.07 3.43
 11 3 5 -0.14 1.77
 11 3 5 1.54 2.33
 -11 3 -5 1.6 2.1
 11 3 6 3.13 3.19
 11 3 6 1.86 3.62
 11 3 6 2.13 2.68
 -11 3 -6 1.64 2.61
 11 3 7 11.85 3.35
 11 3 7 12.71 3.88
 11 3 7 9.48 3.92
 -11 3 -7 12.21 4.51
 11 3 8 1.82 2.51
 -11 -3 -8 -1.18 2.62
 -11 3 -8 0.84 2.97
 11 3 9 9.12 2.21
 -11 -3 -9 8.12 2.02
 11 -3 9 3.15 3.15
 -11 3 -9 10.37 2.87
 11 3 10 1.43 1.93
 -11 -3 -10 3.11 1.68
 11 -3 10 -0.83 2.33
 -11 3 -10 2.7 1.85
 -12 0 19 -1.02 1.24
 -12 0 18 -0.89 3.08
 -12 0 18 2.14 1.51
 -12 0 18 -0.09 2.11
 -12 0 17 0.22 1.31
 -12 0 17 0.88 1.9
 12 0 -17 -1.23 2.36
 -12 0 16 82.07 9
 -12 0 16 79.21 8.28
 12 0 -16 84.83 8.53
 12 0 -15 0.5 3.89
 -12 0 15 0.66 3.5
 -12 0 15 0.63 1.67
 -12 0 14 470.14 21.23
 -12 0 14 510.18 21.6
 12 0 -14 490.9 21.32
 12 0 -13 -3.79 4.25
 -12 0 13 5.32 3.82
 -12 0 13 -2.47 3.01
 -12 0 12 122.49 10.94
 -12 0 12 128.44 11.69
 12 0 -12 135.42 11.72
 12 0 -11 -3.86 4.59
 -12 0 11 -1.79 3.41
 -12 0 11 -5.27 2.33
 -12 0 11 2.41 1.9
 12 0 -11 4.42 2.72
 -12 0 10 52.96 8.09
 -12 0 10 57.05 7.09
 12 0 -10 55.87 7.58
 12 0 -10 64.45 7.28
 -12 0 10 55.62 7.34
 -12 0 10 65.18 8.19
 -12 0 9 2.76 3.14
 -12 0 9 -0.39 0.82
 12 0 -9 1.46 2.85
 -12 0 8 429.25 18.5
 12 0 -8 440.59 18.42
 -12 0 8 451.4 17.54
 -12 0 7 0.31 2.67
 -12 0 7 1.02 2.37
 -12 0 7 1.37 2.12
 12 0 -7 -2.47 2.7
 -12 0 6 259.8 13.21
 -12 0 6 267.96 12.12
 12 0 -6 248.91 13.21
 -12 0 6 281.04 13.11
 12 0 -5 -2.52 2.47
 -12 0 5 2.03 2.28
 -12 0 5 -2.84 2.28
 -12 0 5 2.71 2.57
 12 0 -5 1.68 1.96
 12 0 -4 7.4 3.26
 -12 0 4 2.76 2.01
 -12 0 4 2.7 2.57
 12 0 -4 6.64 2.74
 -12 0 4 9.64 3.55
 12 0 -3 -0.57 3.11
 -12 0 3 0.15 2.46
 -12 0 3 -1.72 2.86
 12 0 -3 0.48 2.24
 -12 0 2 301 13.64
 -12 0 2 252.59 12.4
 12 0 -2 278.4 13.06
 12 0 -2 296.96 13.32
 12 0 -1 -0.02 2.32
 -12 0 1 -2.82 2.64
 12 0 -1 1.71 1.55
 12 0 -1 -2.43 2.32
 -12 0 1 0.37 2.52
 -12 0 0 271.5 13.27
 12 0 0 298.91 13.35
 -12 0 0 297.44 14.41
 12 0 0 283.64 13.57
 12 0 0 294.09 13.42
 12 0 1 1.85 2.64
 -12 0 -1 -6.7 4.09
 -12 0 -1 1.48 2.75
 12 0 1 -2 2.45
 12 0 1 -0.41 2.44
 -12 0 -2 85.7 9.07
 -12 0 -2 63.5 7.88
 12 0 2 83.72 8.28
 12 0 2 75.6 7.2
 12 0 3 0.24 3.27
 -12 0 -3 1.5 3.27
 12 0 3 2.32 2.01
 -12 0 -4 18.92 5.23
 12 0 4 15.22 4.57
 12 0 5 -4.93 3.88
 12 0 5 2.2 5.26
 12 0 5 5.23 2.25
 -12 0 -5 0.22 3.2
 -12 0 -5 3.72 1.96
 12 0 6 156.32 12.02
 12 0 6 151.11 11.75
 -12 0 -6 130.62 11.61
 -12 0 -6 146.05 13.87
 12 0 6 137.63 11.59
 12 0 7 3.03 2.52
 12 0 7 1.73 4.11
 -12 0 -7 -5.03 3.35
 12 0 8 137.07 11.84
 -12 0 -8 140.92 12.23
 -12 0 -8 122.9 10.04
 12 0 8 140.95 12.45
 12 0 9 0.9 3.71
 12 0 9 -1.24 1.47
 -12 0 -9 -0.25 1.43
 -12 0 -9 2.45 1.78
 12 0 10 3.61 3.7
 12 0 10 1.54 2.4
 -12 0 -10 3.34 1.99
 -12 0 -10 5.28 2.4
 12 0 11 -4.2 4.52
 12 0 11 -0.97 3.09
 -12 0 -11 -2.53 2.8
 -12 0 -11 -1.16 2.44
 12 0 12 3.63 3.01
 12 0 12 1.65 2.87
 -12 0 -12 -1.36 1.99
 -12 0 -12 1.08 3.27
 12 0 13 -1.25 3.16
 12 0 13 -4.67 2.51
 -12 0 -13 0.04 1.84
 12 0 14 0.47 1.86
 -12 -2 17 2.66 1.9
 12 2 -17 2 1.6
 -12 2 17 0.55 2.14
 12 -2 -17 1.17 1.18
 -12 2 16 8.05 3.94
 12 2 -16 4.22 3.93
 12 -2 -16 16.03 3.49
 12 -2 -15 4.09 2.79
 -12 2 15 3.14 2.34
 -12 2 15 0.07 2.57
 12 2 -15 -0.1 3.49
 12 -2 -14 9.85 3.7
 -12 2 14 11.85 4.38
 -12 2 14 12.19 4.51
 12 2 -14 10.54 4.92
 12 2 -14 16.9 3.33
 12 -2 -13 4.82 3.29
 -12 2 13 6.69 2.77
 12 2 -13 3 3.74
 12 2 -13 6.94 2.9
 -12 2 13 1.75 3.05
 12 2 -13 6.08 4.13
 12 -2 -12 6.25 2.64
 -12 2 12 -5.65 3.82
 12 2 -12 -5.79 4.42
 12 2 -12 -1.29 1.61
 -12 2 12 0.78 3.46
 12 2 -12 2.97 2.23
 12 -2 -11 1.22 3.64
 -12 2 11 6.39 3.56
 -12 2 11 -1.47 2.04
 12 2 -11 -2.06 1.96
 12 2 -11 -1.06 3.32
 12 -2 -10 29.59 5.81
 -12 2 10 21.16 5.68
 -12 2 10 39.22 5.57
 12 2 -10 37.06 7.39
 -12 2 9 15.22 3.79
 12 -2 -9 11.51 4.47
 12 2 -9 10.62 5.26
 -12 2 9 14.19 3.71
 12 2 -9 4.94 4.72
 12 -2 -8 58.77 8.54
 12 2 -8 57.48 8.58
 -12 2 8 49.92 6.44
 -12 2 8 63.22 8.27
 -12 2 8 47.22 6.31
 12 -2 -8 51.87 6.8
 12 2 -8 57.56 8.83
 12 -2 -7 11.57 4.08
 -12 -2 7 22.48 5.34
 12 -2 -7 12.76 5.07
 12 2 -7 13.31 4.66
 12 -2 -7 15.97 5.07
 -12 2 7 8.02 3.14
 -12 2 7 22.35 5.36
 -12 2 7 22.75 4.27
 12 -2 -6 36.92 7.15
 12 -2 -6 42.98 7.47
 12 2 -6 45.8 7.54
 -12 2 6 48.81 6.27
 -12 2 6 37.35 6.4
 12 2 -6 45.04 5.73
 -12 2 6 40.08 5.2
 -12 -2 6 58.56 7.72
 12 -2 -5 3.68 4.06
 -12 2 5 7.38 3.53
 12 -2 -5 6.18 2.18
 -12 -2 5 3.5 3.13
 12 2 -5 9.98 4.21
 12 2 -5 4.58 3.93
 -12 2 5 2.56 3.69
 -12 2 5 4.87 2.72
 12 2 -5 8.16 3.84
 -12 2 5 10.6 3.82
 12 2 -5 5.03 4.94
 12 2 -5 7.54 2.7
 12 -2 -4 7.26 4.98
 -12 -2 4 4.23 3.01
 12 -2 -4 3.47 3.53
 12 2 -4 7.94 3.88
 12 2 -4 6.29 4.35
 -12 2 4 6.07 3.48
 -12 2 4 8.28 3.25
 -12 2 4 11.79 4.33
 12 2 -4 8.07 2.54
 12 2 -4 -2.81 2.87
 12 2 -4 8.16 3.94
 -12 2 4 -6.63 3.05
 12 -2 -3 26.34 6.93
 12 -2 -3 28.45 6.23
 12 2 -3 27.21 5.99
 -12 2 3 33.26 5.16
 -12 -2 3 27.69 6.84
 -12 2 3 26.51 5.33
 -12 2 3 27.47 5.88
 12 2 -3 25.96 5.08
 12 2 -3 29.77 5.62
 12 2 -3 24.99 4.54
 12 -2 -3 29.05 5.52
 -12 2 3 27.55 5.21
 -12 -2 2 186.84 13.42
 -12 2 2 176.54 12.65
 12 2 -2 178.6 13.36
 -12 2 2 194.87 12.86
 -12 2 2 180.25 12.16
 12 2 -2 193.63 13.3
 12 2 -2 199.79 12.89
 12 2 -2 180.02 12.81
 12 -2 -2 159.52 13.23
 -12 2 2 182.25 12.18
 12 -2 -2 162.04 13.96
 -12 -2 1 457.68 20.83
 -12 2 1 429.33 19.14
 12 2 -1 511.39 22.18
 -12 2 1 477.88 19.66
 -12 2 1 461.57 19.35
 12 2 -1 415.78 18.94
 12 2 -1 467.34 19.66
 12 2 -1 454.75 18.88
 12 -2 -1 470.87 21.64
 -12 2 1 445.01 18.68
 12 -2 -1 449.87 22.06
 12 -2 0 9.46 5.74
 -12 2 0 0.9 3.47
 12 2 0 5.55 2.54
 -12 2 0 3.36 2.81
 -12 2 0 3.44 3.94
 -12 -2 0 9.55 3.63
 12 2 0 3.98 2.99
 12 2 0 6.02 3.02
 -12 2 0 9.56 3.09
 12 -2 1 38.06 7.74
 -12 -2 -1 43.45 7.61
 -12 2 -1 37.54 6.8
 12 2 1 33.99 7.28
 -12 2 -1 28.13 6.65
 -12 2 -1 39.3 6.58
 12 2 1 38.58 6.11
 12 2 1 35.61 5.97
 12 2 1 46.1 6.67
 -12 2 -1 41.63 6.1
 12 -2 2 20.33 6.47
 12 2 2 31.01 6.17
 12 2 2 17.1 3.79
 -12 2 -2 28.83 5.32
 -12 2 -2 37.01 6.79
 12 2 2 23.47 5.26
 -12 2 -2 19.56 5.5
 12 2 2 21.61 5.69
 -12 2 -2 31 5.04
 -12 -2 -2 22.18 4.46
 -12 -2 -3 80.81 9.35
 12 2 3 53.67 7.34
 -12 2 -3 55.33 8.44
 -12 2 -3 62.81 8.06
 -12 2 -3 56.94 7.06
 12 2 3 57.84 7.23
 12 2 3 55.73 6.82
 -12 2 -3 64.52 8.28
 12 2 3 44.96 7.98
 12 2 4 10.73 5.25
 -12 2 -4 8.06 4.23
 -12 2 -4 1.12 2.2
 12 2 4 2.67 3.46
 -12 2 -4 8.87 4.66
 12 2 4 4.78 2.29
 12 2 5 18.27 4.32
 12 -2 5 24.41 4.4
 -12 2 -5 23.19 5.05
 -12 2 -5 12.91 5.1
 12 2 5 20.92 6.22
 -12 2 -5 17.79 4.84
 12 -2 6 28.99 6.69
 -12 2 -6 35.66 6.32
 12 2 6 39.81 7.46
 -12 2 -6 39.2 5.96
 12 -2 7 71.29 9.32
 12 2 7 82.49 9.45
 -12 2 -7 71.49 8.2
 12 -2 8 82.08 9.11
 12 2 8 84.69 9.17
 -12 2 -8 68.51 7.76
 12 -2 8 69.34 9.59
 12 -2 9 33.35 6.69
 -12 -2 -9 32.87 5.86
 12 2 9 43.7 6.87
 12 -2 9 26.3 6.74
 12 -2 10 2.61 2.72
 12 2 10 -4.27 3.96
 -12 -2 -10 0.89 1.56
 12 -2 11 14.36 3.33
 -12 -2 -11 17.21 3.81
 12 2 11 12.38 3.83
 12 -2 12 -0.79 1.13
 -12 -2 -12 -0.89 1.15
 -12 2 -12 0.47 0.48
 -12 4 8 0.63 0.97
 -12 4 7 -0.97 1.72
 -12 4 6 3.99 2.33
 -12 4 5 4.65 2.67
 -12 4 4 1.54 1.98
 -12 4 4 -0.69 1.66
 -12 4 3 3.37 1.34
 -12 4 3 2.11 2.32
 -12 4 2 -0.25 2.03
 -12 4 2 -0.71 2.31
 -12 4 1 0.44 2.14
 -12 4 1 0.54 1.91
 12 4 -1 1.02 2.33
 -12 4 0 4.28 2.86
 -12 4 0 2.62 2.21
 12 4 0 -0.2 3.19
 -12 4 -1 0.34 1.65
 -12 4 -1 2.8 2.27
 12 4 1 -0.17 2.57
 -12 4 -2 -3.17 1.68
 -12 4 -2 0.38 1.69
 12 4 2 0.45 3.16
 -12 4 -3 -1.87 1.56
 12 4 3 0.35 1.95
 12 -4 3 -2.35 2.17
 12 4 4 3.09 1.67
 12 -4 4 2.07 1.81
 -13 1 18 -3.49 2.39
 -13 1 18 -0.13 0.56
 13 -1 -18 -2.37 1.19
 -13 1 17 14.48 3.37
 -13 1 17 12.64 3.02
 13 1 -17 10.11 3.45
 13 -1 -17 13.44 3.92
 -13 1 16 53.95 7.09
 -13 1 16 48.88 6.68
 13 1 -16 47.97 6.23
 13 -1 -16 52.06 6.95
 13 -1 -15 4.84 3.37
 -13 1 15 7.18 4.07
 -13 -1 15 4.05 3.3
 -13 1 15 13.07 3.61
 13 1 -15 5.68 3.88
 13 -1 -14 22.43 5.66
 -13 -1 14 22.5 5.38
 -13 1 14 26.05 6.45
 -13 1 14 30.94 5.47
 13 1 -14 32.13 6.41
 -13 1 13 21.51 5.79
 13 -1 -13 26.76 5.31
 -13 -1 13 27.85 5.43
 -13 1 13 16.92 5.51
 13 1 -13 29.02 5.81
 13 -1 -12 16.83 5.64
 -13 1 12 28.34 5.9
 -13 1 12 27.59 6.39
 -13 -1 12 22.45 5.36
 13 1 -12 34.77 5.95
 13 -1 -11 20.91 5.39
 -13 1 11 26.21 5.51
 -13 -1 11 21.89 4.56
 -13 1 11 27.3 5.54
 13 1 -11 25.49 5.24
 13 -1 -10 1.55 3.28
 13 1 -10 3.86 2.77
 -13 1 10 -1.43 2.84
 -13 1 10 -2.1 1.52
 -13 -1 10 3.27 3.02
 -13 1 10 3.71 3.3
 13 -1 -10 -2.8 4.66
 13 1 -10 5.21 4.32
 13 1 -10 2.17 3.47
 -13 -1 10 4.72 3.69
 13 1 -10 -2.09 2.75
 -13 -1 10 3.48 3.17
 -13 -1 9 6.46 4.74
 13 -1 -9 1.92 2.75
 13 1 -9 7.5 3.89
 -13 1 9 9.36 4.21
 -13 1 9 6.26 2.89
 13 1 -9 9.57 3.21
 13 -1 -9 7.44 2.73
 13 1 -9 9.06 4.13
 -13 -1 9 6.09 4.17
 -13 -1 8 8.79 3.88
 13 1 -8 14.37 4.93
 13 -1 -8 8.57 3.3
 -13 -1 8 16.28 3.98
 -13 1 8 12.98 3.72
 -13 1 8 11.89 5.02
 -13 1 8 9.66 4
 13 -1 -8 11.05 4.41
 13 1 -8 17.96 4.42
 13 1 -8 5.85 4.34
 13 -1 -7 2 5.08
 -13 -1 7 10.32 3.6
 -13 -1 7 13.84 3.95
 -13 1 7 7.03 4.49
 -13 1 7 5.82 3.19
 13 1 -7 -2.28 3.12
 -13 1 7 2.44 3.06
 13 -1 -7 3.73 2.57
 13 1 -7 4.74 2.09
 13 1 -7 0.9 4.7
 13 -1 -6 1.05 4.08
 -13 -1 6 -7.17 3.7
 -13 -1 6 -0.79 2.3
 13 1 -6 3.8 2.13
 13 -1 -6 -3.5 3.2
 13 1 -6 -1.34 1.55
 -13 1 6 0.97 4.04
 -13 1 5 49.8 6.99
 13 1 -5 52.44 5.57
 13 -1 -5 57.35 6.82
 13 1 -5 53.36 6.62
 -13 -1 5 62.68 8.05
 13 -1 -5 47.08 7.84
 13 -1 -4 8.35 4.75
 -13 -1 4 3.15 3.85
 -13 1 4 7.62 3.59
 13 1 -4 3.31 1.41
 13 -1 -4 4.24 3.43
 13 1 -4 6.42 2.97
 -13 1 3 59.97 7.05
 13 1 -3 58.22 6.23
 13 -1 -3 56.42 6.53
 13 1 -3 59.82 6.92
 13 -1 -3 69.05 8.71
 -13 -1 3 61.1 7.82
 -13 -1 2 107.03 10.27
 -13 1 2 101.25 9.81
 13 1 -2 107.59 8.34
 13 -1 -2 102.57 8.22
 13 1 -2 115.02 9.76
 13 -1 -2 101.6 10.24
 -13 -1 1 97.6 10.34
 -13 1 1 105.74 9.77
 13 1 -1 111.98 8.93
 13 -1 -1 114.07 9.1
 13 1 -1 114.55 9.55
 13 -1 -1 109.13 10.82
 -13 -1 0 245.03 15.18
 -13 1 0 239.02 14.14
 13 -1 0 236.84 13.62
 13 1 0 230.65 13.03
 -13 1 0 232.45 13.79
 13 1 0 217.84 13.54
 13 -1 0 236.38 14.57
 13 -1 1 -1.63 5.09
 -13 1 -1 1.13 3.43
 13 -1 1 3.67 2.07
 13 1 1 -0.2 2.18
 -13 -1 -1 2.05 2.12
 -13 1 -1 0.57 2.53
 13 -1 1 4.59 2.16
 -13 -1 -2 55.48 8.45
 13 1 2 47.17 6.42
 13 -1 2 51.11 7.33
 -13 1 -2 52.04 7.89
 -13 -1 -2 37.64 6.18
 -13 1 -2 60.58 6.69
 13 -1 2 46.88 6.46
 13 1 2 38.19 5.69
 -13 -1 -2 48.44 6.91
 -13 1 -2 49.78 7.47
 13 1 2 39.21 6.59
 13 -1 2 38.66 8
 13 -1 2 53.91 8.26
 13 1 2 48.83 6.14
 13 -1 2 53.11 6.83
 13 -1 3 27.47 7.31
 13 -1 3 43.16 6.05
 13 1 3 36.65 5.42
 -13 1 -3 46.33 5.7
 -13 -1 -3 54.45 8.19
 13 -1 3 31.35 7.32
 -13 1 -3 34.6 6.21
 -13 -1 -3 33.43 6.69
 -13 1 -3 36.12 6.35
 13 -1 3 37.91 5.78
 13 1 3 35.24 5.46
 -13 -1 -3 43.59 5.98
 13 1 3 51.35 6.94
 -13 1 -3 39.03 6.7
 13 -1 3 28.99 7.55
 13 1 3 40.9 6.32
 13 1 4 43.8 6.64
 13 -1 4 42.77 7.99
 -13 1 -4 52.01 8.41
 -13 -1 -4 33.52 6.92
 -13 1 -4 56.15 7.75
 13 -1 4 56.49 7.12
 -13 -1 -4 45 6.93
 13 1 4 60.71 7.62
 -13 -1 -4 53.49 7.89
 13 1 4 41.74 6.59
 -13 1 -4 47.25 6.55
 -13 1 -4 56.23 10.68
 13 -1 4 52.22 8.25
 -13 1 -4 45.29 6.46
 13 -1 4 41.17 8.81
 13 1 4 55.93 7.66
 13 -1 4 57.52 7.59
 13 1 5 19.59 4.92
 13 -1 5 6.08 3.66
 13 -1 5 10.84 5.72
 -13 1 -5 13.26 3.38
 13 1 5 17.64 4.63
 -13 -1 -5 6.39 4.15
 -13 1 -5 16.83 3.69
 13 1 5 15.86 4.19
 13 -1 5 17.58 5.77
 13 -1 6 76.54 9.41
 -13 1 -6 77.61 8.49
 -13 -1 -6 69.08 9.23
 13 1 6 65.26 8.32
 13 1 6 69.75 8.51
 -13 1 -6 69 7.01
 13 -1 6 66.43 8.61
 13 1 6 54.75 7.89
 13 -1 6 58.46 7.91
 13 1 7 48.77 6.59
 13 -1 7 39.74 7.45
 -13 1 -7 48.32 7.28
 -13 -1 -7 36 7.88
 13 1 7 44.46 7.45
 -13 1 -7 32.98 5.47
 13 -1 7 45.56 8.06
 13 1 7 37.28 6.86
 13 -1 7 34.65 6.46
 13 1 8 118.36 10.46
 13 -1 8 125.3 12.21
 -13 1 -8 110.6 10.03
 -13 -1 -8 107.22 10.75
 13 1 8 112.9 10.27
 -13 1 -8 110.61 9.51
 13 -1 8 89.67 10.43
 13 1 8 106.95 10.27
 13 -1 8 101.12 10.4
 13 1 9 7.96 3.4
 13 -1 9 2.67 3.35
 13 1 9 7.69 3.46
 13 -1 9 7.16 4.47
 -13 1 -9 3.85 3.61
 13 1 9 6.67 2.49
 -13 -1 -9 10.13 3.94
 -13 1 -9 12.18 2.92
 13 1 10 17.53 5.11
 13 -1 10 17.69 5
 13 1 10 16.25 3.89
 13 -1 10 13.03 4.82
 -13 -1 -10 18.08 5.33
 -13 1 -10 16.03 4.15
 13 -1 11 1.78 2.69
 -13 -1 -11 2.77 2.1
 13 -1 12 3.46 2.51
 13 -1 12 3.07 2.36
 -13 -1 -12 3.43 2.11
 13 -1 13 1.9 1.06
 13 -1 13 1.02 1.2
 -13 1 -13 0.47 1.75
 -13 -1 -13 2.16 1.31
 13 3 -14 3.6 2.54
 13 3 -13 -0.08 2.21
 13 -3 -13 2.17 2.14
 13 -3 -12 5.11 2.82
 13 3 -12 1.08 2.93
 13 -3 -11 9.73 2.53
 13 3 -11 3.68 2.65
 13 -3 -10 0.88 3.23
 13 3 -10 2.24 2.16
 13 3 -10 0.35 2.89
 13 -3 -9 -0.4 0.62
 -13 3 9 1.01 1.71
 13 3 -9 3.23 1.57
 13 -3 -8 13.27 4.04
 -13 3 8 6.97 3.2
 13 3 -8 9.05 4.95
 13 -3 -7 4.5 2.09
 -13 3 7 5.7 2.27
 -13 3 7 1.17 1.94
 13 3 -7 5.37 3.37
 13 -3 -6 2.18 2.78
 13 3 -6 3.99 1.89
 -13 3 6 3.26 2.22
 -13 3 6 2.19 3.19
 13 3 -6 2.23 2.96
 13 -3 -5 -4.66 3.21
 13 3 -5 2.19 3.28
 -13 3 5 2.24 3.16
 -13 3 5 2.48 2.42
 13 3 -5 6.18 4.06
 13 3 -4 24.14 4.65
 -13 3 4 26.3 5.44
 13 -3 -4 17.51 4.84
 -13 3 4 25.5 4.55
 13 3 -4 28.42 6.76
 13 3 -4 30.33 5.38
 13 3 -3 2.8 4.19
 -13 3 3 9.16 3.33
 -13 3 3 8.34 3.15
 13 3 -3 11.23 4.27
 13 3 -2 14.32 3.42
 13 3 -2 11.77 4.18
 -13 3 2 4.77 3.05
 13 3 -2 13.37 3.17
 13 3 -1 2.02 3.54
 13 3 -1 1.65 3
 -13 3 1 4.25 2.42
 13 3 -1 6.28 3.02
 13 -3 -1 -5.57 4.66
 -13 3 1 2.06 2.1
 13 3 0 8.14 2.93
 13 3 0 4.46 2.23
 13 3 0 7.22 3.06
 13 -3 0 8.05 2.79
 -13 3 0 0.83 3.17
 13 3 1 4.33 1.8
 13 3 1 2.53 3.92
 13 3 1 4.37 2.92
 13 -3 1 4.82 3.3
 -13 3 -1 3.84 3.3
 13 3 2 1.09 4.42
 13 3 2 4.58 2.64
 13 -3 2 -2.19 3.91
 -13 3 -2 11.36 3.08
 13 3 3 59.49 8.15
 13 3 3 69.26 7.75
 13 3 3 53.79 6.54
 -13 3 -3 60.28 7.58
 13 3 4 30.45 6.16
 13 3 4 30.4 6.17
 13 3 4 21.33 5.61
 13 -3 4 13 7.15
 -13 3 -4 45.57 5.76
 13 3 5 17.42 4.89
 13 3 5 22.21 5.2
 13 3 5 24.43 5.06
 13 -3 5 15.55 5.95
 -13 3 -5 28.93 4.74
 13 3 6 20.55 4.86
 13 3 6 29.93 4.97
 13 3 6 11.54 4.32
 13 -3 6 21.81 5.92
 -13 3 -6 26.12 4.8
 13 3 7 0.54 2.62
 13 3 7 7.2 2.9
 13 -3 7 4.07 3.46
 -13 3 -7 3.76 2.34
 13 3 8 0.06 2.08
 13 -3 8 0.32 2.73
 -13 3 -8 0.3 1.69
 13 -3 9 -0.17 1.92
 -13 3 -9 0.14 1.67
 -14 0 18 3.65 1.81
 -14 0 18 2.3 1.64
 -14 0 17 -2.19 2.3
 -14 0 17 0.45 2.28
 -14 0 16 24.51 5.03
 -14 0 16 16.54 4.44
 14 0 -15 0.43 0.99
 -14 0 15 -2.16 3.12
 -14 0 15 2.27 2.29
 -14 0 14 70.35 8.79
 -14 0 14 72.67 8.31
 14 0 -14 65.05 8.31
 14 0 -13 -3.85 2.53
 -14 0 13 -1.19 1.62
 -14 0 13 -1.98 3.12
 14 0 -12 15.42 4.61
 -14 0 12 15.71 5.29
 -14 0 12 19.82 4.7
 -14 0 11 -8.18 4.09
 -14 0 11 1.74 2.83
 14 0 -10 18.18 4.64
 -14 0 10 9.75 3.12
 -14 0 10 11.69 4.62
 -14 0 10 22.39 5.58
 14 0 -10 7.95 4.32
 14 0 -10 5.03 4.33
 14 0 -9 -3.17 2.44
 -14 0 9 0.44 3.3
 -14 0 9 4.4 3.14
 -14 0 9 1.7 2.51
 14 0 -9 2.62 2.12
 14 0 -9 -0.41 3.02
 14 0 -8 17.91 5.47
 -14 0 8 13.25 4.17
 -14 0 8 13.89 3.79
 -14 0 8 21.65 4.91
 -14 0 8 25.83 5.93
 14 0 -8 9.95 3.22
 14 0 -8 20.15 4.11
 -14 0 7 0.26 1.39
 -14 0 7 -7.59 2.84
 -14 0 7 -4.89 3.87
 -14 0 7 -8.87 4.23
 14 0 -7 1.09 2.52
 14 0 -7 3.3 2.82
 -14 0 6 107.36 9.77
 -14 0 6 110.59 8.74
 14 0 -6 109.88 9.77
 -14 0 6 123.98 10.21
 -14 0 5 -4.19 3.61
 -14 0 5 2.66 2.68
 14 0 -5 0.34 2.23
 -14 0 4 57.51 6.94
 -14 0 4 58.22 7.12
 14 0 -4 58.38 7.24
 14 0 -4 59.56 8.09
 14 0 -3 1.58 2.74
 -14 0 3 0.19 3.33
 -14 0 3 0.97 3.05
 14 0 -3 -0.24 2.01
 -14 0 2 73.02 8.29
 -14 0 2 70.02 7.52
 14 0 -2 78.94 7.83
 14 0 -2 77.58 8.49
 14 0 -2 78.88 8.43
 14 0 -1 -3.6 3
 -14 0 1 -6.97 3.9
 14 0 -1 2.56 2.6
 14 0 -1 0.02 1.55
 -14 0 1 0.55 3.35
 -14 0 0 498.36 21.52
 -14 0 0 453.78 19.08
 14 0 0 498.8 19.65
 14 0 0 471.68 20.15
 14 0 0 454.88 18.86
 14 0 1 0.69 2.1
 14 0 1 -4.9 2.66
 -14 0 -1 -3.27 2.69
 -14 0 -1 0.71 2.38
 14 0 1 0.39 3.7
 14 0 1 2.61 2.75
 -14 0 -1 0.73 0.9
 14 0 1 -1.4 3.55
 14 0 2 44.39 5.8
 -14 0 -2 38.32 7.43
 -14 0 -2 48.52 8.62
 14 0 2 44.92 7.41
 -14 0 -2 50.93 6.28
 14 0 2 37.16 6.89
 14 0 2 47.63 7.39
 14 0 3 -6.14 4.79
 14 0 3 -1.6 4.23
 -14 0 -3 -0.77 3.64
 -14 0 -3 -5.16 3.69
 14 0 3 2.14 2.44
 -14 0 -3 -0.41 1.6
 14 0 3 -2.27 2.83
 14 0 4 30.93 6.01
 14 0 4 20.61 6.45
 -14 0 -4 45.17 7.54
 14 0 4 35.48 6.68
 -14 0 -4 23.96 5.51
 -14 0 -4 23.14 6.14
 14 0 4 18.22 4.93
 14 0 5 4.27 2.67
 14 0 5 0.83 4.15
 -14 0 -5 0.29 2.96
 14 0 5 8.22 5.17
 14 0 6 153.65 12.91
 -14 0 -6 145.25 12.26
 14 0 6 144.59 11.85
 14 0 7 0.62 4.3
 14 0 7 5.22 3.64
 -14 0 -7 2.5 3.18
 14 0 8 101.55 10.27
 -14 0 -8 98.95 9.79
 14 0 8 102.31 10.87
 14 0 9 2.13 3.11
 14 0 9 -3.76 4.15
 -14 0 -9 0.62 2.95
 14 0 10 1 3.87
 14 0 10 -1.44 2.23
 -14 0 -10 1.32 3.18
 14 0 11 3.51 2.12
 -14 0 -11 3.07 1.19
 14 0 12 17.2 3.7
 14 0 12 13.01 3.52
 -14 0 -13 1.89 1.35
 -14 2 17 -1.68 3.23
 -14 2 16 -2.49 1.54
 14 2 -16 2.04 2.54
 14 -2 -15 4.15 3.13
 -14 2 15 5.35 2.4
 14 2 -15 10.93 3.6
 14 -2 -14 1.89 2.44
 -14 2 14 -1.14 2.57
 -14 2 14 1.63 2.85
 14 2 -14 0.4 4.34
 14 -2 -13 6.2 3.02
 -14 2 13 -0.37 3.34
 -14 2 13 1.73 3.51
 14 2 -13 4.66 3.54
 14 2 -13 2.02 3.61
 14 -2 -12 11.72 3.55
 -14 2 12 1.32 2.97
 -14 2 12 5.91 3.04
 14 2 -12 4.21 2.83
 14 -2 -11 -5.33 4.71
 -14 2 11 6.5 3.18
 -14 -2 11 3.23 2.75
 -14 2 11 2.02 2.4
 14 2 -11 1.69 2.66
 14 -2 -10 1.04 2.16
 -14 2 10 -1.46 1.9
 -14 -2 10 -0.67 1.57
 -14 2 10 3.97 2.64
 14 -2 -9 12.89 4.91
 14 2 -9 15.74 5.92
 -14 2 9 13.38 3.27
 -14 2 9 19.03 4.08
 14 2 -9 14.48 5.17
 14 2 -8 125.59 11.79
 -14 2 8 130.75 11.17
 14 -2 -8 118.89 11.6
 14 2 -8 127.61 12.58
 14 2 -7 1.52 3.69
 14 -2 -7 6.24 3.86
 -14 2 7 0.31 3.02
 -14 2 7 8.93 2.69
 14 2 -6 56.64 8.45
 -14 2 6 62.17 8.46
 -14 2 6 61.34 6.56
 14 2 -5 -0.27 5.51
 14 2 -5 3.81 4.18
 -14 2 5 0.21 3.24
 -14 2 5 -2.68 2.72
 14 2 -5 7.27 3.14
 14 2 -4 8.34 4.28
 14 2 -4 8.34 4.31
 -14 2 4 3.69 3.39
 -14 2 4 12.89 3.85
 -14 2 4 10.89 3.14
 14 2 -4 2.66 4.44
 14 -2 -4 16.9 4.13
 14 2 -3 2.03 3.31
 -14 2 3 0.49 3.61
 -14 2 3 4.75 3.13
 14 2 -3 8.49 3.49
 14 2 -3 10.49 3.34
 14 -2 -3 -0.75 5.01
 -14 2 3 1.71 1.88
 14 2 -2 32.19 7.07
 -14 2 2 42.62 5.68
 -14 2 2 33.58 5.43
 14 2 -2 47.45 6.17
 14 2 -2 28.32 6.5
 14 -2 -2 33.8 7.48
 -14 2 2 39.29 5.45
 14 2 -1 81.03 9.85
 -14 2 1 82.05 8.98
 -14 2 1 84.22 8.69
 14 2 -1 87.95 8.62
 14 2 -1 68.16 7.84
 14 -2 -1 59.09 9.22
 -14 2 1 79.15 8.45
 14 2 0 288.23 18.21
 -14 2 0 306.43 17.07
 -14 2 0 301.87 16.49
 14 2 0 299.44 17.38
 14 2 0 257.22 14.85
 14 -2 0 264.33 17.95
 -14 2 0 257.88 14.57
 14 2 1 289.7 18.54
 -14 2 -1 279.46 16.68
 -14 2 -1 304.98 16.45
 14 2 1 286.25 16.88
 14 2 1 242.78 14.67
 14 -2 1 253.43 17.56
 -14 2 -1 274.44 15.02
 -14 2 -2 6.34 3.47
 -14 2 -2 5.85 3.08
 14 2 2 8.27 4.5
 14 2 2 16.96 5.69
 14 2 2 5.53 2.9
 14 -2 2 4.91 3.21
 -14 2 -2 6.05 2.83
 -14 2 -3 -5.19 3.7
 -14 2 -3 6.85 2.56
 14 2 3 0.69 4.07
 14 2 3 1.61 3.89
 14 -2 3 1.55 3.17
 -14 2 -3 3.53 2.75
 14 2 4 13.12 4.46
 -14 2 -4 18.02 5.5
 -14 2 -4 25.83 5.1
 14 2 4 20.01 5.8
 -14 -2 -4 19.74 5.94
 14 -2 4 19.43 6.48
 -14 2 -4 26.37 5.02
 14 2 5 6.77 3.45
 -14 2 -5 -1.97 3.77
 -14 2 -5 0.62 3.13
 14 2 5 4.25 4.27
 -14 -2 -5 1.52 2.97
 14 -2 5 4.44 2.18
 -14 2 -5 -0.08 1
 14 -2 6 23.75 4.13
 -14 2 -6 9.55 4.45
 14 2 6 25.14 5.05
 -14 -2 -6 17.29 4.02
 14 -2 6 21.36 4.64
 -14 2 -6 19.82 4.1
 14 -2 7 4.96 4.03
 -14 2 -7 2.68 4.03
 14 2 7 6.71 4.21
 -14 -2 -7 2.32 3.38
 14 -2 7 6.47 4.15
 -14 2 -7 1.05 2.43
 14 -2 8 42.62 6.07
 -14 -2 -8 44.1 6.11
 14 2 8 46.16 6.34
 14 -2 8 39.42 6.97
 14 -2 9 10.99 3.15
 14 2 9 17.97 3.5
 -14 -2 -9 10.44 2.93
 14 2 10 0.95 1.92
 14 -2 10 2.34 2.36
 14 2 10 2.64 1.74
 -14 -2 -10 3.2 1.3
 -14 2 -10 5.09 1.12
 14 2 11 0.67 1.33
 -14 -2 -11 0.66 0.95
 -14 4 6 4.63 1.83
 -14 4 5 1.67 1.24
 -14 4 4 1.26 1.56
 -14 4 3 9.49 2.69
 -14 4 3 0.91 2.09
 -14 4 2 1.36 1.62
 -14 4 2 -0.96 1.4
 -14 4 1 3.4 1.17
 -14 4 1 0.84 0.77
 -14 4 0 1.35 0.67
 -14 4 0 1.36 1.76
 -14 4 -1 -0.82 1.12
 -14 4 -1 -0.01 0.79
 -14 4 -2 3.11 1.41
 -15 -1 18 11.49 2.89
 -15 1 18 10.04 2.67
 -15 1 17 1.95 2.38
 -15 1 17 4.99 1.8
 15 1 -17 4.18 2.27
 15 -1 -17 1.06 1.28
 15 -1 -16 5.05 1.87
 -15 1 16 0.19 2.36
 -15 1 16 0.15 2
 15 1 -16 -3.82 3.09
 15 -1 -15 6.99 3.68
 -15 -1 15 12.28 2.98
 -15 1 15 6.83 3.77
 -15 1 15 9.97 3.74
 15 1 -15 6.14 3.35
 15 -1 -14 7.96 4.16
 -15 1 14 9.14 4.03
 -15 -1 14 8.28 4.44
 -15 1 14 14.55 4.94
 15 1 -14 14.14 4.7
 15 -1 -13 1.23 3.01
 -15 1 13 6.23 3.05
 -15 -1 13 3.49 3.42
 -15 1 13 1.2 2.83
 15 1 -13 9.53 3.36
 15 -1 -12 2.64 3.74
 -15 1 12 8.38 4.53
 -15 -1 12 5.07 4.2
 -15 1 12 10.52 3.04
 15 1 -12 10.05 4.22
 -15 1 11 55.41 7.76
 -15 -1 11 46.76 7.2
 -15 1 11 55.12 8.06
 15 -1 -11 66.66 8.76
 15 1 -11 54.84 7.27
 15 1 -10 132.6 11.66
 -15 -1 10 134.51 11.5
 -15 1 10 141.41 12.51
 -15 1 10 129.47 11.16
 15 -1 -10 142.54 12.15
 15 1 -10 128.7 12.27
 15 -1 -9 5.8 4.95
 15 1 -9 6.44 3.65
 -15 1 9 12.1 2.8
 -15 1 9 8.73 4.62
 15 1 -9 10.34 4.69
 15 1 -8 4.98 2.34
 15 -1 -8 -0.14 1.53
 -15 1 8 1.54 2.23
 -15 1 8 3.57 3.62
 15 1 -8 3.12 2.27
 15 1 -7 17.43 4.59
 -15 -1 7 17.45 5.47
 -15 1 7 25.08 4.37
 -15 1 7 18.64 6.44
 -15 1 7 10.88 3.85
 -15 1 7 17.31 4.71
 15 -1 -7 17.8 5.69
 15 1 -7 9.07 2.95
 15 1 -7 8.61 6.1
 15 -1 -7 25.09 4.73
 15 -1 -6 23.92 7.52
 15 1 -6 20.13 6.3
 -15 1 6 29.48 4.83
 -15 -1 6 26.07 6.09
 -15 1 6 31.53 6.1
 -15 1 6 24.89 4.81
 -15 1 6 24.15 4.69
 15 -1 -6 25.86 5.99
 15 1 -6 25.37 5.05
 15 1 -6 32.97 6.08
 15 -1 -6 31.55 5.2
 15 -1 -5 1.2 4.15
 15 1 -5 1.63 4.06
 -15 -1 5 2.9 3.7
 15 1 -5 15.44 5
 -15 1 5 11.67 4.78
 -15 -1 5 1.58 4.66
 -15 1 5 7 4.52
 15 1 -5 8.91 2.71
 -15 1 5 3.92 2.23
 -15 1 5 10.9 3.49
 15 -1 -5 1.85 4.9
 15 1 -5 11.41 4.66
 15 1 -5 12.99 3.43
 15 -1 -5 -1.9 1.92
 -15 -1 4 71.81 9.21
 15 1 -4 82.62 9.03
 -15 1 4 84.24 8.74
 -15 1 4 77.65 9.17
 -15 1 4 86.66 8.18
 15 1 -4 71.07 7.09
 15 1 -4 84.4 9.25
 15 1 -4 80.92 9.1
 15 -1 -4 90.99 8.89
 -15 -1 4 68.23 8.11
 15 -1 -4 95.5 10.15
 -15 -1 3 192.94 14.55
 -15 1 3 187.17 13.7
 15 1 -3 179.71 12.84
 -15 1 3 175.32 13.63
 -15 1 3 194.54 12.55
 15 1 -3 175.91 11.84
 -15 -1 3 170.71 12.66
 -15 1 3 205.23 13
 15 1 -3 205.1 14.4
 15 1 -3 213.25 14.4
 15 -1 -3 191.94 14.4
 15 -1 -3 195.52 15.03
 -15 -1 2 612.68 24.83
 -15 1 2 641.23 22.89
 15 1 -2 611.19 23.96
 15 1 -2 573.36 22.94
 -15 1 2 607.07 24.01
 -15 1 2 638.9 24.02
 -15 1 2 579.65 22.23
 15 1 -2 590.35 21.86
 15 1 -2 607.82 23.75
 15 1 -2 688.86 25.08
 15 -1 -2 592.29 24.49
 -15 -1 2 618.9 22.73
 15 -1 -2 590.3 25.17
 -15 -1 1 146.5 13.12
 -15 1 1 149.87 11.38
 15 1 -1 124.55 11.04
 15 1 -1 138.62 11.59
 -15 1 1 135.32 12.21
 -15 1 1 138.38 12.39
 -15 1 1 129.06 10.57
 15 -1 -1 135.07 11.02
 15 1 -1 140.11 11.26
 15 1 -1 155.08 12.51
 15 1 -1 145.31 12.39
 15 -1 -1 126.59 12.14
 15 -1 -1 139.21 13.03
 15 -1 0 -1.93 3.33
 -15 1 0 -1.71 3.64
 15 1 0 -4.31 3.69
 15 1 0 -0.46 4.06
 -15 1 0 1.99 3.65
 15 -1 0 -8.25 6.24
 15 1 0 -3.38 3.97
 -15 1 0 -1.98 3.63
 -15 1 0 0.21 3.38
 -15 -1 0 9.35 3.04
 15 1 0 9.01 4.8
 -15 -1 0 -5.62 5.82
 15 -1 0 -5.88 4.13
 15 1 1 139.19 11.68
 -15 -1 -1 144.26 13.79
 15 1 1 150.83 11.97
 15 -1 1 144.28 11.89
 -15 1 -1 126.12 12.15
 -15 1 -1 142.8 12.76
 -15 1 -1 136.16 11.52
 15 -1 1 150.09 12.13
 15 1 1 133.79 11.1
 -15 -1 -1 141.09 11.46
 -15 1 -1 144.47 11.6
 15 1 1 125.07 11.45
 15 -1 1 123.95 12.62
 15 -1 1 131.52 12.47
 -15 1 -2 4.61 2.94
 15 -1 2 -11.5 5.84
 -15 1 -2 5.05 2.95
 -15 1 -2 4.12 4.21
 15 1 2 2.59 4.09
 -15 -1 -2 -0.84 1.5
 15 1 2 18.3 6.14
 15 -1 2 2.25 4.83
 15 1 2 5.84 3.84
 15 -1 3 -10.26 5.02
 -15 1 -3 5.02 4.11
 15 1 3 7.18 3.25
 15 -1 3 6.18 4.13
 -15 -1 -3 3.57 3.72
 -15 1 -3 4.49 3.16
 -15 1 -3 -1.68 3.49
 15 1 3 1.54 4.42
 -15 -1 -3 -3.22 2.53
 15 -1 3 -4.12 5.48
 15 -1 4 1.91 2.82
 15 1 4 1.77 3.83
 -15 1 -4 -0.4 1.12
 15 -1 4 0.23 5.68
 -15 -1 -4 1.18 3.27
 -15 1 -4 -6.95 4.83
 15 1 4 5.8 2.49
 -15 -1 -4 0.08 2.33
 15 -1 4 -3.45 5.29
 15 -1 5 -0.05 1.7
 15 1 5 -1.53 1.09
 15 -1 5 -1.3 5.38
 -15 1 -5 0.38 3.94
 -15 -1 -5 -3.05 2.83
 15 -1 5 1.89 2.97
 15 1 6 46.57 6.56
 15 -1 6 48.3 7.82
 -15 1 -6 47.65 7.31
 -15 -1 -6 46.39 6.91
 15 1 6 47.82 7.11
 15 -1 6 45.48 8.27
 15 1 6 42.56 6.52
 15 -1 6 42.55 6.67
 15 -1 7 3.29 2.22
 15 1 7 4.77 4.4
 15 -1 7 1.92 3.54
 -15 1 -7 1.57 1.93
 15 1 7 9.47 2.29
 -15 -1 -7 2.81 3.79
 15 -1 7 -2.98 5.32
 15 -1 8 -0.68 4.11
 15 1 8 5.84 2.48
 15 -1 8 11.06 3.04
 -15 1 -8 8.95 2.79
 -15 -1 -8 2.68 4.01
 15 -1 9 1.46 3.61
 15 1 9 -6.79 3.3
 15 -1 9 2.56 2.77
 -15 -1 -9 0.47 2.89
 -15 -1 -9 3.98 2.96
 15 -1 10 23.19 4.9
 -15 -1 -10 22.86 4.27
 -15 -1 -10 4.58 3.67
 -15 1 -10 10.34 4.86
 15 -1 10 24.44 4.52
 15 1 11 -2.71 1.83
 15 -1 11 0.43 2.39
 -15 1 -11 1.03 1.68
 -15 -1 -11 -1.45 1.79
 15 -3 -12 4.71 2.24
 15 -3 -11 -0.18 0.86
 15 -3 -10 18.7 4.71
 15 3 -10 25.39 5.38
 15 -3 -9 9.39 2.58
 15 3 -9 5.63 2.93
 15 -3 -8 -5.28 3.39
 -15 3 8 -1.17 2.51
 15 3 -8 -0.28 2.36
 15 -3 -7 2.03 3.15
 -15 3 7 -1.52 1.79
 -15 3 7 1.33 2.28
 15 3 -7 -1.25 3.84
 15 -3 -6 7.42 2.78
 15 3 -6 10.99 3.81
 -15 3 6 7.01 2.65
 -15 3 6 7.9 3.47
 15 3 -6 1.45 3.55
 15 -3 -5 4.2 2.34
 15 3 -5 6.71 2.23
 -15 3 5 6.55 3.22
 -15 3 5 -0.87 2.14
 15 3 -4 -2.37 3.42
 15 -3 -4 -6.05 3.24
 -15 3 4 0.71 2.47
 15 3 -3 4.11 4.02
 15 -3 -3 8.78 2.57
 -15 3 3 12.79 4.1
 -15 3 3 9.29 3.62
 15 3 -2 3.31 3.05
 -15 3 2 2 2.17
 15 -3 -2 -2.48 4.5
 15 3 -1 10.6 2.98
 15 3 -1 8.62 4.43
 -15 3 1 8.22 3.5
 15 3 -1 5.57 4
 15 -3 -1 7.06 3.83
 15 3 0 -0.48 2.04
 15 3 0 -6.86 3.9
 -15 3 0 -0.04 2.05
 15 3 0 -1.46 3.78
 15 -3 0 0.68 3.24
 15 3 1 -3.48 3.8
 15 3 1 3.46 3.56
 15 -3 1 0.83 4.11
 -15 3 -1 2.19 3.17
 15 3 2 6.27 2.51
 15 -3 2 0.13 4.37
 -15 3 -2 0.37 1.65
 15 3 3 2 1.06
 15 3 3 0.78 2.67
 15 -3 3 2.97 2.93
 -15 3 -3 3.23 2.82
 15 3 4 5.25 3.42
 15 -3 4 2.97 3.56
 -15 3 -4 4.91 1.78
 15 3 5 -2.34 2.51
 15 -3 5 1 3.41
 -15 3 -5 -3.24 2.78
 15 3 6 0.3 2.13
 -15 -3 -6 -1.42 1.48
 15 -3 6 0.03 2.12
 -15 3 -6 0.27 1.44
 -15 3 -7 1.39 1.27
 15 -3 7 -0.32 2.2
 -16 0 17 -3.67 2.32
 -16 0 17 -0.31 1.78
 -16 0 16 1.11 2.58
 -16 0 16 2.03 2.57
 -16 0 15 0.4 2.44
 -16 0 15 4.07 2.45
 -16 0 14 1.36 3.21
 -16 0 14 0.02 2.78
 16 0 -13 -0.7 2.95
 -16 0 13 -4.91 4.22
 -16 0 13 -0.19 0.72
 16 0 -12 7.06 3.32
 -16 0 12 5.03 2.59
 -16 0 12 0.39 3.43
 16 0 -11 5.19 2.53
 -16 0 11 -1.24 5.21
 -16 0 11 -0.03 1.44
 16 0 -11 -1.39 3.61
 16 0 -10 2.55 4
 -16 0 10 3.34 2.55
 -16 0 10 4.08 1.95
 16 0 -9 0.59 2.91
 -16 0 9 1.35 1.09
 -16 0 9 3.82 2.07
 16 0 -9 -1.03 2.21
 16 0 -8 5.88 4.19
 -16 0 8 7.66 3.42
 -16 0 8 -1.49 2.9
 16 0 -8 2.93 1.75
 16 0 -7 1.69 1.99
 -16 0 7 0.24 1.21
 -16 0 7 3.26 3.12
 16 0 -7 0.09 4.62
 16 0 -7 2.89 3
 -16 0 6 313.41 17.58
 -16 0 6 319 16.84
 -16 0 6 334.1 17.67
 -16 0 6 302.46 16.3
 16 0 -6 307.53 17.5
 16 0 -6 346.5 18.35
 -16 0 5 1.06 4.61
 -16 0 5 4.12 1.83
 -16 0 5 1.57 3.28
 16 0 -5 -0.96 2.57
 -16 0 5 -2.31 3.35
 16 0 -5 -7.06 4.23
 -16 0 4 139.17 12.06
 -16 0 4 136.31 10.98
 -16 0 4 136.15 11.03
 -16 0 4 111.56 11.12
 -16 0 4 142.15 10.2
 16 0 -4 154.65 12.03
 16 0 -4 153.98 11.86
 16 0 -4 120.03 11.4
 16 0 -3 1.83 2.61
 -16 0 3 -5.38 4.26
 -16 0 3 -4.27 3.51
 16 0 -3 5.02 3.11
 -16 0 3 3.7 2.97
 16 0 -3 0.82 3.37
 -16 0 3 -0.94 0.94
 -16 0 3 2.25 4.57
 16 0 -3 -5.35 3.34
 -16 0 2 392.12 20.29
 -16 0 2 366.72 18.12
 16 0 -2 322.72 17.59
 -16 0 2 354.04 18.94
 -16 0 2 311.16 17.8
 -16 0 2 345.97 17.06
 16 0 -2 369.24 18.3
 16 0 -2 382.64 19.21
 16 0 -2 382.09 19.46
 16 0 -2 367.43 18.9
 16 0 -1 2.77 2.49
 -16 0 1 -2.53 2.94
 -16 0 1 3.14 3.06
 16 0 -1 2.49 4.19
 -16 0 1 9.51 3.48
 -16 0 1 -0.11 2.28
 16 0 -1 2.25 4.56
 -16 0 1 2.02 3.14
 16 0 -1 -7.45 4.58
 -16 0 0 5.81 7.43
 -16 0 0 13.8 4.86
 16 0 0 21.24 4.63
 -16 0 0 16.68 6.4
 16 0 0 21.7 4.5
 -16 0 0 16.44 5.1
 -16 0 0 13.81 5.28
 16 0 0 14.42 3.76
 -16 0 -1 0.35 3.82
 -16 0 -1 -4.43 3.11
 -16 0 -1 -3.36 3.5
 16 0 1 -9.22 5.1
 -16 0 -2 5.96 3.75
 16 0 2 0.74 5.3
 -16 0 -2 1.32 1.62
 -16 0 -2 5.41 3.57
 16 0 2 2.86 3.8
 -16 0 -3 2.04 3.13
 16 0 3 -0.5 4.26
 -16 0 -3 -4.08 3.04
 -16 0 -3 -3.5 3.37
 16 0 3 8.55 3.42
 16 0 4 7.16 3.33
 -16 0 -4 0.39 3.43
 16 0 4 -0.22 5.31
 -16 0 -4 2.52 3.65
 -16 0 -4 -1.02 1.43
 16 0 4 5.55 3
 16 0 5 -2.02 3.7
 16 0 5 0.35 4.04
 -16 0 -5 -1.05 4.07
 -16 0 -5 1.17 3.08
 16 0 5 -3.58 2.31
 -16 0 -6 76.15 8.65
 16 0 6 85.51 9.8
 -16 0 -6 74.23 9.03
 16 0 6 77.5 8.78
 16 0 7 0.88 2.17
 -16 0 -7 0.24 0.5
 16 0 7 1.99 2.49
 16 0 8 37.58 6.32
 -16 0 -8 41.69 6.21
 16 0 8 34.69 6.94
 16 0 9 2.33 3.35
 16 0 9 2.44 3.21
 -16 0 -9 -1.84 2.32
 -16 0 -9 -3.06 2.71
 16 0 10 2.13 1.74
 -16 0 -10 0.4 2.2
 -16 0 -10 1.27 1.17
 16 0 11 -0.08 0.49
 -16 0 -11 1.55 1.58
 16 -2 -16 2.12 1.68
 16 2 -15 19.57 4.8
 16 -2 -15 49.07 5.38
 16 -2 -14 0.19 1.96
 -16 2 14 -2.49 1.53
 -16 2 14 0.8 2.01
 16 2 -14 -1.74 1.8
 16 -2 -13 8.9 4.21
 -16 2 13 5.29 3.03
 -16 2 13 8.17 3.3
 16 2 -13 6.13 4.2
 16 2 -13 10.15 3.94
 16 -2 -12 11.34 4.27
 -16 2 12 13.46 2.9
 -16 -2 12 11.63 4.15
 -16 2 12 7.94 3.89
 16 2 -12 12.76 4.97
 16 -2 -11 -1.85 3.47
 -16 -2 11 2.08 2.66
 -16 2 11 1.84 2.83
 16 2 -11 1.11 3.55
 16 -2 -10 20.4 5.38
 -16 -2 10 22.96 5.18
 -16 2 10 23.63 5.08
 16 2 -10 26.89 5.93
 16 -2 -9 -4.03 4.55
 16 2 -9 0.41 3.38
 -16 -2 9 -0.89 2.57
 -16 2 9 -3.88 3.04
 16 2 -9 1.88 2.97
 16 -2 -8 1.33 1.76
 16 2 -8 -3.4 4.1
 -16 2 8 2.19 2.74
 16 2 -8 0.86 2.84
 16 2 -7 16.68 5.5
 16 -2 -7 8.88 4.67
 -16 2 7 18.67 5.59
 16 2 -6 2.14 4.39
 -16 2 6 0.78 3
 16 2 -5 -4.02 4.21
 -16 2 5 3.09 2.29
 -16 2 5 1.56 1.75
 16 -2 -5 -4.46 2.12
 16 2 -4 -0.12 3.38
 16 2 -4 2.27 3.55
 -16 2 4 2.86 3.42
 -16 2 4 2.83 1.73
 -16 2 4 9.61 3.95
 16 2 -4 1.37 3.86
 16 -2 -4 -2.01 2.46
 16 2 -3 -1.04 2.29
 16 2 -3 -3.98 4
 -16 2 3 0.78 3.66
 -16 2 3 -1.7 2.2
 16 2 -3 -0.11 4.77
 16 -2 -3 8.7 3.93
 16 2 -2 -3.84 3.21
 -16 2 2 -3.44 3.94
 -16 2 2 -0.26 1.84
 16 2 -2 4.26 2.41
 16 -2 -2 0.93 2.78
 -16 -2 1 49.33 7.8
 16 2 -1 62.17 8.29
 -16 2 1 49.35 7.75
 -16 2 1 63.53 8.42
 16 2 -1 43.14 7.32
 16 -2 -1 59.3 8.94
 16 2 0 10.25 4.03
 -16 2 0 10.14 3.73
 -16 2 0 18.52 5.59
 16 -2 0 11.05 5.95
 16 2 1 -3.31 3.14
 -16 2 -1 6.83 4.09
 -16 2 -1 3.1 2.75
 16 -2 1 -0.41 4.15
 16 2 2 8.46 4.04
 -16 2 -2 3.77 3.36
 16 -2 2 1.53 2.91
 16 2 3 8.32 4.55
 -16 2 -3 5.21 2.89
 -16 2 -3 5.59 2.8
 16 -2 3 -1.21 3.71
 16 2 4 -3.28 2.68
 -16 2 -4 -1.31 2.67
 -16 2 -4 -7.39 3.37
 -16 -2 -4 4.04 1.93
 16 -2 4 5.25 2.34
 16 2 5 5.36 3.83
 -16 2 -5 -2.09 1.64
 -16 -2 -5 0.24 2.83
 16 -2 5 1.34 5
 16 2 6 2.06 2.18
 -16 -2 -6 5.66 2.96
 16 -2 6 2.78 2.79
 16 2 7 -6.27 3.58
 -16 -2 -7 -0.26 1.19
 16 -2 7 -1.11 2.47
 16 2 8 2.6 2.34
 -16 -2 -8 6.74 2.52
 -16 -2 -9 -0.19 1.37
 16 2 9 0.39 1.66
 -17 1 17 4.73 2.12
 -17 1 17 9.67 2.15
 -17 1 16 4.05 1.88
 -17 1 16 3.1 1.96
 17 1 -16 2.12 2.02
 17 -1 -16 2.79 1.84
 17 -1 -15 4.6 2.75
 -17 1 15 4.02 2.48
 -17 -1 15 7.61 2.13
 -17 1 15 5.34 2.96
 17 1 -15 6.77 2.86
 17 -1 -14 0.56 1.68
 -17 1 14 3.41 1.37
 -17 -1 14 1.32 1.67
 -17 1 14 -1.48 3.03
 17 1 -14 -1.8 2.4
 17 -1 -13 1.69 4.26
 -17 1 13 4.35 3.38
 -17 -1 13 4.56 3.77
 -17 1 13 7.57 3.42
 17 1 -13 7.2 3.08
 17 -1 -12 1.59 1.88
 -17 1 12 -1.66 2.11
 -17 -1 12 -3.77 4.8
 -17 1 12 3.18 3.31
 17 1 -12 -0.08 3.66
 17 -1 -11 3.72 3.93
 -17 1 11 1.77 2.07
 -17 -1 11 -0.35 3.4
 -17 1 11 -0.47 2.97
 17 1 -11 1.17 2.88
 17 -1 -10 -5.37 4.61
 -17 1 10 5.56 2.72
 -17 -1 10 0.81 4.55
 -17 1 10 5.62 2.36
 17 1 -10 -0.03 4.51
 17 1 -9 71.53 8.79
 -17 1 9 76.57 8.48
 -17 -1 9 72.57 8.58
 -17 1 9 76.96 9.55
 17 -1 -9 72.45 8.82
 17 1 -9 86.5 9.66
 17 1 -8 20.2 4.52
 -17 1 8 17.47 3.94
 17 -1 -8 16.69 5.36
 -17 1 8 23.77 5.71
 17 1 -8 12.52 5.14
 17 -1 -8 11.42 3.87
 17 1 -7 6.36 4.34
 -17 1 7 1.89 2.39
 -17 1 7 5.4 2.95
 17 1 -7 11.37 3.83
 17 -1 -7 0.77 3.76
 -17 -1 6 -0.32 3.79
 17 1 -6 -1.48 3.65
 -17 1 6 -0.63 2.27
 -17 1 6 9.7 4.02
 -17 1 6 8.66 3.05
 17 1 -6 8.03 4.21
 17 -1 -6 3.86 5.52
 17 1 -5 48.03 7.79
 -17 -1 5 40.26 6.62
 -17 1 5 46.27 7.59
 -17 1 5 39.15 6.52
 17 1 -5 43.75 7.83
 17 -1 -5 52.49 7.25
 -17 -1 4 204.19 13.65
 17 1 -4 216.8 14.61
 -17 1 4 243.95 16.11
 -17 1 4 235.36 14.76
 17 1 -4 219.33 15.62
 17 -1 -4 211.45 15.13
 17 1 -3 13.3 3.5
 -17 -1 3 7.26 3.57
 -17 1 3 8.55 4.79
 -17 1 3 10.98 3.4
 17 1 -3 22.03 4.99
 17 -1 -3 11.16 4.84
 -17 1 2 78.64 9.04
 -17 -1 2 56.59 8.35
 17 1 -2 64.49 8.37
 -17 1 2 58.81 8.52
 -17 1 2 67.17 7.97
 17 1 -2 58.77 8.19
 17 -1 -2 64.84 7.95
 -17 1 1 96.68 9.82
 -17 -1 1 87.24 10.1
 17 1 -1 94.53 9.84
 17 1 -1 100.84 10.07
 -17 1 1 92.26 10.66
 -17 1 1 91.61 9.87
 17 1 -1 103.73 9.91
 17 -1 -1 87.89 11.42
 -17 1 0 73.25 8.36
 -17 -1 0 68.08 9.13
 17 1 0 59.81 8.47
 17 1 0 70.67 8.09
 -17 1 0 59 9.81
 -17 1 0 70.84 8.6
 -17 -1 0 71.36 8.53
 17 1 0 66.1 7.57
 17 -1 0 68.7 9.45
 -17 1 -1 11.24 4.94
 17 1 1 18.26 4.63
 17 1 1 6.22 4.09
 17 -1 1 9.82 2.96
 -17 1 -1 4.79 5.35
 -17 1 -1 12.13 3.27
 -17 -1 -1 17.88 4.04
 17 1 1 15.42 3.72
 17 -1 1 10.76 5.5
 -17 1 -2 14 5.05
 17 1 2 8.88 5.52
 17 1 2 19.03 5.3
 17 -1 2 11.65 4.36
 -17 -1 -2 9.62 3.85
 -17 1 -2 10.94 4.97
 -17 1 -2 15.15 5.45
 -17 -1 -2 17.45 4.3
 17 1 2 16.5 3.64
 17 -1 2 15.56 4.06
 -17 1 -3 21.28 5.42
 17 1 3 15.28 5.06
 17 1 3 18.05 5.03
 17 -1 3 22.57 6.61
 -17 -1 -3 9.26 3.53
 -17 1 -3 7.73 5.45
 -17 1 -3 10.56 4.72
 -17 -1 -3 20.18 5.06
 17 -1 3 13.06 4.95
 -17 1 -4 125.35 10.55
 17 1 4 114.85 10.58
 17 1 4 130.15 10.81
 17 -1 4 131.56 11.6
 -17 -1 -4 85.3 9.87
 -17 1 -4 116.81 11.49
 -17 1 -4 134.72 11.2
 -17 -1 -4 124.63 10.78
 17 -1 4 120.6 11.73
 17 1 5 -2.2 2.6
 17 1 5 1.88 2.45
 17 -1 5 -1.61 1.49
 -17 -1 -5 -2 2.81
 -17 1 -5 -1.99 4.04
 -17 1 -5 3.2 3.24
 -17 -1 -5 -0.49 3.85
 17 -1 5 -0.65 3.09
 17 1 6 -3.81 3.84
 17 1 6 -0.59 3.04
 17 -1 6 -2.65 3.55
 -17 -1 -6 0.73 1.63
 -17 1 -6 -0.61 3.65
 -17 1 -6 1.19 1.02
 -17 -1 -6 -1.46 2.9
 17 -1 6 5.28 3.36
 17 1 7 -0.39 3.04
 17 1 7 4.01 2.03
 17 -1 7 0.98 3.21
 -17 -1 -7 0.11 2.03
 -17 1 -7 1.76 3.03
 -17 1 -7 1.53 1.63
 -17 -1 -7 1.44 2.19
 -17 -1 -8 8.71 2.9
 17 1 8 10.41 2.26
 17 -1 8 7.22 3.41
 -17 1 -8 7.09 3.15
 -17 1 -8 10.74 2.69
 -17 -1 -8 9 2.65
 -17 -1 -9 2.36 0.96
 17 1 9 -0.45 0.71
 17 -1 9 2.94 2.73
 -17 1 -9 1.17 1.75
 -17 -1 -9 4.07 1.2
 -17 1 -10 -1 1.16
 -17 -1 -10 1.52 0.88
 17 -3 -10 -1.91 1.66
 17 -3 -9 -4.3 2.05
 17 3 -9 3.59 2.42
 17 -3 -8 3.54 3.14
 17 3 -8 9.4 2.36
 17 -3 -7 -3 2.15
 -17 -3 7 -4.58 1.77
 -17 3 7 1.57 1.16
 17 -3 -6 18.17 3.56
 -17 3 6 20.5 4.12
 -17 3 6 18.94 3.95
 17 -3 -5 2.59 1.17
 17 3 -5 0.94 2.93
 -17 3 5 0.53 2.52
 -17 3 5 -5.09 2.73
 17 -3 -4 4.09 1.93
 17 3 -4 1.12 3.12
 -17 3 4 5.57 2.36
 -17 3 4 1.11 2.79
 17 -3 -3 10.31 3.41
 17 3 -3 5.54 3.24
 -17 3 3 12.4 3.52
 -17 3 3 12.92 2.93
 17 3 -2 -5.59 3.44
 17 -3 -2 -3.78 2.31
 -17 3 2 -1.98 2.48
 -17 3 2 -0.92 1.54
 17 -3 -2 -8.33 3.97
 17 3 -1 3.44 3.18
 -17 3 1 10.35 3.3
 -17 3 1 0.25 2.84
 17 -3 -1 3.3 3.01
 -17 3 0 0.03 2.14
 17 -3 0 2.58 2.05
 17 3 1 -4.37 3.16
 -17 3 -1 -2.17 1.69
 17 3 2 -3.36 2.61
 -17 3 -2 0.7 1.66
 17 -3 2 -5.2 2.84
 17 3 3 3 1.8
 -17 3 -3 0.31 1.43
 17 -3 3 0.51 2.44
 17 3 4 6.32 2.31
 -17 3 -4 10.14 2.03
 -17 3 -4 -0.03 1.62
 17 -3 4 -0.29 2.94
 -18 0 16 -0.72 2.02
 -18 0 16 1.39 1.54
 -18 0 15 2.04 2.54
 -18 0 15 2.42 1.19
 -18 0 14 -0.55 2.93
 -18 0 14 -5.2 2.51
 -18 0 13 1.69 2.7
 -18 0 13 2.23 2.64
 -18 0 12 87.58 9.08
 -18 0 12 79.24 8.11
 -18 0 11 -3.64 2.72
 -18 0 11 4.87 2.54
 18 0 -11 0.28 2.84
 -18 0 10 55.93 7.3
 -18 0 10 39.52 6.6
 18 0 -10 55.14 6.74
 18 0 -10 56.88 8.17
 18 0 -9 0.8 4.05
 -18 0 9 0.27 0.73
 -18 0 9 3.44 2.25
 18 0 -9 2.96 3.85
 18 0 -8 8.39 4.12
 -18 0 8 4.04 3.79
 -18 0 8 9.91 3.77
 18 0 -8 15.66 4.54
 18 0 -7 -6.14 3.95
 -18 0 7 2.52 3.71
 -18 0 7 1.71 2.05
 18 0 -7 -7.87 3.4
 -18 0 6 116.77 10.64
 -18 0 6 117.59 11.24
 18 0 -6 118.05 10.67
 18 0 -6 133.51 11.65
 -18 0 5 1.1 3.42
 -18 0 5 -0.17 2.32
 -18 0 5 7.47 4.06
 18 0 -5 2.85 3.62
 -18 0 4 813.23 27.57
 -18 0 4 847.38 28.5
 -18 0 4 827.91 25.1
 -18 0 3 7.12 4.21
 -18 0 3 1.36 2.46
 18 0 -3 2.12 2.4
 -18 0 2 160.01 13.16
 18 0 -2 167.25 12.86
 -18 0 2 164.68 13.17
 -18 0 2 146.72 11.12
 18 0 -2 174.46 14.08
 -18 0 1 1.54 3.71
 18 0 -1 7.14 2.72
 -18 0 1 9.01 3.35
 -18 0 1 2.35 2.8
 18 0 -1 12.95 4.33
 -18 0 0 202.57 14.42
 18 0 0 217.12 14.82
 -18 0 0 188.01 14.47
 -18 0 0 188.89 13.37
 18 0 0 171.42 13.42
 -18 0 -1 -0.4 3.81
 18 0 1 6.09 2.4
 -18 0 -1 1.7 3.25
 -18 0 -1 7.68 4.44
 18 0 1 4.23 2.84
 -18 0 -2 70.53 8.56
 18 0 2 76.97 9.24
 -18 0 -2 62.08 8.81
 -18 0 -2 72.64 9
 18 0 2 72.81 8.28
 -18 0 -3 2.75 2.88
 18 0 3 -4.02 2.88
 -18 0 -3 -0.11 4.9
 -18 0 -3 0.64 2.94
 18 0 3 -5.5 3.38
 -18 0 -4 87.5 9.04
 18 0 4 78.6 9.29
 -18 0 -4 66.77 8.47
 -18 0 -4 87.7 8.94
 -18 0 -5 -0.04 2.48
 18 0 5 3.51 3.55
 -18 0 -5 -4.69 4.12
 -18 0 -5 3.13 2.22
 -18 0 -6 0.17 3.2
 18 0 6 -0.22 3.56
 -18 0 -6 1.26 2.44
 -18 0 -6 -0.19 3.18
 18 0 7 -0.08 2.87
 -18 0 -7 -3.46 2.87
 -18 0 -7 0.28 1.89
 18 0 8 2.35 2.8
 -18 0 -8 0.08 2
 -18 0 -8 3.56 2.41
 18 0 9 0.84 0.62
 -18 0 -9 1.21 1.39
 -18 0 -9 0.25 0.82
 18 -2 -14 0.28 1.25
 18 2 -14 0.3 1.47
 18 -2 -13 7.16 2.37
 18 2 -13 6.04 3.33
 18 2 -13 10.77 3.24
 18 -2 -12 -0.08 2.96
 -18 -2 12 -1.09 1.19
 -18 2 12 5.29 1.58
 18 2 -12 -3.05 2.01
 18 2 -12 -1.54 2.4
 18 -2 -11 4.09 3.62
 -18 -2 11 8.78 2.1
 -18 2 11 2.78 2.12
 18 2 -11 0.27 3.33
 18 -2 -10 11.88 4.09
 -18 -2 10 16.4 3.22
 -18 2 10 10.31 3.16
 18 2 -10 9.35 3.89
 18 -2 -9 3.19 3.22
 -18 -2 9 1.7 2.93
 -18 2 9 -3.72 3.44
 18 2 -9 2.36 3.62
 18 -2 -8 3.95 3.07
 18 2 -8 4.84 3.08
 -18 2 8 2.33 3.69
 18 2 -8 3.06 3.78
 18 -2 -7 5.14 3.13
 18 2 -7 1.95 3.44
 -18 2 7 1.78 3.56
 18 2 -7 2.4 3.48
 18 2 -6 27.16 6.18
 18 -2 -6 26.97 6.12
 -18 2 6 19.41 5.32
 18 2 -5 3.5 4.27
 -18 2 5 -1.12 3.28
 18 -2 -5 3.9 4.14
 18 2 -4 26.53 6.48
 -18 2 4 39.77 6.55
 18 -2 -4 29.03 5.63
 18 2 -3 6.34 4.16
 18 2 -3 4.28 4.53
 -18 2 3 9.56 4.95
 -18 2 3 13.13 3.22
 -18 2 3 3.67 2.82
 18 -2 -3 8.97 4.24
 18 2 -2 -0.94 1.77
 -18 -2 2 5.45 2.7
 18 2 -2 -1.71 2.6
 -18 2 2 -4.54 4.03
 -18 2 2 0.53 3.79
 -18 2 2 1.1 2.28
 18 -2 -2 -6.36 2.96
 18 2 -1 -0.2 3.3
 -18 -2 1 3.77 1.96
 18 2 -1 -6.65 3.35
 -18 2 1 -0.68 3.74
 -18 2 1 2.71 2.41
 18 -2 -1 -1.42 2.41
 -18 -2 0 -0.02 2
 18 2 0 5.94 2.93
 -18 2 0 -2.92 3.92
 -18 2 0 0.9 2.51
 18 -2 0 2.13 3.22
 -18 -2 -1 18.14 4.45
 18 2 1 19.87 5.75
 -18 2 -1 25.55 4.87
 -18 2 -1 16.36 4.79
 18 -2 1 22.53 6.09
 -18 -2 -2 5.59 3.7
 18 2 2 8.84 4.56
 -18 2 -2 10.32 3.86
 -18 2 -2 14.58 4.53
 18 -2 2 9.81 5.3
 -18 -2 -3 -2.11 2.87
 18 2 3 0.46 3.32
 -18 2 -3 4.42 2.01
 -18 2 -3 6.77 2.39
 18 -2 3 3.66 3.63
 -18 -2 -4 12.24 3.56
 -18 2 -4 19.57 3.93
 18 -2 4 16.06 4.69
 -18 -2 -5 -2.66 2.42
 18 2 5 0.52 1.82
 18 -2 5 -0.24 2.52
 -18 -2 -6 2.58 1.36
 18 2 6 2.07 1.56
 18 -2 6 -1.23 1.46
 -18 -2 -7 0.19 0.81
 18 2 7 2.19 1.5
 -19 1 15 4.67 1.54
 -19 -1 15 1.91 1.41
 -19 1 15 2.41 1.82
 19 1 -15 3.03 2
 -19 1 14 18.97 3.72
 -19 -1 14 16.38 2.97
 -19 1 14 13.08 3.08
 19 -1 -14 21.05 3.66
 19 -1 -13 -4.45 3.03
 -19 1 13 0.15 0.27
 -19 -1 13 2.06 2.48
 -19 1 13 -0.49 2.81
 19 -1 -12 3.38 2.51
 -19 1 12 2.3 3.04
 -19 -1 12 6.52 2.42
 -19 1 12 2.84 2.37
 19 1 -12 5.09 3.16
 19 -1 -11 1.21 2.93
 -19 1 11 1.11 2.17
 -19 -1 11 4.43 2.28
 -19 1 11 3.03 3.21
 19 1 -11 4.07 3.17
 19 -1 -10 2.9 2.98
 -19 1 10 0.04 2.66
 -19 -1 10 2.59 3.44
 -19 1 10 0.26 3.3
 19 1 -10 1.58 3.79
 19 -1 -9 0.78 2.91
 19 1 -9 -0.15 0.64
 -19 1 9 1.49 3.04
 -19 -1 9 2.12 3.8
 -19 1 9 -5.2 2.58
 19 1 -9 -0.72 2.34
 19 -1 -8 3.34 2.1
 19 1 -8 -1.13 2.68
 -19 1 8 3.48 3.25
 -19 -1 8 0.3 3.23
 -19 1 8 -0.52 2.79
 19 1 -8 0.86 4.13
 19 -1 -8 4.91 3.22
 19 1 -7 34.18 6.44
 -19 1 7 40.26 5.83
 -19 1 7 46.33 6.52
 19 -1 -7 37.53 5.93
 19 1 -7 46.11 7.64
 19 -1 -7 36.71 5.16
 19 1 -6 109.27 10.45
 -19 1 6 122.43 11.57
 -19 1 6 120.28 10.36
 19 1 -6 127.45 11.86
 19 -1 -6 117.11 11.29
 19 1 -5 15.68 5.1
 -19 -1 5 7.14 3.79
 -19 1 5 12.96 3.92
 -19 1 5 12.09 4.01
 19 1 -5 11.21 4.64
 19 -1 -5 19.24 4.93
 19 1 -4 7.47 4.96
 -19 -1 4 3.53 4.4
 -19 1 4 8.54 4.15
 -19 1 4 6.15 4.17
 19 1 -4 9.49 4.52
 19 -1 -4 8.02 4.3
 -19 -1 3 21.11 5.29
 19 1 -3 11.88 4.61
 -19 1 3 18.42 4.75
 -19 1 3 13.68 5.22
 19 1 -3 24.72 5.66
 19 -1 -3 17.54 5.98
 -19 -1 2 167.99 12.68
 19 1 -2 162.75 12.95
 -19 1 2 192.93 14.07
 -19 1 2 168.53 12.34
 19 1 -2 178.08 13.09
 19 -1 -2 176.34 14
 -19 -1 1 11.08 4.9
 19 1 -1 16.87 5.19
 -19 1 1 24.44 5.23
 -19 1 1 20.56 6.42
 19 1 -1 13.85 4.27
 19 -1 -1 17.93 6.41
 -19 -1 0 1.3 4.24
 19 1 0 -4.19 3.56
 -19 1 0 -1.21 3.56
 -19 1 0 0.73 3.33
 -19 -1 0 -7.23 3.53
 19 1 0 -3.53 3.81
 19 -1 0 1.41 3.23
 -19 1 -1 3.7 2.84
 -19 -1 -1 3.31 4.21
 19 1 1 1.12 2.47
 19 -1 1 6.54 3.25
 -19 1 -1 3.18 3.38
 -19 1 -1 -4.81 3.99
 -19 -1 -1 -1.41 3.09
 19 -1 1 7.6 3.74
 -19 1 -2 19.71 4.43
 -19 -1 -2 16.88 4.8
 19 1 2 26.7 4.73
 19 -1 2 15.72 6.12
 -19 1 -2 17.68 5.21
 -19 1 -2 20.36 4.64
 -19 -1 -2 17.16 4.05
 19 -1 2 15.61 4.93
 -19 -1 -3 4.75 2.74
 19 1 3 1.67 3.53
 19 1 3 -0.04 3.35
 19 -1 3 5.51 3.4
 -19 1 -3 0.79 3.61
 -19 1 -3 0.57 3.34
 -19 -1 -3 -7.16 3.3
 19 -1 3 -2.38 3.25
 -19 -1 -4 0.61 2.31
 19 1 4 -0.43 3.44
 19 1 4 -3.31 3.4
 19 -1 4 -3.07 3.56
 -19 1 -4 1.72 2.89
 -19 1 -4 -2 2.2
 -19 -1 -4 -1.24 2.22
 19 -1 4 -1.55 3.03
 -19 -1 -5 1.25 2.82
 19 1 5 -0.95 2.21
 19 -1 5 1.37 2.27
 -19 1 -5 -2.16 2.4
 -19 1 -5 0.74 2.72
 -19 -1 -5 0.54 1.84
 -19 -1 -6 26.51 4.37
 19 1 6 -0.18 3.35
 19 -1 6 14.16 4.06
 -19 1 -6 26.76 4.05
 -19 -1 -6 30.71 4.13
 -19 1 -6 10.22 4.34
 -19 -1 -7 0.48 0.94
 19 -1 7 1.89 1.89
 -19 1 -7 -2.12 1.95
 -19 1 -7 1.25 0.67
 -19 -1 -7 0.91 1.25
 19 -3 -7 2.48 1.65
 19 -3 -6 -3.8 1.55
 19 -3 -5 3.92 1.32
 -19 -3 5 6.51 2.05
 -19 3 4 25.7 3.43
 19 -3 -4 23.99 3.68
 19 -3 -3 2.19 1.56
 19 3 -3 2.87 1.84
 -19 3 3 2.08 1.75
 19 -3 -2 2.96 1.36
 -19 3 2 1.5 1.3
 -19 3 1 0.03 2.16
 -19 3 0 0.68 0.81
 -19 3 -1 -1.33 1.34
 -20 0 15 0.48 1.42
 -20 0 14 2.86 2.44
 -20 0 14 4.62 1.58
 -20 0 13 -2.77 2.57
 -20 0 12 1.41 2.73
 -20 0 12 1.64 1.9
 -20 0 11 -2.55 2.66
 -20 0 11 0.78 2.56
 -20 0 10 30.18 5.17
 -20 0 10 29.48 4.88
 20 0 -10 23.98 5.82
 20 0 -10 20.91 4.69
 -20 0 9 -0.43 3.23
 -20 0 9 0.96 2.65
 20 0 -9 1.6 3.56
 -20 0 8 9.09 2.57
 -20 0 8 3.36 3.43
 20 0 -8 13.08 3.38
 -20 0 7 -4.8 4.15
 20 0 -7 1.16 2.14
 -20 0 6 8.53 2.88
 -20 0 6 -0.02 3.18
 20 0 -6 3.95 2.9
 -20 0 5 4.27 2.75
 -20 0 5 1.52 1.36
 20 0 -5 4.76 2.26
 -20 0 4 206.71 12.64
 -20 0 4 196.38 13.87
 -20 0 4 195.35 12.1
 20 0 -4 218.39 15.07
 -20 0 3 0.13 4.31
 -20 0 3 -6.14 2.97
 -20 0 3 -0.02 3.38
 20 0 -3 -0.41 2.91
 -20 0 2 96.51 10.21
 -20 0 2 80.63 8.89
 -20 0 2 102.12 8.76
 20 0 -2 85.56 9.89
 -20 0 1 0.58 3.32
 -20 0 1 -1.29 1.88
 -20 0 1 3.2 2.5
 20 0 -1 -1.05 1.96
 -20 0 0 5.31 2.78
 -20 0 0 -0.17 2.19
 -20 0 0 0.67 4.03
 20 0 0 -0.79 3.72
 -20 0 -1 -2.44 2.92
 20 0 1 -2.63 4.47
 -20 0 -1 0.09 2.99
 -20 0 -1 0.29 1.53
 20 0 1 -7.74 4.65
 -20 0 -2 -3.84 2.44
 20 0 2 -0.64 3.76
 -20 0 -2 2.74 1.8
 -20 0 -2 -0.5 2.66
 20 0 2 3.92 2.97
 -20 0 -3 2.13 1.89
 20 0 3 -1.35 3.21
 -20 0 -3 5.87 2.65
 -20 0 -3 1.21 2.2
 -20 0 -4 56.43 6.14
 20 0 4 73.76 7.55
 -20 0 -4 49.52 6.85
 -20 0 -4 76.87 7.12
 20 0 5 0.35 2.87
 -20 0 -5 1.37 2.02
 -20 0 -5 1.2 2.18
 20 0 6 6.15 3.64
 -20 0 -6 1.54 2.64
 -20 0 -6 9.49 2.6
 -20 0 -7 -2.65 1.5
 20 -2 -12 1.2 1.36
 20 2 -12 1.09 1.57
 20 2 -12 1.05 1.83
 20 -2 -11 -2.03 1.92
 -20 -2 11 2.29 1.91
 20 2 -11 -1.81 2.32
 20 -2 -10 12.01 2.93
 -20 -2 10 4.13 2.69
 -20 2 10 7.27 2.21
 20 2 -10 11.52 3.43
 20 -2 -9 1.42 2.21
 -20 -2 9 2.31 2.36
 -20 2 9 2.36 2.36
 20 2 -9 3.42 2.28
 20 -2 -8 4.49 2.66
 -20 -2 8 3.75 2.36
 -20 2 8 -0.46 2.11
 20 2 -8 -0.1 3.27
 20 2 -7 59.4 6.5
 -20 -2 7 48.35 6.39
 -20 2 7 52.64 6.3
 20 -2 -7 56.88 6.65
 20 2 -7 50.65 6.91
 20 -2 -6 1.03 1.16
 20 2 -6 0.45 2.51
 -20 2 6 2.12 2.33
 20 2 -6 1.46 2.22
 20 2 -5 7.05 3.45
 20 -2 -5 11.37 3.84
 -20 2 5 8.94 2.67
 20 -2 -5 1.84 4.32
 20 2 -4 21.12 4.83
 -20 2 4 23.73 4.21
 -20 2 4 16.68 3.8
 20 -2 -4 22.11 4.85
 20 -2 -4 19.49 5.31
 20 2 -3 -1.63 1.67
 -20 2 3 2.18 2.08
 20 -2 -3 3.7 3.75
 20 2 -2 2.35 2.15
 -20 2 2 -1.08 3.38
 20 -2 -2 0.81 2.64
 20 2 -1 -0.64 2.13
 -20 -2 1 4.62 2.04
 -20 2 1 1.33 1.46
 -20 2 1 3.05 2.63
 20 -2 -1 -3.33 3.74
 20 2 0 -1.4 3.06
 -20 -2 0 -1.57 1.8
 20 2 0 0.2 2.88
 -20 2 0 0.22 2.25
 -20 2 0 0.06 1.84
 20 -2 0 2.55 2.87
 20 2 1 4.85 2.42
 -20 -2 -1 2.82 2.15
 20 2 1 5.41 3.2
 -20 2 -1 2.2 1.72
 20 -2 1 2.25 3.47
 20 2 2 10.59 3.51
 -20 -2 -2 10.3 2.53
 20 2 2 11.97 3.51
 -20 2 -2 15.36 2.98
 -20 2 -2 0.43 1.45
 20 -2 2 9.84 3.36
 20 2 3 1.06 1.17
 -20 -2 -3 -0.06 0.86
 20 2 3 0.39 1.74
 20 -2 3 2.79 2.21
 20 2 4 0.16 2.36
 20 -2 4 -0.18 3.17
 -21 -1 13 0.03 1.36
 -21 1 13 3.92 1.51
 -21 -1 12 10.53 2.4
 -21 1 12 5.76 3.07
 21 1 -12 4.97 2.2
 21 -1 -11 0.33 2.06
 -21 -1 11 -2.19 2.57
 -21 1 11 -0.62 1.74
 21 1 -11 1.38 1.85
 21 -1 -10 20.96 4.5
 -21 -1 10 30.68 4.46
 -21 1 10 24.03 4.58
 21 1 -10 23.77 4.33
 21 -1 -9 2.1 1.71
 -21 -1 9 1.42 2.37
 21 1 -9 1.12 2.25
 21 -1 -8 11.34 4.27
 21 1 -8 18 3.59
 -21 -1 8 22.34 4.84
 -21 1 8 14.79 4.69
 21 -1 -7 2.03 1.24
 21 1 -7 0.86 2.74
 -21 -1 7 3.21 3.08
 -21 1 7 -0.32 4.44
 21 1 -7 3.58 4.52
 21 -1 -7 -0.13 3.64
 21 -1 -6 5.03 2.94
 21 1 -6 2.19 2.68
 -21 -1 6 0.61 2.83
 -21 1 6 -4.82 2.98
 21 1 -6 0.85 3.48
 21 -1 -6 -0.79 2.98
 21 1 -5 1.76 3.01
 21 -1 -5 3.05 1.91
 -21 1 5 3.14 3.75
 21 1 -5 10.79 3.73
 21 -1 -5 4.02 4.49
 21 1 -4 50 6.75
 -21 1 4 54.71 7.66
 -21 1 4 62.91 6.59
 21 1 -4 40.18 6.26
 21 -1 -4 41.33 7.11
 21 1 -3 9.26 2.61
 -21 -1 3 2.02 2.92
 -21 1 3 7.16 2.92
 -21 1 3 9.73 3.41
 21 1 -3 6.02 3.44
 21 -1 -3 2.49 4.72
 21 1 -2 -1.38 2.71
 -21 -1 2 1.37 3.75
 -21 1 2 8.52 2.95
 -21 1 2 2.06 2.04
 21 1 -2 4.04 3.85
 21 -1 -2 2.66 4.29
 21 1 -1 8.94 3.87
 -21 -1 1 8.4 3.49
 -21 1 1 14.87 3.9
 -21 1 1 7.14 3.78
 21 1 -1 4.81 3.59
 21 -1 -1 11.71 4.68
 -21 -1 0 5.05 2.92
 -21 1 0 6.67 2.8
 -21 1 0 5.55 3.43
 21 -1 0 2.64 3.23
 -21 -1 -1 5.54 2.39
 -21 1 -1 3.53 2.99
 -21 1 -1 0.76 2.41
 21 -1 1 1.55 3.36
 -21 -1 -2 1.61 2.2
 -21 1 -2 3.56 2.65
 -21 1 -2 1.6 1.91
 -21 -1 -2 1.65 0.83
 21 -1 2 -0.5 2.9
 -21 -1 -3 2.21 2.15
 -21 1 -3 1.4 1.83
 -21 1 -3 3.27 1.64
 -21 -1 -3 0.38 0.85
 21 -1 3 -2.11 2.31
 -21 -1 -4 3.63 2.01
 -21 1 -4 4.55 1.81
 -21 1 -4 2.68 2.11
 -21 -1 -5 -0.93 1.16
 -21 1 -5 2.23 0.97
 -21 1 -5 -0.74 0.95
 -22 0 13 0.38 0.67
 -22 0 12 2.8 1.8
 -22 0 12 1.82 1.12
 -22 0 11 -1.91 2.23
 -22 0 11 -1.98 2.21
 -22 0 10 7.53 2.66
 -22 0 10 7.7 2.62
 -22 0 9 -0.38 3.15
 -22 0 9 2.08 1.62
 22 0 -9 2.95 2.26
 22 0 -9 -1.52 2.45
 -22 0 8 12.4 2.77
 -22 0 8 8.83 3.37
 -22 0 7 -1.39 2.1
 -22 0 7 -4.3 3.1
 22 0 -7 -5.76 4.47
 -22 0 6 5.42 2.18
 22 0 -6 0.33 3.11
 -22 0 5 1.54 2.09
 22 0 -5 0.9 3.74
 -22 0 4 3.15 2.78
 22 0 -4 1.81 3.8
 -22 0 3 0.48 0.81
 -22 0 3 3.56 1.83
 22 0 -3 5.52 2.47
 -22 0 2 1.24 2.87
 -22 0 2 5.87 2.85
 22 0 -2 2.9 2.67
 -22 0 1 2.36 1.62
 -22 0 1 3.95 1.61
 22 0 -1 -0.21 2.89
 -22 0 0 -4.43 3.27
 -22 0 0 -2.26 2.03
 22 0 0 -3.85 3.39
 -22 0 -1 -2.71 2.43
 -22 0 -1 1.72 1.34
 -22 0 -2 0.98 1.6
 -22 0 -2 1.78 1.45
 -22 0 -3 -2.27 1.49
 -22 0 -3 -1.78 1.43
 -22 0 -4 3.08 1.04
 22 -2 -9 0.33 1.4
 22 2 -9 -0.01 1.38
 22 -2 -8 11.9 2.46
 -22 -2 8 12.07 2.3
 22 2 -8 5.83 2.38
 22 -2 -7 2.27 1.66
 -22 -2 7 1.42 1.71
 22 2 -7 0.35 1.89
 22 -2 -6 6.02 2.36
 -22 -2 6 7.05 2.02
 22 2 -6 2.89 1.93
 22 2 -5 65.15 5.63
 -22 -2 5 67.72 5.67
 22 -2 -5 70 5.6
 22 2 -5 59.56 5.47
 22 -2 -4 -0.74 0.88
 22 2 -4 -1.54 1
 -22 -2 4 0.69 1.4
 22 -2 -3 2.23 1.17
 22 2 -3 4.01 1.82
 22 -2 -3 2.98 2.11
 22 -2 -2 4.93 1.45
 22 2 -2 -1.49 1.14
 22 -2 -2 1.86 2.12
 22 2 -1 0.92 0.65
 22 -2 -1 0.2 0.3
 22 -2 -1 -0.02 1.84
 -23 -1 10 3.24 1.68
 -23 1 10 7.11 1.49
 -23 -1 9 1.3 1.9
 -23 1 9 0.38 1.6
 23 1 -9 1.23 1.64
 -23 -1 8 62.41 5.29
 -23 1 8 55.12 5.44
 23 1 -8 57.98 5.6
 -23 -1 7 20.05 3.74
 -23 1 7 16.85 3.8
 23 1 -7 21.46 3.94
 -23 -1 6 11.9 2.71
 -23 1 6 14.74 3.54
 23 1 -5 1.97 1.4
 -23 -1 5 5.28 1.55
 -23 1 5 0.15 2.14
 23 -1 -5 0.35 2.17
 23 1 -4 1.9 1.43
 -23 1 4 -1.46 1.78
 23 1 -4 -1.42 2.61
 23 -1 -4 -1.95 2.64
 23 1 -3 -1.56 1.66
 -23 1 3 1.59 2.1
 23 1 -3 0.16 1.81
 23 -1 -3 1.02 2.71
 23 1 -2 2.67 1.42
 -23 1 2 2.38 1.92
 23 -1 -2 2.06 2.31
 23 1 -1 1.76 1.03
 -23 1 1 1.88 1.76
 -23 1 1 0.61 1.95
 23 1 0 3.45 1.04
 -23 1 0 4.95 1.45
 -23 1 0 -1.75 1.57
 23 -1 0 -0.67 2.01
 -23 1 -1 1.18 1.91
 -23 1 -1 -0.22 2.07
 24 0 -7 1.38 1.37
 -24 0 6 3.71 2.01
 24 0 -6 0.84 2.71
 -24 0 5 -0.5 1.01
 24 0 -5 -0.28 2.42
 -24 0 4 0.03 1.98
 24 0 -4 0.77 1.97
 24 0 -3 -1.32 2.01
 24 0 -2 -0.07 1.95

_iucr_refine_fcf_details
;
data_BIPYMA
#==============================================================================

# PROCESSING SUMMARY (IUCr Office Use Only)

_journal_date_recd_electronic      2023-10-10
_journal_date_to_coeditor         ?
_journal_date_from_coeditor       ?
_journal_date_accepted     ?
_journal_date_printers_first      ?
_journal_date_printers_final      ?
_journal_date_proofs_out          ?
_journal_date_proofs_in           ?
_journal_coeditor_name            ?
_journal_coeditor_code      YC5045
_journal_coeditor_notes     ?
_journal_paper_category      FA
_journal_techeditor_code      ?
_iucr_compatibility_tag          ACTA95
_journal_techeditor_notes  ? 
_journal_coden_ASTM               ?
_journal_name_full                ?
_journal_year                     ?
_journal_volume                   ?
_journal_issue                    ?
_journal_page_first               ?
_journal_page_last                ?
_journal_suppl_publ_number        ?
_journal_suppl_publ_pages         ?

#==============================================================================

_computing_structure_refinement   'olex2.refine 1.5 (Bourhis et al., 2015)'
_shelx_refln_list_code            4
loop_
  _space_group_symop_id
  _space_group_symop_operation_xyz
  1  x,y,z
  2  -x,y,-z+1/2
  3  -x,-y,-z
  4  x,-y,z-1/2
  5  x+1/2,y+1/2,z
  6  -x+1/2,y+1/2,-z+1/2
  7  -x+1/2,-y+1/2,-z
  8  x+1/2,-y+1/2,z-1/2

_space_group_crystal_system       monoclinic
_space_group_IT_number            15
_space_group_name_H-M_alt         'C 1 2/c 1'
_space_group_name_Hall            '-C 2yc'
_symmetry_space_group_name_H-M    'C 1 2/c 1'
_symmetry_space_group_name_Hall   '-C 2yc'
_symmetry_Int_Tables_number       15
_cell_length_a                    19.5688(9)
_cell_length_b                    4.0772(3)
_cell_length_c                    15.9523(8)
_cell_angle_alpha                 90
_cell_angle_beta                  104.783(5)
_cell_angle_gamma                 90
_cell_volume                      1230.64(13)
loop_
  _refln_index_h
  _refln_index_k
  _refln_index_l
  _refln_F_squared_calc
  _refln_F_squared_meas
  _refln_F_squared_sigma
  _refln_F_squared_weight
  _refln_observed_status
-24 0 2 36.033 -0.226 6.300 53.039 o
-24 0 4 13.248 1.295 4.512 113.916 o
-24 0 6 19.253 8.037 5.216 79.275 o
-23 1 1 6.320 4.865 2.613 271.969 o
-23 1 2 7.110 7.817 3.307 186.834 o
-23 1 3 7.801 0.456 3.182 219.288 o
-23 1 4 0.019 -1.236 3.087 340.233 o
-23 1 5 8.143 7.490 3.473 170.728 o
-23 1 6 43.690 42.303 6.952 36.892 o
-23 1 7 57.266 63.326 7.132 30.523 o
-23 1 8 177.058 189.786 10.145 10.907 o
-23 1 9 5.374 3.067 3.169 230.813 o
-23 1 10 7.812 18.494 6.251 66.118 o
-22 0 2 17.938 10.764 5.208 79.370 o
-22 0 4 11.782 8.347 7.248 52.443 o
-22 0 6 0.009 10.733 8.222 45.907 o
-22 0 8 21.109 35.963 6.913 45.596 o
-22 0 10 23.324 24.603 6.030 56.327 o
-22 0 12 6.759 7.094 3.072 209.979 o
-22 2 1 2.906 1.236 0.870 1157.340 o
-22 2 2 0.988 5.192 5.081 116.368 o
-22 2 3 13.576 9.498 2.881 170.091 o
-22 2 4 0.031 -2.140 1.930 867.401 o
-22 2 5 213.004 212.444 9.031 10.217 o
-22 2 6 12.172 17.259 3.881 118.810 o
-22 2 7 10.433 4.486 3.255 180.157 o
-22 2 8 47.903 34.184 5.756 44.533 o
-22 2 9 4.752 0.513 3.175 249.850 o
-21 1 1 41.142 30.356 5.059 54.280 o
-21 1 2 12.601 8.950 3.905 128.373 o
-21 1 3 27.315 20.833 4.182 81.037 o
-21 1 4 164.312 165.134 12.026 10.200 o
-21 1 5 23.875 13.631 4.253 89.344 o
-21 1 6 0.423 1.763 3.896 203.746 o
-21 1 7 5.596 5.358 3.132 221.829 o
-21 1 8 53.838 55.810 6.878 33.119 o
-21 1 9 9.477 5.176 3.814 150.259 o
-21 1 10 75.540 82.000 7.212 25.694 o
-21 1 11 2.605 -0.491 3.215 273.971 o
-21 1 12 22.757 24.531 5.630 61.725 o
-21 1 13 7.732 6.052 6.284 70.933 o
-20 0 2 288.771 297.534 15.145 5.606 o
-20 0 4 584.077 657.659 21.447 2.306 o
-20 0 6 1.376 13.858 6.769 64.082 o
-20 0 8 17.348 28.944 7.501 43.172 o
-20 0 10 101.019 86.210 8.222 20.098 o
-20 0 12 0.134 4.993 5.038 120.658 o
-20 0 14 3.448 12.691 4.285 134.840 o
-20 2 1 0.002 4.432 3.774 209.071 o
-20 2 2 4.114 3.062 4.830 121.986 o
-20 2 3 3.610 2.541 5.120 111.764 o
-20 2 4 67.327 67.055 6.507 30.663 o
-20 2 5 21.506 24.685 5.495 64.449 o
-20 2 6 0.450 3.977 2.845 341.313 o
-20 2 7 137.633 174.065 9.448 13.262 o
-20 2 8 5.718 6.194 4.103 147.687 o
-20 2 9 3.777 7.658 3.715 178.034 o
-20 2 10 21.511 28.214 5.656 60.954 o
-20 2 11 0.105 -1.398 4.338 171.969 o
-20 2 12 10.379 3.621 2.895 209.202 o
-19 1 1 60.856 57.231 6.907 31.349 o
-19 1 2 513.313 562.951 17.333 3.010 o
-19 1 3 58.636 59.086 6.841 31.893 o
-19 1 4 20.593 23.234 5.794 61.548 o
-19 1 5 37.253 42.028 5.685 47.898 o
-19 1 6 363.764 384.944 15.974 4.429 o
-19 1 7 125.050 129.257 8.072 16.810 o
-19 1 8 3.040 5.271 3.525 206.434 o
-19 1 9 2.132 -1.211 2.627 398.954 o
-19 1 10 10.302 4.605 4.569 114.888 o
-19 1 11 7.975 8.813 3.813 148.999 o
-19 1 12 7.229 13.078 3.818 143.340 o
-19 1 13 0.003 -0.173 3.334 292.049 o
-19 1 14 43.641 56.232 5.342 44.658 o
-19 1 15 5.367 9.710 2.659 248.923 o
-19 3 1 20.711 0.097 6.978 53.281 o
-19 3 2 0.000 7.151 3.036 287.462 o
-19 3 3 12.143 7.639 3.179 166.660 o
-19 3 4 101.169 80.553 8.106 20.586 o
-19 3 5 14.357 16.055 4.184 105.678 o
-19 3 6 0.350 -12.276 5.007 128.451 o
-19 3 7 0.028 8.012 5.330 105.557 o
-18 0 2 509.253 522.607 18.433 2.993 o
-18 0 4 2539.290 2678.990 50.245 0.263 o
-18 0 6 376.386 392.290 17.811 3.990 o
-18 0 8 30.292 30.561 6.495 46.628 o
-18 0 10 164.760 168.611 11.515 10.539 o
-18 0 12 290.031 268.618 19.541 4.520 o
-18 0 14 0.196 -9.868 7.511 57.436 o
-18 0 16 1.949 1.542 3.956 188.406 o
-18 2 1 0.350 0.338 3.766 224.187 o
-18 2 2 1.073 -2.258 3.755 220.513 o
-18 2 3 29.649 25.756 4.955 64.810 o
-18 2 4 112.558 104.719 12.659 12.048 o
-18 2 5 16.850 5.878 7.115 52.124 o
-18 2 6 75.166 79.424 10.877 16.954 o
-18 2 7 15.370 9.317 5.476 77.691 o
-18 2 8 11.707 11.711 5.423 81.714 o
-18 2 9 3.467 3.026 5.284 105.342 o
-18 2 10 34.556 41.185 5.689 49.308 o
-18 2 11 7.065 15.756 5.313 87.756 o
-18 2 12 0.169 0.732 3.790 221.314 o
-18 2 13 25.522 25.850 5.359 62.761 o
-18 2 14 1.121 0.934 3.076 312.629 o
-17 1 1 278.376 306.648 11.621 6.780 o
-17 1 2 203.507 208.733 10.160 9.860 o
-17 1 3 46.875 40.478 5.403 46.155 o
-17 1 4 681.037 716.174 19.675 2.119 o
-17 1 5 142.329 145.543 9.505 13.628 o
-17 1 6 20.294 11.608 5.480 71.364 o
-17 1 7 13.044 15.483 5.065 85.642 o
-17 1 8 66.045 55.939 6.068 33.915 o
-17 1 9 237.908 245.710 11.799 7.848 o
-17 1 10 6.071 7.647 5.859 80.939 o
-17 1 11 0.214 3.666 4.108 179.773 o
-17 1 12 3.618 0.384 3.816 193.571 o
-17 1 13 20.463 17.021 5.083 75.423 o
-17 1 14 0.363 2.872 2.694 391.124 o
-17 1 15 10.648 18.804 3.726 126.314 o
-17 1 16 8.796 9.785 3.103 183.894 o
-17 1 17 34.385 24.800 7.980 35.338 o
-17 3 1 23.199 13.616 5.497 67.557 o
-17 3 2 0.065 -10.761 3.705 235.862 o
-17 3 3 31.867 34.507 5.251 56.712 o
-17 3 4 13.618 10.437 3.920 122.716 o
-17 3 5 4.849 1.452 3.848 179.888 o
-17 3 6 59.405 61.841 7.190 30.028 o
-17 3 7 1.105 -4.489 5.909 91.309 o
-17 3 8 18.856 23.525 9.466 30.117 o
-17 3 9 0.407 -2.202 12.745 19.961 o
-17 3 10 1.580 -6.170 5.363 109.409 o
-16 0 2 1114.540 1160.630 22.380 1.109 o
-16 0 4 450.837 444.934 13.111 4.110 o
-16 0 6 983.839 1034.840 22.865 1.285 o
-16 0 8 21.291 10.722 5.642 68.163 o
-16 0 10 6.278 11.299 4.667 112.901 o
-16 0 12 11.667 13.803 5.669 75.395 o
-16 0 14 4.313 2.074 6.789 65.988 o
-16 0 16 1.213 5.075 5.882 88.277 o
-16 2 1 182.056 176.731 10.598 10.618 o
-16 2 2 0.182 -0.186 4.094 192.511 o
-16 2 3 3.423 0.313 4.028 177.351 o
-16 2 4 11.487 6.889 3.438 157.740 o
-16 2 5 5.619 -1.539 6.122 79.666 o
-16 2 6 10.936 4.303 8.002 45.285 o
-16 2 7 53.379 46.994 9.700 22.928 o
-16 2 8 3.106 2.173 4.040 173.093 o
-16 2 9 0.881 -3.608 4.529 154.445 o
-16 2 10 70.700 75.983 8.665 22.548 o
-16 2 11 7.912 3.013 4.935 108.763 o
-16 2 12 29.594 37.984 5.554 53.952 o
-16 2 13 23.353 24.591 5.253 66.420 o
-16 2 14 0.019 -3.059 2.897 386.405 o
-16 2 15 161.841 126.715 47.651 1.338 o
-16 2 16 18.756 6.849 5.427 76.297 o
-15 1 1 421.129 448.224 10.591 4.669 o
-15 1 2 1891.730 1977.500 21.164 0.516 o
-15 1 3 603.871 615.384 12.572 2.941 o
-15 1 4 255.294 262.399 8.478 8.753 o
-15 1 5 16.265 19.232 4.297 96.071 o
-15 1 6 84.459 88.667 5.389 28.988 o
-15 1 7 52.990 56.784 4.628 45.157 o
-15 1 8 1.138 7.318 3.107 260.942 o
-15 1 9 16.627 30.154 5.575 64.988 o
-15 1 10 434.053 435.626 15.624 3.886 o
-15 1 11 174.540 179.807 11.197 10.348 o
-15 1 12 18.045 24.389 5.530 66.859 o
-15 1 13 15.695 13.563 4.535 95.932 o
-15 1 14 39.298 34.346 6.381 43.269 o
-15 1 15 27.786 28.653 5.000 64.556 o
-15 1 16 4.206 2.936 4.825 122.128 o
-15 1 17 5.647 9.205 2.872 227.979 o
-15 1 18 70.206 34.750 6.336 34.270 o
-15 3 1 27.283 26.719 5.269 62.265 o
-15 3 2 2.963 4.652 5.317 103.589 o
-15 3 3 23.860 28.355 5.468 61.652 o
-15 3 4 2.545 -7.300 5.503 102.237 o
-15 3 5 15.504 12.572 4.918 87.635 o
-15 3 6 19.945 22.404 4.555 82.659 o
-15 3 7 0.192 0.109 3.938 207.483 o
-15 3 8 2.344 -6.195 4.954 125.358 o
-15 3 9 11.832 25.227 6.255 60.582 o
-15 3 10 80.085 71.434 11.449 15.845 o
-15 3 11 8.802 -0.582 2.778 252.526 o
-15 3 12 15.836 15.216 7.237 49.026 o
-14 0 2 240.418 244.470 11.681 7.867 o
-14 0 4 187.309 188.493 11.809 9.481 o
-14 0 6 366.634 364.818 15.465 4.580 o
-14 0 8 61.623 56.154 5.854 35.963 o
-14 0 10 41.239 40.588 7.531 34.439 o
-14 0 12 64.839 55.882 9.028 23.261 o
-14 0 14 220.963 224.436 15.782 6.521 o
-14 0 16 61.161 67.232 12.874 14.420 o
-14 0 18 8.072 9.504 3.926 141.610 o
-14 2 1 252.753 253.169 10.683 7.991 o
-14 2 2 115.966 123.594 7.485 18.562 o
-14 2 3 4.029 12.671 4.554 121.145 o
-14 2 4 24.974 30.926 5.129 64.219 o
-14 2 5 5.766 5.152 4.980 109.442 o
-14 2 6 200.863 195.018 14.275 7.704 o
-14 2 7 4.633 14.736 6.220 71.018 o
-14 2 8 429.826 406.722 18.984 3.495 o
-14 2 9 38.849 49.536 6.323 41.162 o
-14 2 10 2.065 1.273 3.329 256.604 o
-14 2 11 0.001 6.841 4.351 155.217 o
-14 2 12 17.258 18.254 5.642 68.396 o
-14 2 13 4.435 9.443 4.887 111.078 o
-14 2 14 5.535 2.329 4.589 130.063 o
-14 2 15 16.555 21.048 6.050 61.658 o
-14 2 16 10.867 -2.520 7.317 54.207 o
-14 2 17 112.152 -5.427 10.435 18.019 o
-14 4 1 1.261 5.996 4.135 165.855 o
-14 4 2 6.306 0.373 3.748 182.138 o
-14 4 3 17.799 16.174 13.859 15.654 o
-14 4 4 0.097 4.071 5.040 121.895 o
-14 4 5 4.739 5.395 4.006 159.287 o
-14 4 6 9.117 14.958 5.912 72.628 o
-13 1 1 341.902 354.096 12.775 5.417 o
-13 1 2 341.314 342.412 12.291 5.597 o
-13 1 3 192.656 194.586 9.336 10.916 o
-13 1 4 28.076 16.172 3.423 97.423 o
-13 1 5 176.160 174.232 9.005 12.093 o
-13 1 6 0.010 -2.410 3.368 286.151 o
-13 1 7 11.676 15.673 3.789 125.597 o
-13 1 8 41.640 38.735 4.196 59.217 o
-13 1 9 22.706 22.256 3.690 96.066 o
-13 1 10 12.278 4.073 2.665 209.485 o
-13 1 11 77.842 78.827 7.522 24.703 o
-13 1 12 80.977 87.359 8.406 21.545 o
-13 1 13 75.966 81.645 8.032 23.352 o
-13 1 14 85.600 87.880 8.410 21.053 o
-13 1 15 22.500 23.060 5.217 68.326 o
-13 1 16 165.493 163.493 10.843 11.136 o
-13 1 17 49.979 41.455 5.486 44.129 o
-13 1 18 0.744 -3.909 3.442 264.464 o
-13 3 1 2.573 7.469 3.745 183.436 o
-13 3 2 34.352 36.784 5.557 51.666 o
-13 3 3 18.653 25.761 5.871 60.984 o
-13 3 4 67.650 82.436 6.774 28.253 o
-13 3 5 20.615 5.015 4.473 96.414 o
-13 3 6 9.185 9.419 3.558 156.071 o
-13 3 7 12.178 12.803 3.666 133.204 o
-13 3 8 33.336 31.267 7.229 39.677 o
-13 3 9 0.481 2.283 2.995 327.558 o
-13 3 10 2.516 4.132 4.927 120.516 o
-13 3 11 20.684 23.091 9.773 28.308 o
-13 3 12 14.758 10.123 6.564 59.286 o
-13 3 13 10.004 3.434 4.967 102.987 o
-13 3 14 67.172 11.630 8.206 28.912 o
-12 0 2 928.614 911.812 31.228 1.184 o
-12 0 4 19.734 17.263 4.160 95.094 o
-12 0 6 831.546 856.584 20.816 1.655 o
-12 0 8 1414.630 1424.690 33.830 0.698 o
-12 0 10 190.846 190.079 9.974 10.603 o
-12 0 12 384.861 415.806 21.324 3.331 o
-12 0 14 1472.730 1585.330 39.881 0.592 o
-12 0 16 238.649 265.052 16.018 6.002 o
-12 0 18 0.181 2.401 3.685 225.789 o
-12 2 1 1408.980 1479.000 19.459 0.823 o
-12 2 2 604.530 589.001 12.617 2.988 o
-12 2 3 78.033 90.429 5.199 30.607 o
-12 2 4 18.923 15.457 3.771 108.149 o
-12 2 5 16.365 19.823 3.084 129.463 o
-12 2 6 116.638 144.244 7.428 17.794 o
-12 2 7 37.610 53.681 5.981 43.177 o
-12 2 8 167.602 175.585 9.116 12.304 o
-12 2 9 28.394 38.821 6.179 48.440 o
-12 2 10 122.446 106.483 11.905 12.534 o
-12 2 11 0.237 0.068 3.948 206.220 o
-12 2 12 1.961 0.486 5.473 103.948 o
-12 2 13 12.925 15.953 4.245 106.989 o
-12 2 14 43.935 42.422 5.842 43.873 o
-12 2 15 5.634 6.204 4.378 133.814 o
-12 2 16 37.669 34.625 11.024 20.960 o
-12 2 17 3.369 5.107 2.551 326.142 o
-12 4 1 0.149 2.107 3.927 201.406 o
-12 4 2 0.633 -1.503 4.926 131.801 o
-12 4 3 4.943 9.397 3.749 164.938 o
-12 4 4 0.017 1.056 4.110 188.723 o
-12 4 5 17.642 15.022 8.626 36.361 o
-12 4 6 16.680 12.890 7.527 46.168 o
-12 4 7 1.426 -3.134 5.557 102.416 o
-12 4 8 1.017 2.035 3.134 295.152 o
-11 1 1 207.945 237.085 7.575 10.817 o
-11 1 2 492.419 511.915 10.711 3.912 o
-11 1 3 19.375 20.860 3.389 111.196 o
-11 1 4 65.676 54.781 4.246 42.550 o
-11 1 5 0.556 1.520 2.381 504.763 o
-11 1 6 3228.870 3331.190 28.836 0.207 o
-11 1 7 177.990 171.952 7.107 13.614 o
-11 1 8 13.489 13.099 3.458 136.576 o
-11 1 9 17.269 12.650 4.205 102.643 o
-11 1 10 26.177 24.750 3.250 96.506 o
-11 1 11 229.833 218.065 8.766 9.811 o
-11 1 12 165.225 159.186 12.304 10.040 o
-11 1 13 57.992 43.431 5.659 39.887 o
-11 1 14 744.090 803.123 22.206 1.787 o
-11 1 15 43.717 45.362 6.482 39.256 o
-11 1 16 0.744 6.945 3.959 179.129 o
-11 1 17 8.640 7.998 4.740 108.713 o
-11 1 18 4.859 2.683 2.430 341.145 o
-11 1 19 61.702 53.357 5.423 38.404 o
-11 3 1 2.169 3.500 4.112 169.263 o
-11 3 2 0.297 -0.467 3.553 253.690 o
-11 3 3 5.330 5.914 3.363 201.140 o
-11 3 4 13.634 7.495 4.497 106.646 o
-11 3 5 0.119 -0.813 3.189 317.168 o
-11 3 6 223.063 264.067 14.706 6.689 o
-11 3 7 59.880 68.442 6.385 32.551 o
-11 3 8 0.315 1.326 5.372 110.330 o
-11 3 9 2.544 5.432 3.576 204.877 o
-11 3 10 16.355 21.141 4.096 99.167 o
-11 3 11 14.110 10.476 4.968 89.993 o
-11 3 12 0.369 -10.604 7.474 57.907 o
-11 3 13 23.710 21.579 6.442 52.292 o
-11 3 14 11.951 3.204 6.000 73.894 o
-11 3 15 0.732 -5.234 5.783 95.878 o
-10 0 2 982.748 976.465 19.059 1.409 o
-10 0 4 4848.760 4980.260 66.845 0.091 o
-10 0 6 152.066 144.392 7.635 15.206 o
-10 0 8 1644.280 1694.890 34.004 0.567 o
-10 0 10 139.125 137.089 11.783 11.561 o
-10 0 12 1939.250 2082.940 35.344 0.436 o
-10 0 14 292.913 305.755 18.605 4.609 o
-10 0 16 1041.220 1138.430 32.521 0.985 o
-10 0 18 56.088 59.145 7.603 29.216 o
-10 2 1 0.046 0.756 4.273 175.434 o
-10 2 2 228.855 235.203 12.297 7.875 o
-10 2 3 67.869 65.607 7.584 26.847 o
-10 2 4 81.739 84.996 6.841 25.658 o
-10 2 5 98.416 89.906 6.623 23.652 o
-10 2 6 85.781 79.254 5.755 28.558 o
-10 2 7 66.722 78.132 5.556 33.203 o
-10 2 8 138.211 150.381 7.199 16.367 o
-10 2 9 0.510 -1.465 3.701 232.002 o
-10 2 10 0.173 2.461 7.941 50.828 o
-10 2 11 191.289 192.179 11.491 9.547 o
-10 2 12 23.105 17.706 4.138 89.807 o
-10 2 13 18.168 21.459 5.304 71.675 o
-10 2 14 4.219 10.449 3.885 157.570 o
-10 2 15 13.386 5.795 3.915 130.439 o
-10 2 16 10.985 11.812 3.591 142.246 o
-10 2 17 19.462 18.977 4.822 80.284 o
-10 2 18 13.738 7.551 6.623 59.947 o
-10 4 1 0.494 1.802 6.185 83.125 o
-10 4 2 4.465 6.687 4.993 110.103 o
-10 4 3 25.670 17.260 5.942 58.215 o
-10 4 4 6.813 9.504 6.605 64.428 o
-10 4 5 46.146 40.964 11.404 19.000 o
-10 4 6 17.917 7.204 9.304 32.708 o
-10 4 7 17.440 13.407 8.464 37.788 o
-10 4 8 19.289 18.608 6.946 49.782 o
-10 4 9 3.121 2.261 5.427 101.690 o
-10 4 10 1.316 8.206 2.778 298.605 o
-9 1 1 41.439 37.731 3.216 68.915 o
-9 1 2 3.288 2.722 1.925 506.477 o
-9 1 3 3.267 3.349 1.683 568.742 o
-9 1 4 514.161 530.101 9.243 3.855 o
-9 1 5 33.222 38.227 3.136 78.173 o
-9 1 6 406.548 398.883 8.763 5.300 o
-9 1 7 0.101 2.398 1.208 1466.080 o
-9 1 8 972.547 951.969 16.774 1.492 o
-9 1 9 668.973 655.811 14.867 2.501 o
-9 1 10 216.281 203.977 9.036 10.242 o
-9 1 11 322.568 343.083 9.848 6.416 o
-9 1 12 789.211 783.611 14.357 2.040 o
-9 1 13 512.301 500.034 18.490 3.018 o
-9 1 14 486.913 484.223 16.097 3.422 o
-9 1 15 11.447 6.947 4.095 127.207 o
-9 1 16 184.822 191.753 11.330 9.820 o
-9 1 17 31.255 29.360 4.966 62.043 o
-9 1 18 17.955 18.184 3.993 101.525 o
-9 1 19 0.062 -2.061 2.905 383.115 o
-9 3 1 90.853 105.430 16.977 8.505 o
-9 3 2 56.726 52.525 9.753 22.138 o
-9 3 3 105.671 107.358 8.307 18.649 o
-9 3 4 26.335 18.954 5.222 66.718 o
-9 3 5 11.676 20.026 4.458 99.356 o
-9 3 6 172.940 195.505 10.849 10.427 o
-9 3 7 4.092 1.910 3.479 215.855 o
-9 3 8 35.531 26.085 5.953 50.135 o
-9 3 9 0.408 1.284 3.317 279.654 o
-9 3 10 6.615 -0.895 4.882 117.248 o
-9 3 11 19.563 14.432 4.401 92.112 o
-9 3 12 0.516 -6.171 7.972 50.846 o
-9 3 13 30.508 26.712 6.306 49.087 o
-9 3 14 1.948 1.516 3.278 263.576 o
-9 3 15 12.819 12.918 3.881 122.906 o
-8 0 2 1003.580 949.675 14.324 1.502 o
-8 0 4 2370.510 2274.110 19.381 0.378 o
-8 0 6 7971.090 7963.060 47.436 0.040 o
-8 0 8 28.383 30.830 4.605 68.281 o
-8 0 10 266.658 247.816 24.827 3.531 o
-8 0 12 5.549 3.433 2.839 264.070 o
-8 0 14 518.260 574.322 25.185 2.275 o
-8 0 16 13.817 7.038 6.702 58.913 o
-8 0 18 4.398 9.188 4.162 143.853 o
-8 2 1 159.348 149.672 7.205 15.089 o
-8 2 2 443.425 423.157 12.720 4.289 o
-8 2 3 203.257 193.957 8.971 10.831 o
-8 2 4 160.877 174.149 7.411 14.147 o
-8 2 5 35.777 35.520 4.254 64.225 o
-8 2 6 28.229 21.729 5.788 57.043 o
-8 2 7 28.940 26.830 5.376 59.742 o
-8 2 8 167.586 156.424 7.869 13.833 o
-8 2 9 777.326 817.776 16.242 1.957 o
-8 2 10 386.185 388.879 11.905 5.013 o
-8 2 11 222.968 210.457 11.349 8.702 o
-8 2 12 24.392 23.506 6.745 48.391 o
-8 2 13 46.587 48.232 6.228 39.467 o
-8 2 14 2.523 8.675 4.986 112.508 o
-8 2 15 3.025 4.028 3.627 201.797 o
-8 2 16 55.647 53.970 5.837 38.029 o
-8 2 17 0.691 -2.711 2.344 550.921 o
-8 2 18 59.553 24.062 13.245 14.793 o
-8 4 1 0.091 0.603 5.146 121.543 o
-8 4 2 0.385 1.091 5.248 115.607 o
-8 4 3 0.564 2.761 4.699 139.889 o
-8 4 4 16.699 8.511 4.552 98.135 o
-8 4 5 27.543 18.777 6.772 47.784 o
-8 4 6 1.890 -0.996 8.852 40.866 o
-8 4 7 37.736 31.774 6.908 40.470 o
-8 4 8 41.898 37.183 8.173 31.313 o
-8 4 9 2.605 0.054 10.144 31.091 o
-8 4 10 0.007 -4.336 5.928 92.380 o
-8 4 11 5.129 5.464 2.017 375.275 o
-7 1 1 109.845 109.832 3.146 27.281 o
-7 1 2 5384.590 5355.330 21.892 0.086 o
-7 1 3 3160.810 3171.790 23.646 0.222 o
-7 1 4 239.334 236.963 4.795 11.017 o
-7 1 5 508.789 493.878 8.547 4.068 o
-7 1 6 1029.170 1015.350 13.506 1.436 o
-7 1 7 44.463 37.049 3.723 62.021 o
-7 1 8 4.059 3.598 2.857 280.512 o
-7 1 9 3.779 5.873 2.547 312.231 o
-7 1 10 480.624 471.947 13.956 3.740 o
-7 1 11 515.204 511.990 12.716 3.577 o
-7 1 12 17.971 23.865 3.416 110.277 o
-7 1 13 230.847 224.226 11.965 8.096 o
-7 1 14 191.670 200.349 9.953 10.440 o
-7 1 15 120.256 131.514 7.484 17.920 o
-7 1 16 17.064 11.085 4.758 90.205 o
-7 1 17 10.196 11.152 3.751 139.152 o
-7 1 18 9.362 -1.649 5.652 86.796 o
-7 1 19 10.138 7.772 4.761 105.091 o
-7 3 1 114.070 108.733 7.160 19.904 o
-7 3 2 0.016 1.902 3.648 234.182 o
-7 3 3 109.927 103.477 7.000 20.837 o
-7 3 4 225.355 212.208 10.387 9.141 o
-7 3 5 315.483 313.226 11.653 6.227 o
-7 3 6 234.275 210.879 9.578 9.367 o
-7 3 7 193.003 204.444 10.529 9.967 o
-7 3 8 1.450 4.260 5.238 109.988 o
-7 3 9 8.591 1.026 5.766 84.200 o
-7 3 10 9.242 16.408 5.844 73.098 o
-7 3 11 16.586 22.681 5.713 65.976 o
-7 3 12 1.805 -3.672 4.379 160.588 o
-7 3 13 23.995 18.484 5.584 63.666 o
-7 3 14 14.901 12.087 6.572 58.454 o
-7 3 15 0.352 0.234 3.136 321.322 o
-7 3 16 2.561 4.913 1.847 512.961 o
-6 0 2 3083.590 3001.840 21.141 0.237 o
-6 0 4 9418.990 8674.610 37.066 0.031 o
-6 0 6 684.677 635.979 15.481 2.448 o
-6 0 8 136.505 133.520 8.582 15.300 o
-6 0 10 879.391 869.043 28.669 1.324 o
-6 0 12 1168.880 1250.930 28.863 0.930 o
-6 0 14 4.103 2.293 7.424 55.811 o
-6 0 16 35.504 38.322 8.651 30.059 o
-6 0 18 81.817 66.046 8.907 21.290 o
-6 0 20 5.507 6.720 4.878 112.063 o
-6 2 1 796.745 783.241 15.368 1.986 o
-6 2 2 1766.770 1742.990 19.115 0.602 o
-6 2 3 1965.090 2013.640 18.974 0.498 o
-6 2 4 1652.100 1809.920 21.906 0.618 o
-6 2 5 243.674 227.115 9.814 8.835 o
-6 2 6 70.653 69.817 6.651 29.250 o
-6 2 7 174.082 151.781 10.403 11.413 o
-6 2 8 273.379 281.628 13.943 6.236 o
-6 2 9 129.078 127.291 6.851 18.315 o
-6 2 10 1.746 -0.621 3.374 261.933 o
-6 2 11 1285.650 1378.790 21.985 0.904 o
-6 2 12 780.483 835.484 25.598 1.567 o
-6 2 13 141.765 157.927 11.031 11.846 o
-6 2 14 19.764 22.016 5.268 70.491 o
-6 2 15 0.021 0.380 3.281 298.258 o
-6 2 16 0.026 -2.496 4.662 149.264 o
-6 2 17 0.519 -3.630 2.985 352.565 o
-6 2 18 23.523 14.607 5.527 66.414 o
-6 4 1 1.805 8.262 6.104 79.749 o
-6 4 2 4.020 7.467 4.331 139.495 o
-6 4 3 0.305 6.346 3.909 187.671 o
-6 4 4 0.577 -7.583 5.488 106.624 o
-6 4 5 13.725 9.323 5.956 70.125 o
-6 4 6 21.505 16.086 8.198 38.301 o
-6 4 7 0.325 -4.409 6.607 74.071 o
-6 4 8 0.472 9.874 4.145 159.744 o
-6 4 9 3.421 7.571 4.111 153.864 o
-6 4 10 20.265 26.312 5.755 61.203 o
-6 4 11 0.036 -1.545 2.344 588.639 o
-6 4 12 1.956 4.394 3.941 180.897 o
-5 1 1 97.084 103.926 2.590 31.148 o
-5 1 2 8840.100 8544.080 27.746 0.034 o
-5 1 3 451.569 425.093 6.148 5.038 o
-5 1 4 7050.770 6936.600 32.209 0.052 o
-5 1 5 1683.990 1731.260 15.388 0.651 o
-5 1 6 620.994 613.463 10.636 2.997 o
-5 1 7 0.256 1.081 2.712 415.449 o
-5 1 8 652.548 647.258 15.163 2.547 o
-5 1 9 735.875 723.981 17.160 2.113 o
-5 1 10 588.253 593.917 16.680 2.739 o
-5 1 11 114.756 113.377 8.232 17.851 o
-5 1 12 563.034 570.789 12.708 3.198 o
-5 1 13 37.449 37.578 4.184 62.829 o
-5 1 14 145.891 145.079 8.107 15.012 o
-5 1 15 4.572 1.400 2.511 346.408 o
-5 1 16 122.303 108.468 7.410 18.783 o
-5 1 17 3.516 1.012 5.886 87.785 o
-5 1 18 22.721 21.549 5.959 58.523 o
-5 1 19 0.515 3.917 2.431 442.072 o
-5 3 1 159.873 159.431 7.124 14.864 o
-5 3 2 140.120 131.780 6.930 17.203 o
-5 3 3 165.028 172.399 10.175 11.561 o
-5 3 4 2.921 -1.005 4.375 155.843 o
-5 3 5 14.538 20.480 4.820 85.673 o
-5 3 6 308.914 334.792 12.535 5.933 o
-5 3 7 66.752 65.526 7.597 26.977 o
-5 3 8 535.245 589.334 21.433 2.523 o
-5 3 9 629.605 626.812 22.660 2.154 o
-5 3 10 140.027 141.891 9.789 13.504 o
-5 3 11 0.261 9.905 3.943 174.720 o
-5 3 12 2.601 5.381 2.978 271.789 o
-5 3 13 0.058 0.304 6.791 70.211 o
-5 3 14 1.322 7.633 6.567 70.401 o
-5 3 15 0.958 -0.177 3.040 331.380 o
-5 3 16 45.380 42.184 10.095 22.761 o
-4 0 2 599.288 621.682 8.084 3.217 o
-4 0 4 7919.470 7916.130 45.371 0.041 o
-4 0 6 3260.210 3248.690 31.664 0.205 o
-4 0 8 372.517 370.795 13.238 4.957 o
-4 0 10 6.124 8.553 5.229 97.133 o
-4 0 12 1358.470 1431.970 27.524 0.787 o
-4 0 14 7.275 1.590 4.230 143.657 o
-4 0 16 0.764 -6.557 4.103 187.887 o
-4 0 18 62.793 66.369 7.738 27.030 o
-4 2 1 2323.720 2452.030 24.113 0.362 o
-4 2 2 348.455 360.603 8.920 6.166 o
-4 2 3 3499.800 3573.130 40.708 0.173 o
-4 2 4 3927.060 4047.630 33.959 0.145 o
-4 2 5 1655.660 1708.220 27.298 0.605 o
-4 2 6 64.674 62.192 6.623 31.229 o
-4 2 7 546.079 534.836 17.698 2.906 o
-4 2 8 36.484 35.452 6.312 44.643 o
-4 2 9 182.967 180.005 8.996 11.740 o
-4 2 10 130.537 129.076 7.090 17.798 o
-4 2 11 24.837 26.135 4.163 81.147 o
-4 2 12 179.334 176.023 11.694 9.911 o
-4 2 13 166.972 170.599 10.457 11.293 o
-4 2 14 17.421 13.890 5.247 77.406 o
-4 2 15 13.192 13.541 4.196 110.538 o
-4 2 16 3.617 -1.110 3.261 254.967 o
-4 2 17 0.817 -2.920 2.772 398.130 o
-4 2 18 4.132 7.380 2.313 327.531 o
-4 4 1 6.687 7.948 3.880 152.526 o
-4 4 2 11.030 13.988 4.591 102.469 o
-4 4 3 0.947 -1.193 6.222 82.698 o
-4 4 4 25.937 22.213 7.669 40.102 o
-4 4 5 17.431 31.119 7.693 41.179 o
-4 4 6 66.573 67.685 11.614 16.387 o
-4 4 7 80.979 82.085 9.428 19.434 o
-4 4 8 3.595 -0.825 5.351 105.682 o
-4 4 9 0.426 -0.860 4.027 197.202 o
-4 4 10 0.271 5.625 4.733 134.218 o
-4 4 11 0.043 -5.278 3.260 304.820 o
-4 4 12 2.743 9.777 3.037 237.464 o
-3 1 1 10778.600 10184.000 39.408 0.024 o
-3 1 2 11466.800 11013.800 74.432 0.020 o
-3 1 3 1290.720 1280.090 8.910 1.057 o
-3 1 4 3817.110 3791.740 22.475 0.160 o
-3 1 5 143.892 148.092 4.215 19.335 o
-3 1 6 85.359 88.247 5.369 28.916 o
-3 1 7 6.634 4.611 3.036 224.917 o
-3 1 8 1197.970 1197.120 19.927 1.061 o
-3 1 9 48.235 47.880 5.159 45.698 o
-3 1 10 600.658 604.376 16.623 2.685 o
-3 1 11 165.466 172.135 11.617 10.390 o
-3 1 12 66.400 71.475 5.473 34.401 o
-3 1 13 17.861 15.866 2.646 145.706 o
-3 1 14 64.712 57.959 5.784 35.232 o
-3 1 15 2.692 1.462 2.763 337.332 o
-3 1 16 4.541 -1.960 2.860 300.110 o
-3 1 17 0.035 -4.212 3.342 290.129 o
-3 1 18 94.081 95.291 6.643 23.813 o
-3 1 19 17.199 10.145 2.989 146.987 o
-3 3 1 157.242 145.826 10.612 11.910 o
-3 3 2 1.099 2.751 3.732 211.291 o
-3 3 3 81.183 81.459 6.058 28.280 o
-3 3 4 55.405 55.303 5.589 39.201 o
-3 3 5 75.919 78.793 6.271 28.778 o
-3 3 6 31.645 41.526 4.856 58.685 o
-3 3 7 80.708 67.419 6.578 27.953 o
-3 3 8 2.512 -2.408 4.493 149.975 o
-3 3 9 1.508 -6.975 4.259 170.761 o
-3 3 10 224.075 271.581 13.539 7.106 o
-3 3 11 203.777 212.967 13.278 8.027 o
-3 3 12 48.874 48.443 7.417 32.452 o
-3 3 13 23.751 27.258 6.247 52.894 o
-3 3 14 2.828 -2.091 3.973 186.276 o
-3 3 15 1.791 0.005 2.552 429.753 o
-3 3 16 12.606 8.203 3.861 131.305 o
-2 0 2 1207.200 1171.990 8.339 1.191 o
-2 0 4 979.479 923.127 13.498 1.575 o
-2 0 6 5128.130 4757.310 47.826 0.093 o
-2 0 8 203.807 198.499 11.343 9.265 o
-2 0 10 1790.070 1805.090 33.632 0.512 o
-2 0 12 13.048 11.391 4.406 106.646 o
-2 0 14 152.159 163.690 12.300 10.327 o
-2 0 16 448.864 478.156 19.005 3.254 o
-2 0 18 0.185 1.650 6.099 85.945 o
-2 2 1 176.832 163.667 6.667 14.243 o
-2 2 2 87.173 86.975 4.885 30.020 o
-2 2 3 301.592 301.820 9.531 7.120 o
-2 2 4 16.641 10.774 3.518 127.907 o
-2 2 5 722.026 722.380 17.989 2.106 o
-2 2 6 59.444 49.503 6.290 35.324 o
-2 2 7 141.199 145.240 10.062 13.086 o
-2 2 8 177.943 183.164 11.814 9.772 o
-2 2 9 314.168 333.201 13.211 5.703 o
-2 2 10 1.340 -3.349 5.168 118.154 o
-2 2 11 33.920 39.679 4.318 63.359 o
-2 2 12 31.984 30.883 5.243 57.880 o
-2 2 13 15.319 15.346 5.589 72.442 o
-2 2 14 42.188 30.218 4.845 55.666 o
-2 2 15 1.244 5.471 4.085 170.907 o
-2 2 16 22.119 25.390 4.261 83.389 o
-2 2 17 23.998 21.425 3.304 102.645 o
-2 2 18 8.783 0.933 2.613 265.437 o
-2 4 1 2.515 2.449 6.070 83.210 o
-2 4 2 2.968 4.506 5.381 101.488 o
-2 4 3 29.143 31.054 8.606 32.162 o
-2 4 4 8.039 1.720 7.278 55.825 o
-2 4 5 2.069 6.631 4.052 166.083 o
-2 4 6 3.248 2.875 5.800 89.291 o
-2 4 7 68.015 52.654 11.093 17.821 o
-2 4 8 114.269 126.760 16.118 8.576 o
-2 4 9 73.484 63.047 9.857 19.854 o
-2 4 10 0.475 2.482 3.599 232.826 o
-2 4 11 0.000 3.271 1.839 749.570 o
-2 4 12 0.534 1.878 2.678 404.658 o
-1 1 1 191.820 173.080 2.479 15.731 o
-1 1 2 28732.800 27022.900 107.867 0.003 o
-1 1 3 10652.700 10267.700 30.899 0.024 o
-1 1 4 658.582 639.310 8.450 2.900 o
-1 1 5 161.314 155.065 5.131 16.788 o
-1 1 6 99.618 105.023 4.888 26.253 o
-1 1 7 345.988 351.473 8.965 6.249 o
-1 1 8 2267.760 2357.970 59.122 0.283 o
-1 1 9 0.407 -2.155 3.679 235.721 o
-1 1 10 905.062 917.854 23.689 1.420 o
-1 1 11 1.382 0.029 3.992 193.864 o
-1 1 12 247.341 235.048 7.865 9.544 o
-1 1 13 66.691 51.978 4.751 40.287 o
-1 1 14 0.951 -0.394 3.173 305.817 o
-1 1 15 34.098 37.452 4.843 58.540 o
-1 1 16 7.514 10.878 3.019 194.348 o
-1 1 17 0.566 1.889 2.275 536.378 o
-1 1 18 28.589 25.336 4.412 73.411 o
-1 1 19 0.255 3.015 2.747 378.945 o
-1 3 1 0.101 -2.119 7.276 61.258 o
-1 3 2 0.026 4.023 6.019 86.784 o
-1 3 3 170.072 170.936 9.265 12.172 o
-1 3 4 3.802 2.013 2.618 336.377 o
-1 3 5 15.795 13.120 4.568 95.292 o
-1 3 6 38.232 31.020 4.250 64.096 o
-1 3 7 85.002 91.731 7.210 23.799 o
-1 3 8 79.920 76.184 9.236 20.207 o
-1 3 9 59.703 58.426 7.771 28.019 o
-1 3 10 37.339 47.578 9.806 24.329 o
-1 3 11 28.460 31.322 5.769 54.269 o
-1 3 12 11.340 14.226 4.184 114.454 o
-1 3 13 2.745 -4.192 4.460 151.140 o
-1 3 14 4.439 0.434 3.686 199.269 o
-1 3 15 66.243 64.524 5.649 34.589 o
0 0 2 731.318 743.131 10.133 2.399 o
0 0 4 1570.770 1471.350 42.141 0.561 o
0 0 6 904.041 883.464 18.736 1.590 o
0 0 8 9208.670 9398.780 109.873 0.028 o
0 0 10 1.932 4.405 3.333 240.237 o
0 0 12 7.165 8.487 3.276 186.502 o
0 0 14 75.257 67.415 7.771 25.074 o
0 0 16 0.181 -0.159 3.965 205.165 o
0 0 18 65.904 67.769 7.547 27.106 o
0 2 0 4816.470 4805.420 52.086 0.098 o
0 2 1 432.844 432.521 9.058 4.846 o
0 2 2 478.013 477.993 11.368 4.042 o
0 2 3 37.046 33.033 4.165 65.161 o
0 2 4 198.957 195.168 9.650 10.502 o
0 2 5 222.582 221.231 9.564 9.539 o
0 2 6 2.040 3.087 3.185 265.575 o
0 2 7 11.617 7.217 4.397 114.850 o
0 2 8 623.268 608.965 18.286 2.488 o
0 2 9 102.719 111.074 6.251 22.648 o
0 2 10 13.506 13.735 4.077 113.375 o
0 2 11 14.054 15.025 6.237 62.894 o
0 2 12 67.896 81.986 6.587 28.875 o
0 2 13 133.273 147.074 11.741 11.630 o
0 2 14 56.543 57.693 6.930 32.094 o
0 2 15 6.754 9.070 3.476 173.726 o
0 2 16 0.164 -4.616 2.097 722.669 o
0 2 17 5.132 1.930 3.197 235.807 o
0 4 0 11.902 17.894 7.489 47.481 o
0 4 1 20.088 17.143 5.389 70.491 o
0 4 2 36.518 25.612 7.082 40.610 o
0 4 3 55.494 67.151 8.923 24.013 o
0 4 4 0.221 -0.652 5.765 97.329 o
0 4 5 31.479 31.511 7.382 39.126 o
0 4 6 2.486 -3.483 5.793 92.757 o
0 4 7 3.630 -2.154 4.979 120.695 o
0 4 8 11.458 10.446 5.675 77.278 o
0 4 9 24.649 15.432 5.562 64.655 o
0 4 10 14.998 11.437 3.507 132.433 o
0 4 11 5.972 4.070 3.741 173.930 o
0 4 12 0.263 3.166 5.654 98.290 o
1 1 0 763.666 747.476 6.771 2.395 o
1 1 1 1041.110 1006.050 12.648 1.441 o
1 1 2 2734.160 2663.610 33.837 0.275 o
1 1 3 621.604 622.521 7.428 3.142 o
1 1 4 1.157 1.644 1.217 1234.430 o
1 1 5 2105.580 2080.250 28.546 0.426 o
1 1 6 1863.890 1882.030 31.258 0.495 o
1 1 7 46.419 38.755 3.905 58.449 o
1 1 8 1.390 2.533 3.018 304.782 o
1 1 9 255.534 278.102 13.123 6.776 o
1 1 10 329.511 363.265 14.088 5.186 o
1 1 11 0.216 0.771 3.100 325.980 o
1 1 12 73.938 72.668 4.628 35.513 o
1 1 13 12.358 10.415 3.717 134.455 o
1 1 14 162.167 154.906 8.471 13.558 o
1 1 15 97.171 99.907 6.847 22.704 o
1 1 16 2.452 3.496 3.114 267.420 o
1 1 17 9.561 13.700 3.396 153.332 o
1 1 18 13.172 15.482 5.391 78.434 o
1 3 0 668.334 688.282 40.189 1.195 o
1 3 1 2.123 2.157 4.544 144.273 o
1 3 2 147.820 138.898 10.619 12.374 o
1 3 3 110.209 103.208 6.717 21.355 o
1 3 4 101.429 112.769 5.869 23.458 o
1 3 5 18.403 19.176 3.282 118.583 o
1 3 6 83.459 85.455 7.078 24.744 o
1 3 7 20.506 24.203 5.306 68.236 o
1 3 8 7.646 15.499 4.448 112.642 o
1 3 9 29.334 27.466 5.496 57.889 o
1 3 10 36.813 32.401 5.679 50.435 o
1 3 11 30.698 32.482 5.767 52.743 o
1 3 12 4.578 4.867 4.406 138.141 o
1 3 13 32.584 32.731 4.547 64.629 o
1 3 14 0.552 0.741 2.152 628.463 o
1 3 15 6.163 0.729 1.555 521.795 o
2 0 0 204.258 186.435 4.053 13.918 o
2 0 2 38043.000 32027.700 337.307 0.002 o
2 0 4 316.292 311.989 7.840 7.259 o
2 0 6 1191.340 1203.100 23.207 1.016 o
2 0 8 722.512 723.674 14.901 2.252 o
2 0 10 183.015 177.635 12.506 9.249 o
2 0 12 1.437 0.121 3.256 283.007 o
2 0 14 384.589 354.683 15.972 4.391 o
2 0 16 111.497 99.384 11.331 13.825 o
2 0 18 3.951 0.820 7.786 51.412 o
2 2 0 645.468 672.164 8.956 2.864 o
2 2 1 221.625 222.475 7.831 10.477 o
2 2 2 63.177 68.103 9.346 21.873 o
2 2 3 246.599 241.935 8.862 9.032 o
2 2 4 89.270 88.055 7.011 23.992 o
2 2 5 5.778 7.933 3.528 178.998 o
2 2 6 1293.250 1388.570 24.486 0.869 o
2 2 7 146.188 147.167 9.329 13.604 o
2 2 8 2.409 8.232 3.631 191.135 o
2 2 9 2.179 3.526 4.329 154.396 o
2 2 10 9.099 0.907 3.088 214.819 o
2 2 11 191.238 171.569 11.188 10.012 o
2 2 12 30.319 41.294 5.986 48.700 o
2 2 13 228.490 226.548 12.979 7.636 o
2 2 14 223.208 246.710 10.276 8.852 o
2 2 15 148.026 142.274 12.693 10.398 o
2 2 16 16.478 14.638 3.556 121.537 o
2 2 17 6.548 8.190 2.253 287.365 o
2 4 0 50.648 56.620 6.747 34.390 o
2 4 1 26.769 25.116 5.537 59.876 o
2 4 2 21.651 24.233 4.843 74.474 o
2 4 3 23.874 14.774 7.410 44.168 o
2 4 4 0.119 -2.471 5.035 127.721 o
2 4 5 70.982 81.692 11.145 16.625 o
2 4 6 8.425 7.658 5.323 91.426 o
2 4 7 11.274 6.214 5.093 94.455 o
2 4 8 0.063 6.216 4.602 141.027 o
2 4 9 0.884 -2.325 3.912 205.295 o
2 4 10 6.933 2.027 4.736 119.966 o
2 4 11 2.142 -3.586 7.010 64.436 o
3 1 0 14599.700 13711.600 40.322 0.013 o
3 1 1 144.395 156.382 3.835 19.258 o
3 1 2 10.949 10.005 1.890 250.874 o
3 1 3 282.634 279.160 5.749 8.839 o
3 1 4 1675.810 1703.820 15.579 0.660 o
3 1 5 1002.160 951.341 12.664 1.535 o
3 1 6 1879.770 1931.350 19.449 0.532 o
3 1 7 223.419 225.317 8.153 10.210 o
3 1 8 71.817 74.201 5.082 34.215 o
3 1 9 23.681 25.424 3.756 90.545 o
3 1 10 292.346 310.359 13.342 6.035 o
3 1 11 276.436 293.138 8.391 8.007 o
3 1 12 541.280 518.860 13.601 3.342 o
3 1 13 29.695 33.389 4.460 67.852 o
3 1 14 213.800 207.203 9.441 10.030 o
3 1 15 2.989 4.191 3.544 209.176 o
3 1 16 36.967 35.211 5.317 52.889 o
3 1 17 1.139 1.452 3.418 254.352 o
3 1 18 0.119 -3.350 5.718 99.093 o
3 3 0 6.511 5.932 3.644 172.576 o
3 3 1 25.150 24.947 4.433 77.007 o
3 3 2 325.122 351.675 10.502 6.164 o
3 3 3 2.033 5.846 4.719 129.100 o
3 3 4 116.762 137.395 7.643 17.726 o
3 3 5 114.963 117.069 7.516 18.861 o
3 3 6 162.100 158.443 10.583 11.550 o
3 3 7 0.010 4.937 4.710 137.468 o
3 3 8 104.156 103.480 8.374 18.804 o
3 3 9 2.730 3.485 3.651 203.809 o
3 3 10 9.663 7.050 3.837 144.612 o
3 3 11 4.870 0.459 4.643 132.399 o
3 3 12 0.398 2.558 4.176 176.329 o
3 3 13 17.750 16.646 4.233 97.306 o
3 3 14 26.437 14.902 3.761 94.495 o
4 0 0 436.878 465.344 11.801 4.314 o
4 0 2 1572.980 1494.750 19.790 0.731 o
4 0 4 4046.750 3982.290 42.163 0.138 o
4 0 6 350.570 330.233 9.367 6.241 o
4 0 8 164.297 190.972 7.801 13.236 o
4 0 10 0.191 2.454 4.911 130.188 o
4 0 12 47.740 49.528 7.118 34.064 o
4 0 14 1.945 6.111 3.574 206.997 o
4 0 16 7.040 4.318 7.912 47.764 o
4 0 18 50.838 51.271 6.564 35.944 o
4 2 0 47.380 39.817 3.436 61.182 o
4 2 1 125.694 118.604 4.904 21.872 o
4 2 2 1.830 1.148 1.631 800.585 o
4 2 3 154.496 138.973 5.434 17.595 o
4 2 4 2349.480 2536.710 39.430 0.317 o
4 2 5 37.489 36.564 4.967 55.456 o
4 2 6 1.362 -2.387 3.957 197.390 o
4 2 7 70.875 79.318 7.821 24.718 o
4 2 8 281.573 290.199 9.962 7.413 o
4 2 9 17.265 16.504 3.691 112.985 o
4 2 10 0.923 -3.632 4.451 159.556 o
4 2 11 0.338 -4.553 2.863 386.950 o
4 2 12 84.986 87.588 8.783 20.281 o
4 2 13 42.732 45.737 6.054 42.263 o
4 2 14 16.276 17.823 4.278 97.767 o
4 2 15 68.948 66.781 7.918 25.515 o
4 2 16 59.838 49.531 5.111 41.236 o
4 4 0 18.718 13.780 6.159 61.141 o
4 4 1 2.182 7.825 4.021 164.678 o
4 4 2 2.478 -6.822 4.041 182.737 o
4 4 3 19.992 34.052 5.828 57.875 o
4 4 4 24.443 19.193 5.202 68.546 o
4 4 5 53.775 64.886 7.614 29.078 o
4 4 6 1.162 1.432 4.152 177.178 o
4 4 7 20.000 29.430 6.151 55.455 o
4 4 8 14.265 5.951 6.800 57.596 o
4 4 9 7.450 8.626 9.336 34.522 o
4 4 10 5.352 4.587 5.137 105.266 o
5 1 0 342.052 351.506 4.342 7.156 o
5 1 1 1202.950 1178.370 13.344 1.147 o
5 1 2 548.201 564.487 9.445 3.540 o
5 1 3 8.799 13.793 2.428 214.805 o
5 1 4 128.095 139.689 5.388 19.868 o
5 1 5 764.387 787.850 12.107 2.175 o
5 1 6 1630.170 1674.590 18.751 0.670 o
5 1 7 185.886 162.646 7.471 13.169 o
5 1 8 0.405 1.072 2.701 414.182 o
5 1 9 88.266 93.976 7.198 23.295 o
5 1 10 5.633 5.246 2.776 259.294 o
5 1 11 10.419 13.068 3.505 145.930 o
5 1 12 617.754 658.147 17.186 2.507 o
5 1 13 285.453 314.123 12.961 6.210 o
5 1 14 265.573 272.182 11.896 7.130 o
5 1 15 21.157 19.715 6.105 58.261 o
5 1 16 29.803 30.110 5.647 55.135 o
5 1 17 11.545 5.657 2.969 188.261 o
5 3 0 36.745 43.337 4.265 60.404 o
5 3 1 4.107 5.633 5.588 92.072 o
5 3 2 11.926 15.108 4.124 113.996 o
5 3 3 13.981 33.843 3.621 103.095 o
5 3 4 46.963 44.455 5.135 47.151 o
5 3 5 2.146 0.482 3.210 277.784 o
5 3 6 174.443 180.144 11.158 10.375 o
5 3 7 35.756 38.868 6.081 46.066 o
5 3 8 0.093 4.318 4.905 127.978 o
5 3 9 0.012 8.115 5.695 93.291 o
5 3 10 51.892 51.553 6.971 33.599 o
5 3 11 1.136 7.976 3.721 192.921 o
5 3 12 5.517 2.486 3.890 170.239 o
5 3 13 15.125 10.015 4.358 105.211 o
5 3 14 0.972 -8.053 5.121 121.230 o
6 0 0 213.517 223.526 8.297 10.456 o
6 0 2 5237.530 5463.600 71.322 0.078 o
6 0 4 16.511 17.223 3.427 121.970 o
6 0 6 356.028 341.444 10.430 5.866 o
6 0 8 148.128 158.706 11.294 11.377 o
6 0 10 5340.980 5564.030 79.910 0.073 o
6 0 12 175.036 181.543 13.723 8.593 o
6 0 14 19.645 7.013 5.515 73.629 o
6 0 16 0.910 4.032 5.598 98.292 o
6 2 0 113.795 108.552 5.728 22.485 o
6 2 1 426.158 418.879 10.574 4.752 o
6 2 2 223.855 208.942 8.912 10.025 o
6 2 3 6.794 6.351 2.852 232.562 o
6 2 4 178.810 170.198 8.284 12.655 o
6 2 5 160.313 158.315 10.739 11.476 o
6 2 6 590.179 603.023 24.355 2.151 o
6 2 7 1.307 3.955 3.059 288.231 o
6 2 8 8.858 5.820 8.803 38.475 o
6 2 9 74.971 84.925 8.198 22.834 o
6 2 10 155.796 169.521 9.475 12.572 o
6 2 11 18.913 20.941 4.486 86.402 o
6 2 12 1.101 -0.822 5.264 114.535 o
6 2 13 0.272 -0.343 4.694 146.333 o
6 2 14 26.912 21.721 5.334 63.591 o
6 2 15 3.380 1.969 2.293 416.528 o
6 2 16 0.006 -1.777 3.166 323.808 o
6 4 0 4.317 -3.851 3.753 195.635 o
6 4 1 23.900 24.694 5.469 62.955 o
6 4 2 19.493 14.755 4.011 101.414 o
6 4 3 2.509 -1.779 3.771 207.061 o
6 4 4 3.120 10.195 4.897 112.845 o
6 4 5 21.697 21.382 6.247 55.679 o
6 4 6 3.903 9.062 6.057 78.025 o
6 4 7 38.762 38.721 8.471 30.309 o
6 4 8 3.513 8.012 6.687 66.121 o
6 4 9 5.865 4.006 3.974 159.320 o
7 1 0 7.041 5.605 1.720 372.813 o
7 1 1 1.483 0.533 1.522 975.032 o
7 1 2 2167.210 2129.380 33.243 0.394 o
7 1 3 347.791 351.847 9.352 6.139 o
7 1 4 424.505 425.682 10.868 4.694 o
7 1 5 82.827 77.881 5.736 29.274 o
7 1 6 4.394 4.653 2.559 310.316 o
7 1 7 948.600 1001.580 21.289 1.382 o
7 1 8 812.689 818.351 24.276 1.585 o
7 1 9 3.046 7.639 3.167 231.427 o
7 1 10 118.136 110.982 6.994 19.716 o
7 1 11 70.961 67.284 6.716 29.194 o
7 1 12 65.096 79.910 7.359 26.930 o
7 1 13 1.184 3.709 4.913 125.347 o
7 1 14 70.281 68.321 8.213 24.330 o
7 1 15 73.786 62.223 5.665 32.994 o
7 1 16 23.105 22.675 3.863 91.527 o
7 3 0 25.565 33.302 4.864 66.242 o
7 3 1 86.564 87.022 7.294 23.685 o
7 3 2 81.015 87.202 6.741 25.880 o
7 3 3 61.478 60.300 6.377 33.138 o
7 3 4 7.310 1.861 3.659 178.422 o
7 3 5 33.728 36.064 5.452 53.177 o
7 3 6 5.682 -0.688 4.552 135.150 o
7 3 7 33.211 26.191 6.179 49.129 o
7 3 8 1.107 -4.666 4.005 194.620 o
7 3 9 0.453 -2.792 6.202 83.847 o
7 3 10 64.995 69.260 7.287 28.036 o
7 3 11 0.022 -5.082 3.070 343.944 o
7 3 12 14.579 7.977 4.678 98.956 o
7 3 13 6.656 7.959 3.475 177.470 o
8 0 0 4086.120 4202.510 56.788 0.125 o
8 0 2 88.380 89.632 6.340 25.708 o
8 0 4 5803.270 5889.290 71.130 0.067 o
8 0 6 25.930 23.108 7.940 37.987 o
8 0 8 410.920 430.369 26.071 2.619 o
8 0 10 13.205 18.528 7.242 49.410 o
8 0 12 2332.710 2605.730 48.787 0.292 o
8 0 14 0.219 2.487 6.945 66.161 o
8 0 16 1.221 1.368 2.859 349.885 o
8 2 0 0.596 -0.506 1.905 817.159 o
8 2 1 231.293 228.388 11.371 8.336 o
8 2 2 216.461 213.908 11.401 8.776 o
8 2 3 32.796 32.775 4.901 60.428 o
8 2 4 102.063 88.887 7.496 21.380 o
8 2 5 157.498 148.158 7.906 14.518 o
8 2 6 7.834 6.903 4.407 124.764 o
8 2 7 2.125 0.020 6.986 64.882 o
8 2 8 0.075 11.549 4.259 150.728 o
8 2 9 0.046 -8.988 4.686 147.701 o
8 2 10 65.919 67.851 7.961 25.721 o
8 2 11 23.790 15.761 4.864 76.373 o
8 2 12 82.366 82.966 7.508 23.903 o
8 2 13 14.637 8.145 6.915 55.185 o
8 2 14 13.059 8.269 3.706 136.166 o
8 2 15 0.001 -0.242 1.450 1544.690 o
8 4 0 1.748 7.956 6.220 77.274 o
8 4 1 56.426 60.218 8.650 25.223 o
8 4 2 91.706 109.661 8.725 18.896 o
8 4 3 67.618 46.395 10.313 19.905 o
8 4 4 0.238 6.332 5.427 103.290 o
8 4 5 0.861 1.866 4.900 129.631 o
8 4 6 0.457 -4.408 10.774 27.908 o
8 4 7 15.327 17.390 5.589 71.447 o
8 4 8 1.055 0.301 3.816 212.801 o
9 1 0 248.024 259.865 7.238 9.460 o
9 1 1 141.685 150.176 6.582 16.862 o
9 1 2 3413.500 3478.120 31.727 0.187 o
9 1 3 1.321 1.641 3.209 281.365 o
9 1 4 314.701 324.369 12.576 5.916 o
9 1 5 57.244 61.840 6.156 34.953 o
9 1 6 2.412 -6.124 2.930 325.132 o
9 1 7 65.074 60.724 4.138 42.166 o
9 1 8 149.735 146.734 7.067 15.897 o
9 1 9 436.296 449.027 12.997 4.209 o
9 1 10 1521.140 1581.210 27.429 0.679 o
9 1 11 22.521 16.760 4.158 91.028 o
9 1 12 13.610 6.572 2.748 185.697 o
9 1 13 12.492 9.953 4.104 119.745 o
9 1 14 7.877 4.189 3.279 195.819 o
9 1 15 9.442 8.174 3.432 164.747 o
9 3 0 241.486 260.976 14.069 6.722 o
9 3 1 1.704 1.770 4.073 179.427 o
9 3 2 47.592 40.160 6.866 36.625 o
9 3 3 71.670 70.579 7.038 27.691 o
9 3 4 64.948 74.056 7.653 26.423 o
9 3 5 31.844 39.566 6.347 45.385 o
9 3 6 1.970 4.606 6.320 76.517 o
9 3 7 1.580 4.558 4.640 136.597 o
9 3 8 7.897 19.974 4.732 98.634 o
9 3 9 27.477 22.331 5.521 60.552 o
9 3 10 6.517 7.917 3.587 170.967 o
9 3 11 2.276 -1.419 2.685 380.705 o
9 3 12 43.348 5.472 7.753 36.945 o
10 0 0 331.159 316.024 10.327 6.361 o
10 0 2 2736.370 2895.160 40.407 0.252 o
10 0 4 79.950 72.878 8.376 22.483 o
10 0 6 1.604 9.192 15.895 12.671 o
10 0 8 213.249 204.062 10.484 9.478 o
10 0 10 30.174 38.007 6.324 46.584 o
10 0 12 77.450 87.548 8.687 21.208 o
10 0 14 2.262 -0.608 7.947 50.361 o
10 2 0 0.138 2.783 4.278 169.217 o
10 2 1 127.291 119.940 9.178 15.434 o
10 2 2 47.431 41.035 4.652 51.263 o
10 2 3 310.544 303.907 10.140 6.787 o
10 2 4 88.796 98.735 6.076 25.653 o
10 2 5 195.111 211.681 9.347 10.566 o
10 2 6 213.913 238.002 14.627 7.019 o
10 2 7 333.813 330.707 14.869 5.108 o
10 2 8 10.292 8.829 3.013 183.344 o
10 2 9 149.523 154.635 11.482 11.229 o
10 2 10 1.196 0.901 3.553 239.140 o
10 2 11 1.136 4.598 5.171 112.984 o
10 2 12 24.875 30.579 4.565 72.278 o
10 2 13 5.330 5.114 3.599 184.994 o
10 4 0 6.703 9.015 5.304 93.600 o
10 4 1 0.313 0.703 4.237 177.053 o
10 4 2 6.380 5.834 3.129 213.330 o
10 4 3 64.505 73.362 8.127 25.010 o
10 4 4 68.232 59.544 10.290 19.386 o
10 4 5 23.756 10.875 6.645 52.800 o
10 4 6 4.307 1.856 3.264 237.043 o
10 4 7 0.077 0.513 3.360 282.792 o
11 1 0 66.784 67.459 4.425 39.167 o
11 1 1 761.325 783.069 14.607 2.095 o
11 1 2 61.453 69.426 5.974 33.801 o
11 1 3 4.732 11.308 3.655 167.074 o
11 1 4 177.895 174.856 9.771 11.408 o
11 1 5 55.071 58.017 3.774 48.813 o
11 1 6 219.085 211.025 8.002 10.642 o
11 1 7 14.995 9.295 7.606 46.772 o
11 1 8 128.627 122.731 7.772 17.212 o
11 1 9 21.738 14.674 3.927 99.310 o
11 1 10 25.932 25.594 8.260 35.518 o
11 1 11 64.730 73.380 5.534 34.335 o
11 1 12 21.855 18.807 5.668 64.000 o
11 1 13 0.753 -1.174 3.915 205.977 o
11 1 14 9.012 6.838 3.863 146.227 o
11 3 0 86.705 87.758 9.452 18.706 o
11 3 1 575.265 624.682 21.607 2.357 o
11 3 2 487.343 562.785 21.175 2.726 o
11 3 3 5.524 11.235 5.067 100.854 o
11 3 4 45.507 67.411 8.005 28.699 o
11 3 5 4.587 1.357 3.578 204.617 o
11 3 6 11.256 7.004 4.760 103.670 o
11 3 7 34.890 37.460 6.220 45.602 o
11 3 8 9.511 1.613 4.998 104.693 o
11 3 9 19.545 26.215 3.941 92.805 o
11 3 10 9.600 5.731 3.081 193.312 o
12 0 0 906.276 934.381 19.629 1.524 o
12 0 2 258.489 249.725 14.138 6.547 o
12 0 4 71.387 54.990 11.117 17.474 o
12 0 6 472.905 467.288 17.462 3.363 o
12 0 8 440.719 434.743 18.593 3.436 o
12 0 10 0.257 11.054 3.939 171.965 o
12 0 12 7.245 3.098 4.250 139.972 o
12 0 14 1.434 1.518 6.009 86.862 o
12 2 0 17.076 18.044 3.480 117.738 o
12 2 1 127.497 125.307 6.820 18.567 o
12 2 2 77.055 82.182 5.867 29.547 o
12 2 3 178.087 191.864 8.330 12.210 o
12 2 4 19.137 16.352 4.597 86.977 o
12 2 5 63.576 65.520 6.443 31.834 o
12 2 6 107.944 117.660 10.565 14.610 o
12 2 7 242.465 242.459 16.665 5.851 o
12 2 8 239.531 246.542 14.247 6.773 o
12 2 9 113.107 112.820 10.500 14.565 o
12 2 10 2.966 1.157 5.644 95.745 o
12 2 11 48.727 48.051 6.777 35.781 o
12 2 12 0.466 -0.416 1.539 1230.340 o
12 4 0 9.114 7.585 4.954 101.139 o
12 4 1 2.493 3.090 3.827 191.103 o
12 4 2 0.021 -3.265 3.816 222.845 o
12 4 3 0.529 -4.206 3.432 268.719 o
12 4 4 8.092 8.401 3.965 141.656 o
13 1 0 737.551 755.331 17.016 2.080 o
13 1 1 0.942 5.862 2.999 288.736 o
13 1 2 149.748 156.191 5.743 16.990 o
13 1 3 110.805 128.914 5.143 22.634 o
13 1 4 172.273 161.227 5.851 15.249 o
13 1 5 45.472 45.262 4.685 50.935 o
13 1 6 219.580 218.627 8.924 10.002 o
13 1 7 145.047 132.672 7.450 16.198 o
13 1 8 347.511 353.819 11.220 5.716 o
13 1 9 24.375 24.517 3.784 89.646 o
13 1 10 62.049 53.078 6.098 35.117 o
13 1 11 1.918 7.547 5.348 101.747 o
13 1 12 7.921 10.730 4.306 123.323 o
13 1 13 6.510 4.734 2.046 346.585 o
13 3 0 12.328 18.558 4.000 112.924 o
13 3 1 10.047 13.170 3.933 128.612 o
13 3 2 21.047 15.271 8.083 39.421 o
13 3 3 187.757 195.843 11.999 9.262 o
13 3 4 108.625 104.104 15.204 9.628 o
13 3 5 66.677 74.702 7.400 26.952 o
13 3 6 88.493 75.091 8.204 21.892 o
13 3 7 12.968 12.252 4.434 105.040 o
13 3 8 0.103 0.727 3.819 218.530 o
13 3 9 20.305 -0.014 4.071 113.754 o
14 0 0 1493.540 1534.450 29.655 0.682 o
14 0 2 148.058 145.682 8.506 14.438 o
14 0 4 102.963 93.586 10.291 15.920 o
14 0 6 447.370 477.067 22.974 2.795 o
14 0 8 309.536 325.780 19.177 4.308 o
14 0 10 2.101 0.088 5.335 109.313 o
14 0 12 42.777 49.404 8.239 29.715 o
14 2 0 923.357 910.025 25.408 1.353 o
14 2 1 826.345 891.673 21.428 1.615 o
14 2 2 16.613 22.575 4.138 96.405 o
14 2 3 7.746 6.362 4.228 133.794 o
14 2 4 60.244 68.708 6.549 31.770 o
14 2 5 0.401 5.675 3.227 264.091 o
14 2 6 64.875 65.372 5.746 34.422 o
14 2 7 15.162 11.844 4.594 96.792 o
14 2 8 125.651 140.106 10.247 13.662 o
14 2 9 35.166 43.661 7.656 34.809 o
14 2 10 11.787 10.957 2.193 216.988 o
14 2 11 0.176 2.146 2.497 466.427 o
14 4 0 3.580 4.370 2.023 435.887 o
14 4 1 0.005 -1.115 2.086 746.014 o
14 4 2 13.301 10.047 4.555 102.960 o
15 1 0 4.041 -1.759 3.696 202.764 o
15 1 1 458.900 447.584 10.352 4.405 o
15 1 2 7.124 9.006 5.410 89.996 o
15 1 3 4.667 3.761 4.839 119.255 o
15 1 4 1.200 1.462 2.742 375.937 o
15 1 5 3.934 -2.476 2.616 355.583 o
15 1 6 154.064 148.128 8.085 14.513 o
15 1 7 9.075 12.508 3.626 146.602 o
15 1 8 14.435 20.599 5.992 64.247 o
15 1 9 9.160 1.547 4.471 125.853 o
15 1 10 60.891 60.223 11.930 16.298 o
15 1 11 2.534 -2.284 3.026 305.558 o
15 3 0 3.108 -3.914 3.836 196.529 o
15 3 1 9.375 2.780 5.832 80.556 o
15 3 2 2.187 7.209 6.093 80.183 o
15 3 3 7.356 6.959 2.864 223.327 o
15 3 4 9.117 14.594 4.663 103.442 o
15 3 5 5.349 -5.545 5.282 104.702 o
15 3 6 1.079 -0.862 2.748 396.952 o
15 3 7 27.260 2.469 3.553 109.900 o
16 0 0 48.074 53.687 5.659 41.493 o
16 0 2 17.780 9.620 4.053 109.069 o
16 0 4 0.038 6.269 3.872 192.862 o
16 0 6 242.831 252.721 14.592 6.554 o
16 0 8 99.319 124.188 12.062 12.878 o
16 0 10 3.874 4.272 2.870 276.682 o
16 2 0 43.067 39.483 7.340 35.194 o
16 2 1 13.055 4.550 6.365 65.577 o
16 2 2 7.258 13.601 6.241 68.794 o
16 2 3 21.593 14.363 5.334 71.304 o
16 2 4 3.912 0.697 6.941 64.094 o
16 2 5 16.491 1.084 4.154 119.062 o
16 2 6 1.759 10.779 4.800 119.346 o
16 2 7 3.249 -5.127 4.940 123.520 o
16 2 8 23.775 14.839 6.687 51.306 o
16 2 9 0.111 0.233 3.414 275.529 o
17 1 0 204.945 219.864 9.256 10.211 o
17 1 1 31.960 40.377 4.330 64.507 o
17 1 2 41.069 46.177 4.605 53.709 o
17 1 3 52.797 49.543 5.281 42.800 o
17 1 4 401.262 391.767 11.750 4.894 o
17 1 5 1.608 -1.871 2.924 342.311 o
17 1 6 0.603 0.557 2.544 465.113 o
17 1 7 1.796 4.680 2.746 326.509 o
17 1 8 23.576 29.821 3.653 89.227 o
17 1 9 6.146 5.525 2.242 317.447 o
17 1 10 3.547 1.399 4.071 170.542 o
17 3 0 0.493 4.304 4.782 133.026 o
17 3 1 0.167 -9.487 4.814 139.498 o
17 3 2 0.676 -6.513 5.516 105.355 o
17 3 3 4.789 4.061 3.288 219.640 o
17 3 4 28.027 15.982 7.824 39.240 o
18 0 0 572.591 626.030 21.048 2.404 o
18 0 2 242.268 230.203 12.654 7.526 o
18 0 4 242.203 260.778 14.408 6.582 o
18 0 6 4.795 1.098 4.852 121.843 o
18 0 8 10.363 5.985 4.357 121.093 o
18 2 0 0.017 4.102 3.898 198.005 o
18 2 1 66.260 67.202 7.345 27.793 o
18 2 2 32.508 31.441 6.188 48.172 o
18 2 3 2.449 9.552 4.375 139.017 o
18 2 4 47.250 52.710 7.429 32.288 o
18 2 5 0.018 -2.159 4.070 195.909 o
18 2 6 0.110 3.733 3.598 230.445 o
18 2 7 1.042 2.879 3.231 273.365 o
19 1 0 7.208 -5.837 4.362 139.791 o
19 1 1 9.046 7.768 3.758 149.639 o
19 1 2 70.181 62.858 5.452 34.619 o
19 1 3 3.098 1.733 3.751 198.317 o
19 1 4 3.098 -3.456 3.115 282.242 o
19 1 5 4.762 0.354 3.041 267.874 o
19 1 6 75.437 68.836 14.395 11.725 o
19 1 7 3.269 2.216 1.617 629.360 o
19 3 0 0.022 2.197 2.617 433.070 o
19 3 1 0.132 -4.297 4.329 172.555 o
20 0 0 4.481 4.328 4.704 124.896 o
20 0 2 0.354 1.512 3.912 203.634 o
20 0 4 199.750 210.091 20.834 4.939 o
20 0 6 32.477 19.340 6.178 51.147 o
20 2 0 4.055 -0.304 3.012 284.047 o
20 2 1 10.053 10.872 3.394 157.488 o
20 2 2 58.917 29.220 5.165 45.095 o
20 2 3 1.807 2.465 1.997 564.386 o
20 2 4 73.591 0.048 6.116 39.224 o
21 1 0 21.552 16.260 4.952 77.016 o
21 1 1 2.971 9.425 4.365 137.942 o
21 1 2 6.233 5.258 2.181 326.911 o
21 1 3 3.402 3.320 2.450 362.934 o
21 1 4 13.123 11.850 3.664 131.749 o
21 1 5 0.196 0.788 3.155 315.280 o
22 0 0 7.304 -10.648 4.966 112.270 o
22 0 2 0.538 4.522 3.471 237.450 o
22 0 4 7.091 9.950 3.360 176.913 o
23 1 0 0.157 6.613 5.045 118.206 o
23 1 1 43.023 1.642 4.535 69.177 o
;
_iucr_refine_instructions_details
;
TITL bipyma_a.res in C2/c
REM Old TITL BIPYMA in C2/c
REM SHELXT solution in C2/c
REM R1 0.212, Rweak 0.726, Alpha 0.023, Orientation as input
REM Formula found by SHELXT: C13 N2 O4
CELL 1.54184 19.5688 4.0772 15.9523 90 104.783 90
ZERR 4 0.0009 0.0003 0.0008 0 0.005 0
LATT 7
SYMM -X,+Y,0.5-Z
SFAC C H N O
UNIT 52 48 8 16

L.S. 10
PLAN  5
SIZE 0.06 0.145 0.229
TEMP 24.85
CONF
BOND $H
list 4
MORE -1
fmap 2
acta 
WGHT 0.033641 0.869113
FVAR 0.556363
REM <olex2.extras>
REM <HklSrc "%.\\BIPYMA.hkl">
REM </olex2.extras>

O1    4     0.47312  0.02090  0.36217  11.00000  0.04561  0.08082  0.04944 =
 -0.00615  0.01186  0.01010 
O2    4     0.39097 -0.01003  0.23857  11.00000  0.05066  0.12947  0.05590 =
 -0.00219  0.00404  0.02284 

N1    3     0.38106  0.35868  0.41851  11.00000  0.04562  0.07207  0.05404 =
 -0.00447  0.01917  0.00887 
C3    1     0.27737  0.66956  0.48304  11.00000  0.03952  0.05894  0.04033 =
 -0.00083  0.01039  0.00334 

C6    1     0.44870 -0.08009  0.28274  11.00000  0.04234  0.05967  0.04615 =
 0.00673  0.01645  0.00161 
C7    1     0.50000 -0.28895  0.25000  10.50000  0.05422  0.05064  0.05129 =
 0.00000  0.02134 -0.00000 

C2    1     0.26415  0.56729  0.39728  11.00000  0.04463  0.09273  0.04278 =
 -0.00920  0.01186  0.01174 
C1    1     0.31706  0.41510  0.36791  11.00000  0.04712  0.09393  0.04798 =
 -0.01038  0.01626  0.01076 
C4    1     0.34502  0.61180  0.53454  11.00000  0.04479  0.12514  0.04753 =
 -0.01803  0.00476  0.02645 
C5    1     0.39455  0.45741  0.50024  11.00000  0.04759  0.11927  0.05344 =
 -0.01811  0.00825  0.02485 

H7    2     0.47216 -0.44538  0.19896  11.00000  0.09081  0.05283  0.07758 =
 -0.01059  0.03846  0.00161 

H2    2     0.21082  0.59916  0.35384  11.00000  0.06183  0.20968  0.05811 =
 -0.02639 -0.02130  0.04313 
H4    2     0.35735  0.67699  0.60164  11.00000  0.09055  0.25224  0.08064 =
 -0.05265 -0.00285  0.08815 
H1    2     0.30819  0.32686  0.29932  11.00000  0.09499  0.18825  0.04451 =
 -0.03605  0.01320  0.02419 
H5    2     0.44992  0.39743  0.54055  11.00000  0.06098  0.24404  0.08322 =
 -0.04335  0.00590  0.06235 

H1H   2     0.43361  0.15600  0.38297  11.00000  0.04952  0.11038  0.05694 =
 -0.01068  0.02088 -0.02408 
HKLF 4

END
Q1 1 0.388889 -0.3 0.12963 11 0.05 0.23
Q2 1 0.375 0.633333 0.537037 11 0.05 0.21
Q3 1 0.375 -0.066667 0.5 11 0.05 0.21
Q4 1 0.277778 0.866667 0.351852 11 0.05 0.2
Q5 1 0.5 0.7 0.518519 11 0.05 0.18

  REM The information below was added by Olex2.
  REM
  REM R1 = 0.0369 for 834 Fo > 4sig(Fo) and 0.0695 for all 1256 data
  REM 141 parameters refined using 0 restraints
  REM Highest difference peak 0.2324, deepest hole -0.2758
  REM Mean Shift 0.0001, Max Shift 0.0005.

  REM +++ Tabular Listing of Refinement Information +++
  REM R1_all = 0.0695
  REM R1_gt = 0.0369
  REM wR_ref = 0.1108
  REM GOOF = 1.0846
  REM Shift_max = 0.0005
  REM Shift_mean = 0.0001
  REM Reflections_all = 1256
  REM Reflections_gt = 834
  REM Parameters = 141
  REM Hole = -0.2758
  REM Peak = 0.2324
  REM Flack = n/a

  
;
_olex2_submission_special_instructions  'No special instructions were received'
_oxdiff_exptl_absorpt_empirical_details
;
Empirical correction (ABSPACK) includes:
- Absorption correction using spherical harmonics
- Frame scaling
;
_oxdiff_exptl_absorpt_empirical_full_max  1.444
_oxdiff_exptl_absorpt_empirical_full_min  0.805
##################################################################
#AND
data_BIPYMA_014
#==============================================================================

# PROCESSING SUMMARY (IUCr Office Use Only)

_journal_date_recd_electronic      2023-10-10
_journal_date_to_coeditor         ?
_journal_date_from_coeditor       ?
_journal_date_accepted     ?
_journal_date_printers_first      ?
_journal_date_printers_final      ?
_journal_date_proofs_out          ?
_journal_date_proofs_in           ?
_journal_coeditor_name            ?
_journal_coeditor_code      YC5045
_journal_coeditor_notes
; ?
;
_journal_paper_category      FA
_journal_techeditor_code      ?
_iucr_compatibility_tag          ACTA95
_journal_techeditor_notes  
;
;
_journal_coden_ASTM               ?
_journal_name_full                ?
_journal_year                     ?
_journal_volume                   ?
_journal_issue                    ?
_journal_page_first               ?
_journal_page_last                ?
_journal_suppl_publ_number        ?
_journal_suppl_publ_pages         ?

#==============================================================================

_audit_creation_date               2023-03-29
_audit_creation_method
;
Olex2 1.5
(compiled 2023.03.06 svn.rbb2c1857 for OlexSys, GUI svn.r6748)
;
_shelx_SHELXL_version_number       '2014/7'
_audit_contact_author_address      ?
_audit_contact_author_email        ?
_audit_contact_author_name         ''
_audit_contact_author_phone        ?
_publ_contact_author_id_orcid      ?
_publ_section_references
;
Dolomanov, O.V., Bourhis, L.J., Gildea, R.J, Howard, J.A.K. & Puschmann, H.
 (2009), J. Appl. Cryst. 42, 339-341.

Sheldrick, G.M. (2015). Acta Cryst. A71, 3-8.

Sheldrick, G.M. (2015). Acta Cryst. C71, 3-8.
;
# start Validation Reply Form
_vrf_PLAT029_BIPYMA_014
;
PROBLEM: _diffrn_measured_fraction_theta_full value Low .      0.581 Why?  
RESPONSE: 'Construction of the diamond anvil cell limits access of 
the X-ray beam to the sample crystal affecting completness 
of the data'
;
_vrf_PLAT026_BIPYMA_014
;
PROBLEM: Ratio Observed / Unique Reflections (too) Low ..        38% Check 
RESPONSE: 'Construction of the diamond anvil cell limits access of 
the X-ray beam to the sample crystal affecting completness 
of the data'
;
_vrf_PLAT340_BIPYMA_014
;
PROBLEM: Low Bond Precision on  C-C Bonds ...............    0.01633 Ang.  
RESPONSE: 'Limited number and quality of high-pressure data affects 
the quality of structural model'
;
_vrf_PLAT911_BIPYMA_014
;
PROBLEM: Missing FCF Refl Between Thmin & STh/L=    0.600        453 Report
RESPONSE: 'Construction of the diamond anvil cell limits access of 
the X-ray beam to the sample crystal affecting completness 
of the data'
;
# end Validation Reply Form
_chemical_name_common              ?
_chemical_name_systematic          'Malonic acid 4,4'-bipyridyl'
_chemical_formula_moiety           'C3 H4 O4, C10 H8 N2'
_chemical_formula_sum              'C13 H12 N2 O4'
_chemical_formula_weight           260.25
_chemical_melting_point            ?
_chemical_oxdiff_formula           'C10H8N2, C3H4O4'
loop_
  _atom_type_symbol
  _atom_type_description
  _atom_type_scat_dispersion_real
  _atom_type_scat_dispersion_imag
  _atom_type_scat_source
 'C' 'C' 0.0033 0.0016 'International Tables Vol C Tables 4.2.6.8 and 6.1.1.4'
 'H' 'H' 0.0000 0.0000 'International Tables Vol C Tables 4.2.6.8 and 6.1.1.4'
 'N' 'N' 0.0061 0.0033 'International Tables Vol C Tables 4.2.6.8 and 6.1.1.4'
 'O' 'O' 0.0106 0.0060 'International Tables Vol C Tables 4.2.6.8 and 6.1.1.4'

_shelx_space_group_comment
;
The symmetry employed for this shelxl refinement is uniquely defined
by the following loop, which should always be used as a source of
symmetry information in preference to the above space-group names.
They are only intended as comments.
;
_space_group_crystal_system        'monoclinic'
_space_group_IT_number             15
_space_group_name_H-M_alt          'C 1 2/c 1'
_space_group_name_Hall             '-C 2yc'
loop_
  _space_group_symop_operation_xyz
 'x, y, z'
 '-x, y, -z+1/2'
 'x+1/2, y+1/2, z'
 '-x+1/2, y+1/2, -z+1/2'
 '-x, -y, -z'
 'x, -y, z-1/2'
 '-x+1/2, -y+1/2, -z'
 'x+1/2, -y+1/2, z-1/2'

_cell_length_a                     19.550(5)
_cell_length_b                     4.0396(3)
_cell_length_c                     15.854(5)
_cell_angle_alpha                  90
_cell_angle_beta                   104.96(4)
_cell_angle_gamma                  90
_cell_volume                       1209.6(5)
_cell_formula_units_Z              4
_cell_measurement_reflns_used      753
_cell_measurement_temperature      298(2)
_cell_measurement_theta_max        23.1540
_cell_measurement_theta_min        2.9410
_shelx_estimated_absorpt_T_max     0.998
_shelx_estimated_absorpt_T_min     0.970
_exptl_absorpt_coefficient_mu      0.108
_exptl_absorpt_correction_T_max    0.577
_exptl_absorpt_correction_T_min    0.455
_exptl_absorpt_correction_type     gaussian
_exptl_absorpt_process_details
;
CrysAlisPro 1.171.41.93a (Rigaku Oxford Diffraction, 2020)
Numerical absorption correction based on gaussian integration over
a multifaceted crystal model (Absorb Angel (2004) J. Appl. Cryst. 37:486-492)
;
_exptl_absorpt_special_details     ?
_exptl_crystal_colour              colourless
_exptl_crystal_colour_primary      colourless
_exptl_crystal_density_diffrn      1.429
_exptl_crystal_density_meas        ?
_exptl_crystal_density_method      ?
_exptl_crystal_description         plate
_exptl_crystal_F_000               544
loop_
  _exptl_crystal_face_index_h
  _exptl_crystal_face_index_k
  _exptl_crystal_face_index_l
  _exptl_crystal_face_perp_dist
 -25 0 14 0.1204
 1 6 2 0.0832
 25 1 -13 0.1422
 -2 -6 -2 0.0318
 -13 0 -14 0.0100
 13 0 14 0.0100

_exptl_crystal_preparation         'mounted in a diamond-anvil cell '
_exptl_crystal_recrystallization_method 
 'Single crystal grown at ambient conditions from EtOH:DMSO (1:1 vol. ratio)'
_exptl_crystal_size_max            0.284
_exptl_crystal_size_mid            0.124
_exptl_crystal_size_min            0.022
_exptl_oxdiff_absorpt_process_details
;
Gaussian integration over a grid
of 16 x 16 x 16 points =  4096 total grid points
  Based upon method of Burnham (1966)

 Data corrected for diamond-anvil cell absorption
 Note that exptl_absorpt_correction_tmin and _tmax
 the total correction factors applied to the intensities
 The individual factors are: 
         range of dac transmission factors (min-max)      0.456     0.578
         range of gasket transmission (min-max)           1.000     1.000
         range of P media transmission (min-max)          1.000     1.000

 thickness of diamond anvil 1: 13.500 mm, mu =  0.0202 mm-1
       thickness of platten 1:  0.000 mm, mu =  0.0000 mm-1

 thickness of diamond anvil 2: 13.500 mm, mu =  0.0202 mm-1
       thickness of platten 2:  0.000 mm, mu =  0.0000 mm-1

    Gasket shadowing corrections were made based upon
    Gasket thickness = 100.0 microns, radius = 169.0 microns
    Gasket absorption coeff =         0.00 mm-1
    REFLECTION WAS CONSIDERED TOTALLY OBSCURED IF 
 FRACTION CRYSTAL ILLUMINATED WAS LESS THAN 0.00

    Non-absorbing pressure medium
;
loop_
  _exptl_oxdiff_crystal_face_indexfrac_h
  _exptl_oxdiff_crystal_face_indexfrac_k
  _exptl_oxdiff_crystal_face_indexfrac_l
  _exptl_oxdiff_crystal_face_x
  _exptl_oxdiff_crystal_face_y
  _exptl_oxdiff_crystal_face_z
 -25.1197 -0.3124 14.0668 -0.2010 -0.8435 0.4981
 1.3483 5.6427 2.4161 0.1303 0.5235 0.8420
 24.8691 1.1335 -13.4619 0.2165 0.9051 -0.3659
 -2.3903 -5.6395 -1.8234 -0.1383 -0.5571 -0.8189
 -13.2589 0.0235 -14.2866 -0.9222 0.0612 -0.0360
 12.8534 -0.0268 14.3044 0.9111 -0.0699 0.0412

_exptl_transmission_factor_max     ?
_exptl_transmission_factor_min     ?
_diffrn_reflns_av_R_equivalents    0.1213
_diffrn_reflns_av_unetI/netI       0.1395
_diffrn_reflns_Laue_measured_fraction_full  0.581
_diffrn_reflns_Laue_measured_fraction_max  0.524
_diffrn_reflns_limit_h_max         24
_diffrn_reflns_limit_h_min         -22
_diffrn_reflns_limit_k_max         5
_diffrn_reflns_limit_k_min         -5
_diffrn_reflns_limit_l_max         20
_diffrn_reflns_limit_l_min         -18
_diffrn_reflns_number              6263
_diffrn_reflns_point_group_measured_fraction_full  0.581
_diffrn_reflns_point_group_measured_fraction_max  0.524
_diffrn_reflns_theta_full          25.242
_diffrn_reflns_theta_max           28.435
_diffrn_reflns_theta_min           2.961
_diffrn_ambient_temperature        298(2)
_diffrn_ambient_pressure    140000(20000)
_diffrn_detector                   'CCD plate'
_diffrn_detector_area_resol_mean   16.0338
_diffrn_detector_type              EosS2
_diffrn_measured_fraction_theta_full  0.581
_diffrn_measured_fraction_theta_max  0.524
_diffrn_measurement_details
;
List of Runs (angles in degrees, time in seconds):

  # Type    Start    End  Width  t~exp~   \w     \q     \k     \f   Frames
--------------------------------------------------------------------------
  1  \f    -45.00  24.60   0.80   35.00   0.00 -25.00   0.00    --    87
  2  \f    135.00 204.60   0.80   35.00   0.00 -25.00   0.00    --    87
  3  \f    155.00 221.40   0.80   35.00   0.00  25.00   0.00    --    83
  4  \f    -25.00  39.80   0.80   35.00   0.00  25.00   0.00    --    81
  5  \w    -29.00  28.60   0.80   35.00    --   30.00  39.46 -12.90   72
  6  \w    -29.00  28.60   0.80   35.00    --   30.00  39.46 167.10   72
  7  \w    -60.00  20.00   0.80   35.00    --  -30.00  39.46 167.10  100
  8  \w    -55.00  14.60   0.80   35.00    --  -30.00  39.46 -12.90   87
  9  \w    -69.00  -3.40   0.80   35.00    --  -30.00  81.40 -28.90   82
 10  \w    -69.00  -3.40   0.80   35.00    --  -30.00  81.40 151.10   82
 11  \w    -23.00  14.60   0.80   35.00    --   25.00  81.40 151.10   47
 12  \w    -23.00  14.60   0.80   35.00    --   25.00  81.40 -28.90   47
 13  \w    -48.00 -16.00   0.80   35.00    --   25.00 134.60 -56.90   40
 14  \w    -48.00 -15.20   0.80   35.00    --   25.00 134.60 123.10   41
 15  \w    -96.00 -30.40   0.80   35.00    --  -25.00 134.60 123.10   82
 16  \w    -96.00 -30.40   0.80   35.00    --  -25.00 134.60 -56.90   82
;
_diffrn_measurement_device         'four-circle diffractometer'
_diffrn_measurement_device_type    'New Xcalibur, EosS2'
_diffrn_measurement_method         '\w and \f scans'
_diffrn_orient_matrix_type        
 'CrysAlisPro convention (1999,Acta A55,543-557)'
_diffrn_orient_matrix_UB_11        0.0290515000
_diffrn_orient_matrix_UB_12        0.0000528000
_diffrn_orient_matrix_UB_13        0.0375897000
_diffrn_orient_matrix_UB_21        0.0197772000
_diffrn_orient_matrix_UB_22        0.0976671000
_diffrn_orient_matrix_UB_23        -0.0224765000
_diffrn_orient_matrix_UB_31        -0.0132249000
_diffrn_orient_matrix_UB_32        0.1459452000
_diffrn_orient_matrix_UB_33        0.0150366000
_diffrn_radiation_monochromator    graphite
_diffrn_radiation_probe            x-ray
_diffrn_radiation_type             'Mo K\a'
_diffrn_radiation_wavelength       0.71073
_diffrn_source                     'fine-focus sealed X-ray tube'
_diffrn_source_type                'Enhance (Mo) X-ray Source'
_diffrn_special_details           
; Crystal compressed in diamond anvil cell up to 2.47GPa and 
then gradually decompressed and measured at pressure of 0.14(2)GPa
;
_reflns_Friedel_coverage           0.000
_reflns_Friedel_fraction_full      .
_reflns_Friedel_fraction_max       .
_reflns_number_gt                  306
_reflns_number_total               804
_reflns_special_details
;
 Reflections were merged by SHELXL according to the crystal
 class for the calculation of statistics and refinement.
 
 _reflns_Friedel_fraction is defined as the number of unique
 Friedel pairs measured divided by the number that would be
 possible theoretically, ignoring centric projections and
 systematic absences.
;
_reflns_threshold_expression       'I > 2\s(I)'
_computing_cell_refinement         'CrysAlisPro 1.171.41.93a (Rigaku OD, 2020)'
_computing_data_collection         'CrysAlisPro 1.171.41.93a (Rigaku OD, 2020)'
_computing_data_reduction          'CrysAlisPro 1.171.41.93a (Rigaku OD, 2020)'
_computing_molecular_graphics      'Olex2 1.5 (Dolomanov et al., 2009)'
_computing_publication_material    'Olex2 1.5 (Dolomanov et al., 2009)'
_computing_structure_refinement    'SHELXL 2014/7 (Sheldrick, 2015)'
_computing_structure_solution      'SHELXT 2014/4 (Sheldrick, 2014)'
_refine_diff_density_max           0.167
_refine_diff_density_min           -0.162
_refine_diff_density_rms           0.044
_refine_ls_extinction_coef         .
_refine_ls_extinction_method       none
_refine_ls_goodness_of_fit_ref     0.997
_refine_ls_hydrogen_treatment      constr
_refine_ls_matrix_type             full
_refine_ls_number_parameters       88
_refine_ls_number_reflns           804
_refine_ls_number_restraints       18
_refine_ls_R_factor_all            0.2270
_refine_ls_R_factor_gt             0.0802
_refine_ls_restrained_S_all        0.986
_refine_ls_shift/su_max            0.000
_refine_ls_shift/su_mean           0.000
_refine_ls_structure_factor_coef   Fsqd
_refine_ls_weighting_details      
 'w=1/[\s^2^(Fo^2^)+(0.0630P)^2^+3.1475P] where P=(Fo^2^+2Fc^2^)/3'
_refine_ls_weighting_scheme        calc
_refine_ls_wR_factor_gt            0.1594
_refine_ls_wR_factor_ref           0.2245
_refine_special_details            ?
_olex2_refinement_description
;
1. Fixed Uiso
 At 1.2 times of:
  All C(H) groups, All C(H,H) groups
 At 1.5 times of:
  All O(H) groups
2. Rigid bond restraints
 C2, C3, C4, C5, C6, N1
 with sigma for 1-2 distances of 0.01 and sigma for 1-3 distances of 0.01
3. Uiso/Uaniso restraints and constraints
C7 \\sim C8: within 2A with sigma of 0.04 and sigma for terminal atoms of 0.08
within 2A
4. Others
 Fixed Sof: H8A(0.5) H8B(0.5)
5.a Secondary CH2 refined with riding coordinates:
 C8(H8A,H8B)
5.b Aromatic/amide H refined with riding coordinates:
 C2(H2), C3(H3), C5(H5), C6(H6)
5.c Idealised tetrahedral OH refined as rotating group:
 O1(H1)
;
_atom_sites_solution_hydrogens     geom
_atom_sites_solution_primary       dual
_atom_sites_solution_secondary     ?
loop_
  _atom_site_label
  _atom_site_type_symbol
  _atom_site_fract_x
  _atom_site_fract_y
  _atom_site_fract_z
  _atom_site_U_iso_or_equiv
  _atom_site_adp_type
  _atom_site_occupancy
  _atom_site_site_symmetry_order
  _atom_site_calc_flag
  _atom_site_refinement_flags_posn
  _atom_site_refinement_flags_adp
  _atom_site_refinement_flags_occupancy
  _atom_site_disorder_assembly
  _atom_site_disorder_group
 O1 O 0.4739(4) 0.0151(12) 0.3634(5) 0.061(4) Uani 1 1 d . . . . .
 H1 H 0.4444 0.1294 0.3783 0.091 Uiso 1 1 calc R U . . .
 O2 O 0.3896(6) -0.0194(16) 0.2362(8) 0.077(5) Uani 1 1 d . . . . .
 C7 C 0.4486(7) -0.0845(19) 0.2846(10) 0.039(5) Uani 1 1 d . U . . .
 C8 C 0.5000 -0.295(2) 0.2500 0.050(6) Uani 1 2 d S TU P . .
 H8A H 0.5266 -0.4364 0.2965 0.059 Uiso 0.5 1 calc R U P . .
 H8B H 0.4734 -0.4364 0.2035 0.059 Uiso 0.5 1 calc R U P . .
 N1 N 0.3813(5) 0.3572(13) 0.4189(7) 0.047(3) Uani 1 1 d . U . . .
 C2 C 0.3169(6) 0.4140(19) 0.3656(9) 0.055(4) Uani 1 1 d . U . . .
 H2 H 0.3074 0.3531 0.3071 0.067 Uiso 1 1 calc R U . . .
 C3 C 0.2644(6) 0.5628(16) 0.3970(7) 0.058(3) Uani 1 1 d . U . . .
 H3 H 0.2194 0.5946 0.3601 0.070 Uiso 1 1 calc R U . . .
 C4 C 0.2790(6) 0.6635(15) 0.4830(8) 0.042(3) Uani 1 1 d . U . . .
 C5 C 0.3441(7) 0.6062(19) 0.5340(9) 0.063(4) Uani 1 1 d . U . . .
 H5 H 0.3556 0.6649 0.5927 0.076 Uiso 1 1 calc R U . . .
 C6 C 0.3939(7) 0.4596(19) 0.4985(8) 0.070(4) Uani 1 1 d . U . . .
 H6 H 0.4395 0.4327 0.5342 0.084 Uiso 1 1 calc R U . . .

loop_
  _atom_site_aniso_label
  _atom_site_aniso_U_11
  _atom_site_aniso_U_22
  _atom_site_aniso_U_33
  _atom_site_aniso_U_23
  _atom_site_aniso_U_13
  _atom_site_aniso_U_12
 O1 0.049(8) 0.083(4) 0.054(8) -0.010(3) 0.021(9) 0.007(3)
 O2 0.051(10) 0.120(5) 0.054(13) 0.003(5) 0.006(12) 0.019(5)
 C7 0.029(11) 0.059(4) 0.021(12) 0.014(5) -0.004(12) -0.004(5)
 C8 0.058(13) 0.053(5) 0.038(13) 0.000 0.013(13) 0.000
 N1 0.039(7) 0.064(3) 0.038(8) -0.003(4) 0.006(8) 0.005(4)
 C2 0.043(8) 0.092(5) 0.029(9) 0.004(5) 0.005(8) 0.020(6)
 C3 0.043(8) 0.083(5) 0.043(8) -0.001(4) 0.003(8) 0.022(5)
 C4 0.032(7) 0.053(4) 0.040(9) 0.003(4) 0.009(8) 0.010(4)
 C5 0.048(8) 0.097(5) 0.041(9) -0.013(5) 0.004(8) 0.029(5)
 C6 0.033(8) 0.121(6) 0.047(9) -0.021(6) -0.006(8) 0.028(6)

_geom_special_details
;
 All esds (except the esd in the dihedral angle between two l.s. planes)
 are estimated using the full covariance matrix.  The cell esds are taken
 into account individually in the estimation of esds in distances, angles
 and torsion angles; correlations between esds in cell parameters are only
 used when they are defined by crystal symmetry.  An approximate (isotropic)
 treatment of cell esds is used for estimating esds involving l.s. planes.
;
loop_
  _geom_bond_atom_site_label_1
  _geom_bond_atom_site_label_2
  _geom_bond_distance
  _geom_bond_site_symmetry_2
  _geom_bond_publ_flag
 O1 H1 0.8200 . ?
 O1 C7 1.285(18) . ?
 O2 C7 1.237(18) . ?
 C7 C8 1.523(10) . ?
 C8 C7 1.523(10) 2_655 ?
 C8 H8A 0.9700 . ?
 C8 H8B 0.9700 . ?
 N1 C2 1.343(18) . ?
 N1 C6 1.291(15) . ?
 C2 H2 0.9300 . ?
 C2 C3 1.388(10) . ?
 C3 H3 0.9300 . ?
 C3 C4 1.381(16) . ?
 C4 C4 1.541(13) 7_566 ?
 C4 C5 1.340(19) . ?
 C5 H5 0.9300 . ?
 C5 C6 1.378(10) . ?
 C6 H6 0.9300 . ?

loop_
  _geom_angle_atom_site_label_1
  _geom_angle_atom_site_label_2
  _geom_angle_atom_site_label_3
  _geom_angle
  _geom_angle_site_symmetry_1
  _geom_angle_site_symmetry_3
  _geom_angle_publ_flag
 C7 O1 H1 109.5 . . ?
 O1 C7 C8 113.7(12) . . ?
 O2 C7 O1 126.9(10) . . ?
 O2 C7 C8 119.4(14) . . ?
 C7 C8 C7 112.1(7) 2_655 . ?
 C7 C8 H8A 109.2 . . ?
 C7 C8 H8A 109.2 2_655 . ?
 C7 C8 H8B 109.2 2_655 . ?
 C7 C8 H8B 109.2 . . ?
 H8A C8 H8B 107.9 . . ?
 C6 N1 C2 118.2(8) . . ?
 N1 C2 H2 119.7 . . ?
 N1 C2 C3 120.6(12) . . ?
 C3 C2 H2 119.7 . . ?
 C2 C3 H3 120.1 . . ?
 C4 C3 C2 119.9(13) . . ?
 C4 C3 H3 120.1 . . ?
 C3 C4 C4 119.7(16) . 7_566 ?
 C5 C4 C3 117.8(8) . . ?
 C5 C4 C4 122.5(15) . 7_566 ?
 C4 C5 H5 120.3 . . ?
 C4 C5 C6 119.4(13) . . ?
 C6 C5 H5 120.3 . . ?
 N1 C6 C5 124.0(13) . . ?
 N1 C6 H6 118.0 . . ?
 C5 C6 H6 118.0 . . ?

loop_
  _geom_torsion_atom_site_label_1
  _geom_torsion_atom_site_label_2
  _geom_torsion_atom_site_label_3
  _geom_torsion_atom_site_label_4
  _geom_torsion
  _geom_torsion_site_symmetry_1
  _geom_torsion_site_symmetry_2
  _geom_torsion_site_symmetry_3
  _geom_torsion_site_symmetry_4
  _geom_torsion_publ_flag
 O1 C7 C8 C7 -83.3(7) . . . 2_655 ?
 O2 C7 C8 C7 94.9(7) . . . 2_655 ?
 N1 C2 C3 C4 2.1(11) . . . . ?
 C2 N1 C6 C5 4.1(12) . . . . ?
 C2 C3 C4 C4 178.4(7) . . . 7_566 ?
 C2 C3 C4 C5 -1.3(10) . . . . ?
 C3 C4 C5 C6 1.8(12) . . . . ?
 C4 C4 C5 C6 -178.0(7) 7_566 . . . ?
 C4 C5 C6 N1 -3.3(12) . . . . ?
 C6 N1 C2 C3 -3.4(12) . . . . ?

_shelx_res_file
;
    bipyma_016_final_56.res created by SHELXL-2014/7

TITL bipyma_016_final_56_a.res in C2/c
REM Old TITL BIPYMA_016_final_56 in C2/c
REM SHELXT solution in C2/c
REM R1 0.282, Rweak 0.367, Alpha 0.054, Orientation as input
REM Formula found by SHELXT: C13 N4 O2
CELL 0.71073 19.5498 4.0396 15.8545 90 104.963 90
ZERR 4 0.0051 0.0003 0.0048 0 0.035 0
LATT 7
SYMM -X,+Y,0.5-Z
SFAC C H N O
UNIT 52 48 8 16
DELU C2 C3 C4 C5 C6 N1
SIMU C7 C8

L.S. 100
PLAN  5
SIZE 0.022 0.124 0.284
TEMP 25(2)
CONF
BOND $H
list 4
MORE -1
fmap 2 53
acta
OMIT -2 70
OMIT -7 1 5
OMIT -13 1 10
OMIT -7 3 5
OMIT -4 2 11
OMIT -5 1 13
REM <olex2.extras>
REM <HklSrc "%.\\BIPYMA_016_final_56.hkl">
REM </olex2.extras>

WGHT    0.063000    3.147500
FVAR       0.60342
O1    4    0.473892    0.015142    0.363439    11.00000    0.04916    0.08284 =
         0.05367   -0.00982    0.02073    0.00687
AFIX 147
H1    2    0.444356    0.129438    0.378302    11.00000   -1.50000
AFIX   0
O2    4    0.389606   -0.019427    0.236205    11.00000    0.05137    0.12015 =
         0.05425    0.00282    0.00612    0.01907
C7    1    0.448597   -0.084451    0.284589    11.00000    0.02938    0.05890 =
         0.02132    0.01402   -0.00430   -0.00375
C8    1    0.500000   -0.295063    0.250000    10.50000    0.05763    0.05314 =
         0.03819    0.00000    0.01280    0.00000
AFIX  23
H8A   2    0.526560   -0.436376    0.296478    10.50000   -1.20000
H8B   2    0.473441   -0.436383    0.203523    10.50000   -1.20000
AFIX   0

N1    3    0.381281    0.357179    0.418882    11.00000    0.03876    0.06355 =
         0.03783   -0.00307    0.00585    0.00548
C2    1    0.316877    0.413974    0.365591    11.00000    0.04278    0.09187 =
         0.02945    0.00385    0.00529    0.02038
AFIX  43
H2    2    0.307369    0.353097    0.307139    11.00000   -1.20000
AFIX   0
C3    1    0.264351    0.562772    0.396971    11.00000    0.04335    0.08328 =
         0.04278   -0.00050    0.00263    0.02217
AFIX  43
H3    2    0.219406    0.594606    0.360113    11.00000   -1.20000
AFIX   0
C4    1    0.278969    0.663450    0.483041    11.00000    0.03249    0.05333 =
         0.03979    0.00322    0.00868    0.01005
C5    1    0.344098    0.606195    0.533960    11.00000    0.04814    0.09726 =
         0.04062   -0.01276    0.00362    0.02877
AFIX  43
H5    2    0.355552    0.664881    0.592661    11.00000   -1.20000
AFIX   0
C6    1    0.393933    0.459572    0.498530    11.00000    0.03349    0.12054 =
         0.04667   -0.02059   -0.00627    0.02785
AFIX  43
H6    2    0.439495    0.432730    0.534205    11.00000   -1.20000
AFIX   0
HKLF 4

REM  bipyma_016_final_56_a.res in C2/c
REM R1 =  0.0802 for     306 Fo > 4sig(Fo)  and  0.2270 for all     804 data
REM     88 parameters refined using     18 restraints

END

WGHT      0.0632      3.1466

REM Highest difference peak  0.167,  deepest hole -0.162,  1-sigma level  0.044
Q1    1   0.1966  0.9111  0.3230  11.00000  0.05    0.17
Q2    1   0.3317  1.0052  0.4645  11.00000  0.05    0.16
Q3    1   0.3422  0.1915  0.3394  11.00000  0.05    0.15
Q4    1   0.3664  1.0943  0.6164  11.00000  0.05    0.15
Q5    1   0.4819  0.4952  0.5591  11.00000  0.05    0.15
;
_shelx_res_checksum                80573
_shelx_hkl_file
;
   0   2   0 2169.26  142.53
   0   2   0 2155.89  107.74
   0  -2   0 2460.83  160.74
   0   2   0 2042.17   92.98
   0   2   0 1943.25   96.93
   0  -2   0 2373.35  158.21
   0  -2   0 2041.62  101.98
   0   2   0 2151.35  148.50
   0   2   0 2279.61  163.31
   0   2   0 1861.83  141.99
   0  -2   0 2368.75  146.81
   0  -2   0 2370.67  143.48
   0  -2   0 1985.02   98.07
   0  -2   0 2086.77   99.54
   0   2  -1  647.88   81.63
   0  -2   1  479.91   68.17
   0   2  -1  120.29   33.52
   0   2   1  363.70   43.00
   0  -2  -1  227.91   30.20
   0  -2  -1  487.53   61.93
   0   2  -1  144.22   23.01
   0  -2  -1  162.40   22.93
   0   2  -1  558.49   65.06
   0   2   1  140.27   39.06
   0  -2   1  224.35   29.33
   0   2   1  585.36   57.57
   0   2  -1  383.82   47.80
   0   2   1  102.91   14.43
   0   2   1  455.16   53.60
   0  -2   1  115.87   20.10
   0  -2   1  287.63   39.72
   0   2  -1  327.99   56.68
   0  -2  -1  260.57   41.66
   0   2   1  372.62   58.02
   0   2  -2  139.25   30.71
   0  -2  -2  110.81   24.43
   0   2   2  123.57   29.90
   0   2   2   89.16   18.64
   0   2   2   53.05    9.75
   0   2  -2  118.35   31.47
   0  -2   2  149.19   29.48
   0   2  -2   70.37   17.61
   0   2   2  -10.73   34.86
   0   2   2  139.68   31.04
   0  -2  -2   94.62   23.34
   0  -2  -2  138.72   19.71
   0   2   2  110.86   22.70
   0  -2  -2   -0.88   44.85
   0  -2   2   68.00   13.26
   0   2  -2  147.31   32.46
   0   2  -2  134.88   28.26
   0  -2   2   34.58   29.59
   0  -2   2  106.36   12.89
   0  -2   2  156.99   31.25
   0   2  -2   84.26    6.47
   0  -2   3   19.64   13.56
   0   2   3    9.70    9.74
   0  -2  -3   -3.17   22.21
   0  -2   3   27.09   17.15
   0  -2  -3    3.71    4.14
   0   2   3   15.48    6.45
   0   2   3    4.37    6.49
   0   2  -3    3.77    8.47
   0  -2   3   -1.69   15.33
   0  -2  -3   -0.15    4.07
   0  -2   3    8.94    6.71
   0  -2   3   15.94   11.47
   0   2   3    3.15    5.02
   0   2   3  -10.33   12.07
   0  -2   3    1.88   10.54
   0   2  -3    1.52    9.74
   0   2  -3   13.82    8.20
   0   2  -3   14.72    8.95
   0   2  -3    9.35    7.80
   0   2  -4   75.27   22.44
   0  -2   4   54.24   22.75
   0  -2  -4   76.58   30.18
   0   2   4   61.96   21.04
   0   2  -4   66.98   27.06
   0  -2   4   67.53   19.96
   0   2   4   89.64   38.00
   0   2   4   63.38   26.54
   0   2  -4   64.00   25.83
   0   2   4   78.76   33.57
   0   2  -4   60.80   24.96
   0  -2  -4   79.84   23.35
   0  -2   4   56.25   24.95
   0  -2   4   91.59   32.20
   0   2  -5   84.28   28.56
   0   2  -5   89.28   33.17
   0   2  -5   89.64   31.06
   0   2   5   77.71   31.54
   0   2   5   95.76   36.56
   0  -2   5   53.57   24.11
   0   2  -5   50.92   19.72
   0   2   5   71.35   24.64
   0  -2   6   -8.37   10.92
   0   2  -6    7.82    9.23
   0   2  -6   -5.83    5.52
   0   2   6   -7.78   12.31
   0   2  -6   -8.03   15.68
   0   2   6  -15.32   16.70
   0   2  -7   -0.65    6.02
   0   2  -7    2.84    8.30
   0   2   7    3.08   23.23
   0   2  -7   -3.89    8.19
   0  -2   7   -9.67   18.40
   0   2   7    0.33    6.64
   0   2   8  168.79   55.74
   0   2  -8  223.73   49.07
   0  -2   8  169.13   48.29
   0   2  -8  204.37   49.03
   0   2   9   10.47   19.91
   0   2  -9   30.11   17.42
   0  -4   0   73.81   42.61
   0   4   0   38.35   23.41
   0   4   0   11.72   27.74
   0  -4   0   51.94   39.77
   0   4   0   67.73   37.31
   0   4   0   42.51   43.42
   0  -4   0   17.32   23.27
   0  -4   1   65.73   50.29
   0  -4  -1   27.80   41.93
   0   4  -1    6.22   19.70
   0   4  -1   66.87   48.88
   0   4   1   34.82   33.85
   0  -4  -1   21.79   33.14
   0  -4  -1   72.18   36.15
   0   4   1   11.09   12.64
   0   4   1   23.01   29.39
   0   4   1   -3.40   25.27
   0  -4  -1   16.78   16.60
   0  -4   1    4.91   25.32
   0  -4  -2   -3.06   23.99
   0   4   2   19.89   20.59
   0   4   2   22.86   13.75
   0  -4  -2   13.72   20.32
   0   4  -2   12.85   27.32
   0  -4   2    5.95   22.89
   0  -4  -2   42.04   55.88
   0   4  -2    8.74   13.58
   0  -4  -2   -9.97   12.55
   0   4   2   10.02   14.75
   0  -4   2   35.07   25.45
   0  -4  -3   26.44   38.37
   0   4   3   28.97   23.73
   0   4   3   12.57   18.74
   0  -4   3   44.59   35.67
   0   4  -3  -32.01   29.34
   0   4   3   32.51   25.05
   0  -4  -3   48.14   27.91
   0   4  -3    6.43   12.53
   0  -4  -3   42.42   26.97
   0  -4  -3   53.33   34.22
   0  -4   3   -9.51   10.84
   0   4  -4    0.06   11.95
   0  -4  -4   34.79   23.12
   0   4   4    3.93   18.74
   0   4  -4  -38.02   38.68
   0  -4  -4  -27.90   30.25
   0   4   4   64.13   46.69
   0  -4  -4   -4.35   27.78
   0   4   4  -21.86   34.79
   0  -4   4   32.67   23.51
   0  -4   4   -3.97   14.34
   0   4  -5   57.07   45.96
   0  -4   5   16.96   44.18
   0   4  -5   14.58   13.54
   0   4   5    6.92   15.67
   0   4   5   22.35   36.71
   0  -4  -5    0.66   24.33
   0   4  -6   27.53    8.51
   0   4  -6  -25.39   27.47
   0   4   6   -6.06   19.82
   0   4   6  -25.95   22.37
   0   4  -7  -47.19   34.83
   0   4   7  -63.99   58.01
   0   4  -7  -26.63   16.12
   0   4  -8   -6.68   11.06
   0   4   8   69.09   71.03
   0   4  -8  -29.68   42.44
   0   4  -9   -4.86   26.59
   0   4   9   50.36   32.05
   0   4  -9    6.38   22.85
   0   4 -10   54.62   37.96
   0   4 -10   19.71   34.24
   0   4  10   22.84   32.29
   0   4 -11    3.05   12.69
   0   4 -11    3.71   19.04
   1   1  -6   30.10   15.64
   1   1  -5   36.91   17.04
  -1  -1   4  220.17   39.39
   1   1  -4  204.12   35.53
   1   1  -4  243.80   39.26
  -1  -1   4  217.32   36.54
   1  -1  -4  206.65   40.26
   1   1  -4  239.77   37.51
   1  -1  -4  250.97   48.37
  -1   1   4  196.73   37.55
  -1   1   4  211.89   41.46
  -1   1   4  250.20   49.73
  -1   1   3 3793.90  161.92
   1   1  -3 3707.55  133.79
  -1  -1   3 3753.92  147.25
   1   1  -3 3632.43  137.32
   1  -1  -3 3842.48  151.34
  -1   1   3 4081.78  184.10
  -1  -1   3 3740.84  144.91
  -1   1   3 3784.82  146.46
   1   1  -3 3699.31  139.91
  -1  -1   3 3543.52  129.01
   1   1  -3 3718.63  145.08
  -1  -1   3 3891.81  136.21
   1  -1  -3 4050.94  180.73
  -1   1   3 3720.74  151.68
  -1  -1   3 3727.70  137.56
  -1  -1   2 9425.90  202.95
  -1  -1   2 9518.93  189.32
   1   1  -2 9568.16  178.70
   1  -1  -2 9598.49  172.82
  -1  -1   2 9745.98  177.21
   1   1  -2 9352.75  188.85
  -1  -1   2 9266.21  209.65
   1   1  -2 9534.06  176.41
   1  -1  -2 9754.10  249.35
  -1   1   2 9625.02  205.58
   1   1  -2 9494.03  199.11
   1   1  -2 9647.16  212.96
  -1   1   2 9250.28  234.44
  -1   1   2 9999.00  253.08
   1   1  -2 9512.31  190.02
   1   1  -2 9544.15  219.02
   1  -1  -2 9876.95  213.42
  -1   1   2 9578.83  218.94
  -1  -1   2 9500.66  211.30
  -1   1   2 9700.77  177.64
  -1  -1   1   38.30   11.51
  -1  -1   1   51.87   15.93
   1   1  -1   28.54   11.74
  -1   1   1   40.08   12.26
  -1   1   1   24.75   11.76
  -1   1   1   36.49   13.53
   1   1  -1   33.76   10.13
  -1  -1   1   50.03   14.56
  -1   1   1   45.60   12.67
   1  -1  -1   46.58   14.18
   1   1  -1   43.33   13.18
   1  -1  -1   35.75    6.69
   1   1  -1   54.36   15.94
  -1   1   1   39.40    7.39
   1   1  -1   40.22   11.53
  -1  -1   1   45.33   12.51
  -1   1   1   37.65    7.27
  -1  -1   1   43.00   11.06
   1   1  -1   41.18   14.17
   1  -1  -1   43.02    6.99
  -1   1   1   34.95   13.21
   1  -1  -1   41.72   11.68
   1   1   0  242.73   26.71
  -1   1   0  242.48   21.11
   1  -1   0  220.78   22.03
   1  -1   0  224.53   29.34
   1   1   0  201.83   29.44
   1  -1   0  253.29   22.57
  -1   1   0  220.17   32.67
   1   1   0  235.09   33.87
  -1  -1   0  210.22   23.89
   1   1   0  219.57   25.50
  -1  -1   0  226.71   26.59
  -1  -1   0  225.99   31.57
  -1   1   0  244.21   34.69
  -1   1   0  265.47   31.17
  -1   1   0  239.63   35.19
   1  -1   0  230.48   32.52
  -1   1   0  253.00   24.16
   1   1   0  231.98   32.03
   1  -1   0  249.10   34.57
  -1  -1   0  215.76   30.90
   1   1   0  247.66   31.69
   1   1   1  389.47   40.34
  -1  -1  -1  381.64   46.91
   1   1   1  400.60   35.04
   1  -1   1  387.49   41.67
   1   1   1  396.32   46.24
  -1   1  -1  396.68   41.74
  -1   1  -1  387.48   44.25
   1   1   1  398.52   50.04
   1  -1   1  388.69   42.02
  -1   1  -1  421.37   44.45
   1   1   1  397.36   45.85
   1  -1   1  386.26   43.97
  -1  -1  -1  408.78   34.84
  -1   1  -1  387.19   45.45
   1  -1   2  841.81   69.15
   1   1   2  862.50   72.73
   1   1   2  865.77   71.76
  -1  -1  -2  850.99   77.39
  -1   1  -2  886.70   67.50
  -1   1  -3  200.37   34.10
  -1   3  11   49.50   31.38
   1   3 -11    4.71   16.42
  -1  -3  11   29.05   29.77
  -1   3  11    1.53   11.31
   1   3 -11   -5.07   13.11
   1   3 -11  -10.59   12.68
   1   3 -10   27.35   14.69
   1   3 -10   16.33   11.07
  -1  -3  10   21.50   33.78
   1   3 -10    2.26    7.67
  -1   3  10    8.24   16.13
  -1   3  10   65.58   55.30
  -1  -3   9   20.61   21.64
   1   3  -9    7.70   14.30
  -1   3   9   22.11   33.85
   1   3  -9   25.95   18.02
   1   3  -9    4.17   13.74
  -1   3   9   14.45   19.14
   1   3  -8   44.58   23.57
  -1  -3   8   25.35   31.66
  -1   3   8   27.48   33.12
   1   3  -8   -7.39   15.58
  -1   3   8   39.69   31.36
   1   3  -8   66.72   33.61
   1   3  -7   50.55   30.27
  -1  -3   7   20.92   25.62
  -1   3   7   50.25   33.51
   1   3  -7  -20.85   35.77
   1   3  -7    7.68   11.41
  -1   3   7  -31.28   33.13
  -1  -3   6   16.53   19.36
   1   3  -6    3.45   14.53
   1  -3  -6  -12.68   32.97
  -1   3   6  -62.32   43.57
  -1  -3   6    0.40   17.55
  -1   3   6   27.06   26.50
  -1   3   6   -2.84   35.09
   1   3  -6  -30.13   29.80
   1   3  -6   35.15   14.37
  -1   3   6  -19.35   27.78
   1  -3  -5   -3.99    6.74
  -1   3   5  -78.30   49.48
  -1   3   5  -48.17   25.37
  -1   3   5   14.84   17.04
   1   3  -5   15.45   17.14
  -1  -3   5    9.76   18.45
   1  -3  -5    8.95   19.27
  -1  -3   5   44.20   23.30
   1   3  -5   25.76   21.49
  -1  -3   5   -3.20    8.81
   1   3  -5    0.37   16.77
  -1   3   5   55.16   37.64
  -1  -3   4   -3.94   10.58
   1  -3  -4    9.80   12.40
   1   3  -4   -1.91    7.01
  -1   3   4   43.97   27.47
   1   3  -4   20.18   17.48
  -1  -3   4    6.42   15.73
  -1  -3   4   26.89   30.83
  -1   3   4    0.49    9.24
   1  -3  -4  -24.70   28.24
  -1  -3   4    1.22    8.43
   1   3  -4    3.75   18.36
  -1  -3   3   61.39   25.74
   1  -3  -3   97.57   37.58
   1  -3  -3   71.61   29.75
   1  -3  -3   85.15   29.02
  -1  -3   3   86.92   33.88
  -1   3   3   56.60   29.55
   1   3  -3   69.31   31.97
   1   3  -3   82.09   29.59
  -1  -3   3   76.02   39.24
  -1  -3   3   68.70   25.58
  -1  -3   3   94.08   34.24
  -1   3   3   63.94   31.42
  -1   3   3  108.40   41.59
   1   3  -3   27.64   17.50
   1   3  -3   33.04   16.41
  -1  -3   3  117.42   40.56
   1   3  -3   98.24   42.61
   1   3  -3   93.28   32.67
  -1   3   2  -18.56   29.06
  -1  -3   2  -11.77    7.33
   1  -3  -2  -24.22   21.72
   1   3  -2   14.30   16.89
   1   3  -2    7.92   15.56
   1  -3  -2  -11.51   24.07
  -1  -3   2    9.30   14.78
  -1  -3   2   10.61   16.62
   1   3  -2  -12.43   19.89
  -1   3   2   -3.01   11.44
   1   3  -2   -3.24   11.76
  -1   3   2   15.47   18.17
   1  -3  -2   -0.18   15.67
   1   3  -2   11.43   11.20
  -1  -3   2    1.49   12.21
  -1  -3   2  -15.31   21.22
  -1  -3   2  -10.86   16.33
   1   3  -2   -3.49    8.73
  -1   3   2   -1.10    5.44
   1  -3  -2   -1.92    9.65
   1  -3  -1   43.54   25.30
  -1  -3   1   -1.92   13.59
   1  -3  -1  -18.49   27.95
  -1  -3   1    8.57    7.89
   1   3  -1   -4.56   10.83
   1   3  -1   25.94   13.23
   1  -3  -1    0.31   15.96
   1   3  -1   20.60   20.38
  -1   3   1  -24.01   28.36
  -1   3   1   12.32   14.00
   1   3  -1   -9.82   16.26
  -1  -3   1   -9.04   22.52
  -1   3   1    5.50   10.32
   1  -3  -1   14.81    8.32
   1   3  -1  -15.20   24.64
   1   3  -1   -5.70   13.53
  -1  -3   1   11.74   16.40
  -1   3   1    5.86   22.51
  -1   3   0  254.95   64.26
   1  -3   0  272.87   66.37
  -1  -3   0  290.67   58.87
   1   3   0  291.93   59.52
  -1   3   0  251.12   57.58
   1   3   0  258.73   60.38
  -1  -3   0  246.23   59.82
  -1   3   0  302.37   68.31
   1  -3   0  330.26   67.44
   1  -3   0  285.55   60.41
  -1   3   0  254.59   60.49
  -1  -3   0  270.69   60.30
  -1  -3   0  252.89   65.35
   1   3   0  250.84   67.53
   1  -3   0  232.42   59.64
   1   3   0  251.08   57.60
   1   3   1    2.27    8.72
   1   3   1   25.20   21.41
   1  -3   1   10.72    9.73
  -1   3  -1    2.28    8.61
   1  -3   1   16.61   25.42
  -1   3  -1  -10.68   17.89
   1  -3   1   14.15   17.99
   1   3   1   10.56   22.52
  -1   3  -1  -19.10   22.28
  -1  -3  -1   22.29   13.08
  -1  -3  -1    9.28   15.12
  -1  -3  -1   -9.45   10.51
   1  -3   1   10.75   12.94
  -1  -3  -1  -17.87   13.90
  -1   3  -1   -7.39    8.38
   1   3   1   -7.98   13.80
   1  -3   2   58.64   35.25
   1   3   2   65.32   37.48
  -1   3  -2   73.04   34.16
  -1   3  -2   19.94   20.00
   1  -3   2   57.89   26.71
   1  -3   2   45.81   26.04
  -1  -3  -2   61.97   43.01
  -1   3  -2   41.14   23.58
  -1  -3  -2   60.42   31.41
  -1   3  -2   68.76   33.46
   1   3   2   62.91   36.36
   1   3   2   98.33   43.07
   1   3   3   95.97   40.88
   1   3   3   34.66   19.94
  -1  -3  -3   13.74   23.08
  -1   3  -3   28.81   14.03
  -1   3  -3   77.69   25.90
  -1  -3  -3   95.11   35.56
   1  -3   3   68.83   32.95
  -1   3  -3   27.98   14.80
   1   3   3   47.18   33.97
   1  -3   3  104.57   43.01
  -1   3  -3   53.64   28.14
   1  -3   3   52.07   22.70
  -1   3  -4   58.31   25.36
  -1  -3  -4   33.48   14.30
  -1   3  -4   37.67   24.05
   1  -3   4   73.15   30.25
   1   3   4   31.25   30.22
  -1   3  -4   41.42   24.82
   1   3   4   71.42   38.07
   1  -3   4   62.57   28.78
   1   3   4   49.86   28.22
  -1  -3  -4   17.58   31.72
  -1   3  -4   35.21   27.32
  -1   3  -5   21.53   16.24
   1   3   5  -55.23   32.58
   1   3   5   29.76   30.62
  -1  -3  -5  -31.13   19.03
  -1   3  -5    0.08    6.26
  -1   3  -5   26.75   16.84
   1  -3   5   26.35   22.60
   1  -3   5   -0.76    6.20
  -1   3  -5   -3.98    9.07
  -1   3  -6   21.59   14.11
  -1  -3  -6   17.69   17.12
   1  -3   6   78.15   43.64
  -1   3  -6   87.42   45.07
   1   3   6   -6.10   12.60
  -1   3  -6   73.16   38.64
   1   3   6   28.28   29.54
   1  -3   7    2.49   16.81
  -1  -3  -7   32.03   23.94
  -1   3  -7   31.46   23.93
  -1   3  -7   13.12   12.25
  -1   3  -7   -5.45   12.15
   1   3   7    3.34   18.03
   1   3   7  -13.44   14.34
   1   3   8  -71.23   50.69
   1  -3   8  -12.32   19.63
  -1   3  -8  -10.07   21.71
  -1   3  -8    2.86    7.32
  -1   3  -8   12.64   20.55
   1   3   8  -76.28   34.86
   1   3   9   14.96   21.32
   1   3   9   19.73   11.03
  -1   3  -9   11.34   10.21
   1   3  10  106.08   73.45
  -1   3 -10    2.63   13.00
   1   5  -6    9.34   14.99
   1   5  -6   55.05   46.41
  -1   5   5  -38.54   43.20
   1   5  -5   67.90   47.24
   1   5  -5   31.72   38.58
   1   5  -4  -14.06   10.38
   1   5  -4    0.55   26.32
  -1   5   4  -29.77   13.80
  -1   5   3   47.35   22.68
   1   5  -3  -34.49   39.63
  -1  -5   3  -52.08   45.10
   1   5  -3  -43.35   48.59
  -1  -5   2  -44.89   16.21
  -1   5   2   40.41   47.01
   1   5  -2  -37.67   44.12
   1   5  -2  -24.70   43.43
  -1  -5   1    7.73   34.29
   1   5  -1  -15.03   10.53
   1   5  -1   29.31   32.18
   1   5   0  -21.48   25.49
  -1   5   0   94.39   60.16
   1   5   1    3.19   33.20
  -1   5  -1  -31.07   31.58
  -1   5  -1  -10.81   20.73
  -1   5  -2   13.07   23.68
  -1   5  -2   -4.24   11.18
   1   5   2   -9.85   26.71
  -1   5  -3   69.12   41.95
  -1   5  -3   78.54   55.17
   1   5   3   21.28   48.93
  -1   5  -4  -25.24   35.07
  -1   5  -4   11.07   25.55
   1   5   4  -36.22   22.80
  -1   5  -5  -17.98   43.73
  -1   5  -5  -39.33   35.55
  -1   5  -6   -6.73   28.00
  -2   0   4  320.04   45.68
   2   0  -4  264.61   38.47
   2   0  -4  319.37   40.99
   2   0  -3   -4.43    3.66
   2   0  -3    0.35    1.57
   2   0  -3   -1.48    1.88
  -2   0   3   -0.79    2.84
  -2   0   3    1.61    4.36
  -2   0   3   -2.65    3.56
   2   0  -3   -0.55    3.59
  -2   0   3    0.08    3.09
  -2   0   2  405.58   26.91
   2   0  -2  422.04   28.14
   2   0  -2  401.14   28.15
   2   0  -2  381.96   31.54
   2   0  -2  394.55   28.36
   2   0  -2  386.64   31.50
  -2   0   2  419.85   30.01
  -2   0   2  406.33   27.12
  -2   0   2  369.70   26.45
   2   0  -1    0.91    0.81
  -2   0   1    0.15    1.26
  -2   0   1    2.88    2.57
   2   0  -1    0.88    1.65
  -2   2  11  127.89   50.05
   2   2 -11   41.76   35.27
   2   2 -11   60.24   40.61
  -2  -2  11   43.77   41.15
  -2   2  11   52.31   32.34
  -2  -2  11   79.16   40.41
  -2   2  10   -2.13   20.98
   2   2 -10    3.36   13.03
  -2   2  10    8.44   17.14
  -2  -2  10   -3.30   16.09
   2   2 -10    8.22    6.65
   2   2 -10   -2.16   12.52
  -2   2  10   10.24   13.29
  -2  -2  10   15.37   20.16
   2   2  -9   92.74   31.24
   2   2  -9  105.91   36.49
  -2   2   9   82.48   35.52
  -2   2   9   94.22   38.54
  -2  -2   9   84.86   36.34
   2   2  -9  128.30   40.12
  -2  -2   9  122.05   41.24
  -2   2   9  134.25   47.19
   2   2  -8   87.75   31.67
   2   2  -8   59.79   29.10
  -2  -2   8   45.82   25.00
  -2   2   8   32.85   18.03
  -2  -2   8   43.11   19.29
  -2   2   8   68.43   30.88
   2   2  -8   63.24   27.34
  -2   2   8   91.38   35.65
   2   2  -7   62.36   21.48
  -2  -2   7   59.03   23.21
  -2   2   7   39.69   33.21
  -2  -2   7   45.38   21.20
   2   2  -7   24.61   14.81
   2  -2  -7   37.52   31.89
   2   2  -7   48.16   25.02
  -2   2   7   37.23   25.37
  -2   2   7   28.44   15.48
  -2  -2   6   -3.87    9.55
   2   2  -6   19.88   17.64
  -2  -2   6    9.01    7.05
  -2   2   6   20.73   22.75
  -2   2   6   -1.78    6.49
   2   2  -6   11.72    7.40
   2   2  -6   19.77    8.18
   2  -2  -6   11.59    6.35
   2   2  -6    7.95    9.60
   2   2  -6   41.95   22.15
  -2   2   6   23.02   13.68
  -2   2   6  -10.34    6.34
  -2  -2   6    7.00   16.37
  -2  -2   6   23.91   15.78
  -2   2   6    2.66   13.37
  -2  -2   5  248.38   53.20
  -2   2   5  256.19   53.79
  -2  -2   5  230.41   47.82
  -2  -2   5  233.10   46.68
   2   2  -5  244.11   48.45
  -2  -2   5  252.25   44.27
   2  -2  -5  286.28   45.83
   2  -2  -5  230.89   48.83
   2   2  -5  250.55   45.86
   2   2  -5  242.13   51.65
   2   2  -5  246.02   41.14
  -2   2   5  260.48   54.49
   2   2  -5  247.58   50.18
  -2   2   5  226.87   51.56
  -2   2   5  265.14   39.45
   2  -2  -5  271.89   60.98
  -2  -2   5  221.29   49.25
  -2   2   5  262.84   61.58
   2   2  -4    2.41   12.70
   2  -2  -4    6.02    3.74
   2   2  -4  -26.93   15.56
  -2   2   4   10.69   17.94
  -2   2   4   13.16    8.14
   2   2  -4   12.39   11.68
   2   2  -4    4.02    5.52
  -2   2   4    5.87    2.61
  -2  -2   4    7.18   11.22
  -2  -2   4    3.77    5.71
  -2   2   4    5.72    8.39
   2  -2  -4   12.24   11.02
  -2   2   4   28.85   27.63
  -2  -2   4   10.22    6.54
   2  -2  -4    8.38   19.06
   2  -2  -4   15.69    6.77
  -2   2   4   15.28   12.99
   2   2  -4    3.51    8.00
  -2  -2   4   -0.39    2.89
  -2  -2   4    1.20    9.54
   2  -2  -3   90.70   36.36
  -2   2   3   82.00   23.58
   2  -2  -3  119.44   28.38
  -2  -2   3  116.03   27.66
  -2   2   3  121.38   37.70
   2   2  -3  125.02   29.18
  -2  -2   3  114.21   32.70
   2  -2  -3  125.87   14.78
   2   2  -3  114.35   29.39
  -2  -2   3  116.70   22.54
   2  -2  -3  114.61   31.60
   2   2  -3  149.54   33.04
   2   2  -3  109.72   31.51
  -2  -2   3  133.72   34.19
  -2   2   3  104.18   33.35
  -2   2   3  104.82   35.02
  -2  -2   3  117.54   25.82
  -2   2   3  108.72   29.85
   2   2  -3  110.40   26.57
   2   2  -3   90.97   29.69
  -2   2   3  118.95   15.56
  -2  -2   3  124.42   30.62
   2   2  -2   -4.94   12.20
  -2   2   2    1.57   16.73
  -2  -2   2   15.08    2.97
  -2  -2   2   11.39    7.86
  -2  -2   2   12.26    2.22
  -2   2   2    5.75   12.54
   2   2  -2  -15.23   18.13
  -2  -2   2  -11.13   14.99
  -2  -2   2   26.48   14.04
   2   2  -2  -15.51   18.15
   2   2  -2   15.77    4.59
  -2   2   2   11.14   13.60
   2  -2  -2  -56.70   36.64
  -2  -2   2  -21.28   24.48
  -2   2   2  -17.06   12.25
  -2  -2   2  -46.91   40.30
   2  -2  -2  -37.11   32.01
   2  -2  -2   37.51   24.03
   2  -2  -2   20.44    7.41
   2  -2  -2   20.02    4.99
   2   2  -2    8.46    5.77
   2   2  -2   29.59   12.36
  -2   2   2    3.80   12.71
  -2   2   2   -7.80   24.56
  -2  -2   1    3.70   33.74
  -2  -2   1    5.23   16.03
   2   2  -1   61.58   26.30
  -2   2   1  -24.84   20.98
   2  -2  -1   39.26   24.26
  -2  -2   1  -65.95   45.48
   2  -2  -1   -1.83   13.07
  -2  -2   1   39.30   11.27
  -2   2   1  -75.48   44.40
  -2   2   1 -120.73   57.16
  -2   2   1  -29.96   27.06
  -2   2   1   10.74    6.58
   2  -2  -1   18.38   23.33
   2  -2  -1  -48.17   31.16
   2   2  -1    0.04   21.03
  -2   2   1   10.68   18.00
   2   2  -1  -45.87   19.53
   2  -2  -1   18.29    2.34
   2   2  -1  -24.04   30.43
   2  -2  -1  -87.39   31.71
   2   2  -1   14.38   15.22
  -2  -2   1  -75.10   35.03
  -2  -2   0  166.31   23.69
  -2  -2   0  121.49   10.73
  -2  -2   0  243.81   36.34
  -2  -2   0  156.08   30.58
  -2   2   0  130.73   29.79
   2   2   0  182.19   38.96
   2  -2   0  203.53   27.04
  -2   2   0   38.39   30.99
  -2   2   0  120.89   11.19
   2   2   0  101.08   15.52
  -2   2   0  208.71   27.36
   2   2   0  175.08   42.55
   2  -2   0  205.94   30.39
   2   2   0   82.43    8.43
  -2   2   0  114.62   26.81
   2   2   0  197.45   33.05
   2  -2   1   85.02   19.97
  -2   2  -1   67.45   19.71
   2   2   1   97.12   31.19
  -2  -2  -1   42.23   16.97
   2  -2   1    8.19   31.18
  -2   2  -1   26.57    7.82
  -2  -2  -1   57.58   14.67
  -2  -2  -1   73.06   17.20
  -2   2  -1   32.27    9.38
  -2  -2  -1   21.96   15.02
   2   2   1   63.60   16.88
  -2   2  -1   82.12   16.53
   2   2   1   50.09   12.49
   2   2   1   13.05    5.73
  -2   2  -1   40.88   18.56
   2  -2   1   60.67   23.46
   2   2   1   32.42    9.50
   2   2   1   40.23   13.34
   2   2   1   48.31   11.38
   2  -2   2    6.53   10.77
   2  -2   2    5.67    9.98
  -2   2  -2    5.64   10.54
   2   2   2    8.01    9.11
   2   2   2   14.81    5.51
  -2   2  -2   18.20   12.66
   2   2   2   12.17    9.11
  -2   2  -2   17.69    9.21
  -2  -2  -2   17.92   11.16
   2  -2   2    2.51   11.73
  -2  -2  -2   -4.75   20.30
   2   2   2   20.22    8.68
   2  -2   2    4.00    4.88
  -2  -2  -2    9.89    5.19
  -2   2  -2    8.30    5.36
  -2   2  -2    7.22    8.52
   2   2   2    9.25    6.92
   2  -2   3   73.16   22.04
  -2   2  -3   92.83   32.43
   2   2   3   45.72   23.76
  -2   2  -3   93.16   24.48
  -2   2  -3   90.52   29.21
   2   2   3   96.64   35.60
   2  -2   3   82.70   35.10
  -2   2  -3   91.56   28.48
   2   2   4   22.16   17.23
  -2   2  -4    0.68    6.93
  -2   2  -4   -1.79    4.95
  -2   2  -4   44.74   21.53
  -2   2  -5   22.18   17.44
   2   2   5    1.57   18.07
  -2   2  -5   -3.16   10.74
   2   2   6  425.59   88.71
  -2   2  -6  460.78   70.26
  -2   2  -7   59.39   26.26
   2   4 -12  -38.64   26.25
   2   4 -12    8.34   29.21
   2   4 -11    3.91   14.04
   2   4 -11    5.31   30.78
   2   4 -10   28.61   31.45
   2   4 -10   26.20   26.86
  -2   4  10  -11.36   20.32
   2   4  -9   35.85   29.16
   2   4  -9   33.63   36.22
  -2   4   9   52.97   53.75
  -2   4   8  109.01   67.85
   2   4  -8  221.77   72.11
   2   4  -8   55.59   38.68
   2   4  -7   68.63   46.15
   2  -4  -7   23.58   19.66
  -2   4   7    1.87   12.33
   2  -4  -7   21.62   24.54
  -2   4   7   45.34   17.99
   2   4  -7   21.72   26.95
   2  -4  -6    5.22   27.06
   2   4  -6  -13.40   16.69
   2  -4  -6  -18.74   25.38
  -2  -4   6   42.88   38.06
  -2  -4   6  -15.60   38.86
  -2   4   6   22.56   39.13
   2   4  -6    0.16   12.66
  -2   4   6  -35.79   27.83
   2  -4  -6   12.75   24.64
  -2   4   6  -31.53   44.70
  -2   4   5    9.37   26.90
  -2   4   5   68.53   41.85
  -2  -4   5   -6.86   25.91
   2  -4  -5   11.13   38.27
  -2  -4   5  -19.57   28.70
   2  -4  -5  -24.39   27.53
   2   4  -5  -17.66    9.56
   2   4  -5   19.13   29.45
  -2   4   5  -15.43   13.36
   2  -4  -5   17.00   24.79
  -2   4   4  -66.47   44.02
  -2  -4   4   29.88   33.26
  -2   4   4   28.74   32.69
  -2  -4   4   -8.88   21.88
   2  -4  -4  -18.01   41.83
   2   4  -4  -13.73   21.15
   2   4  -4    2.23   12.67
   2  -4  -4    1.81   25.27
   2  -4  -4  -23.88   25.23
  -2   4   4   63.52   37.37
  -2  -4   3   19.19   15.22
   2  -4  -3  -40.78   38.90
   2   4  -3   -7.81   27.85
  -2   4   3    3.45   10.76
   2  -4  -3  -45.09   49.96
   2   4  -3   18.54   16.24
  -2  -4   3   15.58   37.80
  -2   4   3   23.23   36.32
  -2   4   3   95.27   54.25
   2  -4  -3   57.98   45.23
  -2   4   2  -36.69   27.05
   2   4  -2    9.05   14.80
  -2   4   2   -8.29   10.22
  -2   4   2  -12.75   21.83
  -2   4   2   73.65   59.21
   2  -4  -2   20.25   25.84
  -2  -4   2   -2.52   10.83
  -2  -4   2   -3.55   26.74
   2   4  -2   11.47   24.75
   2  -4  -2   -8.85   13.72
   2  -4  -2  -86.26   44.68
   2  -4  -1    8.72   36.28
  -2   4   1   37.83   32.95
   2  -4  -1   10.61   24.71
   2   4  -1    6.63   15.28
  -2  -4   1   16.21   16.28
   2  -4  -1  -10.67   33.61
   2   4  -1    9.39   13.56
  -2   4   1   12.52   10.49
  -2  -4   1   12.93   13.97
   2  -4  -1    9.55   12.51
  -2   4   1   -8.14   18.49
  -2   4   1   -2.60   19.12
   2   4   0   33.11   22.19
   2  -4   0   16.20   12.84
  -2   4   0  -17.16   22.85
   2  -4   0   88.81   56.96
  -2  -4   0   -0.11   25.59
   2   4   0   51.72   46.50
   2  -4   0   56.96   32.21
   2  -4   0   10.57   32.04
  -2  -4   0   84.90   47.10
  -2   4   0   55.79   37.95
  -2   4   0   22.01   23.86
  -2   4   0   11.87   24.61
  -2  -4  -1  -37.91   34.18
  -2   4  -1   -2.30   12.16
  -2   4  -1    4.63   31.41
   2  -4   1    6.09   34.07
  -2  -4  -1   16.49   19.82
   2  -4   1    1.93   21.85
  -2   4  -1   38.68   31.18
  -2   4  -1   45.22   32.93
  -2  -4  -1   51.13   29.72
   2   4   1   64.31   49.69
   2  -4   1   -2.45   23.89
   2   4   1   21.84   20.37
   2  -4   1    6.21   19.52
   2   4   2   10.05   24.83
   2  -4   2   11.01   14.62
  -2  -4  -2   -2.71   14.20
   2  -4   2   32.17   24.48
   2   4   2   18.02   17.01
  -2   4  -2   -7.26   24.40
  -2   4  -2    6.03   17.42
  -2   4  -2  -45.75   36.02
  -2  -4  -2   43.00   28.47
   2   4   2   22.88   27.20
   2  -4   2  -12.80   17.97
  -2  -4  -2   45.78   39.15
   2  -4   3   47.74   41.17
  -2   4  -3   -0.78   22.22
   2   4   3   18.30   27.46
  -2  -4  -3   -4.71   16.34
  -2   4  -3  -18.01   24.23
   2   4   3   20.70   23.44
  -2  -4  -3    4.99   11.50
  -2  -4  -3   15.78   24.18
   2   4   4  -49.11   56.09
  -2   4  -4    7.51    8.12
   2   4   4    1.92   14.32
   2  -4   4 -251.55   76.09
  -2  -4  -4   45.53   23.70
  -2   4  -4   24.83   36.62
  -2   4  -5   24.91   24.75
   2   4   5  -41.70   44.86
  -2   4  -5   23.93   26.52
   2   4   6   62.09   41.62
  -2   4  -6  -47.34   39.74
  -2   4  -6   28.88   22.02
  -2   4  -7  -12.72    8.81
   2   4   7   42.69   33.77
  -2   4  -7   18.31   25.86
  -2   4  -8    8.10   16.41
  -2   4  -8   24.84   27.73
   2   4   8   -9.25   18.04
  -2   4  -9   -5.27    7.34
  -2   4  -9   32.84   29.11
   2   4   9   -0.88   34.38
  -2   4 -10   -4.73   14.37
  -2   4 -10  -17.15   25.09
  -3  -1  11   20.71   13.88
  -3   1  11   -1.26   18.35
  -3   1  11   64.83   35.38
  -3  -1  10  197.36   54.59
  -3   1  10  262.63   76.78
  -3   1  10  182.24   52.24
   3   1 -10  218.43   47.10
  -3  -1  10  146.59   43.58
   3   1 -10  210.41   44.31
  -3  -1   9   -6.31    8.73
  -3  -1   9   20.63   16.42
  -3   1   9   19.41   17.49
   3   1  -9   21.55   17.13
   3   1  -9   29.57   18.56
  -3   1   9   27.71   13.33
  -3   1   9   21.56   22.03
   3   1  -8  431.04   64.63
  -3   1   8  481.89   81.32
  -3  -1   8  370.42   68.82
   3   1  -8  367.49   58.16
  -3   1   8  281.48   61.58
  -3  -1   8  367.89   67.04
  -3   1   8  359.53   66.75
  -3  -1   7  -24.25   25.98
  -3  -1   7  -43.57   27.70
   3   1  -7  -22.80   23.16
   3  -1  -7  -22.64   21.52
   3   1  -6   27.91   15.39
   3   1  -6   29.54   16.28
  -3  -1   6   29.97   14.56
   3   1  -6   23.73   13.12
  -3   1   6   18.69   10.86
   3  -1  -6    8.49    6.65
  -3   1   6   34.02   17.21
   3  -1  -6   25.90   10.98
   3   1  -6   56.71   23.24
  -3  -1   6   20.35    6.93
  -3  -1   6   26.34   14.38
  -3   1   6   15.69   11.50
  -3   1   6   32.61   15.98
  -3   1   5   53.32   22.58
  -3   1   5   45.11   17.53
   3   1  -5   34.52   15.09
   3  -1  -5   34.33   15.65
   3   1  -5   38.60   16.35
  -3   1   5   46.34   16.50
  -3  -1   5   37.77   15.46
  -3  -1   5   25.20   13.42
  -3   1   5   31.14   18.10
  -3   1   5   41.63   19.90
   3   1  -5   33.37   15.08
  -3  -1   5   41.78   16.65
  -3  -1   5   68.38   25.94
   3  -1  -5   39.97   15.74
   3  -1  -5   47.52   24.25
   3   1  -5   33.45   14.22
   3   1  -5   35.33   12.93
   3   1  -4 1272.25   84.66
  -3   1   4 1355.11  108.63
  -3  -1   4 1312.95   92.19
   3   1  -4 1202.96   87.00
   3   1  -4 1374.98   88.73
   3  -1  -4 1429.96  103.55
  -3   1   4 1300.45  100.37
  -3  -1   4 1272.47   85.52
  -3  -1   4 1279.89   90.20
  -3   1   4 1326.22   84.46
  -3   1   4 1496.18   87.04
   3  -1  -4 1347.00  108.02
   3  -1  -4 1352.12   84.70
  -3  -1   4 1297.36   77.53
   3   1  -4 1336.75   92.09
  -3   1   4 1330.23   98.23
  -3  -1   4 1181.74   82.53
   3   1  -4 1326.85   80.07
  -3   1   3  503.06   50.58
  -3   1   3  532.09   64.30
   3  -1  -3  489.47   55.06
   3   1  -3  504.23   50.24
  -3  -1   3  477.35   47.37
   3   1  -3  487.57   51.17
  -3  -1   3  489.38   52.32
  -3   1   3  559.26   46.83
  -3   1   3  504.15   55.92
   3   1  -3  502.85   29.31
   3  -1  -3  515.45   44.13
  -3   1   3  476.88   57.18
  -3  -1   3  501.43   47.36
   3   1  -3  494.23   46.73
  -3  -1   3  479.41   51.13
   3  -1  -3  513.74   61.14
   3   1  -3  518.59   52.86
   3   1  -3  458.33   45.10
  -3  -1   3  498.66   46.58
  -3   1   2 4212.39  168.72
  -3  -1   2 4109.09  122.49
   3   1  -2 3923.72   95.96
  -3   1   2 4039.01  159.05
   3   1  -2 3991.03  135.50
   3   1  -2 4092.54  145.84
  -3  -1   2 4001.18  141.68
   3  -1  -2 4064.25  154.07
   3   1  -2 4241.04  100.45
   3  -1  -2 4146.15  100.59
  -3   1   2 4675.18  116.94
   3   1  -2 4096.41  134.23
  -3  -1   2 4240.34  137.00
  -3  -1   2 3861.53  103.09
   3  -1  -2 4185.53  141.30
  -3  -1   2 3712.51  136.12
   3  -1  -2 4521.94  114.90
   3   1  -2 3740.48  115.49
   3   1  -2 4172.41  141.81
  -3   1   2 4176.42  142.71
  -3   1   2 4395.78  149.35
  -3   1   1 3954.20  160.85
   3   1  -1 3599.65  105.71
  -3  -1   1 3621.50  102.85
  -3   1   1 3772.64  107.31
  -3   1   1 3790.60  151.11
   3  -1  -1 3923.70  139.53
   3   1  -1 3773.47  129.85
   3   1  -1 3653.68  133.66
  -3  -1   1 3581.84  127.28
  -3  -1   1 3777.80  135.43
   3   1  -1 3651.85  127.52
  -3   1   1 3756.28  136.96
  -3   1   1 3764.91  133.31
   3  -1  -1 3693.28  110.28
   3  -1  -1 3672.36  145.69
   3   1  -1 3756.62  138.14
  -3  -1   1 3917.22  129.28
   3   1  -1 3427.65  110.42
  -3   1   0 4838.02  171.12
   3   1   0 4839.28  152.32
   3  -1   0 4721.64  168.11
  -3   1   0 4798.02  136.45
  -3   1   0 4930.95  151.00
   3   1   0 4810.10  148.97
  -3   1   0 4802.47  162.57
   3   1   0 4834.52  165.51
  -3  -1   0 5044.67  148.90
  -3  -1   0 4501.77  141.62
   3  -1   0 4991.01  162.31
  -3   1   0 5195.81  184.69
   3   3 -13   12.57   16.19
  -3  -3  13  -38.37   40.83
  -3   3  13  -14.47   39.03
  -3   3  13   61.00   39.47
   3   3 -13  -42.60   39.27
  -3   3  12  -25.91   28.91
   3   3 -12   -9.32   10.79
  -3   3  12   10.65   16.34
  -3  -3  12   29.36   13.15
   3   3 -12    1.38   20.80
  -3   3  11    2.34   39.07
   3   3 -11   97.02   44.53
   3   3 -11   68.72   36.11
  -3  -3  11   99.72   53.64
  -3   3  11  123.68   46.62
   3   3 -10  106.78   42.28
   3   3 -10   93.05   32.91
  -3   3  10  110.31   62.61
   3   3 -10  133.21   54.90
  -3   3  10  152.28   57.36
  -3  -3  10   64.14   39.16
   3   3  -9  -16.19   23.83
   3   3  -9   37.53   33.37
  -3   3   9  -35.20   31.00
  -3  -3   9   -0.83   10.49
  -3   3   9    9.57   21.68
   3   3  -9  -32.58   21.45
  -3   3   8  -63.93   51.39
   3   3  -8    9.38   10.22
   3  -3  -8  -37.51   36.14
  -3  -3   8    1.46   19.76
   3   3  -8    9.84   18.65
   3   3  -8  -48.08   36.45
  -3   3   7  -18.89   42.11
   3  -3  -7  111.94   51.88
   3   3  -7   14.14   12.33
  -3   3   7    7.17   28.02
  -3  -3   7  104.83   44.66
  -3   3   7   30.50   24.54
  -3  -3   7  130.71   58.04
  -3  -3   7   52.99   38.50
   3   3  -7   -2.84   21.21
  -3  -3   7   27.76   25.60
  -3   3   7   63.49   45.84
   3   3  -7   20.64    8.18
  -3  -3   6   19.61   13.44
  -3  -3   6   24.50   11.37
  -3   3   6   21.57   11.91
  -3   3   6  -31.25   32.06
   3   3  -6    8.63   12.34
  -3   3   6  -91.74   54.99
   3  -3  -6   32.42    9.94
  -3  -3   6   17.96   14.20
  -3  -3   6   48.39   31.07
   3   3  -6  -29.61   29.37
   3   3  -6  -31.48   29.60
  -3   3   6  -16.11   26.96
   3  -3  -6  -15.70   30.93
   3   3  -6   37.60   24.94
  -3   3   5   58.93   43.43
   3   3  -5   29.66   29.07
   3  -3  -5   33.91   31.08
   3  -3  -5   43.63   30.86
   3   3  -5   48.17   28.90
   3   3  -5   -0.04   20.06
  -3  -3   5   -5.09   14.85
   3   3  -5    7.03   16.74
  -3   3   5   35.37   23.82
  -3   3   5   23.55    9.62
  -3  -3   5   43.46   27.98
  -3  -3   5   21.81   10.82
  -3  -3   5   24.55   21.79
   3  -3  -5   69.57   32.55
  -3   3   5   17.27   17.09
   3   3  -4    3.63   11.49
   3  -3  -4   42.77   34.80
  -3   3   4   46.21   34.73
  -3  -3   4   28.61   17.32
   3   3  -4    7.12    9.57
  -3   3   4   18.00   14.37
  -3  -3   4   -3.88   16.24
   3  -3  -4    1.44   15.35
   3   3  -4   15.38   28.41
  -3   3   4   30.35   23.83
   3  -3  -4    0.32   10.44
  -3  -3   4   31.15   21.22
  -3   3   4    2.11   14.64
   3  -3  -4    8.73   13.40
   3   3  -4   28.13   18.64
  -3  -3   4   44.03   33.41
   3  -3  -4   17.67   23.96
  -3   3   3  -10.88   32.70
  -3   3   3   53.39   25.94
   3  -3  -3   42.50   22.99
  -3  -3   3   28.14   19.70
   3   3  -3   62.56   25.41
  -3   3   3   24.52   23.11
  -3  -3   3   18.59   13.01
  -3   3   3   33.74   28.10
   3  -3  -3   20.51   15.78
   3   3  -3   62.56   32.77
   3   3  -3   46.48   24.00
   3  -3  -3   56.47   32.13
   3   3  -3   54.64   34.49
   3  -3  -3   25.60   13.83
  -3  -3   3   24.10   32.32
  -3   3   3   33.99   21.02
  -3  -3   3   38.92   24.17
  -3   3   2   -1.51   20.23
   3  -3  -2    5.12   14.07
  -3   3   2   11.85   28.38
   3   3  -2   19.10   16.12
   3   3  -2   -2.33    5.65
   3  -3  -2   -7.68   35.69
  -3  -3   2  -12.67   13.09
  -3  -3   2  -23.96   15.55
   3   3  -2   -5.68   26.62
  -3  -3   2   -9.01   24.58
   3  -3  -2   -2.48   10.86
  -3   3   2   16.97   19.05
  -3  -3   2   18.10   18.66
   3  -3  -2   -8.70   12.55
  -3   3   2   28.48   18.79
   3   3  -2   -8.52   15.06
  -3  -3   2   -1.66    7.18
   3   3  -2    2.39   11.34
   3   3  -1   55.88   27.98
   3  -3  -1   56.62   25.85
   3   3  -1   57.01   33.02
   3  -3  -1   80.78   36.00
  -3  -3   1   58.13   29.21
   3   3  -1   58.17   26.61
  -3   3   1   57.12   21.32
  -3  -3   1   50.91   23.88
   3  -3  -1   50.91   28.42
  -3   3   1   80.04   47.75
  -3   3   1   82.58   34.69
  -3  -3   1   83.11   37.95
   3   3  -1   68.30   36.71
  -3   3   1   62.36   29.98
   3   3  -1   55.61   24.72
   3  -3  -1   41.74   24.33
  -3  -3   1   62.72   23.30
  -3  -3   1   67.45   35.42
  -3  -3   1   74.94   28.83
   3   3  -1   47.48   21.83
   3  -3   0  -14.35   15.68
   3   3   0   30.71   22.95
   3   3   0    0.16    5.39
  -3  -3   0   10.35   19.15
  -3  -3   0   21.84   15.65
  -3   3   0    6.86   16.55
   3   3   0   20.99   15.73
  -3   3   0   17.63   14.09
  -3   3   0   17.12    8.50
   3   3   0   -0.78   26.06
  -3   3   0  -24.96   20.34
   3   3   0   -6.27   22.18
  -3  -3   0    7.55   23.77
   3   3   0   10.26    5.99
   3  -3   0   37.33   21.62
   3  -3   0   -7.88   14.24
  -3   3  -1   40.93   25.33
   3   3   1  -13.89   22.85
   3  -3   1    7.29   24.01
   3   3   1   -5.16   14.08
   3  -3   1   22.56   20.86
   3   3   1   -0.53    5.98
  -3   3  -1   16.20   17.24
   3  -3   1   -6.25   17.46
  -3   3  -1  -12.19   18.99
  -3  -3  -1   27.70   25.39
  -3   3  -1    0.12   14.96
   3   3   1   11.96   18.70
  -3  -3  -1  -21.36   23.91
  -3   3  -2  140.56   48.07
   3   3   2  168.59   53.94
   3  -3   2  156.64   48.51
  -3   3  -2   81.88   33.49
  -3  -3  -2  131.36   36.13
   3  -3   2  136.14   47.24
  -3   3  -2  132.66   39.01
   3   3   2   92.50   33.31
  -3   3  -2  153.38   51.38
  -3   3  -3   -9.29    8.21
  -3   3  -3  -20.27   28.17
   3   3   3    8.56   23.34
   3  -3   3    1.24   15.12
  -3  -3  -3    1.50   10.78
  -3   3  -3   -8.45    8.39
   3   3   3   -4.97   23.26
  -3   3  -4   54.80   24.79
   3   3   4   40.24   25.05
  -3  -3  -4   49.18   26.01
  -3   3  -4   81.26   45.01
  -3   3  -4   63.22   26.77
  -3   3  -5  -13.04   28.94
  -3   3  -5   13.20    5.08
  -3   3  -5   34.82   35.04
   3   3   5  -16.66   30.58
  -3   3  -5   26.68   23.03
  -3  -3  -5   59.48   25.32
  -3   3  -6   47.50   28.14
   3  -3   6   56.70   15.84
  -3   3  -6   23.09   14.39
   3   3   6   91.65   50.85
  -3  -3  -6   33.91   14.94
  -3   3  -6   79.21   33.99
  -3   3  -6   65.79   26.01
  -3   3  -7    6.82   11.24
   3  -3   7    0.08   15.25
  -3   3  -7   23.35   16.79
  -3   3  -7   10.06    6.26
  -3   3  -7  -27.86   20.27
   3   3   7   26.52   36.50
   3   3   8   80.00   41.33
  -3   3  -8   78.97   42.64
   3   5  -7   24.36   35.48
   3   5  -6   -1.03   12.46
  -3   5   6   18.25   42.88
   3   5  -6   12.81   35.94
   3   5  -5  -10.89   30.99
  -3   5   5    1.12   21.58
  -3  -5   5    9.77   32.92
   3   5  -5  -21.38   33.66
  -3  -5   4   24.94   34.61
   3   5  -4   18.58   22.42
   3   5  -4   -7.29   24.50
  -3   5   4  -49.55   29.19
   3   5  -3    7.96   30.95
  -3  -5   3    4.92   29.72
  -3   5   3    8.95   13.14
   3   5  -3    5.58   33.63
  -3  -5   2  -24.72   32.46
   3   5  -2  -32.00   32.65
  -3   5   2  -20.35   23.55
   3   5  -2   23.89   17.43
  -3   5   2 -119.39   67.70
   3   5  -1  -14.71   32.72
  -3   5   1  -41.11   38.92
  -3  -5   1  -11.55   23.29
  -3  -5   0   40.78   42.03
  -3   5   0   22.56   25.17
   3   5   0   -4.69   27.06
  -3   5  -1  -11.16   13.62
  -3  -5  -1  -31.49   22.15
   3   5   1   40.97   32.72
  -3   5  -2   56.50   52.03
   3   5   2   14.16   37.87
  -3   5  -3   91.84   54.92
  -3   5  -3   36.63   38.42
   3   5   3  -41.84   31.70
  -3   5  -4   25.03   19.17
  -3   5  -4   -3.29   18.10
  -3   5  -5  -43.01   39.81
  -3   5  -6  -67.36   46.93
  -4   0  12  383.52  100.32
  -4   0  11   44.85   41.66
  -4   0  10   21.91   25.25
  -4   0   9   -1.36   13.55
  -4   0   9   16.02   13.04
  -4   0   8   59.47   13.13
  -4   0   8  105.52   29.03
  -4   0   7   23.37   16.18
  -4   0   7   -7.87   13.35
   4   0  -7   -5.43    8.35
   4   0  -7   22.22   18.99
  -4   0   7   -7.42    6.22
   4   0  -7   -4.66    8.97
   4   0  -6 1055.69   93.98
  -4   0   6 1191.20   90.92
   4   0  -6 1180.22   85.30
   4   0  -6 1117.73   91.87
   4   0  -6 1224.62   84.36
   4   0  -6 1095.40   68.51
  -4   0   6 1198.61  102.77
  -4   0   6 1088.18   94.35
  -4   0   6 1175.77   82.65
   4   0  -5    5.01    6.65
  -4   0   5   -1.58    6.04
  -4   0   5    4.46    6.54
  -4   0   5   -0.09    6.25
   4   0  -5    4.45    5.39
   4   0  -5   -1.94    4.24
   4   0  -5    0.85    2.95
   4   0  -5    1.66    4.29
  -4   0   5   -5.17    7.97
  -4   0   5   -7.20    7.25
  -4   0   4 2838.13  109.81
   4   0  -4 2905.82  104.52
  -4   0   4 2795.47  122.26
  -4   0   4 2582.68   98.14
   4   0  -4 2707.48  106.57
   4   0  -4 2804.01  108.26
   4   0  -4 2542.20  115.24
  -4   0   4 2747.48  101.41
  -4   0   4 2560.19  113.17
   4   0  -4 2620.66  118.68
  -4   0   4 2745.86   80.57
   4   0  -3    0.06    1.88
  -4   0   3    2.29    1.32
   4   0  -3    5.67    6.25
  -4   0   3   14.91    8.19
   4   0  -3    8.92    6.25
  -4   0   3    6.05    6.45
   4   0  -3    8.41    6.76
  -4   0   3    1.36    4.44
  -4   0   3    5.31    8.16
  -4   0   3    4.74    7.69
  -4   0   2  231.83   24.54
   4   0  -2  230.82   26.21
  -4   0   2  223.80   25.91
   4   0  -2  249.72   27.71
  -4   0   2  234.41   30.75
  -4   0   2  229.11   25.97
   4   0  -2  185.42   21.98
   4   0  -2  231.21   29.80
  -4   0   2  223.13   28.20
  -4   0   2  206.14   24.55
  -4   0   1   -0.86    2.66
  -4   0   1   -2.11    3.50
  -4   0   1   -0.87    2.81
   4   0  -1   -3.01    6.24
   4   2 -14    5.46   18.10
  -4  -2  14  -15.42   16.73
  -4   2  14  -12.82   20.99
  -4   2  13   15.61   24.28
  -4  -2  13   63.10   38.12
   4   2 -13   71.42   30.10
  -4   2  13    8.86   16.12
   4   2 -13  113.26   44.40
  -4  -2  13   15.06   14.65
  -4   2  13   92.15   42.61
  -4   2  12   39.09   24.68
   4   2 -12   58.47   31.62
   4   2 -12   82.32   38.20
  -4   2  12   59.55   34.90
  -4  -2  12   35.44   22.73
  -4   2  12   46.37   30.80
  -4  -2  12    3.92    9.22
  -4  -2  11   59.80   44.99
   4   2 -11   69.66   38.87
  -4  -2  11  113.57   57.79
  -4   2  11   30.33   34.87
  -4   2  11   74.50   43.40
   4   2 -11  116.86   56.16
  -4   2  11   54.31   57.21
  -4  -2  10   25.05   20.39
  -4   2  10   36.65   23.45
  -4  -2  10   36.58   24.46
   4   2 -10   40.28   27.12
   4   2 -10   50.50   25.38
   4   2 -10   63.80   30.52
  -4   2  10   30.57   23.02
  -4   2  10   -2.22   14.93
  -4  -2   9   79.12   37.57
   4   2  -9   95.93   39.00
  -4   2   9   88.84   33.36
  -4   2   9   32.99   16.20
  -4  -2   9   87.37   33.40
  -4   2   9   64.82   35.19
   4   2  -9   59.58   26.20
   4   2  -9   93.31   37.28
  -4   2   8  -16.33   26.63
   4   2  -8   12.45   14.90
   4  -2  -8   38.01   42.32
   4   2  -8   -6.67   12.08
  -4  -2   8  -30.56   17.95
   4   2  -8  -11.62   15.12
  -4   2   8    8.50   17.44
  -4   2   8   -6.98   17.17
  -4  -2   8  -24.94   26.79
   4  -2  -8   22.28   22.98
   4   2  -8  -23.81   21.68
  -4   2   8  -10.41   30.76
  -4  -2   7  237.43   52.34
  -4  -2   7  201.97   46.18
   4   2  -7  200.78   45.71
  -4   2   7  202.84   50.11
   4   2  -7  179.06   45.15
  -4  -2   7  241.48   56.35
  -4   2   7  191.02   54.10
   4   2  -7  238.94   54.02
  -4   2   7  246.93   58.43
  -4   2   7  232.50   45.80
  -4  -2   7  209.37   54.53
   4  -2  -7  226.47   64.98
   4  -2  -7  190.74   50.87
  -4   2   7  247.06   71.23
   4   2  -7  195.29   45.67
  -4   2   6   23.32   23.79
  -4  -2   6    8.42   10.68
   4   2  -6   23.68   17.21
  -4   2   6   37.01   17.22
  -4   2   6    0.54   14.08
  -4  -2   6   18.82    9.58
   4  -2  -6   29.33   33.35
   4   2  -6    7.71   13.48
   4  -2  -6    5.33   20.27
  -4  -2   6   26.87   25.20
   4   2  -6   22.68   16.83
  -4  -2   6   12.49    6.43
  -4  -2   6   15.82   13.94
   4   2  -6    0.97    9.25
  -4   2   6   42.43   24.24
  -4   2   6   -0.28    6.05
  -4   2   5  790.80  110.46
   4   2  -5  647.55   79.05
  -4   2   5  756.85   68.73
  -4  -2   5  730.11   90.38
   4   2  -5  691.04   82.12
  -4  -2   5  755.41   84.37
   4  -2  -5  761.86   64.73
   4  -2  -5  723.89  101.74
  -4  -2   5  720.24   87.51
   4  -2  -5  632.53   84.55
  -4   2   5  623.35   85.93
  -4   2   5  665.05   95.51
   4   2  -5  691.02   87.91
   4   2  -5  719.80   77.14
  -4  -2   5  638.55   76.74
   4   2  -5  645.79   77.52
  -4   2   5  641.57   83.37
  -4  -2   5  672.33   72.08
  -4   2   4 1427.29  141.54
   4   2  -4 1394.55  113.63
  -4   2   4 1453.05  123.81
  -4  -2   4 1479.43   96.33
  -4   2   4 1628.84   86.65
  -4  -2   4 1312.54   81.50
   4   2  -4 1408.66   98.51
  -4  -2   4 1383.92  120.07
   4   2  -4 1324.09   88.57
   4   2  -4 1512.78   89.19
  -4  -2   4 1278.30   85.53
   4   2  -4 1430.52  114.48
  -4  -2   4 1483.01  121.70
   4  -2  -4 1613.77  129.44
   4  -2  -4 1506.70  146.61
   4  -2  -4 1641.52   94.94
   4   2  -4 1385.13  116.17
  -4  -2   4 1480.90  118.09
  -4   2   4 1482.17  137.38
  -4   2   4 1370.71   87.46
   4  -2  -4 1563.83   94.16
  -4   2   4 1444.38  119.78
   4   2  -4 1469.73  122.19
  -4  -2   4 1431.60  109.21
   4  -2  -4 1461.61  121.36
  -4  -2   3 1050.19  102.20
   4   2  -3 1232.32  101.36
  -4  -2   3 1174.72   77.68
   4  -2  -3  995.73  107.24
  -4  -2   3 1115.75   98.16
   4   2  -3 1147.10   98.84
   4   2  -3 1105.40   80.36
  -4  -2   3 1113.79   91.51
  -4  -2   3 1143.73   85.18
   4  -2  -3 1287.96  133.77
  -4   2   3 1133.23   81.25
   4   2  -3 1163.83  104.80
  -4   2   3 1206.89  118.66
  -4   2   3 1299.44   69.11
  -4  -2   3 1171.73  104.67
   4  -2  -3 1186.12   70.15
   4   2  -3 1102.57   79.07
   4   2  -3 1213.05   84.92
   4  -2  -3 1236.01  107.67
  -4  -2   3 1105.24   75.20
   4   2  -3 1231.39  109.52
   4  -2  -2  100.62   27.41
  -4   2   2  119.35   33.21
  -4   2   2  130.36   28.54
   4  -2  -2  124.61   37.52
   4   2  -2  112.42   30.74
  -4  -2   2  103.85   24.99
  -4  -2   2  100.58   26.44
  -4   2   2  125.01   36.08
  -4   2   2  118.76   35.45
   4  -2  -2  111.11   18.72
   4  -2  -2  109.45   26.06
  -4  -2   2  106.57   30.73
   4  -2  -2  116.65   33.88
  -4  -2   2  117.35   31.10
   4   2  -2   99.66   22.08
  -4  -2   2  142.99   31.45
   4   2  -2  122.07   33.04
  -4  -2   2  132.29   24.55
   4   2  -2   99.11   28.67
   4   2  -2  114.76   29.73
  -4   2   2  125.25   39.63
   4   2  -2  102.76   25.92
   4   2  -2  111.59   27.19
  -4   2   1  961.95   46.88
  -4   2   1  953.55   97.43
   4  -2  -1  920.37   49.88
  -4  -2   1  909.19   89.79
   4   2  -1  897.33   83.30
  -4   2   1  864.67   76.97
   4   2  -1  829.08   58.18
   4   2  -1  930.60   85.02
  -4  -2   1  884.37   80.25
  -4  -2   1  904.77   77.71
  -4  -2   1  857.81   88.17
   4  -2  -1  939.38   82.01
  -4   2   1  911.09   83.79
   4   2  -1  863.86   84.92
  -4   2   1  849.72   98.61
   4  -2  -1  965.84  101.81
   4   2  -1  985.17   99.03
   4  -2  -1  867.31   92.24
   4  -2  -1  842.60   48.62
  -4   2   1  945.82  107.35
   4   2  -1  927.05   94.33
   4   2  -1  775.16   78.32
  -4   2   0    4.84    4.00
  -4   2   0  -18.84   18.70
   4   2   0    5.31    8.58
   4  -2   0   11.77    6.39
   4   2   0    1.85    6.93
   4  -2   0   16.31   14.82
  -4  -2   0    9.81   11.11
   4   2   0   17.74   10.77
  -4   2   0   16.36   14.13
   4  -2   0   20.56   18.21
  -4   2   0    5.71    9.10
  -4  -2   0   13.80   12.87
   4   2   0   24.90   24.42
   4   2   0    6.09    3.69
  -4   2   0   19.44   12.14
  -4  -2   0   18.40   15.89
  -4   2  -1   53.88   25.95
  -4   2  -1   48.55   22.26
   4   2   1   49.83   18.39
  -4  -2  -1   52.60   17.87
   4   2   1   50.92   28.54
   4  -2   1   29.23   15.32
   4   2   1   32.78    9.69
  -4   2  -1   68.45   29.86
  -4  -2  -1   39.20   18.85
  -4   2  -1   63.08   30.29
   4  -2   1   40.27   19.15
  -4  -2  -2   -8.70    7.83
   4   2   2    8.57    9.87
   4   2   2  -11.23   13.78
   4  -2   2    5.60   17.77
  -4   2  -2   -1.87    3.77
  -4   2  -2    8.38   20.59
  -4   2  -2  -10.62   14.15
  -4   2  -3   67.67   29.96
  -4   2  -3   18.43   20.67
   4   2   3   87.54   43.11
  -4   2  -3   48.53   21.05
  -4   2  -4  760.56   85.63
  -4   2  -5   -8.08   11.00
   4   4 -13    6.60   26.27
   4   4 -12   14.91   27.74
   4   4 -12    9.83   20.00
   4  -4 -11  -25.23   36.97
   4   4 -11  -29.94   32.00
  -4  -4  11    4.08   26.68
   4   4 -11  -42.46   28.95
   4   4 -10   83.46   48.78
  -4   4  10   -7.25   26.75
   4  -4 -10   -5.99   17.02
   4   4 -10   29.88   35.75
   4   4  -9    0.74   12.57
  -4   4   9  -38.60   18.40
   4   4  -9    5.38   15.29
   4   4  -9  -14.26   18.53
   4  -4  -9    6.91   35.17
  -4   4   8  -66.64   50.33
  -4   4   8   -3.48   20.07
   4  -4  -8   52.36   62.32
  -4   4   8   -3.57   43.87
   4   4  -8   -2.01   28.13
   4  -4  -8  -27.31   13.09
   4  -4  -8   37.12   31.52
   4   4  -8  -10.79   14.85
   4   4  -7  108.59   56.65
  -4  -4   7    3.29   31.56
   4  -4  -7  -19.10   39.62
  -4   4   7   52.00   43.58
   4  -4  -7   28.15   23.27
   4   4  -7   75.09   45.44
  -4   4   7   26.76   32.11
  -4  -4   7   58.17   38.86
   4  -4  -7   36.05   22.36
  -4   4   7   43.89   34.87
  -4   4   6   69.66   35.77
  -4  -4   6   65.27   48.57
  -4   4   6   64.02   44.49
   4  -4  -6   -5.95   35.85
   4   4  -6   85.33   49.86
   4  -4  -6  102.92   59.76
   4   4  -6   41.05   11.00
  -4  -4   6   32.94   33.79
   4  -4  -6   18.09   14.71
   4   4  -5   -6.35   25.32
  -4   4   5   27.56   32.27
  -4   4   5    2.92   18.05
   4  -4  -5   -6.27   27.03
   4  -4  -5  -49.11   40.26
  -4  -4   5    1.45   10.57
   4  -4  -5    7.87   17.94
   4   4  -5   56.27   37.40
  -4   4   5    0.45   41.33
  -4  -4   5   26.97   24.44
   4  -4  -4   63.63   40.18
  -4   4   4   26.15   17.80
  -4   4   4  -10.26   24.98
  -4   4   4   -3.94   24.21
   4   4  -4  -18.58   29.01
  -4  -4   4    8.08   25.81
  -4  -4   4   47.86   37.45
   4   4  -4   68.11   46.44
   4  -4  -4  -16.33   32.17
   4  -4  -4   -0.26   26.68
  -4  -4   3  -46.53   37.64
   4  -4  -3    3.45   14.76
  -4   4   3  -26.56   40.35
   4   4  -3    8.86   24.28
   4  -4  -3   59.96   34.17
   4  -4  -3  355.49  105.93
  -4  -4   3   10.57   18.64
  -4   4   3  -43.90   39.26
  -4   4   3  -19.65   25.63
   4   4  -3   -2.81   16.85
  -4   4   2  -40.51   41.31
   4   4  -2  -27.34   25.30
   4  -4  -2   40.85   37.11
  -4   4   2  -50.44   47.77
  -4  -4   2   49.63   36.19
   4  -4  -2   21.65   25.90
  -4   4   2   28.49   18.42
   4  -4  -2    9.92   12.47
   4   4  -2  -10.21   21.24
  -4  -4   2  -17.20   30.43
  -4   4   1  -16.14   35.48
   4  -4  -1  -13.74   15.10
  -4   4   1  -14.57   22.55
  -4  -4   1    1.61   20.32
   4  -4  -1  -35.83   44.57
   4   4  -1    9.61   11.38
   4  -4  -1  -42.88   25.55
  -4  -4   1  -23.47   31.10
   4   4  -1   68.47   35.87
  -4   4   1  -18.10   15.35
   4  -4   0   16.07   29.74
   4  -4   0   27.37   24.86
  -4  -4   0   15.22   19.79
   4  -4   0  -26.19   39.42
  -4   4   0   40.16   23.38
  -4  -4   0   24.78   14.81
  -4   4   0   31.95   36.91
  -4   4   0   47.21   46.25
  -4   4   0  -17.35   38.61
   4   4   0   15.69   35.34
   4  -4   1   22.23   32.86
  -4   4  -1   22.33   31.55
  -4   4  -1   24.98   25.96
  -4   4  -1   19.82   36.20
   4  -4   1  -23.71   18.92
  -4  -4  -1  -26.40   24.73
   4  -4   1  -38.14   46.83
  -4  -4  -1   -4.83   17.77
  -4   4  -1  -27.36   34.66
   4   4   1   15.65   22.25
  -4  -4  -2   -5.77   21.64
  -4  -4  -2   37.20   26.23
  -4   4  -2   22.86   30.14
   4   4   2   14.57   17.28
   4  -4   2   -7.72   34.90
  -4   4  -2    9.19   14.79
  -4   4  -2   17.34   26.45
   4   4   3   -8.08   27.05
  -4   4  -3   22.29   29.47
  -4   4  -3   -8.25   27.91
   4  -4   3   27.63   38.36
  -4  -4  -3    2.43   11.97
  -4   4  -3  -21.75   22.16
   4   4   3   43.91   30.17
  -4   4  -4   27.24   29.39
  -4  -4  -4   12.72   18.90
  -4   4  -4   46.79   34.54
   4   4   4  107.61   58.68
  -4   4  -5   32.12   29.15
  -4   4  -5   62.26   39.72
   4   4   5   12.18   18.86
  -4  -4  -5   62.23   34.23
   4   4   6  -63.23   53.08
  -4   4  -6  -51.84   33.91
  -4  -4  -6   62.30   41.19
  -4   4  -6   27.20   11.98
  -4   4  -7  -16.59   22.21
   4   4   7   10.70   22.38
  -4   4  -7  -23.33   26.03
  -4   4  -8   -5.16    9.01
   4   4   8   45.48   49.52
  -4   4  -8   -2.79   22.43
  -5  -1  14   14.97   20.01
  -5  -1  14   23.10   32.06
  -5   1  14  -31.61   57.54
   5   1 -14   63.80   31.29
  -5   1  14   58.93   35.73
  -5   1  13   55.32   33.31
  -5  -1  13  103.40   58.33
  -5   1  13  247.48   95.56
  -5  -1  13  109.10   57.38
   5   1 -13   67.37   37.65
   5   1 -13   50.48   32.85
  -5  -1  13   49.56   52.32
  -5   1  13   76.70   47.00
  -5   1  12  162.05   53.69
  -5  -1  12  146.97   49.31
  -5   1  12  283.92   76.44
  -5  -1  12  158.60   57.27
   5   1 -12  205.13   50.49
   5   1 -12  194.70   49.17
  -5  -1  12  239.86   71.85
  -5   1  12  193.43   64.53
   5   1 -11   20.93   11.64
  -5   1  11    7.50   15.14
  -5  -1  11    8.50   11.74
  -5  -1  11   26.57   19.50
  -5   1  11   76.44   34.59
   5   1 -11   62.07   30.58
  -5  -1  11   41.12   27.36
  -5   1  11   67.89   33.93
  -5  -1  10  171.37   51.57
  -5   1  10  238.15   55.52
  -5  -1  10  161.08   52.46
  -5   1  10  142.10   44.15
   5   1 -10  200.05   49.84
   5   1 -10  200.23   43.80
  -5  -1  10  232.42   59.24
  -5   1  10  179.67   51.94
   5  -1  -9  357.67   50.67
  -5   1   9  314.37   53.20
   5   1  -9  354.23   62.08
  -5   1   9  283.55   59.93
  -5  -1   9  255.68   63.00
   5   1  -9  329.46   58.33
   5  -1  -9  219.92   57.27
  -5  -1   9  268.03   55.84
  -5  -1   9  275.79   59.73
  -5   1   9  288.24   66.99
  -5  -1   9  288.96   56.52
  -5   1   9  288.55   65.23
   5  -1  -8  275.85   39.68
   5   1  -8  241.58   47.88
  -5   1   8  302.93   47.57
  -5   1   8  219.95   50.01
  -5   1   8  279.16   58.11
  -5  -1   8  238.90   54.44
   5   1  -8  207.19   45.25
  -5  -1   8  230.40   47.94
   5  -1  -8  188.38   47.44
   5   1  -8  246.72   37.28
  -5  -1   8  218.55   52.07
  -5   1   8  244.52   54.85
   5   1  -8  234.38   45.52
   5  -1  -8  200.50   52.81
   5  -1  -8  200.45   48.76
   5   1  -8  212.78   48.84
  -5  -1   8  218.09   44.75
  -5   1   8  215.07   53.72
  -5   1   7   -8.71   10.98
   5  -1  -7   -7.13    9.08
   5   1  -7    6.90    5.44
   5   1  -7    5.31   14.19
  -5   1   7    5.61    5.76
   5   1  -7   -2.05    4.22
   5   1  -7  -11.50   16.41
  -5   1   7  -28.50   24.15
   5  -1  -7  -13.89   19.85
   5  -1  -7   -4.70   13.56
  -5  -1   7   -5.61   11.59
   5   1  -7  -16.81   17.96
  -5  -1   7    5.24   13.56
  -5   1   7   -1.25   10.31
   5  -1  -7   -8.26   15.41
  -5  -1   7  -16.33   15.03
  -5  -1   7   -7.27   16.17
  -5   1   7   -1.43   16.35
  -5  -1   7    4.78    9.27
  -5   1   6   86.58   24.40
   5  -1  -6  146.19   26.57
  -5  -1   6  132.06   36.30
   5   1  -6  155.61   17.15
   5   1  -6  142.25   32.70
  -5   1   6   76.44    6.00
  -5   1   6  210.91   26.60
   5  -1  -6  116.94   30.86
  -5   1   6  163.73   28.98
   5   1  -6  189.70   29.73
   5  -1  -6  214.37   26.75
   5  -1  -6   60.49   22.39
  -5  -1   6  152.68   26.02
  -5  -1   6  176.12   30.86
   5   1  -6  153.18   31.29
  -5   1   6  144.40   18.95
  -5   1   5  566.54   54.87
   5   1  -5  554.63   61.74
   5  -1  -5  590.76   39.53
  -5   1   5  593.94   63.83
  -5  -1   5  555.83   65.21
   5   1  -5  489.24   60.37
  -5   1   5  596.00   41.93
   5   1  -5  552.59   59.31
  -5   1   5  500.37   63.91
   5  -1  -5  555.59   72.57
  -5  -1   5  512.71   59.94
   5  -1  -5  489.24   72.86
  -5  -1   5  531.63   60.34
  -5   1   5  563.85   73.45
  -5  -1   5  505.35   45.28
   5  -1  -5  531.30   59.65
   5   1  -5  452.07   46.40
   5   1  -5  492.27   60.61
  -5  -1   5  511.80   46.81
   5   1  -5  513.61   46.12
  -5  -1   5  566.22   62.99
  -5   1   5  493.81   65.42
  -5   1   4 2563.22  147.88
   5   1  -4 2503.39  127.96
  -5   1   4 2807.35  126.66
   5   1  -4 2466.01  130.46
   5  -1  -4 2591.80   76.66
  -5  -1   4 2600.30  136.25
  -5   1   4 2702.62   73.92
   5   1  -4 2500.28  126.49
  -5  -1   4 2541.62  125.23
   5  -1  -4 2559.47  147.18
   5   1  -4 2400.74   95.62
   5  -1  -4 2748.86  155.33
  -5  -1   4 2455.55  101.47
   5  -1  -4 2647.18  113.72
  -5   1   4 2578.91  113.62
  -5  -1   4 2598.26  127.79
   5   1  -4 2499.17  104.02
   5  -1  -4 2721.77  124.89
   5   1  -4 2381.17  121.21
  -5   1   4 2562.53   70.15
  -5  -1   4 2470.41  125.48
  -5   1   4 2582.45  139.64
  -5   1   4 2515.38  141.53
  -5  -1   4 2255.89   86.50
  -5   1   3  208.87   38.95
   5   1  -3  182.34   32.77
  -5  -1   3  217.45   35.28
  -5   1   3  229.13   34.13
   5   1  -3  190.57   34.68
  -5   1   3  241.28   43.83
   5  -1  -3  225.28   39.59
  -5  -1   3  203.92   34.77
  -5  -1   3  199.59   34.48
  -5  -1   3  203.62   34.40
   5   1  -3  227.39   32.56
   5   1  -3  201.12   33.34
   5  -1  -3  242.49   35.25
  -5   1   3  223.73   34.13
   5   1  -3  209.26   35.97
  -5   1   3  188.73   37.09
   5  -1  -3  235.59   20.04
   5  -1  -3  240.02   35.21
  -5   1   3  217.35   18.16
  -5   1   2 3162.31  152.95
   5   1  -2 3114.49  138.09
  -5   1   2 3156.73  129.32
   5   1  -2 3138.98  138.95
  -5  -1   2 2950.01  123.00
  -5   1   2 3499.22  123.53
   5   1  -2 3111.85  140.87
  -5  -1   2 3046.23  135.97
  -5  -1   2 2937.15  130.99
   5  -1  -2 3229.76  151.13
  -5  -1   2 3299.67  141.35
   5  -1  -2 3209.25  132.60
  -5   1   2 3212.00  144.36
   5   1  -2 3119.39  129.72
  -5   1   2 3418.22  166.49
   5   1  -2 3046.42  125.49
   5  -1  -2 3494.26  124.66
  -5  -1   1   57.82   19.20
  -5   1   1   51.50   18.16
  -5   1   1   55.64   22.88
  -5   1   1   59.89   21.68
  -5   1   1   32.85   15.17
   5   1  -1   56.08   19.55
  -5  -1   1   57.39   17.74
   5  -1  -1   29.56   12.90
   5  -1  -1   44.00   16.56
   5   1  -1   44.53   17.19
   5   1   0  120.02   29.42
  -5  -1   0  137.32   29.84
   5   3 -15  -19.00   17.32
  -5   3  15   -7.59   14.23
   5   3 -14    1.03   18.49
  -5   3  14   10.40   41.98
   5   3 -14  -26.74   23.42
  -5  -3  14   21.43   23.20
  -5   3  14   24.96   21.17
   5   3 -13   13.61   18.25
  -5   3  13   18.99   36.72
  -5   3  13   63.04   45.23
  -5  -3  13  -29.91   24.03
   5   3 -13   18.55   28.80
  -5   3  12  -26.01   25.87
   5   3 -12   18.38   25.34
  -5  -3  12    0.28   18.58
   5   3 -12   -8.62   32.19
  -5   3  12   -2.22   34.12
   5   3 -11    7.66   15.64
  -5   3  11  -15.90   38.17
  -5  -3  11  -27.19   28.56
   5   3 -11  -33.74   11.00
  -5   3  11    1.06   15.72
   5   3 -10   42.40   27.78
  -5   3  10   49.79   30.51
  -5  -3  10   50.47   40.42
   5   3 -10   19.97   26.95
  -5   3  10   57.98   30.97
   5   3  -9  343.80   84.91
  -5   3   9  209.38   65.12
   5  -3  -9  259.71   82.59
   5   3  -9  240.24   63.16
  -5  -3   9  230.73   65.34
  -5   3   9  246.63   76.50
  -5   3   9  234.15   86.30
  -5  -3   9  227.93   70.15
   5   3  -9  307.89   71.92
  -5  -3   8  251.68   68.33
   5   3  -8  312.36   72.22
   5  -3  -8  312.73   94.46
  -5   3   8  337.04   95.27
   5   3  -8  332.09   71.63
  -5   3   8  330.43   89.45
  -5  -3   8  279.74   68.42
   5  -3  -8  229.85   69.08
   5   3  -8  281.49   70.92
   5   3  -8  256.43   63.53
  -5  -3   8  288.19   74.31
  -5   3   8  219.96   57.55
  -5   3   8  306.13   79.20
   5  -3  -7    4.88   11.11
   5   3  -7    4.42   10.80
  -5  -3   7   -0.84   23.01
   5   3  -7   21.55   14.09
   5   3  -7   31.84   38.35
   5  -3  -7  -45.20   62.89
  -5   3   7  -19.83   34.24
   5  -3  -7  -17.14   28.23
  -5   3   7  -21.63   22.91
  -5   3   7   47.82   29.22
  -5  -3   7  -17.86   24.22
   5   3  -7   35.53   18.82
  -5   3   7    6.92   19.95
  -5  -3   7   -6.47   45.80
  -5  -3   7    6.12   41.11
   5  -3  -6  160.38   55.11
   5   3  -6  169.71   51.67
  -5  -3   6  105.52   43.51
   5   3  -6   83.65   34.76
   5   3  -6  150.01   60.18
  -5  -3   6   99.32   41.51
  -5   3   6  226.99   85.16
  -5   3   6  103.02   43.46
   5  -3  -6   91.33   47.08
   5  -3  -6  185.84   54.02
  -5  -3   6  147.60   46.75
  -5   3   6  255.62   85.05
  -5  -3   6  200.36   55.01
   5   3  -6  288.98   77.48
  -5   3   6  171.95   58.33
   5  -3  -6   94.25   40.81
  -5   3   5    3.58   14.84
  -5   3   5   -6.98   20.57
   5   3  -5  -16.51   24.66
  -5   3   5   11.23   24.29
  -5  -3   5    1.67   17.72
   5   3  -5  -29.78   31.01
  -5  -3   5  -16.95   27.08
   5  -3  -5   -3.60   21.77
   5  -3  -5   32.03   32.23
  -5   3   5  -12.73   24.64
   5  -3  -5   43.96   31.54
  -5  -3   5   31.23   29.06
  -5  -3   5  -16.25   12.43
   5  -3  -5   14.89    7.36
   5   3  -5  -12.87   27.00
   5   3  -5    5.19   11.98
  -5   3   4    7.91   11.29
  -5   3   4   10.59   15.39
   5   3  -4   -8.70    8.72
  -5   3   4   18.94   18.17
   5   3  -4  -25.45   24.37
  -5  -3   4   20.86   16.15
   5   3  -4    6.42    8.50
   5  -3  -4   15.08   14.22
  -5  -3   4   11.64   14.23
   5  -3  -4   -5.63   21.07
  -5   3   4  -11.01   29.57
  -5  -3   4  -13.87   13.77
  -5  -3   4   -9.50   15.88
   5  -3  -4  -27.44   21.61
   5   3  -4  -23.56   24.61
   5  -3  -4   46.78   37.65
  -5   3   3   70.61   28.97
   5   3  -3   94.58   28.84
   5   3  -3   58.60   28.59
   5   3  -3  107.13   33.90
  -5   3   3  103.97   37.50
   5  -3  -3   79.28   43.34
   5  -3  -3   65.42   34.30
   5  -3  -3  105.19   40.53
   5  -3  -3   85.09   37.32
   5   3  -3   92.31   34.90
  -5  -3   3   81.33   34.00
  -5  -3   3   81.32   33.22
  -5  -3   3   87.30   32.60
  -5  -3   3   99.97   33.12
  -5   3   3   64.11   32.97
  -5   3   3   79.25   40.81
  -5   3   2   51.25   26.74
  -5   3   2   36.47   22.45
  -5  -3   2   26.10   18.70
  -5  -3   2   48.50   23.58
   5   3  -2   63.52   24.99
   5  -3  -2   44.47   19.18
  -5  -3   2   39.83   25.09
  -5   3   2   32.42   18.78
  -5   3   2   25.51   24.28
   5  -3  -2   45.30   30.27
   5   3  -2   23.96   14.66
   5  -3  -2   56.92   36.81
  -5  -3   2    7.84    8.18
   5  -3  -2   80.76   33.83
   5   3  -2   77.35   35.14
   5   3  -2   13.75    7.97
  -5   3   2   66.57   28.62
  -5   3   1   61.01   25.67
   5  -3  -1   48.73   30.91
  -5   3   1   38.94   23.07
   5   3  -1   68.71   29.29
   5   3  -1   72.70   27.45
   5   3  -1   54.33   30.37
   5   3  -1   83.37   33.40
  -5  -3   1   44.01   23.63
  -5   3   1    4.83   33.81
  -5  -3   1   62.89   24.48
  -5   3   1   76.38   32.54
   5   3  -1   40.18   18.18
  -5  -3   1   74.76   28.15
  -5   3   0   36.48   13.85
  -5   3   0  -21.01   21.89
   5   3   0   11.59   12.71
   5   3   0   -7.45   21.91
   5   3   0   12.54   12.22
   5  -3   0   37.64   32.03
   5  -3   0    2.02   12.36
  -5  -3   0   22.79   15.73
  -5  -3   0    6.48   11.55
  -5   3   0   25.04   24.54
  -5  -3   0   10.92    6.50
   5   3   0   29.20   28.19
  -5   3   0    6.39    6.31
  -5   3  -1  -11.88   21.26
   5  -3   1   -4.00   19.85
   5   3   1  -22.01   21.92
   5   3   1   -4.09   21.10
   5  -3   1   17.09   28.40
  -5   3  -1    0.65   14.86
  -5  -3  -1    5.16   15.88
  -5   3  -1    6.04   13.18
  -5   3  -1  -19.73   15.75
   5   3   1   -6.72   18.69
  -5  -3  -1    4.28    9.08
  -5   3  -2    4.10   11.29
   5   3   2   -9.12   18.18
   5   3   2    8.57    5.83
  -5   3  -2   -0.47   10.63
  -5   3  -2   16.52   17.52
   5  -3   2   25.75   20.65
  -5  -3  -2   -9.80   18.68
   5   3   2   -4.80   16.44
  -5   3  -3    2.34   16.69
   5   3   3    2.58   30.60
  -5  -3  -3   -7.36   11.10
  -5   3  -3   -9.60   20.27
  -5   3  -3   18.68    8.08
   5   3   4  122.85   64.44
  -5   3  -4   48.29   30.15
  -5   3  -4   74.43   45.79
  -5  -3  -4   27.53   26.17
  -5   3  -4   99.58   45.78
   5   3   5   -8.91   33.51
  -5   3  -5  -10.82   10.95
  -5   3  -5   -4.31   17.29
  -5   3  -5  -31.29   30.10
  -5  -3  -5   -0.85   11.88
  -5   3  -6   50.26   20.47
  -5   3  -6   74.35   44.09
   5   3   6  116.67   57.25
  -5   3  -6   82.29   41.02
   5   5  -7   -2.24   23.08
  -5   5   6  -56.33   37.94
   5   5  -6   55.49   48.04
   5   5  -5  -38.52   38.79
   5   5  -5   -2.22   23.41
  -5   5   5  -41.60   20.44
   5   5  -4   -8.81   28.34
   5   5  -4   92.47   47.37
  -5  -5   4   33.43   29.25
  -5   5   4   96.73   58.84
   5   5  -3   18.99   22.12
  -5  -5   3  -13.51   11.70
  -5   5   3   -1.17   33.58
   5   5  -3   46.81   46.30
  -5   5   2   68.48   50.95
  -5  -5   2  -33.26   33.78
   5   5  -2    9.56   43.73
  -5  -5   1   31.67   39.25
  -5   5   1    7.50   35.53
   5   5  -1  -63.73   59.16
  -5  -5   0    1.38   17.58
  -5   5   0    8.96   50.05
   5   5   0   -3.56   31.13
  -5  -5  -1    7.84   20.47
  -5   5  -1  -70.84   54.99
   5   5   1   -9.19   34.80
  -5  -5  -2  -26.21   19.62
  -5   5  -2    7.17   20.31
  -5  -5  -3    0.55   17.22
  -5   5  -5    2.99   21.91
  -6   0  15  -28.61   49.14
  -6   0  15   21.61   23.94
  -6   0  15  -32.97   80.66
   6   0 -15   -6.22   15.39
  -6   0  14  -20.57   44.26
  -6   0  14  -21.39   26.59
   6   0 -14   26.98   20.44
  -6   0  14   14.40   16.89
  -6   0  13  -26.93   37.62
  -6   0  13   20.80   28.02
  -6   0  13  -46.74   58.77
   6   0 -13  -28.63   29.77
   6   0 -12  430.08   70.42
  -6   0  12  390.57   78.29
  -6   0  12  477.45  107.33
  -6   0  12  427.55   78.13
  -6   0  12  433.82   90.82
  -6   0  11   -4.30   21.92
  -6   0  11  -57.28   43.12
   6   0 -11   -9.77    6.38
  -6   0  11   51.16   35.96
  -6   0  11  -32.05   23.94
   6   0 -10  315.21   47.07
  -6   0  10  291.72   57.40
   6   0 -10  358.36   60.57
  -6   0  10  326.44   62.40
  -6   0  10  368.58   74.11
   6   0 -10  260.61   59.03
  -6   0  10  329.65   70.95
   6   0  -9    0.42    3.50
   6   0  -9    7.22   10.80
   6   0  -9   -4.18   15.57
  -6   0   9   15.33   15.82
   6   0  -9   -9.52   14.87
  -6   0   9   -8.30   11.70
  -6   0   9  -12.08   16.01
  -6   0   9    8.51   19.97
  -6   0   8   51.51   17.74
   6   0  -8   54.02   15.73
   6   0  -8   40.09   16.81
  -6   0   8   47.70   19.64
   6   0  -8   63.08   26.49
  -6   0   8   35.35   16.38
   6   0  -8   49.38   23.18
  -6   0   8   69.32   28.30
   6   0  -8   53.81   20.81
  -6   0   8   50.67   22.79
  -6   0   7  -43.85   18.61
  -6   0   7   70.49   43.68
   6   0  -7  -35.40   16.42
   6   0  -7   60.71   32.81
  -6   0   7  -70.48   32.31
  -6   0   6  238.85   35.13
   6   0  -6  229.26   35.85
  -6   0   6  232.40   38.60
  -6   0   6  213.36   43.82
   6   0  -6  244.39   38.84
   6   0  -6  200.42   34.69
   6   0  -6  217.30   42.81
   6   0  -6  204.92   39.98
   6   0  -6  253.12   28.81
  -6   0   6  237.78   37.45
  -6   0   6  237.26   43.08
  -6   0   6  222.49   35.96
  -6   0   5    2.48    8.25
  -6   0   5   -2.39    8.99
  -6   0   5    1.78    3.27
  -6   0   5    3.16    4.54
   6   0  -5   -3.02    3.66
   6   0  -5   -5.57    5.54
  -6   0   5    3.88    2.49
   6   0  -5   -2.66    3.78
   6   0  -5   -2.79    7.40
  -6   0   5   -0.07    2.64
   6   0  -5   -0.49    2.66
   6   0  -5    0.77    4.73
   6   0  -5   -3.95    6.85
  -6   0   5   14.79   11.68
   6   0  -4 3394.38  128.79
  -6   0   4 3339.92  147.17
  -6   0   4 3346.50  128.69
  -6   0   4 3257.39  123.55
  -6   0   4 3175.49  119.24
   6   0  -4 3227.33  111.31
  -6   0   4 3243.09   92.01
   6   0  -4 3227.97  128.70
   6   0  -4 3200.92  145.50
   6   0  -4 3258.18   94.71
  -6   0   4 3102.92  138.27
  -6   0   3    6.46    5.90
  -6   0   3   -6.64    4.62
   6   0  -3   -7.52    7.42
  -6   0   3   -3.71    5.99
  -6   0   3    6.06   10.41
  -6   0   3   -4.62    2.23
   6   0  -3   -1.35    3.69
   6   0  -3    3.02    6.19
  -6   0   3   -5.26    7.44
   6   0  -3    1.16    1.64
  -6   0   2 1103.56   77.15
   6   0  -2 1052.80   73.60
  -6   0   2 1000.21   69.48
  -6   0   2 1026.78   67.22
  -6   0   2 1108.04   77.67
   6   0  -2 1127.39   72.98
   6   2 -16  -27.46   31.33
  -6  -2  16  -20.56   32.06
  -6   2  16  -14.43   18.07
  -6   2  15   28.55   31.30
  -6  -2  15   -0.42   26.85
   6   2 -15  -12.05   22.82
   6   2 -15   26.08   18.93
  -6  -2  15    2.93   14.53
  -6   2  15   18.77   22.74
  -6   2  15   18.53   26.42
  -6   2  14   23.90   32.98
  -6  -2  14   -3.51   20.87
   6   2 -14  -14.83   18.49
  -6   2  14   23.97   31.16
   6   2 -14   -1.25   28.24
  -6  -2  14  -12.19   22.70
  -6   2  14  -22.33   31.60
  -6  -2  13   49.99   38.96
  -6  -2  13  111.36   52.27
   6   2 -13   45.98   26.73
   6   2 -13   84.50   30.21
  -6   2  13   -7.86   44.92
  -6  -2  12  261.56   72.75
  -6   2  12  254.75   63.62
   6   2 -12  274.08   65.84
  -6   2  12  172.73   64.58
  -6  -2  12  272.78   72.72
   6   2 -12  319.13   69.95
  -6   2  12  223.56   67.59
   6   2 -11  631.23  101.37
  -6  -2  11  505.24  100.61
  -6   2  11  553.15   92.03
  -6  -2  11  446.55   89.14
  -6   2  11  442.19   89.78
   6   2 -11  556.09   93.23
  -6   2  11  467.02   92.87
  -6  -2  10  -26.00   29.10
   6   2 -10    3.13   13.10
   6   2 -10   19.05   17.42
  -6  -2  10   -8.15   21.15
  -6   2  10    8.59   20.15
  -6   2  10   19.65   23.98
   6  -2 -10    3.87   21.28
   6  -2 -10    4.84   17.79
  -6  -2  10   -2.11   12.44
   6   2 -10   -8.09   10.33
  -6   2  10    3.06   14.25
  -6   2  10   -8.38   18.17
   6   2  -9   50.93   25.57
  -6   2   9   81.03   40.28
  -6  -2   9   33.81   21.85
   6   2  -9   27.31   18.58
   6  -2  -9   61.72   44.41
   6   2  -9   74.85   29.58
  -6  -2   9   56.75   33.38
  -6   2   9   50.94   26.27
  -6  -2   9   30.98   17.28
   6  -2  -9   11.56   11.91
  -6  -2   9   60.28   29.38
  -6   2   9   79.98   33.26
  -6   2   9   52.11   26.99
   6  -2  -8   68.87   34.92
  -6  -2   8   80.07   33.21
  -6   2   8  128.36   36.12
   6   2  -8  127.99   43.87
  -6  -2   8   88.22   38.44
   6   2  -8   88.31   33.28
  -6   2   8  105.07   40.58
  -6  -2   8  115.39   38.98
  -6   2   8  120.95   49.09
   6  -2  -8   87.34   40.19
  -6  -2   8   89.36   37.84
   6   2  -8  107.06   30.84
   6   2  -8   97.77   39.23
  -6   2   8  101.81   32.55
   6   2  -8  125.84   40.11
  -6   2   8  134.46   43.36
   6   2  -7  124.75   41.53
  -6  -2   7   94.01   32.78
  -6  -2   7   95.89   33.43
  -6   2   7   92.98   31.02
  -6   2   7  134.39   55.62
  -6   2   7  121.84   48.56
   6   2  -7  111.07   34.42
   6  -2  -7   47.72   19.77
  -6  -2   7  111.42   43.44
   6  -2  -7   46.13   31.03
  -6  -2   7   99.09   32.90
   6  -2  -7  109.98   35.15
  -6   2   7   87.68   40.08
   6   2  -7   91.59   37.73
   6   2  -7   83.07   28.30
  -6   2   7  124.23   41.70
  -6  -2   7   49.07   18.96
   6   2  -7   43.20   18.90
  -6   2   6   31.82   23.51
  -6  -2   6   22.10   16.66
  -6  -2   6   33.03   11.79
  -6   2   6   30.80   16.76
   6   2  -6   10.14    7.40
   6   2  -6   36.63   19.21
   6   2  -6   16.69   12.71
  -6  -2   6   49.59   27.97
   6  -2  -6   31.79   27.70
  -6  -2   6   18.00   15.02
   6  -2  -6   13.33   13.96
  -6  -2   6   27.03   12.90
   6   2  -6    3.02   17.92
   6  -2  -6   -5.50   11.29
   6  -2  -6   19.88   10.95
  -6   2   6   13.49   16.56
   6   2  -6   18.97   17.96
  -6   2   6   18.08   20.25
  -6   2   6   50.62   31.70
  -6   2   5  107.00   37.06
  -6  -2   5  129.91   37.48
  -6  -2   5  132.43   35.78
  -6   2   5  131.37   29.81
  -6   2   5  117.80   42.65
   6   2  -5  121.79   34.93
  -6   2   5  132.87   44.53
   6  -2  -5  102.08   32.01
   6   2  -5  125.65   40.67
   6  -2  -5  109.51   36.62
   6  -2  -5  156.46   45.86
  -6  -2   5  106.82   35.75
   6   2  -5  130.88   36.91
  -6  -2   5  112.88   34.85
   6  -2  -5  123.99   38.11
  -6  -2   5  120.51   35.29
   6   2  -5  122.08   34.33
  -6   2   5  113.92   33.04
   6  -2  -5  122.08   28.88
   6   2  -5  120.44   34.47
   6   2  -4  615.72   79.21
  -6  -2   4  609.67   65.05
  -6   2   4  614.11   59.21
   6   2  -4  614.34   78.52
  -6  -2   4  626.51   79.18
  -6   2   4  653.70   96.01
   6  -2  -4  622.80   85.36
  -6  -2   4  529.29   67.99
   6  -2  -4  624.11   57.27
   6  -2  -4  615.06   98.53
   6  -2  -4  659.29   87.16
   6  -2  -4  557.98   75.68
  -6  -2   4  591.33   74.20
  -6   2   4  579.25   76.86
   6   2  -4  601.37   75.90
   6  -2  -4  656.12   64.21
   6   2  -4  527.60   62.76
  -6   2   4  563.29   51.90
  -6  -2   4  576.52   79.40
   6   2  -4  694.34   86.67
  -6   2   4  621.26   80.78
  -6   2   4  594.68   86.15
   6  -2  -3  857.01  100.06
   6   2  -3  834.13   90.62
  -6  -2   3  852.92   73.30
   6   2  -3  816.68   90.14
  -6  -2   3  822.67   89.32
  -6   2   3  836.80  108.02
  -6   2   3  844.93   68.00
   6   2  -3  750.27   89.25
  -6  -2   3  753.42   87.96
   6  -2  -3  898.29   70.08
   6  -2  -3  839.55   92.44
  -6   2   3  791.60   90.97
   6   2  -3  758.67   89.66
  -6  -2   3  818.25   60.32
   6   2  -3  732.54   70.61
  -6   2   3  864.19   91.73
  -6  -2   3  811.66   84.06
   6   2  -3  758.77   62.73
  -6   2   3  772.28   99.64
  -6  -2   2  516.87   65.13
  -6   2   2  566.80   58.90
  -6   2   2  599.37   76.84
   6   2  -2  590.79   77.11
   6   2  -2  626.87   77.20
   6   2  -2  525.49   58.46
  -6   2   2  685.21   95.63
  -6   2   2  593.45   86.47
   6  -2  -2  655.37   58.10
  -6  -2   2  534.88   73.55
   6  -2  -2  597.83   80.95
  -6  -2   2  563.67   72.30
  -6   2   2  534.71   74.54
   6   2  -2  613.66   80.57
   6   2  -2  557.98   78.21
   6   2  -2  550.80   59.99
   6  -2  -2  619.11   82.66
   6   2  -1  218.68   42.79
  -6   2   1  271.97   57.80
   6   2  -1  257.43   51.34
   6   2  -1  299.54   52.94
  -6  -2   1  279.18   50.15
   6  -2  -1  277.19   57.24
  -6   2   1  251.83   55.96
  -6   2   1  230.57   39.94
  -6  -2   1  250.95   45.76
  -6  -2   1  246.00   50.37
   6  -2  -1  233.69   48.87
  -6   2   1  209.83   47.90
   6   2  -1  226.84   39.22
   6   2  -1  238.85   52.61
  -6   2   1  256.73   51.68
   6   2   0   17.52   14.82
  -6   2   0   53.43   32.94
   6   2   0   16.13   14.58
  -6  -2   0   49.28   23.83
  -6   2   0   40.35   16.97
  -6   2   0   83.87   34.80
   6   2   0   45.39   21.94
   6  -2   0   84.37   33.59
   6  -2   0   36.09   22.85
  -6  -2   0   78.88   27.33
   6   2   0   50.07   23.92
  -6   2   0   39.40   25.74
  -6  -2   0   43.05   17.24
  -6   2  -1  143.34   42.81
  -6  -2  -1  173.89   40.84
  -6   2  -1  138.90   33.98
   6   2   1  177.00   44.87
  -6   2  -1  159.09   46.18
  -6   2  -2   77.08   25.11
  -6   2  -2  101.79   38.78
  -6   2  -2  106.25   40.47
  -6   2  -3    5.79    5.64
   6   4 -13  -18.77   30.25
   6   4 -12    7.63   24.34
  -6  -4  11  -18.08   23.17
   6   4 -11  -19.55   29.02
   6   4 -11   44.86   37.75
  -6  -4  10    7.46   27.41
   6   4 -10  140.98   68.61
   6   4 -10   20.54   31.22
   6  -4 -10   16.55   28.69
  -6  -4   9   44.08   30.06
  -6   4   9   32.50   55.86
   6   4  -9  108.88   58.68
   6  -4  -9  -41.09   39.22
   6  -4  -9    5.44   26.58
  -6  -4   9    2.62   19.86
  -6   4   9  -17.75   28.63
   6   4  -9  -27.79   37.56
   6  -4  -9   61.60   42.12
  -6   4   9   83.34   64.04
   6  -4  -8    4.76   38.58
  -6  -4   8  -11.14   19.82
  -6   4   8   56.11   57.91
   6   4  -8    8.01   19.33
  -6   4   8   64.92   47.88
   6   4  -8  -48.45   50.08
   6  -4  -8  -91.63   49.01
   6   4  -8   -7.05   13.80
   6  -4  -8   41.87   25.33
  -6   4   8   11.90   23.37
  -6  -4   8  -31.99   33.28
   6   4  -7  -15.00   25.92
   6  -4  -7  -28.17   27.14
   6   4  -7    8.89   15.04
  -6   4   7  -49.57   56.06
   6   4  -7   -0.19   17.15
  -6   4   7   39.07   29.69
   6  -4  -7   30.84   28.32
  -6  -4   7  -20.52   26.96
  -6  -4   7  -28.58   36.34
   6  -4  -7   53.93   38.53
   6   4  -7   -3.13   20.42
  -6   4   7   20.79   17.97
   6   4  -6   28.34   26.02
   6  -4  -6   15.68   31.13
  -6   4   6  -70.72   53.00
  -6   4   6    1.37   34.27
   6   4  -6   18.92   15.93
   6  -4  -6  -14.68   36.91
  -6  -4   6  -14.33   21.72
  -6  -4   6   -9.41   34.40
   6  -4  -6   79.19   42.28
  -6   4   6  -27.20   31.01
  -6   4   5 -163.00   76.20
   6   4  -5   10.96   28.78
   6  -4  -5  -92.60   51.57
  -6  -4   5   30.17   35.66
  -6  -4   5  -14.22   20.95
   6   4  -5   23.50   21.37
  -6   4   4  -29.66   29.43
  -6   4   4   15.58   32.53
  -6   4   4   10.57   30.76
   6  -4  -4  -83.65   56.36
  -6  -4   4  -14.69   27.37
   6   4  -4  -32.22   29.61
   6  -4  -4  -30.88   39.84
  -6  -4   4  -12.36   25.07
   6  -4  -4  -11.50   38.14
   6   4  -4   63.16   43.63
   6  -4  -3  -34.93   19.22
  -6   4   3  -28.58   20.45
   6   4  -3  -27.51   36.82
  -6   4   3  -37.34   40.32
  -6  -4   3  -21.62   18.62
   6  -4  -3  -13.17   34.04
   6  -4  -3  -19.74   33.19
  -6  -4   3   -0.18   30.15
  -6   4   3   32.19   29.68
   6   4  -3   29.90   21.33
   6  -4  -2  -15.09   20.56
  -6   4   2   16.89    9.05
  -6   4   2  -72.48   50.27
   6   4  -2  -73.11   53.00
   6  -4  -2 -156.91   65.83
  -6  -4   2  -13.30   25.30
  -6   4   2  -48.65   59.11
   6  -4  -2  -19.58   14.00
  -6  -4   2  -66.04   49.89
   6   4  -2  -42.89   72.51
   6  -4  -1   20.50   32.19
   6  -4  -1    7.22   21.38
  -6   4   1  -27.30   35.60
  -6   4   1  -44.24   39.00
  -6  -4   1    4.41    8.56
  -6  -4   1   11.68   21.33
  -6   4   1   20.54   29.74
   6  -4  -1  -12.92   20.99
   6   4  -1  -41.17   41.62
  -6   4   0  -41.18   46.93
   6  -4   0  -13.21   28.89
   6  -4   0   29.31   52.60
  -6  -4   0   20.86   18.85
  -6  -4   0  -20.89   26.27
   6  -4   0   20.76   38.01
  -6   4   0   -0.11   19.82
  -6   4   0  -33.21   38.99
   6   4   0   -5.40   27.18
  -6   4  -1  -17.35   41.54
   6  -4   1   47.64   42.50
  -6  -4  -1   24.56   33.24
  -6   4  -1   29.31   34.95
   6   4   1   -5.11   12.71
  -6   4  -2    3.24   23.48
  -6   4  -2   41.45   21.91
  -6  -4  -2  -13.75   31.64
  -6   4  -2   24.42   20.50
  -6   4  -3    1.46   14.31
  -6   4  -3   30.07   25.36
  -6   4  -3   -8.34   27.27
  -6  -4  -3  -13.85   26.31
  -6   4  -4   44.28   29.57
  -6  -4  -4  -35.16   41.85
  -6   4  -4   -2.49   22.72
  -6   4  -4   -4.17   12.56
  -6   4  -5   81.22   49.12
  -6   4  -5    7.18   16.29
   6   4   5  137.84   62.61
  -6   4  -5    5.95   21.94
  -6  -4  -5    8.70   25.46
   6   4   6   13.77   26.08
  -6   4  -6   25.68   25.49
  -6  -4  -6   24.15   19.32
  -6   4  -6   43.00   33.08
  -7   1  16    1.75   30.30
  -7  -1  16   17.17   15.21
   7   1 -16   10.13   22.48
  -7  -1  16   21.62   31.00
  -7   1  16  -38.73   46.44
  -7   1  15   37.51   42.33
  -7  -1  15   60.91   43.89
   7   1 -15   55.96   30.86
  -7  -1  15   31.06   25.11
  -7   1  15   37.02   45.19
  -7   1  15   41.18   39.24
  -7   1  14   50.07   44.33
  -7  -1  14   42.14   25.75
   7   1 -14   82.61   39.27
  -7   1  14    9.83   22.81
  -7  -1  14   74.72   34.93
  -7   1  14  103.08   54.66
  -7   1  13  104.10   48.71
  -7  -1  13   10.67   20.26
   7   1 -13   54.00   27.25
   7   1 -13   47.88   21.69
  -7   1  13   50.19   23.16
  -7  -1  13   67.24   16.22
  -7   1  13   74.11   36.28
  -7  -1  13   44.04   11.12
  -7   1  12  -12.25   24.50
  -7  -1  12   13.05   29.36
   7   1 -12   40.42   21.20
  -7  -1  12    4.21   18.37
  -7  -1  12   18.90   20.59
  -7   1  12  -11.08   27.15
  -7   1  12  -20.64   34.51
   7   1 -12   17.66   20.67
  -7   1  11  173.22   49.54
  -7  -1  11  172.06   57.60
   7   1 -11  205.55   53.17
  -7   1  11  156.07   53.07
   7   1 -11  251.49   52.89
  -7  -1  11  180.46   52.87
  -7  -1  11  162.04   49.52
   7  -1 -11  145.13   54.52
  -7   1  11  225.68   53.47
   7   1 -11  183.55   51.10
  -7  -1  11  162.41   46.62
  -7   1  11  178.42   58.45
  -7   1  10  175.64   52.73
  -7  -1  10  158.44   50.37
   7   1 -10  178.82   56.34
   7  -1 -10  199.81   40.98
  -7   1  10  125.22   45.06
   7   1 -10  176.18   46.26
  -7   1  10  160.62   53.80
   7   1 -10  184.78   43.67
  -7   1  10  263.28   50.98
  -7  -1  10  174.38   49.05
  -7  -1  10  225.77   58.83
   7  -1 -10  232.70   66.59
   7  -1 -10  166.57   53.15
   7   1 -10  279.94   66.58
  -7  -1  10  163.60   41.22
  -7   1   9    1.04   14.55
  -7  -1   9    6.12    7.97
  -7  -1   9  -17.68   15.71
   7   1  -9   14.62   16.93
   7   1  -9  -18.79   10.18
   7  -1  -9    1.71   10.24
   7   1  -9   -1.76   11.50
  -7   1   9  -26.16   28.47
  -7   1   9   -6.59   10.16
  -7   1   9   -2.49    6.33
   7  -1  -9   -9.66   19.25
  -7  -1   9   15.72   20.11
   7  -1  -9   -9.78    7.40
   7  -1  -9  -10.81   16.08
   7   1  -9   -9.55   15.76
  -7  -1   9    0.47    9.70
  -7   1   9  -14.30   24.41
   7  -1  -8   -1.23    7.23
   7   1  -8   -7.42   16.99
  -7   1   8  -10.54   22.52
  -7  -1   8  -16.03   23.22
   7   1  -8    6.91   12.12
   7   1  -8   -0.29    6.56
  -7  -1   8    0.85    9.01
   7  -1  -8   16.66   21.65
   7   1  -8   13.09    8.51
   7  -1  -8  -16.84   20.53
  -7  -1   8   19.72    7.79
  -7   1   8  -19.59   12.69
  -7  -1   8   -6.05   11.79
  -7   1   8  -22.96   26.16
   7  -1  -8    2.44   12.08
   7   1  -8   11.66   16.59
  -7  -1   8    1.31    3.93
  -7   1   7   39.14   26.58
   7   1  -7   -9.46   14.64
   7  -1  -7    0.61   14.49
  -7  -1   7   30.55   15.64
  -7  -1   7   36.85   21.97
  -7   1   7   22.57   20.10
   7   1  -7   17.61   16.04
   7   1  -7   25.99   14.27
  -7   1   7   11.33    5.94
   7   1  -7   18.87   15.01
   7  -1  -7   13.89    9.62
   7  -1  -7   -4.56   10.67
   7   1  -7   20.42    7.54
  -7  -1   7   32.20   18.50
  -7  -1   7   29.98   19.52
  -7   1   7   29.04   14.66
  -7   1   7   21.95    9.62
   7  -1  -7   23.85   17.55
   7   1  -7   33.26   21.36
  -7   1   7   25.22   18.69
  -7  -1   7   30.15   13.25
   7   1  -6  330.07   52.29
   7  -1  -6  402.89   39.66
  -7  -1   6  346.38   57.76
  -7   1   6  387.67   57.66
   7  -1  -6  354.89   39.27
  -7  -1   6  337.56   55.95
   7   1  -6  315.68   53.64
  -7   1   6  395.49   40.38
   7   1  -6  364.97   52.21
  -7   1   6  321.68   54.94
  -7  -1   6  332.23   42.94
  -7  -1   6  317.18   49.51
   7  -1  -6  354.29   55.14
  -7   1   6  378.83   37.12
  -7  -1   6  309.73   46.34
  -7   1   6  363.31   60.94
   7   1  -6  322.98   43.32
   7  -1  -6  337.37   59.54
  -7  -1   6  330.76   34.36
   7  -1  -6  387.97   42.89
   7   1  -6  372.42   37.91
  -7   1   6  342.82   41.68
   7   1  -6  297.88   52.47
  -7   1   6  322.33   57.01
   7  -1  -6  312.72   56.88
   7  -1  -5  425.20   46.69
   7  -1  -5  461.10   48.10
  -7   1   5  363.99   42.30
   7   1  -5  434.39   52.81
   7  -1  -5  599.24   66.83
   7  -1  -4   79.25   22.08
  -7   1   4   64.43   17.56
   7  -1  -4   87.29   24.45
   7   1  -4   66.37   21.68
  -7  -1   4   56.51   13.28
  -7   1   4   86.69   25.59
  -7  -1   4   67.32   21.55
  -7  -1   4   77.65   19.11
   7   1  -4   77.97   23.06
  -7   1   4   78.21   23.36
  -7   1   4   88.51   23.77
   7   1  -4   59.92   18.39
   7  -1  -4   80.80   15.42
   7   1  -4   73.86   23.04
  -7  -1   4   79.40   24.36
  -7  -1   4   52.81   12.25
   7   1  -4   76.62   17.62
   7  -1  -4   79.28   18.78
  -7   1   4   85.17   18.70
  -7   1   4   92.64   15.63
  -7  -1   3 1113.37   88.23
  -7   1   3 1204.62   87.43
   7   1  -3 1037.76   89.37
   7   1  -3 1114.85   95.38
   7  -1  -3 1076.45   58.06
  -7  -1   3 1020.44   87.95
  -7   1   3 1155.65  104.86
   7   1  -3 1030.74   87.23
  -7  -1   3 1063.88   86.57
  -7   1   3 1031.78   94.79
  -7   1   3  972.58   53.77
  -7  -1   3 1034.16   84.90
   7  -1  -3 1138.79   80.79
  -7   1   3 1071.24   77.10
   7  -1  -3 1090.65   96.55
   7   1  -3 1039.78   86.72
   7  -1  -3 1116.34   85.16
  -7   1   3 1034.19   94.81
  -7  -1   2 1876.61  109.99
   7   1  -2 1856.51  125.01
  -7  -1   2 1839.93  118.53
   7   1  -2 2037.72  127.99
  -7   1   2 1931.79  132.64
  -7   1   2 2146.77  145.05
   7  -1  -2 1954.48  131.48
  -7  -1   2 1952.65  119.72
  -7   1   2 2000.17  113.77
  -7   1   2 1894.42  127.05
  -7  -1   1   45.08   18.99
  -7  -1   1   48.53   17.51
  -7   1   1   55.88   23.09
   7   1  -1   44.86   19.31
   7   1  -1   41.84   20.52
   7   3 -17   84.12   46.98
   7   3 -16   45.16   34.25
  -7   3  16  -32.31   35.61
   7   3 -15   75.34   46.08
  -7   3  15  -17.35   37.48
   7   3 -14   34.28   33.77
  -7   3  14   -3.10   29.89
   7   3 -14   22.97   24.43
  -7  -3  14   17.63   31.49
  -7   3  14  -13.92   23.26
   7   3 -13   22.08   10.07
   7   3 -13   26.10   33.84
  -7  -3  13    7.72   27.73
  -7   3  13   39.49   64.16
  -7   3  13  -21.30   19.70
  -7   3  12  -48.41   35.91
   7   3 -12    6.25   14.60
   7   3 -12   12.35   15.14
  -7  -3  12   19.14   31.37
  -7   3  12  -24.86   37.23
   7   3 -11   16.04   10.06
   7  -3 -11   -3.11   34.17
   7   3 -11   37.81   32.71
  -7   3  11  -19.14   27.92
  -7  -3  11  -18.28   16.97
  -7  -3  11   35.06   39.30
   7   3 -10   23.28   20.90
  -7   3  10    8.21   32.50
   7   3 -10  -16.04    9.64
   7   3 -10   36.78   19.16
  -7   3  10   -0.64   12.36
  -7  -3  10   26.30   27.31
  -7  -3  10   17.31    9.85
   7  -3 -10   56.98   59.41
   7  -3 -10   13.13   31.22
  -7  -3  10  -13.46   33.99
  -7   3  10   59.77   45.34
  -7  -3   9   29.20   35.17
   7   3  -9  -31.18   28.24
  -7   3   9  -47.51   43.81
  -7   3   9   28.37   32.89
   7   3  -9  -15.64   22.93
   7   3  -9   -9.75   28.90
  -7   3   9   62.11   49.21
   7  -3  -9   24.44   25.05
  -7  -3   9   26.57   28.03
  -7  -3   9  -16.37   28.97
   7  -3  -9  -15.16   11.06
   7  -3  -9   14.46   15.26
  -7   3   9  -18.84   16.78
  -7   3   8   24.97   20.50
   7  -3  -8  -13.66   26.82
  -7  -3   8   14.54   19.76
   7   3  -8  -54.88   39.47
   7   3  -8   20.00   23.37
   7   3  -8  -32.98   24.12
   7  -3  -8   30.36   32.62
  -7  -3   8    1.38   11.65
   7  -3  -8    1.38   35.57
  -7  -3   8   27.89   21.77
  -7   3   8   -4.31   10.89
   7  -3  -8    7.36   27.05
  -7   3   8   61.23   35.90
  -7   3   8   39.30   45.92
  -7   3   7   79.71   40.27
   7   3  -7  151.74   52.53
   7   3  -7   48.77   10.43
  -7  -3   7   62.67   27.79
   7  -3  -7   77.38   35.42
  -7   3   7   91.68   49.59
   7  -3  -7   84.19   47.78
  -7   3   7   66.15   41.65
   7   3  -7   54.24   29.92
   7   3  -7   86.16   34.11
  -7  -3   7   56.00   24.42
  -7  -3   7   79.86   39.21
  -7  -3   7  101.43   40.13
   7  -3  -7   74.85   29.65
   7  -3  -7   76.43   49.91
  -7   3   7  104.99   41.88
  -7  -3   6   46.06   25.71
  -7   3   6   93.78   38.91
   7   3  -6   86.23   38.60
   7  -3  -6   31.33    9.00
  -7   3   6   66.77   34.95
   7   3  -6  108.98   42.15
   7   3  -6  105.01   41.65
  -7  -3   6   75.95   26.40
   7  -3  -6   95.35   30.65
   7  -3  -6   11.05   32.51
  -7  -3   6   96.47   37.24
  -7  -3   6   87.64   37.08
   7  -3  -6   60.14   25.04
  -7   3   6   71.04   40.16
   7   3  -6   80.86   34.84
  -7   3   6   86.10   33.42
  -7   3   5  242.49   65.28
   7   3  -5  215.98   61.72
  -7  -3   5  246.93   75.89
  -7   3   5  290.22   83.79
   7   3  -5  180.80   61.93
   7  -3  -5  359.89   85.77
   7   3  -5  199.83   60.89
  -7  -3   5  158.44   51.08
   7  -3  -5  306.60   95.00
  -7  -3   5  192.39   58.56
   7  -3  -5  219.07   67.91
  -7   3   5  247.35   85.27
  -7  -3   5  161.43   50.56
  -7   3   5  189.74   61.55
   7   3  -5  201.98   56.99
   7  -3  -5  150.20   58.86
  -7   3   4   13.50   14.52
   7   3  -4   58.31   26.51
   7  -3  -4   39.13   28.23
  -7   3   4   92.47   38.66
   7   3  -4   45.92   19.67
   7  -3  -4   11.41   39.09
   7  -3  -4   53.78   28.07
  -7  -3   4   75.39   34.06
   7   3  -4   54.95   31.68
  -7  -3   4   60.94   35.35
  -7  -3   4   59.63   25.39
  -7   3   4   78.20   28.26
  -7   3   4   30.63   20.15
   7   3  -4   72.20   32.80
  -7  -3   4   72.61   38.54
   7  -3  -4   63.37   25.45
  -7   3   3   36.96   27.12
  -7  -3   3   56.91   27.35
   7  -3  -3   31.88   14.96
  -7  -3   3   21.65   11.21
   7   3  -3    1.07   17.08
  -7  -3   3   65.12   29.64
  -7   3   3  -40.78   38.39
   7   3  -3   33.03   12.51
  -7   3   3   25.06   27.17
   7  -3  -3   35.28   29.35
   7  -3  -3   48.89   33.23
  -7  -3   3   34.65   22.89
   7   3  -3   -0.61   19.83
   7   3  -3   31.64   17.78
  -7   3   3    2.05   17.44
  -7   3   2  -23.65   14.44
  -7   3   2    6.94   16.44
  -7   3   2   41.65   28.93
   7   3  -2   -7.66   16.97
   7   3  -2  -21.29   21.43
   7  -3  -2   -2.68   13.93
   7   3  -2  -33.52   22.97
   7  -3  -2  -19.08   25.19
   7  -3  -2   24.00   27.97
  -7  -3   2   -7.73   12.43
  -7  -3   2  -17.29   17.22
  -7   3   2   -6.03   22.38
  -7  -3   2  -11.86   12.65
   7   3  -2  -19.97   21.67
   7   3  -1   27.44   17.67
  -7   3   1  101.12   49.79
   7  -3  -1   19.64   21.56
  -7   3   1    8.91    6.71
   7  -3  -1   35.93   21.79
  -7  -3   1   54.49   26.90
  -7   3   1   42.96   18.85
  -7  -3   1   46.42   20.72
  -7  -3   1   60.50   20.26
  -7   3   1   23.86   27.03
   7   3  -1   71.10   31.11
   7   3  -1   76.54   38.02
   7  -3   0   30.23   40.37
   7   3   0   -5.34   16.12
  -7   3   0   -6.62    9.52
  -7   3   0  -26.39   25.09
  -7   3   0   34.01   35.22
   7  -3   0   -0.26   19.26
  -7  -3   0    3.05   12.82
  -7   3   0   -1.43   21.45
  -7  -3   0   10.95   17.09
   7   3   0  -20.39   40.86
  -7   3  -1    2.84   15.17
  -7   3  -1   -8.80   27.89
   7   3   1   41.03   27.31
  -7  -3  -1  -10.41   22.17
  -7   3  -1   33.61   18.77
  -7  -3  -1    9.20    7.97
   7   3   1   23.58   19.10
  -7  -3  -2   40.57   21.79
   7   3   2  153.93   73.60
  -7   3  -2   94.10   39.93
  -7   3  -2  212.57   73.24
   7   3   2   59.42   39.82
  -7  -3  -2   51.06   34.66
  -7   3  -2  139.81   63.76
  -7  -3  -3   19.04   12.89
   7   3   3  -29.48   47.17
  -7   3  -3  -10.59   14.36
  -7   3  -3    5.96   11.78
   7   3   3   39.97    9.42
  -7   3  -3  -35.20   35.03
  -7  -3  -3  -21.82   23.15
  -7   3  -4   29.60   26.47
   7   3   4   51.34   36.59
  -7   3  -4  -44.87   31.03
  -7   3  -4  -21.62   18.91
  -7  -3  -4  -23.92   22.50
  -7   3  -5   28.84   31.49
  -7   5   5   79.20   72.55
   7   5  -5  -59.55   54.46
  -7   5   4  -61.95   58.43
   7   5  -4   28.52   24.35
  -7   5   3  -31.52   32.23
   7   5  -3  -29.07   60.51
  -7   5   2   53.63   44.83
   7   5  -2    0.25   34.87
  -7  -5   1    8.54   25.31
  -7   5   1  -21.79   27.70
   7   5  -1  -25.65   48.01
  -7  -5   0  -11.48   17.03
  -7  -5  -1   -7.15   13.70
  -7  -5  -2   54.28   50.87
  -8   0  17   -9.84   37.46
   8   0 -17   29.21   36.40
  -8   0  17   14.75   32.19
  -8   0  17   -7.58   17.28
  -8   0  16   23.29   36.34
   8   0 -16    6.28   13.93
  -8   0  16   31.82   33.29
  -8   0  16   73.63   69.53
  -8   0  15  -32.65   21.95
   8   0 -15   25.31   24.82
  -8   0  15   38.78   32.53
  -8   0  15   31.94   35.72
  -8   0  14  220.33   79.83
   8   0 -14  242.91   59.72
  -8   0  14  208.03   65.26
  -8   0  14  246.27   77.12
  -8   0  13   -9.13   23.81
   8   0 -13   12.18   24.44
  -8   0  13   -0.27   24.28
  -8   0  13   -4.70   36.70
  -8   0  12   14.60   22.72
   8   0 -12   39.77   24.23
  -8   0  12    3.91   17.73
   8   0 -12   -0.73    6.74
  -8   0  12   11.26   13.04
   8   0 -11  -21.65   22.85
  -8   0  11   40.69   30.80
   8   0 -11   -6.32   13.66
  -8   0  11    2.70    9.73
   8   0 -11    7.98   12.96
  -8   0  11   -4.55   17.70
  -8   0  10   60.25   30.40
   8   0 -10   99.69   32.23
   8   0 -10   69.72   19.58
  -8   0  10   80.54   24.79
  -8   0  10   99.35   28.96
  -8   0  10   71.88   27.48
   8   0 -10   78.13   34.09
   8   0 -10   95.54   34.05
  -8   0  10  108.86   37.57
  -8   0   9   12.28   15.04
   8   0  -9    0.40    5.82
  -8   0   9    9.59   12.12
   8   0  -9   -7.90   12.71
  -8   0   9   10.65   11.92
   8   0  -9   13.81   14.96
  -8   0   9    3.65    6.17
   8   0  -9    7.35   15.90
  -8   0   9    3.03   16.89
  -8   0   8   11.48    6.21
  -8   0   8   18.58   11.90
   8   0  -8   12.06    5.46
  -8   0   8   14.74    8.35
   8   0  -8   39.44   18.88
   8   0  -8   22.14   11.66
  -8   0   8    6.22    7.98
   8   0  -8   19.03    7.40
   8   0  -8   29.77   20.53
  -8   0   8   24.11   14.61
   8   0  -8   18.17   11.94
  -8   0   8   10.04   22.48
  -8   0   7  -10.25   18.28
   8   0  -7   -7.56    9.41
  -8   0   7    3.17    7.47
  -8   0   7  -13.12   14.18
   8   0  -7  -12.25   15.48
   8   0  -7   -9.66    9.22
   8   0  -7   -8.72   10.29
   8   0  -7   10.56    6.35
  -8   0   7   -3.34    4.52
   8   0  -7  -24.40   19.87
  -8   0   7  -10.35   13.84
  -8   0   7   -6.55    5.57
   8   0  -7    0.44    5.37
  -8   0   7  -18.61   11.43
  -8   0   6 3145.54  143.20
   8   0  -6 3331.85  159.97
  -8   0   6 3359.47  188.32
   8   0  -6 3504.44  165.69
  -8   0   6 3488.64  165.21
   8   0  -6 3456.07  119.13
  -8   0   6 3466.83  144.11
   8   0  -6 3345.84  135.53
  -8   0   6 3885.66  160.99
  -8   0   6 3642.93  119.81
   8   0  -6 3319.86  157.46
   8   0  -6 3808.47  199.77
  -8   0   6 3195.09  171.57
   8   0  -6 3890.38  199.03
   8   0  -5   -5.75   11.73
  -8   0   5  -28.24   21.33
  -8   0   5  -23.87   22.07
   8   0  -5   -8.55   13.09
  -8   0   5   -9.66   15.32
  -8   0   5  -14.27   12.30
   8   0  -5   -9.46   12.29
  -8   0   5    6.58    6.06
   8   0  -5   -4.13   10.74
  -8   0   5   -2.71    4.37
  -8   0   5    1.43    9.77
  -8   0   4  896.39   83.63
   8   0  -4  865.31   75.06
   8   0  -4  893.63   76.00
  -8   0   4  800.45   76.96
  -8   0   4  846.83   71.90
  -8   0   4  865.88   66.63
  -8   0   4  818.26   67.28
  -8   0   4  859.27   55.20
   8   0  -4  859.08   81.53
  -8   0   3    4.67    4.91
   8   0  -3   -4.18    8.80
  -8   0   3  -14.89   12.07
   8   0  -3    1.92    5.82
  -8   0   3    7.21    7.41
  -8   0   3   11.20    9.75
   8   0  -3   -3.12    6.23
  -8   0   2  327.69   47.99
  -8   2  17   41.89   42.30
  -8  -2  17  -78.05   48.72
  -8   2  17   26.49   33.95
  -8   2  17    7.21   23.05
  -8   2  16   80.41   51.33
  -8   2  16   40.26   35.23
  -8  -2  16   39.89   37.19
   8   2 -16   11.66   24.76
  -8  -2  16    5.54   32.12
  -8   2  16  -35.11   21.88
  -8   2  15   26.77   47.77
  -8   2  15   55.68   40.08
  -8  -2  15    1.10   27.51
   8   2 -15  -29.19   31.63
   8   2 -15   -0.17   20.76
  -8  -2  15    4.06   16.96
  -8   2  15  -37.48   32.05
  -8   2  14  -27.27   29.12
  -8   2  14  -13.83   24.78
  -8  -2  14  -16.91   33.96
   8   2 -14  -22.11   13.74
  -8   2  14  -30.21   28.53
   8   2 -14  -79.22   41.60
  -8  -2  14   47.33   35.33
  -8   2  13   59.87   19.08
  -8  -2  13   25.79   26.52
  -8   2  13    6.14   23.18
   8   2 -13   13.91   28.84
  -8  -2  13   44.11   24.74
   8   2 -13   23.23   10.85
  -8   2  13   -8.04   28.19
  -8   2  12   -7.41   13.31
  -8  -2  12   -7.52   27.58
  -8   2  12  -53.43   40.59
   8   2 -12  -20.67   27.18
   8   2 -12   25.91   22.17
  -8  -2  12   36.27   29.58
   8  -2 -12   17.57   13.11
  -8  -2  12    4.19   17.81
  -8   2  12    9.08   18.75
   8  -2 -11   25.13   19.74
  -8   2  11   11.90   32.65
   8   2 -11   53.36   14.44
  -8  -2  11   93.01   46.23
  -8   2  11   45.64   25.76
   8   2 -11   73.88   40.30
   8   2 -11   77.87   29.35
  -8   2  11   89.65   37.17
   8  -2 -11   39.76   29.90
  -8  -2  11   69.84   35.42
  -8  -2  11   95.67   52.67
  -8   2  11   50.13   11.83
   8  -2 -10   79.30    8.96
  -8  -2  10  133.85   46.55
  -8   2  10  125.46   37.93
   8   2 -10  108.68   36.74
   8   2 -10  105.69   40.58
  -8   2  10  132.02   58.80
   8  -2 -10   66.82   30.16
  -8  -2  10  119.51   39.49
  -8  -2  10  129.43   47.21
   8   2 -10   71.54   35.61
  -8   2  10   97.27   48.90
  -8  -2  10  130.51   52.12
   8   2 -10  117.40   34.02
  -8   2  10   88.39   23.49
  -8  -2   9  335.81   75.04
  -8   2   9  372.48   67.23
   8   2  -9  325.54   68.85
   8   2  -9  373.94   74.86
   8   2  -9  343.08   66.03
  -8   2   9  384.86   83.54
   8  -2  -9  309.73   84.70
  -8  -2   9  316.22   67.52
  -8  -2   9  320.31   67.48
  -8   2   9  311.98   69.83
  -8   2   9  368.58   66.25
   8  -2  -9  304.77   64.17
   8   2  -9  242.53   57.02
   8  -2  -9  331.13   77.11
  -8  -2   9  366.25   81.07
  -8   2   9  315.77   79.57
  -8   2   8   57.02   26.45
  -8  -2   8   67.07   35.48
  -8  -2   8   63.68   29.89
  -8   2   8   96.30   31.21
   8   2  -8   80.71   38.48
  -8   2   8   91.68   47.00
   8   2  -8   78.77   32.35
   8   2  -8   65.15   27.19
  -8   2   8   94.61   43.38
   8  -2  -8   65.73   34.54
   8  -2  -8   71.96   45.91
   8  -2  -8   52.30   24.76
  -8  -2   8   60.66   27.18
   8  -2  -8   93.61   32.73
  -8  -2   8   69.06   26.84
   8  -2  -8   29.22   23.47
   8   2  -8   62.55   27.65
  -8   2   8   67.36   26.23
  -8   2   7   13.84   15.30
  -8  -2   7   19.73   20.06
  -8  -2   7   13.71   16.78
  -8   2   7    9.41    5.66
   8   2  -7   -5.97    6.57
  -8   2   7    0.99   16.90
  -8   2   7   44.47   35.02
   8   2  -7   17.79   15.56
   8   2  -7   24.73   21.08
   8  -2  -7   -0.23    9.07
   8  -2  -7   24.62   14.47
  -8  -2   7   -4.82    8.53
   8  -2  -7   21.62   21.87
  -8  -2   7   -2.30    7.00
  -8  -2   7   -6.43   11.13
   8  -2  -7   27.95   17.77
  -8   2   7   19.69   18.73
   8  -2  -7   36.81   22.89
   8   2  -7   10.25    7.42
  -8   2   6   80.22   34.19
  -8  -2   6   32.63   23.28
  -8  -2   6   27.95   21.11
  -8   2   6   40.44   21.17
  -8  -2   6   38.49   22.21
   8   2  -6   55.75   33.23
  -8   2   6   60.71   39.76
   8   2  -6   24.93   24.05
   8   2  -6   24.69   20.03
   8  -2  -6   70.35   35.46
   8  -2  -6   63.31   40.50
  -8   2   6   40.44   35.93
   8  -2  -6   52.72   34.79
  -8  -2   6   67.58   32.79
  -8  -2   6   46.62   24.63
   8  -2  -6   40.53   25.42
  -8   2   6   70.50   32.03
   8   2  -6    5.80   10.46
   8  -2  -6   36.26   15.51
   8   2  -6   41.33   26.52
  -8   2   5   21.35    7.41
  -8   2   5  -26.83   20.52
  -8  -2   5  -15.54   19.18
  -8   2   5   -8.50   10.76
  -8   2   5   -0.79   18.04
   8   2  -5   21.74   18.46
   8   2  -5   -5.18   20.39
   8   2  -5  -11.42   18.14
   8  -2  -5   20.62   23.39
   8  -2  -5    7.09   16.05
  -8  -2   5    2.68    8.28
   8  -2  -5   -2.15    9.83
  -8  -2   5   30.13   17.68
  -8  -2   5   15.01   11.51
   8  -2  -5   -3.06   14.50
  -8  -2   5   13.16    7.81
  -8   2   5   18.98   11.24
   8   2  -5   10.86   11.93
   8  -2  -5   -3.96   17.57
   8   2  -5   25.63   18.88
   8  -2  -4   63.51   23.67
   8   2  -4   55.83   21.73
  -8   2   4   54.50   25.44
   8   2  -4   70.47   30.26
  -8  -2   4   67.78   23.87
  -8   2   4   44.73   23.60
  -8   2   4   47.46   25.25
   8   2  -4   66.11   29.63
   8  -2  -4   52.90   27.47
  -8   2   4   73.85   23.59
   8   2  -4   45.62   21.12
  -8  -2   4   46.26   16.47
  -8   2   4   50.30   24.00
  -8  -2   4   48.77   21.95
  -8  -2   4   63.78   28.40
   8   2  -4   35.11   16.14
   8  -2  -4   71.55   31.18
   8   2  -3   90.07   27.49
   8  -2  -3   89.54   25.95
  -8   2   3  119.56   35.15
  -8  -2   3   91.88   32.13
  -8  -2   3  103.09   28.38
   8   2  -3   87.78   31.87
  -8   2   3   87.93   21.35
   8  -2  -3   96.55   30.44
   8   2  -3   92.01   33.09
  -8   2   3   53.21   23.01
   8  -2  -3   88.69   32.20
  -8  -2   3   82.21   33.00
   8   2  -3   90.46   33.01
  -8   2   3   84.46   28.42
  -8  -2   3   89.54   30.05
   8   2  -3   83.28   29.07
  -8   2   3  103.30   35.49
   8   2  -2  165.81   44.39
  -8   2   2  176.79   47.10
   8   2  -2  129.02   35.06
   8  -2  -2  162.68   35.05
  -8   2   2  144.73   47.00
  -8   2   2  151.89   31.37
  -8   2   2  115.46   39.01
   8  -2  -2  182.22   49.83
   8  -2  -2  170.10   46.43
  -8  -2   2  122.84   36.07
  -8   2   2  157.69   42.64
  -8  -2   2  150.82   40.77
   8   2  -2  163.77   44.98
  -8  -2   2  155.62   40.75
   8   2  -2  112.19   28.13
  -8  -2   1   53.97   26.08
  -8   2   1   39.66   17.25
  -8   2   1   44.05   30.10
   8   2  -1   71.61   32.28
   8  -2  -1   93.43   38.81
  -8   2   1   72.77   31.55
  -8  -2   1   24.48   13.02
  -8   2   1   86.33   43.72
   8   2  -1   67.94   28.15
  -8  -2   1   51.26   21.82
  -8  -2   0   -1.00   10.18
  -8   2   0    5.12   12.59
  -8   2   0   40.63   32.18
   8   2   0   -3.13   15.15
  -8   2   0   11.11   18.12
  -8  -2  -1  112.57   40.69
  -8   2  -1   70.67   25.44
  -8   2  -1  112.79   46.12
   8   2   1  121.07   46.30
  -8   2  -1  125.60   42.72
  -8   4  14  -71.47   52.33
  -8   4  13   21.88   18.90
   8   4 -12   32.41   29.98
   8   4 -11  -96.43   58.28
   8   4 -11    4.96   22.52
   8   4 -10   11.90   14.68
  -8  -4  10  -15.86   15.96
   8   4 -10   63.96   46.52
   8   4 -10  -16.98   10.82
  -8  -4  10   20.70   17.65
  -8  -4  10   41.30   40.59
   8   4  -9   16.42   28.96
  -8  -4   9  -44.61   35.43
   8   4  -9  -16.96   18.54
  -8   4   9   -1.64   18.67
  -8  -4   9   47.14   48.88
  -8   4   9   56.91   48.44
   8   4  -9   48.01   52.73
  -8  -4   9   30.75   27.54
  -8   4   9   -6.66   33.44
  -8   4   8  -24.78   57.94
   8   4  -8    9.50   20.92
  -8   4   8   53.98   60.31
   8   4  -8    0.39   13.35
  -8  -4   8   68.03   47.24
   8  -4  -8  -73.52   48.18
   8   4  -8   14.84   12.23
   8  -4  -8   63.52   52.70
  -8  -4   8   19.74   23.44
  -8  -4   8   48.23   37.98
   8  -4  -8   -0.20   30.33
  -8   4   8    4.39   28.78
   8   4  -7   19.04   18.69
  -8   4   7   87.10   70.20
  -8  -4   7  -38.98   36.33
  -8   4   7   59.00   67.17
   8   4  -7   57.00   39.91
   8  -4  -7  145.84   85.01
  -8  -4   7    4.35   17.68
   8   4  -7  -40.78   36.70
   8  -4  -7  -27.46   26.46
   8  -4  -7  107.08   57.85
  -8  -4   7   48.87   41.79
  -8   4   7   -5.53   26.47
   8   4  -6   -1.28   28.41
  -8   4   6   -7.44  165.96
  -8  -4   6   -3.03   16.71
   8   4  -6   -7.88   12.22
  -8  -4   6   10.81   21.49
   8   4  -6   17.18   26.40
  -8   4   6  -98.25   65.08
  -8   4   5  108.19   58.82
   8   4  -5  -12.96   32.70
   8   4  -5   45.92   42.79
   8  -4  -5   55.82   76.79
   8  -4  -5   47.17   42.47
   8  -4  -5   96.98   47.84
  -8  -4   5   58.99   55.94
  -8   4   5   18.80   28.00
   8   4  -5   37.92   35.40
  -8   4   5   -6.93   29.30
   8   4  -5   68.69   41.04
  -8  -4   5    9.45   14.94
   8  -4  -4   14.58   37.16
  -8   4   4   -4.39   46.71
  -8   4   4  -14.05   14.30
   8  -4  -4   47.72   37.60
   8  -4  -4   44.85   52.10
   8   4  -4  -22.92   33.95
  -8  -4   4  -26.62   39.56
  -8   4   4    6.26   16.27
   8   4  -4   -5.19   22.80
  -8  -4   4    1.10   27.33
  -8   4   3    4.11   36.45
  -8   4   3  -75.83   57.60
   8  -4  -3  -32.73   11.90
   8  -4  -3 -140.43   65.48
  -8  -4   3  -18.16   26.16
   8  -4  -3   53.30   41.61
  -8  -4   3  -37.57   31.87
  -8   4   3  -17.45   28.51
   8   4  -3  -49.65   32.38
  -8   4   2   -3.04   22.76
   8  -4  -2   -4.05   22.17
  -8  -4   2  -28.69   29.41
   8  -4  -2   44.68   31.63
  -8  -4   2   -6.83   24.07
   8  -4  -2   25.12   40.24
  -8   4   2   -2.44   11.42
  -8   4   2   32.27   20.04
   8   4  -2   33.80   32.65
  -8   4   1   21.81   26.08
  -8   4   1  -31.29   21.71
   8  -4  -1  -63.45   43.81
   8  -4  -1  -58.22   48.80
  -8  -4   1   11.15   19.78
  -8  -4   1    1.66   18.83
  -8   4   1    4.57   31.37
   8   4  -1  -29.39   48.44
  -8   4   0   -1.18   16.96
  -8  -4   0    9.71   20.14
  -8   4   0  -34.62   34.56
  -8   4  -1   41.97   37.89
  -8  -4  -1   10.50   16.74
  -8   4  -1    6.38   20.48
  -8   4  -2   43.58   48.19
  -8  -4  -2   70.48   30.75
  -8   4  -2   50.36   37.91
  -8   4  -3   22.28   24.97
  -8   4  -3   11.80   24.20
  -8  -4  -3   14.75   15.84
  -8   4  -3   16.43   19.68
  -8   4  -4  -58.81   44.58
  -8   4  -4  -11.82   21.29
  -8  -4  -4   30.34   27.41
  -8   4  -4   21.90   15.83
  -8   4  -5   -1.69   19.27
  -8   4  -5  -17.16   39.99
  -8  -4  -5   41.30   31.61
  -8   4  -5    3.90   25.94
  -9   1  18  -19.66   38.01
  -9  -1  18    3.17   32.63
   9   1 -18  -32.23   32.76
  -9  -1  18   43.61   55.26
  -9   1  18   62.68   45.63
  -9   1  17   16.63   51.80
  -9  -1  17   -6.20   29.93
   9   1 -17   30.43   24.16
  -9  -1  17    0.65   28.48
  -9   1  17   -0.57   35.64
  -9   1  16   92.36   60.85
  -9  -1  16  120.63   59.74
   9   1 -16  123.63   47.13
  -9  -1  16   90.26   53.12
  -9   1  16   27.40   32.23
  -9   1  15   -6.75   22.15
  -9  -1  15  -17.41   28.54
   9   1 -15  -13.19   23.86
  -9  -1  15  -37.36   39.85
  -9   1  15  -39.22   25.92
  -9   1  14  237.92   88.07
  -9  -1  14  147.61   56.64
   9   1 -14  194.89   54.32
  -9  -1  14  203.96   66.59
  -9   1  14  151.66   58.05
  -9   1  13  186.80   56.36
  -9  -1  13  156.71   61.27
   9   1 -13  208.70   57.05
  -9   1  13  189.28   65.45
  -9  -1  13  186.17   69.48
   9  -1 -13  107.40   49.88
  -9   1  13  189.22   57.64
   9   1 -12  298.82   60.77
  -9   1  12  269.33   75.52
  -9  -1  12  304.16   81.64
   9   1 -12  246.36   58.17
  -9   1  12  348.03   82.99
  -9  -1  12  208.42   56.67
   9  -1 -12  123.57   43.57
  -9  -1  12  271.38   68.15
   9  -1 -12  216.00   62.75
   9   1 -12  250.54   63.10
  -9   1  12  341.38   83.40
  -9   1  11   81.80   25.00
  -9  -1  11   97.87   47.41
   9   1 -11  105.74   40.90
  -9   1  11   97.58   40.37
   9   1 -11  160.80   47.33
   9   1 -11  164.88   41.87
  -9  -1  11  101.87   41.34
   9  -1 -11  114.38   50.68
  -9  -1  11  107.41   37.72
   9  -1 -11   84.79   37.74
   9   1 -11  119.77   43.13
  -9   1  11  151.43   53.26
  -9  -1  11   91.13   35.43
   9   1 -10   54.29   28.05
  -9  -1  10   46.48   29.70
  -9   1  10   82.87   25.57
   9   1 -10   65.09   25.16
  -9   1  10  160.17   54.63
   9   1 -10   71.72   25.29
  -9   1  10   84.97   38.27
   9  -1 -10   58.97   25.38
   9   1 -10   72.04   27.99
   9  -1 -10   88.74   40.71
  -9  -1  10  135.89   42.43
  -9  -1  10   61.41   23.68
   9  -1 -10   94.27   35.97
   9   1 -10   60.74   28.02
  -9   1  10   58.02   40.89
  -9  -1  10   78.67   30.24
  -9  -1   9  295.79   53.13
  -9  -1   9  309.57   69.26
  -9   1   9  320.07   52.15
  -9  -1   9  331.33   67.34
  -9  -1   9  275.16   62.41
  -9   1   9  347.55   71.46
   9   1  -9  314.28   66.36
  -9   1   9  280.23   66.64
   9   1  -9  294.60   54.50
   9   1  -9  279.54   60.71
  -9   1   9  340.79   65.36
  -9  -1   9  316.52   55.31
   9  -1  -9  320.30   79.54
   9   1  -9  300.02   58.39
   9  -1  -9  314.61   77.79
   9  -1  -9  318.17   66.14
   9   1  -9  302.35   65.27
  -9   1   9  248.52   60.58
  -9   1   8  385.91   48.27
   9   1  -8  370.25   64.94
   9  -1  -8  433.59   50.94
  -9   1   8  419.87   70.56
   9  -1  -8  373.13   50.57
   9   1  -8  338.85   65.00
  -9  -1   8  357.89   65.35
  -9   1   8  404.29   50.57
  -9  -1   8  299.78   60.66
  -9   1   8  324.87   61.08
  -9   1   8  335.79   65.77
   9   1  -8  404.96   60.19
   9  -1  -8  364.91   64.02
  -9  -1   8  329.97   59.43
  -9  -1   8  389.91   58.14
   9  -1  -8  394.28   72.54
   9   1  -8  320.94   51.90
   9  -1  -8  310.10   69.65
   9  -1  -8  342.58   66.09
   9   1  -8  342.91   63.69
  -9   1   8  338.66   70.30
  -9  -1   8  362.70   57.20
  -9   1   7   -5.23   15.49
   9   1  -7    2.92    5.35
  -9  -1   7  -13.37   13.74
  -9  -1   7   -5.57   18.57
   9   1  -7    0.93    4.61
  -9  -1   7    2.43    9.85
  -9   1   7   10.93   10.75
   9  -1  -7   11.89   11.29
   9   1  -7    1.30    9.36
  -9   1   7  -24.14   16.17
   9  -1  -7    0.14   13.41
  -9   1   7    0.56    4.62
   9   1  -7   20.74   18.49
   9  -1  -7  -10.89   18.37
   9  -1  -7  -13.13    9.40
   9   1  -7  -27.48   17.76
  -9  -1   7    9.91   16.42
   9  -1  -7   23.20   22.19
  -9   1   7    5.53    6.76
  -9   1   7   -7.81    5.84
  -9  -1   7   -1.17    6.43
  -9   1   7    3.19    5.17
   9  -1  -7   -2.99   11.81
   9  -1  -6  149.44   39.20
  -9   1   6  145.46   38.76
  -9  -1   6  159.24   33.46
  -9   1   6  162.71   27.90
  -9  -1   6  158.01   40.74
  -9   1   6  129.57   35.66
   9  -1  -6  163.65   28.84
   9   1  -6  131.65   36.96
  -9   1   6  122.42   36.12
  -9  -1   6  131.04   33.36
   9  -1  -6  147.05   29.26
  -9   1   6  129.12   35.91
   9   1  -6  169.78   38.07
  -9   1   6  149.58   25.68
   9   1  -6  142.08   36.81
   9   1  -6  149.05   33.69
   9  -1  -6  115.72   38.43
  -9  -1   6  144.35   21.92
  -9  -1   6  148.51   34.05
   9  -1  -6  149.23   27.26
  -9  -1   6  136.97   35.56
  -9   1   6  140.27   26.08
   9  -1  -6  137.05   39.01
   9   1  -6  162.74   41.29
   9  -1  -5   15.39   10.88
   9  -1  -5    5.06    5.99
   9   1  -5   29.76   20.18
  -9   1   5   -3.37   13.80
  -9   1   5   19.24   21.22
  -9  -1   5    9.59   13.29
   9  -1  -5   22.90   16.23
  -9  -1   5   23.50   16.32
  -9   1   5   25.90   12.30
  -9   1   5   11.13    9.49
   9  -1  -5   21.52    9.69
  -9   1   5   20.25   16.24
   9   1  -5   22.54   12.06
   9   1  -5   24.64   16.06
  -9  -1   5    1.79   10.68
  -9  -1   5   10.46    2.94
  -9   1   5   11.07    4.37
  -9   1   5   20.18    8.91
  -9  -1   5   14.83   17.25
   9   1  -5   29.07   21.07
  -9  -1   4  193.30   41.86
  -9   1   4  167.87   43.88
   9   1  -4  181.09   41.64
  -9   1   4  205.58   42.04
   9  -1  -4  222.67   31.64
   9   1  -4  182.96   41.78
  -9  -1   4  151.90   38.05
  -9   1   4  189.49   48.38
   9  -1  -4  201.04   46.00
  -9   1   4  187.62   27.54
   9   1  -4  178.54   43.35
  -9   1   4  161.32   31.25
  -9   1   4  174.18   43.18
  -9  -1   4  172.69   35.14
   9  -1  -4  198.47   42.05
  -9  -1   4  181.05   38.56
   9   1  -3    4.83    7.71
  -9   1   3    0.11    8.23
  -9   1   3  -23.89   26.04
   9   1  -3    2.12    9.05
   9  -1  -3  -10.14   13.36
  -9  -1   3    5.96   11.29
  -9   1   3   11.95   15.28
   9  -1  -3   -3.53   14.68
  -9   1   3   -7.10   17.42
  -9  -1   3    3.42    3.78
  -9   1   3   -1.72    8.83
  -9  -1   3   -3.40   11.64
   9   1  -3    7.67    6.92
  -9  -1   3    9.00    6.57
  -9  -1   2   -8.05   10.84
  -9   1   2   10.19    6.55
   9   1  -2  -17.86   19.97
  -9  -1   2   -1.48   13.18
   9   1  -2   -3.55   11.90
   9   3 -17  -25.06   21.98
   9   3 -16   26.31   18.71
  -9   3  16    6.58   34.67
   9   3 -15  -36.56   32.30
  -9   3  15  -24.56   17.27
  -9   3  14  -14.17   18.83
   9   3 -14  -13.39   32.63
   9   3 -14   -3.84   19.66
  -9  -3  14   41.16   45.91
  -9   3  14    1.44   17.47
  -9   3  13  -41.57   40.37
  -9   3  13  -25.58   44.75
   9   3 -13  -22.66   34.61
   9   3 -13   23.73   25.59
  -9  -3  13   -2.97   32.30
  -9   3  12   -6.87   22.99
  -9  -3  12   43.85   45.64
  -9   3  12  -39.00   45.03
   9   3 -12  -39.01   38.86
  -9   3  12   14.57   24.12
   9   3 -12  -63.68   46.73
   9   3 -12   27.67   40.48
   9  -3 -12  -38.82   22.85
   9  -3 -12   26.16   40.36
  -9  -3  12  -32.02   41.56
   9  -3 -12   -3.72   39.66
  -9   3  11   31.34   45.35
  -9  -3  11    0.40   10.68
   9   3 -11   20.30   19.25
  -9   3  11   -0.13   15.41
   9   3 -11  -27.63   26.85
  -9   3  11   37.13   38.43
   9  -3 -11  -22.00   23.97
   9  -3 -11   55.96   54.26
  -9  -3  11   -0.25   13.27
  -9  -3  11   13.33   20.48
   9  -3 -11   -5.36   13.28
   9   3 -11   26.82   27.45
  -9   3  10   12.17    9.90
  -9  -3  10   12.96   18.16
   9   3 -10  -21.62   34.11
   9   3 -10   30.37   28.24
  -9   3  10  -27.87   29.62
  -9   3  10  -19.66   11.50
   9   3 -10   -4.09   18.66
   9  -3 -10   28.67   31.73
   9  -3 -10   41.73   37.40
  -9  -3  10   -8.39   31.09
  -9  -3  10   18.70   10.08
   9  -3 -10  -49.58   32.23
  -9   3   9    5.45   37.34
   9   3  -9   86.54   42.84
  -9  -3   9   30.83   21.33
   9  -3  -9   30.75   33.27
  -9   3   9   26.22   49.49
  -9   3   9   54.97   40.26
   9   3  -9   30.04   32.04
   9  -3  -9   21.37   14.23
   9  -3  -9   34.40   28.03
  -9  -3   9  -19.20   18.06
  -9  -3   9   19.92   25.09
   9   3  -9   44.92   37.37
  -9   3   8  -45.96   36.09
   9  -3  -8   22.89   25.96
   9   3  -8   28.96   26.34
  -9  -3   8  -22.72   12.57
  -9   3   8   14.44   11.38
   9   3  -8   25.51   18.30
   9  -3  -8  -10.80   21.08
   9   3  -8  -17.37   16.32
   9  -3  -8    7.37   24.14
  -9  -3   8    8.66   27.27
  -9  -3   8   24.76   23.65
  -9   3   8   15.83   14.56
  -9   3   8   11.24   17.45
  -9   3   7  -33.82   27.62
   9   3  -7  -50.90   32.03
  -9   3   7  -51.37   40.50
  -9  -3   7   20.78   12.94
  -9   3   7    1.56   18.59
   9   3  -7  -20.94   16.62
   9  -3  -7   15.05   16.14
   9  -3  -7  -19.02   24.06
   9   3  -7  -10.50   17.25
   9  -3  -7   -2.66   13.63
  -9  -3   7    9.94    6.91
   9  -3  -7    8.05   19.64
  -9   3   7  -11.03   29.44
  -9  -3   7  -11.06   21.52
  -9   3   6   57.71   38.46
   9  -3  -6  106.71   49.97
   9   3  -6  116.11   41.58
  -9   3   6   76.33   33.09
  -9   3   6  122.38   48.09
   9   3  -6   94.16   40.93
  -9  -3   6   97.88   42.54
   9  -3  -6   79.42   37.16
  -9  -3   6   91.30   34.53
  -9  -3   6   85.44   37.91
   9  -3  -6   14.03   27.07
  -9  -3   6  101.81   33.77
   9  -3  -6  135.88   53.65
   9   3  -6  108.85   43.86
  -9   3   6   64.01   27.93
   9  -3  -5  -45.18   35.14
  -9   3   5   35.26   32.54
  -9  -3   5   -3.00   18.39
  -9   3   5   31.22   31.22
   9  -3  -5   10.29   20.26
   9   3  -5   -3.51    9.66
  -9   3   5  -19.30   38.54
   9   3  -5   -5.14   12.36
   9  -3  -5   -2.95   30.49
  -9  -3   5   14.02   22.00
   9  -3  -5   29.54   33.58
   9   3  -5   15.15   15.12
  -9  -3   5  -15.22   11.90
  -9  -3   5   13.86   18.02
  -9   3   5   10.53   10.30
   9   3  -5   -5.12   19.18
  -9   3   4   -2.43   21.40
   9   3  -4  -27.14   32.36
  -9  -3   4   94.59   44.09
  -9   3   4    2.65   36.21
   9  -3  -4   13.35    9.18
  -9   3   4  -24.98   26.62
   9  -3  -4   13.58   20.42
   9   3  -4  -16.41   30.83
  -9  -3   4   56.05   35.08
   9  -3  -4   19.37   22.39
  -9  -3   4   82.46   46.27
   9   3  -4 -132.95   46.10
  -9  -3   4   25.21   26.54
  -9   3   4    3.51    7.91
   9   3  -4   -4.21   14.33
  -9   3   3   29.48   18.44
   9   3  -3   41.06   26.11
  -9   3   3   20.62   18.84
  -9   3   3   20.72   13.65
   9  -3  -3   39.89   34.28
   9  -3  -3   10.16   13.44
  -9  -3   3   49.57   28.37
  -9   3   3  -20.50   25.62
  -9  -3   3   39.64    6.60
   9   3  -3   29.03   21.79
   9   3  -3   38.59   28.80
  -9  -3   3   18.06   16.44
  -9   3   2  -57.98   54.32
   9   3  -2  -34.99   30.23
  -9   3   2  -62.05   46.62
   9  -3  -2  -63.65   41.75
   9  -3  -2  -32.18   33.81
  -9  -3   2   13.07   16.88
  -9  -3   2  -13.48   21.94
  -9   3   2   11.52    6.93
  -9  -3   2    6.43   10.92
   9   3  -2   -3.97   20.42
   9   3  -1  -20.64   22.31
  -9   3   1   -0.45   24.59
   9  -3  -1  -23.53   48.84
  -9  -3   1   22.95   12.20
  -9   3   1   20.37    9.63
  -9  -3   1    5.32   13.64
  -9   3   0  128.34   50.76
   9   3   0  118.54   44.46
  -9  -3   0   91.44   39.13
  -9   3   0  106.28   44.27
  -9  -3   0   82.01   34.27
  -9   3  -1   -1.16   29.98
   9   3   1    1.82    9.81
  -9  -3  -1   14.56   24.04
  -9   3  -1  -24.99   17.27
  -9   3  -1    2.45   17.16
  -9  -3  -1   22.51   26.28
  -9   3  -2   12.78   17.14
  -9   3  -2   14.31   14.88
   9   3   2   23.79   30.76
  -9   3  -2   -0.17   19.88
  -9  -3  -2  -32.76   29.66
  -9  -3  -2   21.87    9.36
  -9  -3  -3   13.77   13.58
  -9   3  -3   55.44   49.12
   9   3   3   39.39   32.38
  -9   3  -3   43.16   38.23
  -9  -3  -3   34.08   24.94
  -9   3  -3   44.69   25.41
 -10   0  19    5.25   62.20
 -10   0  19   20.64   75.31
 -10   0  18   65.17   60.11
 -10   0  18   20.58   37.77
 -10   0  17   -8.52   22.54
 -10   0  17   26.99   28.55
 -10   0  17  -14.01   61.74
  10   0 -16  522.98   98.95
 -10   0  16  353.10  106.81
 -10   0  16  490.83  106.39
 -10   0  16  374.59  107.42
 -10   0  15   24.99   19.80
  10   0 -15   35.97   29.32
 -10   0  15   -3.44   24.53
 -10   0  15   29.13   14.95
 -10   0  14  182.30   67.62
  10   0 -14  118.20   39.31
 -10   0  14  151.94   53.11
  10   0 -14   99.07   46.57
 -10   0  14  139.38   52.46
  10   0 -13   29.17   23.43
 -10   0  13   -2.06   22.65
 -10   0  13    3.53    9.82
  10   0 -13  -60.31   39.94
 -10   0  13  -38.01   44.11
  10   0 -12  781.33   96.98
 -10   0  12  720.58  123.64
 -10   0  12  935.87  118.57
 -10   0  12  777.92   99.90
  10   0 -12  696.90  104.64
  10   0 -12  662.15  108.25
 -10   0  12  800.26  119.07
  10   0 -11  -11.05   15.49
 -10   0  11   43.41   34.28
  10   0 -11  -12.38   12.14
 -10   0  11   -5.60   14.90
  10   0 -11   10.85   18.43
 -10   0  11   -0.15   15.54
  10   0 -11  -25.73   21.52
 -10   0  11  -39.34   29.61
 -10   0  10   43.20   23.99
  10   0 -10   36.79   23.78
  10   0 -10   54.30   25.34
 -10   0  10   52.46   22.31
  10   0 -10   29.15   16.46
  10   0 -10   13.66   20.02
 -10   0  10   41.36   21.16
 -10   0  10   10.76   17.81
 -10   0   9   -5.26   26.26
 -10   0   9   11.43    8.97
 -10   0   9  -25.68   21.32
  10   0  -9    4.20    6.27
  10   0  -9    7.09   12.04
 -10   0   9  -29.74   16.84
  10   0  -9    0.71   14.20
  10   0  -9    9.84   13.87
 -10   0   9  -16.23   18.08
  10   0  -9   -0.10   13.64
  10   0  -8  592.71   73.63
 -10   0   8  619.66   88.25
  10   0  -8  584.94   74.88
 -10   0   8  632.93   76.79
 -10   0   8  599.29   62.68
  10   0  -8  648.22   65.50
 -10   0   8  639.98   73.29
  10   0  -8  600.40   71.38
  10   0  -8  665.03   91.75
 -10   0   8  607.35   69.02
  10   0  -8  559.75   82.68
 -10   0   8  568.05   79.80
 -10   0   7   -3.95    6.96
 -10   0   7   12.43   16.81
  10   0  -7    5.07   13.22
 -10   0   7   -9.12   12.07
 -10   0   7    6.57    9.12
  10   0  -7  -22.04   14.31
  10   0  -7  -20.02   17.73
  10   0  -7   24.33   15.31
 -10   0   7   -1.63    3.22
  10   0  -7   14.83   20.90
 -10   0   7   -4.49    5.10
 -10   0   7    6.28    5.57
  10   0  -7   -9.70   12.50
  10   0  -6   39.24   19.64
 -10   0   6   69.66   26.58
 -10   0   6   69.62   27.54
 -10   0   6   43.19   14.65
  10   0  -6   56.32   21.17
 -10   0   6   56.91   20.10
  10   0  -6   64.65   17.85
  10   0  -6   69.66   26.74
 -10   0   6   66.63   18.06
 -10   0   6   46.01   18.97
 -10   0   6   72.96   23.67
 -10   0   5    2.70    7.24
  10   0  -5    8.33   12.89
 -10   0   5  -12.73   14.63
 -10   0   5    1.76    5.95
 -10   0   5   -5.65    9.77
 -10   0   5    4.63    8.43
  10   0  -5    0.24    6.85
  10   0  -5    5.78    7.79
 -10   0   5   -0.28    3.67
 -10   0   4 1871.71  132.31
  10   0  -4 1805.19  123.85
  10   0  -4 1738.01  117.41
 -10   0   4 1836.68  120.81
 -10   0   4 1775.42  110.19
 -10   0   4 1638.98  106.90
  10   0  -4 1734.09  126.08
 -10   0   4 1709.21  127.53
 -10   0   3  -28.17   19.31
 -10   0   3   -9.98   15.90
  10   0  -3  -24.82   18.26
 -10  -2  19    9.23   35.08
 -10   2  18   25.25   43.55
 -10   2  18  -62.26   53.00
 -10  -2  17    2.48   27.38
 -10   2  17   70.07   12.25
 -10   2  17   19.01   41.52
 -10  -2  16  -59.37   61.63
 -10   2  16  -39.75   38.52
 -10   2  16    3.24   29.51
  10   2 -16   35.38   28.71
 -10  -2  16    7.97   15.10
 -10   2  16   10.52   30.51
 -10  -2  15    2.77   64.30
 -10   2  15   28.31   28.97
 -10   2  15   -6.76   33.31
  10   2 -15   -3.73   13.68
 -10  -2  15  125.28   52.83
 -10   2  15   40.33   39.00
 -10  -2  14   36.40   37.24
 -10   2  14  -12.14   25.72
 -10   2  14   19.87   39.18
  10   2 -14  -18.89    8.35
 -10  -2  14   54.08   36.07
 -10   2  14    5.49   39.20
  10   2 -13   32.01   24.79
 -10  -2  13   21.44   10.94
 -10   2  13   -6.74   14.40
 -10   2  13  -23.85   29.49
  10   2 -13    8.26   13.88
  10   2 -13   15.06   15.41
 -10  -2  13   -3.70   13.82
  10  -2 -13 -114.57   52.39
 -10  -2  13   32.64   34.16
 -10   2  13   10.75   22.23
  10   2 -12    7.30   32.66
 -10  -2  12  -10.24   24.22
 -10   2  12   62.15   38.87
 -10   2  12   25.23   42.64
  10   2 -12   12.81   14.14
  10   2 -12   21.31   23.42
 -10   2  12   75.63   46.74
  10  -2 -12   39.64   30.31
  10  -2 -12   32.62   34.48
  10   2 -12   30.57   24.24
 -10  -2  12   29.01   28.44
 -10  -2  12    8.04   11.19
 -10   2  12  -20.64   23.12
 -10  -2  11  116.68   48.10
 -10   2  11  114.80   54.06
  10   2 -11   88.04   42.23
 -10  -2  11  104.92   53.20
 -10   2  11  149.44   52.51
 -10   2  11  126.52   52.93
  10   2 -11  109.87   44.56
 -10   2  11  103.75   48.59
  10  -2 -11   59.78   36.54
  10  -2 -11   45.26   30.32
 -10  -2  11   75.92   36.53
 -10  -2  11   93.44   40.50
  10  -2 -11   70.94   42.92
  10  -2 -11   58.65   28.57
  10   2 -11   80.74   40.36
  10   2 -11   92.60   39.88
 -10   2  10   -2.72   11.87
 -10  -2  10   -4.38   16.71
 -10  -2  10   25.05   12.44
 -10   2  10   -3.07   20.82
  10   2 -10  -98.49   50.28
 -10   2  10   28.53   23.11
  10   2 -10   -9.03   20.16
  10   2 -10  -19.56   28.31
  10  -2 -10   13.26   18.86
  10  -2 -10  -42.87   10.96
 -10  -2  10  -25.80   33.90
  10  -2 -10  -36.83   42.13
 -10  -2  10  -30.47   34.67
 -10   2  10   10.16   20.84
  10  -2 -10  -40.00   23.13
  10   2 -10  -53.40   43.95
 -10   2   9   -5.55   16.52
 -10  -2   9   -5.88   14.62
 -10  -2   9  -23.86   18.02
 -10   2   9  -33.42   22.17
  10   2  -9  -34.11   39.44
 -10   2   9  -19.89   17.16
  10  -2  -9  -40.66   35.93
 -10   2   9  -11.63   19.26
  10   2  -9   -5.02   28.03
  10   2  -9  -15.24   22.59
  10  -2  -9 -207.68   65.92
 -10  -2   9  -62.81   34.66
  10  -2  -9  -62.49   43.24
 -10  -2   9  -23.67   30.53
  10  -2  -9  -32.18   23.42
  10   2  -9  -45.41   34.20
 -10   2   8   61.73   30.36
 -10  -2   8   43.55   33.89
 -10   2   8   51.79   26.84
  10   2  -8   70.70   31.41
 -10  -2   8   56.08   23.78
 -10   2   8   82.63   44.40
 -10   2   8   26.09   19.71
  10   2  -8   51.23   24.74
  10   2  -8   86.63   37.98
  10  -2  -8   63.95   33.12
  10  -2  -8   78.66   40.47
 -10  -2   8   79.01   33.74
  10  -2  -8   45.86   35.99
 -10  -2   8   74.14   30.35
  10  -2  -8   76.19   35.82
  10   2  -8   66.08   30.35
 -10   2   7   32.24   25.02
 -10  -2   7    6.16    7.73
 -10   2   7   16.06    5.85
  10   2  -7   37.54   30.44
 -10   2   7    6.80   12.66
 -10   2   7   23.78   29.16
 -10  -2   7    9.09   10.09
  10   2  -7   35.69   20.54
  10  -2  -7   15.57   26.07
  10   2  -7    0.20   14.68
  10  -2  -7    4.41   12.49
  10  -2  -7    7.54   17.70
 -10  -2   7   39.71   18.45
 -10  -2   7   17.65   15.67
 -10   2   7   26.78   21.44
  10  -2  -7   24.61   17.87
  10   2  -7   27.03   26.84
 -10   2   6   44.63   25.81
 -10  -2   6   45.23   27.13
  10   2  -6   46.35   24.00
 -10   2   6   54.24   28.70
 -10   2   6   33.92   26.92
  10   2  -6   46.92   21.92
  10  -2  -6   40.61   28.03
  10  -2  -6   30.72   24.71
  10   2  -6   31.31   21.58
  10  -2  -6   28.46   24.09
 -10  -2   6   48.86   29.15
 -10  -2   6   25.72   21.41
  10  -2  -6   18.29   16.17
 -10   2   6   51.62   24.14
 -10  -2   6   37.88   21.80
 -10   2   6   45.62   24.82
  10  -2  -6   56.35   25.82
  10   2  -6   18.60   12.14
  10  -2  -5   20.55   19.17
  10   2  -5   42.76   24.45
 -10   2   5   34.09   18.84
 -10  -2   5   11.32    6.73
 -10   2   5   34.27   20.49
  10   2  -5   26.97   19.73
 -10   2   5   14.35   17.57
 -10   2   5   58.99   33.18
  10  -2  -5   -4.79   17.88
  10   2  -5   54.42   30.27
  10  -2  -5   27.62   22.27
  10   2  -5   30.66   27.32
 -10  -2   5   36.99   19.00
 -10  -2   5   26.28   16.73
 -10   2   5   21.05   17.04
 -10  -2   5   30.45   19.91
 -10  -2   5   44.91   25.43
  10   2  -4   37.05   21.18
  10  -2  -4   32.40   15.43
 -10   2   4   62.48   30.53
 -10  -2   4   25.64   16.89
 -10   2   4   40.42   30.31
 -10  -2   4    7.71   11.58
  10   2  -4   46.44   29.39
 -10   2   4   46.56   20.76
  10  -2  -4    2.36   10.31
  10  -2  -4   67.59   27.19
 -10  -2   4   20.01   15.44
  10   2  -4   19.37   17.73
 -10   2   4   34.70   18.49
 -10  -2   4   22.52   16.91
  10   2  -3   -2.91    7.04
  10  -2  -3   18.27   11.00
 -10   2   3  -15.44   16.27
 -10   2   3    1.32   23.53
 -10   2   3   12.09    9.96
  10   2  -3  -27.10   28.07
  10  -2  -3   32.48   12.33
 -10  -2   3   28.07   18.29
 -10   2   3   10.75   12.57
  10   2  -3   28.90   18.57
 -10  -2   3   -6.48   21.29
 -10  -2   3   33.02   17.74
  10   2  -2 -214.88   37.03
 -10  -2   2   45.03   26.31
 -10   2   2   58.44   26.68
  10  -2  -2   96.31   45.22
 -10  -2   2   66.58   71.37
 -10   2   2   63.01   28.92
 -10  -2   2  105.57   42.25
  10   2  -2  -42.72   27.17
 -10   2   1  -14.24   12.05
 -10   2   1  -21.39   30.85
  10   2  -1  -27.24   30.14
 -10   2   1  -40.99   28.45
 -10  -2   1   -4.01   16.29
 -10  -2   1  -32.02   23.41
 -10  -2   0   -1.80    8.67
 -10   2   0  -29.11   33.44
  10   2   0   21.03   17.69
 -10   2   0  -33.30   16.81
 -10   2  -1   88.58   55.86
 -10   4  13  -29.96   36.66
 -10   4  12  -31.43   23.64
  10   4 -12    3.08   14.77
 -10   4  11   -9.24   21.93
  10   4 -11   48.60   48.10
 -10  -4  11   39.80   33.82
  10   4 -10   23.12   25.44
 -10  -4  10  -16.87   20.11
  10   4 -10    5.32   24.82
  10   4  -9  -20.68   31.04
  10   4  -9   12.03   23.32
 -10  -4   9  -55.58   47.47
 -10  -4   9  -17.44   24.00
  10   4  -9  -30.14   35.13
 -10  -4   9    3.46   19.69
  10   4  -8   30.33   31.89
  10   4  -8   38.26   26.14
 -10  -4   8   20.07   27.31
 -10  -4   8    6.98   21.00
  10   4  -8   -9.52   30.93
 -10  -4   8   22.52   34.53
 -10  -4   7  -20.21   26.68
  10   4  -7  -18.60   10.89
 -10   4   7   22.08   45.56
 -10   4   7   53.12   44.48
  10   4  -7   54.76   39.85
 -10  -4   7   17.47   36.11
 -10  -4   7    1.70   13.11
  10   4  -7  -19.83   30.68
 -10   4   7  -72.94   52.98
  10   4  -6   17.17   23.08
 -10   4   6  -12.45   39.19
 -10  -4   6    6.33   16.19
 -10   4   6   55.63   41.60
  10  -4  -6  -47.90   58.27
  10   4  -6   26.66   29.59
 -10  -4   6  -15.89   22.70
 -10  -4   6   26.14   29.89
  10  -4  -6    9.13   27.82
  10   4  -6   17.44   13.97
  10  -4  -6   28.27   31.94
 -10   4   6   -7.70   31.90
  10   4  -5   18.71   35.16
 -10   4   5    0.27   33.36
 -10   4   5  -24.01   14.74
  10  -4  -5  104.44   61.87
  10  -4  -5  143.72   82.81
 -10  -4   5   -0.84   14.89
  10  -4  -5  -42.14   31.02
 -10  -4   5   12.09   25.27
  10   4  -5   33.21   28.79
 -10   4   5   20.26   23.32
  10   4  -4   13.93   25.55
 -10   4   4   37.47   54.12
 -10   4   4   89.04   55.89
  10  -4  -4  -81.04   67.76
  10  -4  -4 -115.32   66.01
 -10  -4   4   -8.48   12.39
  10  -4  -4  -73.22   49.30
 -10  -4   4    2.17   21.87
 -10   4   4    3.30   13.34
  10   4  -4  -28.92   18.91
  10   4  -4   22.81   22.76
 -10   4   3   -1.05   19.35
 -10   4   3   35.96   37.77
  10  -4  -3  -50.51   47.11
  10  -4  -3  -29.75   53.91
 -10  -4   3   18.49   22.28
  10  -4  -3   52.29   47.08
 -10  -4   3   58.88   40.29
 -10   4   3   44.95   39.60
 -10   4   2  -20.38   13.26
  10  -4  -2  -36.37   47.43
 -10  -4   2   -5.19   11.33
 -10  -4   2  -57.84   39.09
 -10   4   2  -12.03   20.29
 -10   4   1   15.69   42.05
 -10  -4   1   31.68   20.79
 -10   4   1  -45.17   42.25
 -10   4   0    9.41   17.69
 -10  -4   0    3.62   19.07
 -10   4   0  -52.08   42.58
 -10   4  -1    4.66   37.79
 -10  -4  -1  -13.31    8.78
 -10   4  -1  -16.36   20.66
 -10   4  -2   -8.47   37.45
 -10  -4  -2   -0.13   19.08
 -10   4  -2   -6.21   39.94
 -10   4  -3   61.02   65.00
 -10  -4  -3  -20.48   26.50
 -10   4  -3   40.27   41.42
 -11   1  20 -161.88  124.65
 -11   1  19   25.87   43.80
 -11  -1  19   55.43   36.34
 -11   1  19   33.79   39.77
 -11   1  18  -36.81   62.17
 -11  -1  18  -29.98   62.24
  11   1 -18   24.42   23.19
 -11  -1  18    0.61   32.94
 -11   1  18  -47.88   33.37
 -11   1  17  -21.07   46.27
 -11  -1  17    7.42   25.32
  11   1 -17    0.22   16.83
 -11  -1  17   32.96   25.64
 -11   1  17  -18.74   46.74
 -11   1  16  -35.80   49.96
  11   1 -16  -25.37   39.13
 -11  -1  16   50.56   64.10
 -11   1  16   87.51   57.88
 -11  -1  15  -19.83   36.29
 -11   1  15  -41.76   45.55
  11   1 -15   30.12   27.33
 -11  -1  15   -9.50   13.37
 -11   1  15   26.11   32.99
 -11  -1  14  312.19   84.72
 -11   1  14  344.25   86.67
  11   1 -14  380.43   83.82
 -11  -1  14  340.39   81.55
  11  -1 -14  230.54   73.27
 -11  -1  14  308.54   82.01
  11  -1 -14  304.83   82.59
  11   1 -14  263.06   72.41
 -11   1  14  422.42  117.13
  11   1 -13   86.53   41.83
 -11  -1  13    1.35   23.17
 -11   1  13   21.41   30.28
  11   1 -13   37.80   21.16
 -11  -1  13   47.25   28.83
  11  -1 -13   63.94   47.30
  11  -1 -13   72.71   43.31
  11   1 -13    7.80   20.89
 -11  -1  13   -4.15   23.36
 -11   1  13   90.11   55.48
 -11  -1  12   89.75   51.53
  11   1 -12   69.89   30.48
 -11   1  12   49.18   27.82
 -11   1  12   35.07   38.61
  11   1 -12   78.81   44.59
  11  -1 -12   51.51   37.59
 -11  -1  12   91.81   39.61
  11  -1 -12   41.14   35.75
  11  -1 -12   55.67   22.99
  11   1 -12   28.95   11.15
 -11  -1  12   59.58   37.16
 -11   1  12    2.60    9.88
 -11   1  11   60.35   10.17
 -11  -1  11   58.77   26.88
 -11  -1  11   38.57   25.46
 -11   1  11  112.69   38.10
  11   1 -11   66.67   24.93
 -11   1  11   87.13   30.79
  11   1 -11   72.46   30.84
 -11   1  11   76.44   23.11
  11  -1 -11   87.55   31.06
  11  -1 -11   52.70   32.91
  11   1 -11   34.98   18.90
  11  -1 -11   36.71   16.86
 -11  -1  11   75.50   26.38
  11  -1 -11   96.51   36.41
  11   1 -11   79.98   33.08
 -11   1  10   13.20   19.10
 -11  -1  10    6.76    7.84
 -11  -1  10   10.54   18.49
 -11  -1  10   14.49   23.43
 -11   1  10    6.48    8.34
  11   1 -10   -4.33    9.49
 -11   1  10   -8.23   20.57
 -11   1  10   15.97    8.62
  11   1 -10   26.66   25.09
  11  -1 -10   22.66   14.72
  11  -1 -10   35.02   33.30
 -11  -1  10   18.64   15.92
  11   1 -10   12.74   11.45
  11  -1 -10    3.78   11.05
 -11  -1  10   15.72   15.56
  11  -1 -10   -7.33   27.40
  11   1 -10   11.46   18.04
 -11   1   9    2.66   19.69
 -11  -1   9    9.41   15.72
 -11  -1   9   24.16   17.23
 -11  -1   9   -6.07   15.31
 -11   1   9    7.76    9.56
  11   1  -9   -2.05    8.22
 -11   1   9   -7.58   14.74
 -11   1   9   10.39   17.68
  11   1  -9    4.57   12.27
  11   1  -9  -19.13   28.91
  11  -1  -9   10.90   13.12
  11  -1  -9    4.43   11.95
 -11  -1   9   11.31    5.22
  11   1  -9  -14.84   10.90
  11  -1  -9    4.87    9.45
 -11  -1   9   -4.27   14.15
  11  -1  -9    6.67   22.13
  11   1  -9  -19.58   24.43
 -11   1   8   -7.40   23.08
 -11  -1   8   -3.92    4.85
 -11  -1   8   22.19   15.58
 -11   1   8  -32.91   27.55
  11   1  -8    5.55   19.00
 -11   1   8  -16.74   26.64
 -11  -1   8   -2.19   14.35
 -11   1   8  -33.30   24.32
  11   1  -8   -1.26    9.19
  11  -1  -8    2.94    8.83
  11   1  -8   11.83    5.62
  11  -1  -8    8.43   21.01
 -11  -1   8  -14.04   15.43
  11   1  -8   -3.80   14.11
  11  -1  -8  -44.14   42.79
 -11   1   8    2.12    4.46
 -11  -1   8   -6.96   19.64
  11  -1  -8   -1.54   25.35
  11   1  -8  -14.57   14.70
 -11   1   7   80.86   37.89
 -11  -1   7  110.67   36.54
 -11  -1   7  109.72   36.48
 -11   1   7   90.46   34.08
  11   1  -7   54.62   18.70
 -11   1   7   97.31   46.08
 -11   1   7   89.08   29.08
  11  -1  -7   78.13   32.22
  11   1  -7   85.41   30.77
 -11  -1   7   77.16   30.66
  11  -1  -7   68.29   21.63
  11   1  -7  105.26   37.01
  11   1  -7   52.08   17.23
  11  -1  -7   40.49   22.66
 -11  -1   7   65.19   23.66
 -11   1   7   41.18   13.91
 -11  -1   7   70.83   24.47
 -11   1   7   71.31   22.91
  11  -1  -7   73.86   24.25
  11   1  -7   47.24   16.74
 -11  -1   6 1212.47  120.47
 -11   1   6 1277.07  118.67
  11   1  -6 1114.84  114.92
  11  -1  -6 1290.74   94.82
  11  -1  -6 1368.61   95.25
  11   1  -6 1079.38  110.25
 -11  -1   6 1111.49  112.16
 -11   1   6 1293.98   94.33
 -11   1   6 1150.00  123.96
 -11   1   6 1104.97  112.75
  11  -1  -6 1311.53  121.13
 -11   1   6 1225.34   85.01
 -11  -1   6 1265.28  112.13
 -11  -1   6 1180.59   98.89
  11  -1  -6 1262.86  123.07
  11   1  -6 1172.32  122.68
 -11   1   6 1195.51  123.32
 -11  -1   6 1183.58  103.76
  11   1  -5    5.12    7.75
 -11   1   5    2.26    6.14
  11  -1  -5   -7.23    6.25
 -11  -1   5    3.40    9.03
 -11  -1   5   14.19   11.29
 -11   1   5    9.93   15.58
 -11   1   5  -14.49   20.26
  11   1  -5  -17.95   14.83
 -11   1   5  -12.06   15.93
  11  -1  -5    4.12   11.22
  11  -1  -5  -22.67   17.49
 -11  -1   5   -9.19   12.91
  11   1  -5   15.82   17.79
 -11   1   5   -0.19    5.13
 -11  -1   5   12.21   15.34
 -11   1   5    1.29    5.48
 -11   1   4   27.52   16.53
 -11   1   4   22.04   16.35
  11   1  -4   10.45    5.38
  11  -1  -4    8.13   11.01
 -11   1   4   33.52   22.73
 -11  -1   4   33.07   19.34
 -11   1   4    7.01    7.50
  11   1  -4   18.09   14.85
  11  -1  -4   29.74   13.44
 -11   1   4   31.64   16.81
 -11  -1   4   12.78    9.26
  11   1  -4   18.11   16.00
 -11  -1   4   18.45    8.95
 -11  -1   4   26.58   16.69
 -11  -1   3   -3.27    6.17
 -11   1   3   -6.53   12.54
  11   1  -3  -15.64   15.14
  11   1  -3  -16.28   20.48
 -11  -1   3   10.81   16.38
 -11  -1   2  151.46   42.61
 -11   1   2  248.83   64.19
  11   1  -2  164.24   47.65
 -11   3  16  -32.50   30.29
 -11   3  15    2.28   21.22
  11   3 -15   65.73   40.60
 -11   3  14  -15.58   22.85
  11   3 -14   36.06   30.58
 -11   3  13   33.67   21.60
 -11  -3  13    9.31   31.55
 -11   3  13   51.22   49.54
  11   3 -13   14.60   26.60
 -11   3  13  -50.84   46.37
  11   3 -13    6.72   15.39
  11  -3 -13  -19.92   25.97
  11  -3 -13  -38.64   58.94
  11  -3 -13   40.42   45.76
 -11   3  12   -0.10   30.11
  11   3 -12  -12.66   14.28
 -11  -3  12  -29.83   33.57
 -11   3  12   45.96   51.16
 -11   3  12   14.95   23.48
  11   3 -12   32.76   42.00
  11   3 -12  -12.90   15.01
  11  -3 -12  -21.74   17.32
  11  -3 -12    4.57   39.64
 -11  -3  12   -4.48   23.38
 -11  -3  12  -54.71   36.44
  11  -3 -12  -42.11   27.99
 -11   3  11  -59.96   47.87
  11   3 -11   37.39   37.05
 -11  -3  11   20.13   32.46
 -11   3  11 -114.42   92.70
 -11   3  11  -77.69   35.52
  11   3 -11   -8.28   21.73
  11  -3 -11   -9.82   27.18
  11   3 -11  -16.16   41.86
  11  -3 -11   80.08   72.49
 -11  -3  11   49.17   27.03
 -11  -3  11   41.03   35.28
  11  -3 -11   54.69   69.76
 -11   3  10  -61.16   52.03
  11   3 -10   17.43   32.49
 -11   3  10  -21.57   44.46
 -11  -3  10   10.06   39.09
 -11   3  10   18.75   13.21
  11   3 -10   45.29   21.51
  11  -3 -10   37.25   41.51
  11   3 -10   -1.99   14.67
  11  -3 -10  -64.40   57.09
 -11  -3  10   15.79   21.69
  11  -3 -10   30.09   33.54
 -11  -3  10  -12.69   19.82
 -11   3   9   10.91   23.65
  11   3  -9   11.18   24.51
 -11   3   9  -18.21   29.39
 -11   3   9  -16.68   34.72
  11   3  -9  -40.69   14.72
  11  -3  -9  -20.01   16.26
 -11  -3   9  -19.30   15.52
  11  -3  -9  -16.16   14.63
  11   3  -9    9.15   14.12
 -11  -3   9    2.17   17.04
  11  -3  -9  -31.72   47.42
 -11  -3   9  -22.21   34.90
 -11   3   8   76.10   47.98
 -11   3   8  -11.05   33.46
 -11   3   8  -46.30   49.40
  11   3  -8   -4.31   20.00
  11  -3  -8  -21.06   20.08
  11  -3  -8  -26.93   42.66
 -11  -3   8   -2.57   21.43
  11  -3  -8  -16.75   12.88
  11   3  -8  -14.76   24.38
 -11  -3   8   -0.26   18.38
 -11  -3   8  -13.37   18.09
 -11   3   7   50.10   34.20
  11   3  -7  -15.19   19.31
 -11   3   7   57.17   63.72
 -11   3   7   11.94   20.71
  11  -3  -7  -24.07   23.51
  11   3  -7   40.81   38.95
  11  -3  -7  -20.62   25.62
  11  -3  -7  -18.19   14.00
 -11  -3   7   25.21   12.87
  11   3  -7   26.36   18.60
 -11  -3   7   16.68   21.72
 -11  -3   7   11.82   25.85
 -11   3   6  136.01   49.44
 -11  -3   6  105.60   34.91
  11   3  -6  106.28   46.25
 -11   3   6   91.46   54.59
 -11   3   6  113.73   52.77
  11  -3  -6   90.54   48.63
  11   3  -6  112.11   46.14
  11  -3  -6   80.82   36.40
  11  -3  -6  163.62   60.68
 -11  -3   6   97.73   39.10
  11  -3  -6  110.61   49.64
  11   3  -6   85.70   40.27
 -11  -3   6  120.42   44.20
 -11   3   6  129.09   45.43
 -11   3   5   -2.69   21.97
  11   3  -5   28.48   31.56
 -11   3   5  -56.10   40.26
 -11   3   5   16.38   15.01
  11  -3  -5  -36.19   18.87
 -11  -3   5   16.07   17.13
  11  -3  -5   32.81   11.63
 -11  -3   5   -0.90   22.11
  11  -3  -5   16.09   27.09
 -11  -3   5    7.81    6.56
  11   3  -5   25.49   31.26
 -11   3   5   -3.60   18.85
 -11   3   4   41.46   27.87
 -11  -3   4   28.88   29.14
 -11   3   4    7.06   18.60
  11   3  -4    8.70    8.32
 -11   3   4  -51.16   36.73
  11  -3  -4  180.26   73.84
  11  -3  -4  -15.41   28.70
 -11  -3   4   -8.94   16.94
 -11  -3   4    8.64    9.44
 -11   3   4    3.18    7.67
 -11  -3   4   -4.22   12.13
  11   3  -4  -18.55   21.03
  11   3  -3 -112.73   45.87
 -11   3   3  -56.52   31.17
 -11   3   3  -10.27   14.40
  11  -3  -3   -0.39   16.73
 -11  -3   3  -19.45   17.92
 -11  -3   3  -31.58   30.61
 -11   3   3  -14.19   22.47
 -11  -3   3   38.00   19.95
  11   3  -3   -0.72   25.05
 -11  -3   2   15.85   18.69
  11   3  -2   -2.34   13.96
  11   3  -2  -15.26   23.82
 -11   3   2  -25.07   41.51
 -11  -3   2   23.41   23.02
 -11   3   2   28.83   39.29
 -11  -3   2   -1.56   18.09
 -11   3   1  -66.49   54.73
  11   3  -1   -0.06   15.81
 -11  -3   1  -32.73   25.07
 -11   3   1  -14.11   18.59
 -11  -3   1   15.20   12.11
 -11   3   0   22.66   36.59
  11   3   0   80.44   45.35
 -11  -3   0   43.24   35.85
 -11   3   0   35.52   33.58
 -11  -3   0   21.59   22.09
 -11   3  -1  301.55  102.67
  11   3   1  297.26   87.91
 -11   3  -1  235.01   76.14
 -11  -3  -1  268.39   71.30
 -11  -3  -1  316.30   77.13
 -11  -3  -2  297.31   69.57
 -11   3  -2  367.72  102.82
 -11   3  -2  272.60   92.48
 -11  -3  -2  278.78   70.90
 -12   0  20   76.82   74.36
 -12   0  19   51.62   57.86
 -12   0  19  -30.51   37.54
 -12   0  18   74.24   73.20
 -12   0  18  -16.54   36.42
 -12   0  17   39.25   55.12
 -12   0  17  124.65   67.03
 -12   0  16  206.81   86.14
 -12   0  16  197.70   71.64
 -12   0  16  161.05   67.66
 -12   0  15   17.34   38.82
  12   0 -15    5.97   23.47
  12   0 -15    9.64   28.74
 -12   0  15   -5.74   17.27
 -12   0  15  -26.81   28.30
  12   0 -14  655.11  103.28
 -12   0  14  661.81  111.74
 -12   0  14  578.00  122.75
  12   0 -14  522.79  102.22
  12   0 -14  650.13  118.42
 -12   0  14  543.37  104.68
 -12   0  13    1.64   13.85
  12   0 -13  -30.87   16.91
 -12   0  13  -31.06   38.78
  12   0 -13   12.95    7.75
 -12   0  13   18.77   19.19
  12   0 -13   20.10   31.91
  12   0 -13   15.31   21.72
 -12   0  13  -51.17   30.27
 -12   0  12   85.40   36.05
 -12   0  12  141.41   45.37
  12   0 -12  143.60   34.50
 -12   0  12  215.21   58.97
  12   0 -12  154.25   41.89
 -12   0  12  129.76   42.07
  12   0 -12   59.16   41.88
  12   0 -12   94.90   35.69
 -12   0  11   -8.64   23.78
 -12   0  11   20.26   15.46
 -12   0  11  -24.26   29.82
  12   0 -11   23.28   11.91
  12   0 -11   -4.52   10.54
  12   0 -11   19.41   22.76
 -12   0  11  -23.11   14.27
  12   0 -11   20.84   22.50
 -12   0  10   77.51   34.84
 -12   0  10  145.44   51.53
  12   0 -10   94.64   34.21
 -12   0  10   62.46   27.14
  12   0 -10  147.37   42.02
  12   0 -10   58.87   42.16
 -12   0  10   91.87   30.94
  12   0 -10   78.23   33.63
 -12   0   9   10.84   15.34
 -12   0   9   -9.25   17.02
  12   0  -9   -4.14    8.68
 -12   0   9   -0.87   12.89
  12   0  -9    8.67   10.01
  12   0  -9    6.78   25.62
 -12   0   9  -16.06    5.93
  12   0  -9   10.11   23.73
 -12   0   8  499.48   81.20
  12   0  -8  544.69   76.81
  12   0  -8  540.93   76.38
 -12   0   8  563.10   77.77
 -12   0   8  512.59   68.20
  12   0  -8  522.99   86.95
  12   0  -8  486.90   82.67
 -12   0   8  461.04   75.43
  12   0  -7    2.91   11.20
 -12   0   7   -1.47   17.17
 -12   0   7   -9.83   14.35
 -12   0   7    8.74   17.58
  12   0  -7   -1.36    7.00
 -12   0   7   -2.81    8.94
  12   0  -7    0.71    6.50
 -12   0   7   20.52   12.99
 -12   0   6  264.61   54.10
 -12   0   6  335.28   60.11
  12   0  -6  340.93   58.64
  12   0  -6  284.99   53.17
 -12   0   6  350.15   57.34
 -12   0   6  294.37   45.89
 -12   0   6  274.41   48.35
 -12   0   6  309.23   37.95
  12   0  -6  305.35   59.12
  12   0  -5   -6.74    9.08
 -12   0   5   -8.12   18.40
 -12   0   5   14.92   16.30
 -12   0   5    1.79   11.85
  12   0  -5   20.55   14.30
 -12   0   5    6.66    5.74
  12   0  -5  -12.07   12.66
 -12   0   5  -12.18    8.10
 -12   0   4   15.66   14.11
  12   0  -4   10.04   13.70
 -12   0   4   -2.55    6.18
 -12   0   4    3.88    9.92
  12   0  -4    3.87    7.58
 -12   0   3  -10.75   11.06
  12   0  -3   -1.27    8.88
 -12  -2  18   78.12   52.85
 -12   2  18   35.52   26.39
 -12  -2  17  -14.76   34.52
 -12   2  17   12.51   32.12
 -12   2  17   96.83   64.25
 -12   2  16  151.13   73.23
 -12  -2  16   57.83   36.59
 -12   2  16   34.14   32.44
 -12   2  15  -32.73   39.44
 -12  -2  15   46.88   46.85
 -12  -2  15   71.61   53.95
 -12   2  15  -50.82   36.51
 -12   2  15   18.70   33.54
  12   2 -15   -1.97   10.77
 -12  -2  15   52.47   48.02
  12  -2 -15 -104.93   67.14
 -12   2  14   18.95   19.28
 -12  -2  14   27.50   24.07
  12   2 -14   36.77   15.18
 -12  -2  14   -6.95   17.18
 -12   2  14   19.10   21.43
 -12   2  14  -11.91   35.95
  12   2 -14   35.42   32.80
  12  -2 -14   16.20   17.19
 -12  -2  14  -14.64    9.64
  12  -2 -14   17.25   22.76
  12   2 -14   21.97   21.16
 -12   2  13  -28.41   44.32
 -12  -2  13   -8.99   31.02
  12   2 -13    7.21   13.05
 -12  -2  13   18.79   35.93
 -12   2  13   11.74   15.08
 -12   2  13   32.95   50.60
  12   2 -13   27.63   40.05
 -12   2  13   35.68   56.15
  12  -2 -13  -28.09   37.46
  12  -2 -13   10.73   28.01
 -12  -2  13    1.01   25.95
  12  -2 -13  -15.11   33.49
  12   2 -13   16.11   26.39
 -12   2  12  -29.99   45.05
 -12  -2  12  -52.90   40.44
  12   2 -12   40.25   30.70
 -12  -2  12  -26.38   32.83
 -12   2  12   35.65   30.38
 -12   2  12  -58.15   24.19
 -12   2  12   19.93   15.76
  12   2 -12  -38.65   44.03
  12   2 -12  -18.86   25.08
  12  -2 -12   -7.72   29.39
  12  -2 -12  -40.89   32.95
 -12  -2  12   11.83   16.19
  12  -2 -12    0.97   12.34
 -12  -2  12  -19.45   12.62
  12  -2 -12  -10.14   24.65
  12   2 -12   20.20   28.01
 -12   2  11  -52.69   49.53
 -12  -2  11  -22.11   16.17
  12   2 -11    4.37   11.92
 -12   2  11   19.79   17.94
 -12  -2  11  -11.62   21.86
 -12   2  11    2.40   20.08
 -12   2  11  -11.32   13.65
  12   2 -11    1.28   25.74
  12   2 -11   -7.25   15.46
  12  -2 -11   -1.58   12.15
  12  -2 -11   -4.56   30.03
 -12  -2  11    2.93   15.24
  12  -2 -11   20.57   24.29
 -12  -2  11   -3.19   11.43
  12  -2 -11   -9.22   21.12
  12   2 -11   28.83   28.77
 -12   2  10   38.34   31.76
 -12  -2  10   91.94   44.52
 -12   2  10   15.52   22.30
  12   2 -10   83.52   37.19
 -12   2  10   57.54   23.82
 -12  -2  10   10.31   15.10
 -12   2  10   73.93   43.00
  12   2 -10   42.16   24.33
  12  -2 -10   20.43   19.21
  12   2 -10   46.59   27.77
  12  -2 -10   12.43   10.54
 -12  -2  10   37.25   23.24
  12  -2 -10   31.98   10.80
 -12  -2  10   52.14   35.38
  12  -2 -10   36.55   19.79
  12   2 -10   65.44   30.77
 -12   2   9   25.77   23.49
 -12  -2   9   31.73   22.59
 -12   2   9   22.98   19.79
  12   2  -9  -24.48   28.42
 -12   2   9  -15.01   43.22
 -12   2   9   35.91   22.90
 -12  -2   9   27.20   18.57
  12   2  -9   39.70   24.85
  12  -2  -9  -28.08   30.88
  12  -2  -9   34.25   33.93
  12   2  -9   -3.08   24.48
 -12  -2   9   12.85   14.36
  12  -2  -9  -35.05   32.88
 -12  -2   9    0.85    6.93
  12  -2  -9   -1.46   13.95
  12   2  -9   86.18   42.39
 -12   2   8    0.54   18.21
 -12  -2   8   45.46   21.79
 -12   2   8   59.00   29.61
  12   2  -8  113.78   39.30
 -12   2   8   73.47   35.50
 -12   2   8  114.67   42.24
  12  -2  -8   94.96   40.50
  12   2  -8   72.72   29.27
  12  -2  -8  117.90   47.74
  12   2  -8   34.37   13.98
 -12  -2   8   82.61   35.47
  12  -2  -8   97.46   51.80
 -12  -2   8   29.42   11.30
 -12  -2   8   15.99   16.48
  12  -2  -8   35.60   23.63
  12   2  -8  112.79   46.22
 -12   2   7  -22.38   28.92
 -12  -2   7   -6.83   16.22
 -12   2   7   12.07   18.89
  12   2  -7  -19.20   25.74
 -12   2   7    6.46   37.62
 -12   2   7  -13.84   31.65
  12  -2  -7  -62.47   42.68
  12   2  -7    4.68    8.91
  12  -2  -7  -31.40   37.95
  12  -2  -7  -49.31   43.33
 -12  -2   7   14.28   15.91
  12   2  -7    8.85   17.23
 -12  -2   7  -18.69   23.69
 -12  -2   7  -16.47   22.75
  12  -2  -7   -1.21   17.48
  12   2  -7  -27.04   32.71
  12  -2  -6    9.15   11.63
  12   2  -6   18.52   13.03
 -12   2   6   71.68   37.39
 -12  -2   6   40.78   25.14
 -12  -2   6   55.03   27.68
 -12   2   6   79.57   32.58
  12   2  -6   80.38   29.58
 -12   2   6   33.11   16.10
 -12   2   6   58.38   36.87
  12  -2  -6   46.20   37.18
 -12  -2   6   45.80   25.02
  12   2  -6   69.50   36.75
 -12  -2   6   65.23   38.34
  12  -2  -5    0.88   10.03
  12   2  -5    5.31   12.70
 -12   2   5    0.52   16.50
 -12  -2   5   13.30   20.28
 -12   2   5   -9.05   15.91
  12   2  -5   54.06   31.05
 -12   2   5    7.85   12.80
  12  -2  -5   46.83   33.56
 -12  -2   5  -17.02   26.50
 -12  -2   5   -5.35    7.09
 -12   2   5    4.08    8.70
  12   2  -5   43.76   27.02
 -12  -2   5   -2.44   12.51
  12   2  -4   -3.60   18.22
  12  -2  -4  -11.73   14.54
 -12   2   4   -0.19   10.64
 -12  -2   4    5.16   13.44
 -12   2   4   23.85   12.56
  12   2  -4  -27.46   21.89
 -12   2   4   36.37   26.23
  12  -2  -4    2.92   26.22
 -12  -2   4   33.03   18.60
 -12   2   4  -12.20    5.85
  12   2  -4   33.09   29.86
 -12  -2   4    9.66   13.64
  12   2  -3   10.25    7.09
  12  -2  -3   25.38   16.01
 -12   2   3   72.93   39.19
 -12  -2   3   38.22   24.94
  12   2  -3   45.51   31.41
 -12  -2   3   16.60   10.80
 -12   2   3   51.83   17.87
 -12  -2   3   21.58   19.68
  12   2  -3   21.66   22.48
 -12   2   2  232.90   74.30
  12   2  -2  255.53   67.40
 -12   2   2  261.43   62.49
 -12  -2   2  244.11   63.66
 -12  -2   2  214.49   57.32
  12   2  -1  730.87  129.09
 -12   2   1  795.26  137.80
 -12  -2   1  641.77  110.80
 -12   2   1  808.56  127.01
 -12  -2   0   -1.80   17.77
 -12   2   0  -70.52   52.70
  12   2   0   66.23   45.83
 -12   4  12   94.69   60.50
 -12   4  11   46.11   40.92
  12   4 -11   36.06   36.20
 -12   4  10   28.44   19.89
  12   4 -10   50.44   31.21
 -12  -4  10   28.93   19.50
 -12   4   9  -21.30   32.93
  12   4  -9  -19.11   33.96
 -12  -4   9  -29.26   37.40
 -12  -4   8   21.61   26.35
  12   4  -8  -28.28   35.18
 -12  -4   8  -31.32   25.70
  12   4  -8   13.41   20.29
  12   4  -7   33.39   21.28
 -12  -4   7  -20.95   28.66
 -12  -4   7    1.09   29.22
 -12  -4   7  -15.20   26.07
  12   4  -7    5.59   14.29
 -12  -4   6  -33.40   51.05
  12   4  -6  -21.09   24.50
 -12  -4   6   24.38   34.42
 -12  -4   6    6.16   15.79
 -12   4   6  -72.08   44.13
  12   4  -6   31.65   36.56
  12   4  -5    3.06   15.52
 -12   4   5   -4.23   38.95
 -12   4   5   52.40   51.94
 -12  -4   5   11.20   20.09
 -12  -4   5   29.79   29.83
 -12  -4   5   37.70   33.50
 -12   4   5   -9.24   27.77
  12   4  -5  -35.62   45.43
  12   4  -4   18.35   18.43
 -12  -4   4  -79.46   35.25
  12   4  -4   -6.81   16.41
 -12   4   4  -41.56   26.38
 -12   4   4   -0.85   25.82
 -12  -4   4  -15.54   43.36
 -12  -4   4   31.28   21.24
 -12   4   4   -7.48   12.34
  12   4  -3   36.18   23.22
 -12   4   3   46.78   41.26
 -12  -4   3   -2.97   15.71
 -12   4   3  -42.98   45.10
  12   4  -2    0.40   18.80
 -12   4   2  -25.89   20.35
 -12  -4   2   -5.76   13.27
 -12  -4   2   42.18   47.57
 -12   4   2    1.65   23.02
 -12   4   1  -37.93   49.63
 -12  -4   1   -1.84   21.89
 -12   4   1    1.55   30.40
 -12   4   0   28.65   53.38
 -12  -4   0    5.35    8.50
 -12   4   0   15.49   27.99
 -12   4  -1  -65.57   52.28
 -12  -4  -1   17.30   11.21
 -12   4  -1  -25.32   15.06
 -12  -4  -2    8.56   22.76
 -12   4  -2   -2.00   31.45
 -13  -1  19  -31.43   41.23
 -13   1  19  -42.66   52.92
 -13   1  19  -32.33   29.06
 -13  -1  18   53.22   62.61
 -13   1  18    7.90   14.98
 -13  -1  18   32.12   60.03
 -13   1  18  -47.84   37.97
 -13  -1  17   81.23   51.46
 -13   1  17   42.52   53.09
  13   1 -17   35.67   34.75
 -13  -1  17   46.69   29.50
 -13   1  17   89.87   53.69
 -13   1  16    2.18   16.68
 -13  -1  16   48.94   31.03
 -13   1  16   12.53   34.28
  13   1 -16   87.40   48.55
 -13  -1  16   52.16   37.98
 -13   1  15  -11.60   32.20
 -13  -1  15   16.57   30.73
 -13  -1  15   53.47   49.43
 -13   1  15  -17.97   30.23
  13   1 -15    4.35   21.07
 -13  -1  15    5.16   16.37
  13  -1 -15   22.05   46.01
  13  -1 -15  -13.09   17.02
  13   1 -15  -22.74   18.26
 -13   1  14   42.20   18.54
 -13  -1  14   12.98   17.89
  13   1 -14  -34.33   34.63
 -13  -1  14   21.17   30.59
 -13   1  14   -3.82   29.83
  13   1 -14   34.23   31.93
 -13  -1  14   63.19   39.16
  13  -1 -14   24.28   28.98
  13  -1 -14   -9.43   23.70
  13   1 -14   29.98   27.73
 -13   1  13   59.94   33.27
 -13  -1  13   21.13   17.25
  13   1 -13  -27.08   29.27
 -13  -1  13   41.59   33.81
 -13   1  13   80.22   37.67
  13   1 -13   48.21   26.80
 -13  -1  13    8.56   12.50
  13  -1 -13   15.79   10.81
  13  -1 -13  -16.53   29.44
  13   1 -13   42.74   34.78
 -13   1  12   79.96   40.13
 -13  -1  12   37.67   33.28
 -13  -1  12   43.85   27.90
 -13   1  12   30.18   31.02
  13   1 -12   48.83   30.47
  13   1 -12   14.34   15.41
  13  -1 -12   48.40   29.34
 -13  -1  12   20.78   25.33
  13  -1 -12   47.18   33.16
  13   1 -12   20.14   22.64
 -13   1  11   42.50   26.47
 -13  -1  11    8.68   12.61
 -13   1  11   -8.12   17.23
  13   1 -11   48.72   25.91
 -13  -1  11   45.91   28.76
 -13   1  11   31.32   21.00
  13   1 -11  103.89   44.64
  13  -1 -11   27.03   28.79
  13  -1 -11   43.44   31.21
 -13  -1  11   28.32   21.52
  13  -1 -11   24.67   25.03
  13   1 -11   -4.02    9.04
 -13  -1  10   55.59   48.48
  13   1 -10   95.91   50.03
 -13  -1  10  136.63   58.26
  13   1 -10  122.15   47.28
  13   1 -10   56.81   35.93
 -13  -1  10   73.62   40.72
  13   1 -10   40.63   36.37
 -13   1   9   41.06   25.07
 -13  -1   9   10.72   13.37
 -13   1   9   21.71   25.60
  13   1  -9    9.51   10.86
 -13   1   9  -23.08   26.07
 -13   1   9  -10.58   21.42
  13  -1  -9   -1.00   19.01
  13  -1  -9   14.70   18.62
  13   1  -9   27.84   12.81
 -13  -1   9   32.39   22.68
  13   1  -9   27.30   18.61
  13  -1  -9    2.54   14.98
 -13  -1   9   -9.98   14.82
  13  -1  -9    4.91   11.12
  13   1  -9   22.98   23.15
 -13   1   8   -7.19   15.11
 -13  -1   8   15.48   13.95
 -13  -1   8   30.34   10.68
 -13   1   8   45.28   33.01
  13   1  -8    5.08    7.45
 -13   1   8   21.82   26.30
 -13   1   8   12.56    8.33
  13  -1  -8   11.77    8.07
  13  -1  -8   15.72    7.61
  13   1  -8   39.73   21.48
  13  -1  -8   15.69   17.08
 -13  -1   8   21.47   15.61
  13   1  -8   24.34   18.47
 -13  -1   8    0.76   13.82
 -13  -1   8    0.15   12.30
  13  -1  -8   14.69   10.80
  13   1  -8   20.76   25.50
  13  -1  -7    5.55   16.62
  13   1  -7   10.53    8.94
 -13   1   7    5.11   17.76
 -13  -1   7   19.00   16.08
 -13  -1   7   -7.48   17.93
 -13  -1   7   24.78   24.27
 -13   1   7    6.75   19.00
  13   1  -7  -23.51   24.66
 -13   1   7  -12.86   12.38
 -13   1   7    6.01   12.94
  13  -1  -7   22.79   28.17
 -13  -1   7   -2.35    4.74
  13   1  -7  -13.60   13.72
 -13  -1   7    3.67   12.61
  13   1  -6   -3.77    6.97
  13  -1  -6  -28.40   24.53
 -13   1   6  -18.81   16.01
 -13  -1   6   10.24   24.08
 -13   1   6   -8.18   18.51
 -13   1   6   13.50   24.11
  13   1  -6   -4.30   14.23
 -13   1   6   20.12   14.89
  13  -1  -6   -4.21    9.28
 -13  -1   6  -13.75   13.34
 -13  -1   6    5.38   13.78
  13   1  -6   -2.69   19.17
 -13  -1   6   -1.65   12.22
 -13   1   6    5.04    9.62
  13   1  -5   54.18   23.05
  13  -1  -5   70.52   30.34
 -13   1   5  103.38   38.66
 -13  -1   5   52.93   26.70
 -13  -1   5   38.65   13.63
 -13   1   5   34.16   18.04
 -13   1   5   81.82   34.10
  13   1  -5   64.70   28.94
  13  -1  -5   57.72   21.51
 -13  -1   5   66.49   27.95
  13   1  -5   47.23   22.60
 -13  -1   5   98.58   33.17
 -13   1   5   60.50   19.42
 -13   1   4    0.82    9.49
  13   1  -4  -18.33   14.31
  13  -1  -4  -26.01   25.18
 -13   1   4   21.40   13.56
  13   1  -4  -29.94   24.19
  13  -1  -4  -10.41   15.69
 -13  -1   4    2.94   15.68
 -13   1   4   -0.84   11.21
 -13  -1   4    1.44   14.50
 -13  -1   4    7.18   11.20
  13   1  -4   -8.24   22.94
 -13  -1   3   93.46   35.01
 -13   1   3  122.56   50.57
  13   1  -3   92.48   39.50
 -13  -1   2   92.00   35.53
 -13   1   2  195.67   65.93
  13   1  -2  192.57   59.65
 -13   3  15  -10.37   32.69
 -13   3  14   33.62   52.16
 -13   3  13   62.64   53.35
 -13   3  13  -38.09   48.25
 -13   3  13   51.48   41.31
  13   3 -13   55.72   33.91
 -13   3  12  -17.52   33.44
 -13   3  12   26.39   33.36
 -13   3  12   30.58   47.89
 -13  -3  12   25.53   32.35
  13   3 -12   14.27   26.85
  13  -3 -12  105.86   67.96
  13  -3 -12   -0.38   50.50
 -13  -3  12   82.93   51.57
  13   3 -12    7.71   13.00
  13  -3 -12   11.39   33.27
 -13   3  11   40.04   46.04
  13   3 -11  -25.06   16.84
 -13   3  11   -7.71   31.37
 -13   3  11   -6.15   11.85
  13   3 -11  -39.60   43.81
  13  -3 -11   70.27   38.23
  13  -3 -11   40.74   42.93
 -13  -3  11  -10.11   26.51
 -13  -3  11  -19.45   31.35
  13   3 -11   -7.13   22.01
  13  -3 -11    8.26   30.67
 -13  -3  11   32.20   31.04
 -13   3  10    2.05   19.94
  13   3 -10   33.34   47.13
 -13   3  10   10.80   40.40
 -13   3  10  -42.16   39.44
  13   3 -10  -10.63   18.27
  13  -3 -10   -1.90   28.51
  13  -3 -10    1.52   20.18
 -13  -3  10  -13.79    9.15
  13  -3 -10   62.42   53.90
  13   3 -10  -10.30   20.19
 -13  -3  10   -9.74   22.13
 -13  -3  10   35.68   39.43
 -13   3   9   36.31   19.73
  13   3  -9   -1.81   23.15
 -13   3   9   27.21   29.75
 -13   3   9   16.95   28.40
  13  -3  -9   18.49   41.64
  13   3  -9  -42.70   34.89
  13  -3  -9  -38.05   56.86
 -13  -3   9  -19.18   27.42
  13  -3  -9  -12.53   13.70
  13   3  -9   14.16   10.70
 -13  -3   9   24.15   19.86
 -13  -3   9  -29.61   22.88
 -13   3   8   21.26   13.07
 -13  -3   8    0.10   19.62
  13   3  -8    7.32   12.76
 -13   3   8  -24.57   41.67
 -13   3   8   18.69   27.50
  13  -3  -8    6.41   13.24
  13   3  -8   32.35   34.80
  13  -3  -8  -54.30   29.21
 -13  -3   8   -3.33   22.91
  13  -3  -8  -17.87   28.07
  13   3  -8   34.89   25.54
 -13  -3   8   32.66   27.87
 -13   3   7   33.07   35.22
  13   3  -7  -22.46   36.56
 -13  -3   7  -10.34   23.00
 -13   3   7   38.52   35.78
 -13   3   7   64.26   43.27
  13  -3  -7   38.62   41.58
  13  -3  -7   37.00   50.71
  13  -3  -7   39.11   34.91
 -13  -3   7   39.21   30.79
 -13  -3   7  -11.28   26.25
  13   3  -7   -9.29   31.15
 -13   3   6   65.80   39.04
  13   3  -6   40.87   39.25
 -13   3   6  -94.04   50.51
 -13   3   6  -44.99   47.41
  13  -3  -6 -105.51   51.65
  13  -3  -6   17.84   27.01
  13  -3  -6   30.42   26.29
 -13  -3   6   27.24   35.08
 -13  -3   6   -9.22   13.72
 -13  -3   6    0.11   13.57
  13   3  -6   65.55   43.32
 -13   3   5   21.74   18.36
 -13  -3   5  -11.88   26.19
  13   3  -5  -31.38   30.72
 -13   3   5  -20.97   32.12
 -13   3   5    5.33   16.78
  13  -3  -5   13.26   19.09
  13  -3  -5   57.94   37.55
 -13  -3   5  -28.01   35.68
 -13  -3   5    4.94   19.04
 -13   3   5   -5.99   20.83
  13   3  -5   54.82   49.11
 -13  -3   4   37.85   20.47
  13   3  -4   56.55   32.71
 -13   3   4   88.33   57.14
  13  -3  -4   90.43   66.58
 -13  -3   4   46.78   27.85
 -13   3   4   19.17   21.65
 -13  -3   4   -9.34   26.66
  13   3  -4  -34.03   31.86
  13   3  -3   -5.43   20.35
 -13  -3   3  -21.94   19.92
  13   3  -3   53.17   38.52
 -13   3   3   43.98   40.11
 -13  -3   3   15.26   33.39
 -13   3   3   72.54   37.45
 -13  -3   3   12.01   22.76
  13   3  -2    4.70   30.97
 -13   3   2    0.27   35.48
 -13  -3   2   26.34   32.15
 -13   3   2   14.63    9.26
 -13  -3   2   24.35   18.50
 -13   3   1   -0.89   43.85
  13   3  -1   24.01   30.17
 -13  -3   1    7.11   29.24
 -13   3   1  -13.99   39.60
 -13  -3   1  -24.19   15.41
 -13   3   0   33.76   32.51
  13   3   0  -26.85   27.49
 -13  -3   0   -7.45   11.11
 -13   3   0   -7.93   18.36
 -13  -3   0   17.00   28.65
 -14   0  19  -16.25   48.43
 -14   0  19   43.01   45.14
 -14   0  18   30.16   55.42
 -14   0  18   63.26   57.01
 -14   0  17  -27.84   16.92
 -14   0  17   20.63   40.80
 -14   0  16   29.39   26.40
 -14   0  16  -23.97   51.78
  14   0 -16   78.71   44.05
 -14   0  15  -16.87   23.97
 -14   0  15  -17.16   29.90
  14   0 -15  -19.67   15.37
  14   0 -15   32.99   45.68
 -14   0  14   86.37   36.67
 -14   0  14  122.98   51.76
 -14   0  14  110.17   48.32
 -14   0  14  126.68   44.45
  14   0 -14   70.03   31.58
  14   0 -14  115.69   59.42
 -14   0  13   -3.17   22.15
  14   0 -13   11.89   24.28
 -14   0  13   31.47   28.09
 -14   0  13    9.59   12.48
  14   0 -13   27.16   28.80
 -14   0  13   -6.88   12.84
  14   0 -13    9.04   17.21
  14   0 -13  -26.48   34.54
 -14   0  12   62.32   33.23
  14   0 -12   51.82   23.09
 -14   0  12    2.44   24.71
 -14   0  12   30.34   25.02
  14   0 -12   11.78    9.06
  14   0 -12   32.31   31.18
 -14   0  12   11.04   10.24
  14   0 -12    7.26   18.30
 -14   0  11  -45.13   33.05
 -14   0  11  -20.72   28.25
  14   0 -11   11.72   16.07
  14   0 -11   17.65   17.93
 -14   0  11  -32.38   22.43
  14   0 -11    4.07   15.06
 -14   0  11   20.86   16.59
  14   0 -11    6.74   27.40
 -14   0  10   39.36   43.22
 -14   0  10   70.52   47.30
  14   0 -10  -23.20   15.38
  14   0 -10   22.91   21.94
  14   0 -10  100.45   44.14
 -14   0  10   20.29   18.10
 -14   0  10  158.01   51.74
  14   0 -10   25.76   28.06
 -14   0   9   24.76   17.81
 -14   0   9  -20.72    9.63
 -14   0   9  -38.14   29.10
  14   0  -9   -1.38    8.68
  14   0  -9    0.32   22.72
  14   0  -9    6.89   13.42
 -14   0   9    0.39    8.67
  14   0  -9   -1.92   23.73
  14   0  -8   25.84   25.65
 -14   0   8   47.49   26.28
 -14   0   8   47.63   37.28
  14   0  -8   20.05   13.96
 -14   0   8   26.66   12.40
  14   0  -8   -0.85   20.52
 -14   0   8   29.41   11.61
  14   0  -8   36.00    9.98
  14   0  -7  -18.33   21.70
 -14   0   7   52.19   30.76
 -14   0   7    0.38   14.92
 -14   0   7   15.77   11.36
  14   0  -7   -3.82    6.00
 -14   0   7   -5.49    6.63
  14   0  -7  -10.90    9.56
  14   0  -6  137.70   42.27
 -14   0   6  132.83   44.95
 -14   0   6  118.37   38.16
 -14   0   6  141.03   39.71
 -14   0   6  124.09   31.55
  14   0  -6   93.63   31.16
 -14   0   6  115.65   31.49
  14   0  -6  187.87   50.15
  14   0  -5   -3.74   16.55
 -14   0   5  -11.38   15.05
  14   0  -5   -0.57   11.96
 -14   0   5   13.80    5.80
 -14   0   4   48.54   20.96
  14   0  -4   37.79   14.11
 -14   0   4   82.88   34.51
  14   0  -4   64.90   23.33
 -14   0   3    7.98   11.99
  14   0  -3   -5.38   14.48
 -14  -2  18   34.09   16.48
 -14   2  17  115.61   64.73
 -14  -2  17   91.86   53.42
 -14   2  16  -99.32   90.20
 -14  -2  16   31.45   15.32
 -14   2  16 -298.83   86.86
 -14   2  15    8.62   28.10
 -14  -2  15  -19.64   17.44
 -14  -2  15  -14.56   39.43
 -14   2  15   11.11   34.10
  14   2 -15    1.52   27.37
  14   2 -15   -4.62   21.46
 -14   2  14   12.51   42.57
  14   2 -14  -44.74   41.96
 -14  -2  14   -9.96   23.58
 -14   2  14  -23.33   20.25
 -14  -2  14  -31.17   33.55
 -14   2  14  -54.33   46.18
  14   2 -14  -13.17   24.28
  14  -2 -14   12.41   40.99
 -14  -2  14  -16.83   23.89
  14  -2 -14   37.99   34.21
  14   2 -14   34.52   36.93
 -14   2  13  -36.34   35.69
  14   2 -13  -11.21   33.12
 -14  -2  13   13.32   37.04
 -14   2  13   64.03   47.79
 -14  -2  13   -1.99   24.60
 -14   2  13   27.13   22.45
 -14   2  13   63.00   46.55
  14  -2 -13   27.58   28.92
  14   2 -13  -64.16   45.88
  14  -2 -13   69.37   60.42
  14  -2 -13  -54.82   42.78
 -14  -2  13    2.37    8.64
  14   2 -13  -26.16   31.73
 -14   2  12   15.69   30.87
  14   2 -12   96.31   50.58
 -14  -2  12  -23.51   32.62
 -14   2  12  -21.29   18.61
 -14   2  12   16.00   36.51
 -14  -2  12   24.04   14.13
 -14   2  12    5.29   15.92
  14  -2 -12   28.75   31.90
  14  -2 -12  -14.73   17.89
  14   2 -12   26.87   26.86
  14  -2 -12    7.27   13.30
 -14  -2  12  -17.30   31.79
  14   2 -12    5.38   18.15
 -14   2  11   85.44   56.09
 -14  -2  11  -48.72   41.75
  14   2 -11   -2.07   24.34
 -14   2  11   21.54   27.63
 -14   2  11   29.37   24.32
 -14   2  11   66.35   37.33
  14  -2 -11  -38.88   37.21
 -14  -2  11   16.09   33.72
  14  -2 -11  -14.28   27.12
 -14  -2  11    1.95   18.36
  14   2 -11  -15.85   15.25
  14  -2 -11   61.77   51.41
 -14  -2  11  -51.71   37.75
  14   2 -11  -10.55   13.48
 -14   2  10   10.88   44.96
 -14  -2  10   39.02   20.12
  14   2 -10   37.96   35.82
 -14   2  10   60.04   42.62
 -14   2  10   17.87   11.67
 -14   2  10   -0.31   16.49
  14  -2 -10  -11.18   11.95
  14   2 -10  121.16   43.36
  14  -2 -10   55.30   40.81
 -14  -2  10    3.08   12.13
  14   2 -10   10.34   22.25
  14  -2 -10   82.50   56.29
 -14  -2  10   26.06   30.93
 -14  -2  10   13.74   26.94
  14  -2 -10   16.02   13.39
  14   2 -10  -28.18   27.36
 -14   2   9   -0.49   15.29
 -14  -2   9  -37.28   20.93
 -14   2   9    9.44    6.88
  14   2  -9  -12.30   17.48
 -14   2   9   28.48   27.48
 -14   2   9   16.36   28.16
  14  -2  -9   32.13   31.45
  14  -2  -9   34.84   35.17
 -14  -2   9   33.52   27.93
  14  -2  -9   10.36   23.33
  14   2  -9   31.97   28.93
 -14  -2   9   17.30   25.49
 -14  -2   9   12.35   21.71
  14  -2  -9    9.93   12.40
  14   2  -9    0.58   16.04
 -14   2   8  173.60   61.85
 -14  -2   8  120.51   41.25
 -14  -2   8  162.09   46.95
 -14   2   8  160.47   50.16
  14   2  -8  147.72   55.37
 -14   2   8  110.53   49.45
 -14   2   8  167.75   63.65
  14  -2  -8  227.00   67.91
  14  -2  -8   92.93   41.86
  14  -2  -8  188.33   60.35
 -14  -2   8  123.31   41.20
  14   2  -8  155.25   54.96
 -14  -2   8  142.17   47.71
  14  -2  -8  135.76   41.37
  14   2  -8  124.90   50.34
  14   2  -7  -22.96   30.24
 -14   2   7   19.07   20.70
 -14  -2   7   19.15   15.40
 -14   2   7  -13.45   11.51
  14   2  -7  -24.98   11.25
 -14   2   7  -22.01   25.63
 -14  -2   7   16.37   21.29
 -14   2   7  -35.33   33.01
  14  -2  -7  -23.46   24.37
  14  -2  -7   -1.59   18.76
 -14  -2   7  -12.38   13.74
  14   2  -7   12.57   27.17
 -14  -2   7    3.25   14.07
  14  -2  -7   14.98   17.65
  14  -2  -6  131.03   51.49
  14   2  -6  116.06   53.56
 -14   2   6  131.32   56.61
 -14  -2   6   65.97   27.50
  14   2  -6   92.53   46.88
 -14   2   6   26.98   20.05
 -14   2   6   43.64   32.78
  14  -2  -6   93.55   43.16
 -14  -2   6   74.67   34.60
 -14  -2   6   59.32   22.69
  14   2  -6  108.90   45.53
 -14  -2   6   85.25   30.86
  14   2  -5  -35.45   32.16
  14  -2  -5   17.10   30.84
 -14   2   5  -25.88   31.55
  14   2  -5   -1.73   19.04
 -14  -2   5  -34.22   34.02
 -14   2   5  -33.05   30.69
 -14  -2   5   -7.53   19.03
 -14  -2   5  -20.20   25.75
  14   2  -5    3.93    9.69
  14   2  -4  -34.59   35.96
 -14  -2   4  -40.99   32.35
  14   2  -4  -39.33   17.11
  14  -2  -4  -14.38   27.05
 -14   2   4  -34.52   34.87
  14   2  -4  -19.06   37.31
 -14  -2   4  -28.04   29.54
 -14  -2   4  -20.17   34.07
  14   2  -3   16.61   28.47
  14  -2  -3    1.63   40.16
 -14   2   3   18.22   25.56
  14   2  -3  -79.15   54.00
 -14   2   3  -49.86   34.45
 -14  -2   3  -44.19   28.20
 -14  -2   3  -24.69   41.74
 -14   2   2    5.99   12.26
  14   2  -2   24.91   10.97
 -14   2   2   23.91   14.16
 -14  -2   2   29.35   12.45
 -14  -2   2   46.74   22.10
 -14  -2   1   93.86   36.73
 -14   2   1   86.63   60.29
  14   2  -1   69.02   45.87
 -14   4  11   -2.29   30.44
 -14   4  10   18.02   18.89
 -14   4   9   55.76   42.84
 -14  -4   9  -10.24   20.65
 -14   4   8   19.40   25.60
 -14  -4   8  -23.09   48.79
 -14  -4   7  -49.81   52.10
 -14  -4   6  -46.25   54.17
  14   4  -5   25.23   15.88
 -14  -4   5  -47.71   47.16
 -14  -4   5  -24.20   27.95
 -14  -4   4  -17.36   23.62
 -14  -4   4  -13.46   19.96
 -14   4   4   22.62   26.88
  14   4  -3  -40.71   36.10
 -14  -4   3   25.60   22.49
 -14  -4   3   33.45   29.52
 -14   4   3   16.63   50.04
  14   4  -2  -26.35   35.28
 -14  -4   2    5.69   11.22
 -14   4   2  -27.63   33.21
  14   4  -1   32.15   16.95
 -14  -4   1   20.98   38.72
 -14   4   1   25.71   31.97
 -14  -4   0   19.03   19.97
 -14   4   0  -55.41   51.06
 -15   1  18   95.58   70.19
 -15  -1  18   15.64   55.09
 -15   1  18    3.07   29.09
 -15   1  17   62.48   62.99
 -15  -1  17   42.87   57.58
 -15  -1  17   19.96   54.34
 -15   1  17  -34.18   51.80
  15   1 -17   15.11   12.13
  15   1 -17    7.40   24.72
 -15   1  16  -51.06   54.15
 -15  -1  16  -31.90   45.89
 -15  -1  16   -3.37   19.82
 -15   1  16   22.26   46.56
  15   1 -16   21.98   19.77
 -15  -1  16    1.78   11.19
  15  -1 -16  -43.40   50.94
  15  -1 -16   41.42   46.38
  15   1 -16    4.82   29.08
 -15   1  15  -45.52   52.30
  15   1 -15    8.89   27.91
 -15  -1  15   51.30   53.75
 -15   1  15   -1.76   29.13
 -15  -1  15  -42.83   48.45
  15   1 -15    8.88   23.64
 -15  -1  15   31.81   20.37
  15  -1 -15  -21.85   22.97
  15  -1 -15   19.15   28.08
  15   1 -15   -5.21   24.88
 -15   1  14    7.75   40.27
  15   1 -14   69.61   43.66
 -15  -1  14   17.22   33.26
 -15   1  14  -23.73   20.82
 -15  -1  14  -26.64   38.87
  15   1 -14   27.45   19.44
 -15  -1  14  -24.85   43.72
  15  -1 -14    1.59   38.97
  15  -1 -14   16.39   28.33
  15   1 -14    0.56   31.76
 -15   1  13   15.50   12.67
  15   1 -13   39.17   10.35
 -15  -1  13  -12.13   21.59
 -15   1  13  -22.06   28.57
 -15  -1  13   32.96   35.85
  15   1 -13   15.54   11.40
  15  -1 -13  -62.00   39.08
 -15  -1  13    7.25   21.26
  15  -1 -13   21.09   33.29
  15   1 -13   -3.24   31.56
 -15   1  12   80.73   50.18
 -15  -1  12    9.92   35.25
 -15   1  12    7.12   21.08
  15   1 -12    2.84   14.59
 -15  -1  12   29.01   24.90
  15   1 -12    1.12   23.41
  15  -1 -12   47.84   34.37
 -15  -1  12   55.68   22.41
  15  -1 -12   79.28   53.21
  15   1 -12   61.33   43.46
 -15   1  11   65.45   34.73
 -15  -1  11   62.56   42.24
 -15   1  11   73.36   32.67
  15   1 -11   77.26   40.73
  15   1 -11  110.52   47.90
  15  -1 -11   83.42   37.28
 -15  -1  11   58.73   39.75
 -15  -1  11   87.78   39.49
  15  -1 -11   43.49   29.25
  15   1 -11   52.02   13.50
 -15   1  10  190.92   61.45
 -15  -1  10  164.40   53.09
 -15   1  10   88.10   41.25
  15   1 -10  165.90   54.52
  15  -1 -10  160.10   49.55
  15   1 -10  182.17   57.25
 -15  -1  10  129.26   39.73
 -15  -1  10  180.90   54.01
  15  -1 -10  181.91   62.34
  15   1 -10  187.59   64.62
 -15   1   9   -3.16   13.18
 -15  -1   9  -13.75   19.95
 -15  -1   9   11.46   18.62
 -15   1   9    7.11   15.97
  15   1  -9   10.77    8.15
 -15   1   9   67.70   31.74
  15  -1  -9   12.31   15.22
  15  -1  -9   38.56   28.92
  15   1  -9    2.33   10.97
 -15  -1   9   38.92   24.35
  15  -1  -9   39.47   26.13
  15   1  -9   37.07   33.46
  15  -1  -8  -15.34   23.82
  15   1  -8   22.72   27.82
 -15   1   8  -39.52   39.58
 -15  -1   8  -55.65   35.69
 -15   1   8   -8.52   23.28
  15   1  -8  -32.49   22.70
 -15   1   8  -28.12   29.38
 -15   1   8   32.62   23.00
 -15  -1   8  -16.26   34.77
  15  -1  -8  -43.01   29.31
  15   1  -8   10.32   34.42
  15   1  -8  -11.97   16.25
 -15  -1   8  -12.29   19.24
  15  -1  -7   -6.72   24.78
  15   1  -7  -30.61   26.38
 -15   1   7   28.87   33.97
 -15  -1   7   49.65   33.62
 -15   1   7  -15.61   11.71
  15   1  -7  -49.18   34.08
 -15   1   7   18.32   10.19
 -15  -1   7   -4.77   18.57
 -15  -1   7   26.58   29.55
  15   1  -7   27.12   22.18
 -15  -1   7  -28.70   26.33
  15   1  -6   41.36   26.38
  15  -1  -6   22.52   24.95
 -15   1   6   30.78   16.50
 -15  -1   6   11.16   18.42
 -15   1   6   32.34   25.35
  15   1  -6   63.00   35.16
 -15   1   6   40.13   29.05
 -15  -1   6  -12.20   25.89
 -15  -1   6   38.14   18.62
 -15  -1   6   26.66   23.08
  15   1  -6    7.37   19.31
  15   1  -5    2.01   14.74
  15   1  -5  -10.13   18.41
  15  -1  -5   -8.42   23.49
 -15   1   5   24.17   19.81
 -15  -1   5   31.92   28.01
  15   1  -5  -16.01   14.34
 -15  -1   5   -2.40   17.68
 -15  -1   5   16.10   17.38
 -15   1   4   96.22   31.19
  15   1  -4   44.97   20.06
  15  -1  -4  118.31   51.82
 -15   1   4   94.64   52.32
  15   1  -4   77.72   35.04
 -15  -1   4   68.25   35.46
 -15  -1   3  176.11   50.68
 -15   1   3  298.53   88.74
  15   1  -3  233.72   63.05
  15   1  -2  747.27  117.45
 -15  -1   2  679.90  101.70
 -15   3  14  -15.96   36.17
 -15   3  13   76.49   56.34
 -15   3  12   26.47   36.32
 -15   3  12   11.52   28.39
  15   3 -12   25.05   19.34
 -15  -3  12   23.31   18.83
 -15   3  11  -72.25   42.49
 -15   3  11   16.85   49.70
 -15   3  11   35.35   33.31
  15  -3 -11   20.53   34.25
  15   3 -11   39.99   43.75
  15  -3 -11  -51.27   42.99
 -15  -3  11  -37.33   27.25
 -15   3  10   13.20   41.18
 -15  -3  10   24.97   10.21
  15   3 -10   29.03   27.26
 -15   3  10   68.15   47.19
 -15   3  10   15.58   18.72
  15  -3 -10  -20.41   21.54
  15  -3 -10  147.27   87.04
 -15  -3  10    9.44   24.33
  15  -3 -10  -44.80   41.55
 -15  -3  10   43.54   22.21
  15   3 -10   61.62   38.62
 -15   3   9  -90.59   54.85
  15   3  -9    9.24   21.01
 -15  -3   9    1.92   25.35
 -15   3   9   13.55   36.07
 -15   3   9  -22.09   19.68
  15  -3  -9   15.44   47.97
  15  -3  -9  -29.39   54.46
 -15  -3   9   44.12   33.18
  15  -3  -9   42.43   50.14
 -15  -3   9  -42.85   38.24
  15   3  -9  -16.49   30.73
 -15   3   8  -29.38   48.21
  15   3  -8   -3.22   40.06
 -15   3   8  -46.89   53.35
 -15   3   8   -9.06   30.67
  15  -3  -8   31.89   28.81
  15  -3  -8   48.60   47.02
 -15  -3   8  -14.40   26.20
  15  -3  -8   11.01   42.17
 -15  -3   8  -18.62   27.52
 -15  -3   8   56.95   37.70
  15   3  -8  -17.43   37.00
 -15  -3   7   23.09   27.04
 -15   3   7   35.47   50.43
  15   3  -7    9.44   15.33
 -15   3   7   53.51   62.35
 -15   3   7    1.39   28.23
  15  -3  -7  -19.69   28.72
  15  -3  -7    4.43   32.38
  15  -3  -7   21.33   31.67
 -15  -3   7   34.46   40.39
 -15  -3   7  -15.79   29.64
  15   3  -7   21.17   15.44
  15   3  -6  -32.72   40.50
 -15   3   6   70.54   55.43
 -15   3   6   -7.87   25.52
 -15  -3   6    2.63   10.44
  15  -3  -6    1.33   17.39
  15  -3  -6  -64.05   56.48
 -15  -3   6   55.44   39.16
 -15  -3   6    3.47   22.08
  15   3  -6   39.33   29.92
  15   3  -5   31.50   39.24
 -15   3   5   44.35   46.29
 -15  -3   5   -0.50   28.32
 -15  -3   5   15.80   23.97
 -15  -3   5  -13.80   31.25
  15   3  -5  -30.15   31.13
  15   3  -4   18.61   36.83
 -15   3   4   35.95   28.69
 -15  -3   4  -21.00   33.73
 -15  -3   4  -16.56   34.01
  15   3  -3   57.96   53.35
 -15   3   3   80.06   53.94
 -15  -3   3  -33.19   43.35
 -15   3   3   28.69   29.48
 -15  -3   3   -6.87   14.13
 -15   3   2   18.07   56.86
  15   3  -2   44.38   23.45
 -15  -3   2  -20.89   35.94
 -15   3   2   18.09   24.05
 -15  -3   2    9.42   15.89
 -15   3   1  -35.90   55.42
  15   3  -1   13.13   29.41
 -15  -3   1   73.26   52.87
 -15   3   1   51.86   41.91
[truncated: 4,990,713 more chars]
