# Supplementary material for: The curious case of proton migration under pressure in the malonic acid and 4,4′-bi­pyridine cocrystal
Source: IUCrJ. 2024 Jan 13;11(Pt 2):168–81. doi: 10.1107/S2052252524000344 (PMC10916288; doi:10.1107/S2052252524000344)
Supplement: Supplementary file 2 [file m-11-00168-BIPYMAsup2.hkl]

data_BIPYMA                                                                     
_computing_structure_refinement   'olex2.refine 1.5 (Bourhis et al., 2015)'     
_shelx_refln_list_code            4                                             
loop_                                                                           
  _space_group_symop_id                                                         
  _space_group_symop_operation_xyz                                              
  1  x,y,z                                                                      
  2  -x,y,-z+1/2                                                                
  3  -x,-y,-z                                                                   
  4  x,-y,z-1/2                                                                 
  5  x+1/2,y+1/2,z                                                              
  6  -x+1/2,y+1/2,-z+1/2                                                        
  7  -x+1/2,-y+1/2,-z                                                           
  8  x+1/2,-y+1/2,z-1/2                                                         
                                                                                
_space_group_crystal_system       monoclinic                                    
_space_group_IT_number            15                                            
_space_group_name_H-M_alt         'C 1 2/c 1'                                   
_space_group_name_Hall            '-C 2yc'                                      
_symmetry_space_group_name_H-M    'C 1 2/c 1'                                   
_symmetry_space_group_name_Hall   '-C 2yc'                                      
_symmetry_Int_Tables_number       15                                            
_cell_length_a                    19.5688(9)                                    
_cell_length_b                    4.0772(3)                                     
_cell_length_c                    15.9523(8)                                    
_cell_angle_alpha                 90                                            
_cell_angle_beta                  104.783(5)                                    
_cell_angle_gamma                 90                                            
_cell_volume                      1230.64(13)                                   
loop_                                                                           
  _refln_index_h                                                                
  _refln_index_k                                                                
  _refln_index_l                                                                
  _refln_F_squared_calc                                                         
  _refln_F_squared_meas                                                         
  _refln_F_squared_sigma                                                        
  _refln_F_squared_weight                                                       
  _refln_observed_status                                                        
-24 0 2 36.033 -0.226 6.300 53.039 o                                            
-24 0 4 13.248 1.295 4.512 113.916 o                                            
-24 0 6 19.253 8.037 5.216 79.275 o                                             
-23 1 1 6.320 4.865 2.613 271.969 o                                             
-23 1 2 7.110 7.817 3.307 186.834 o                                             
-23 1 3 7.801 0.456 3.182 219.288 o                                             
-23 1 4 0.019 -1.236 3.087 340.233 o                                            
-23 1 5 8.143 7.490 3.473 170.728 o                                             
-23 1 6 43.690 42.303 6.952 36.892 o                                            
-23 1 7 57.266 63.326 7.132 30.523 o                                            
-23 1 8 177.058 189.786 10.145 10.907 o                                         
-23 1 9 5.374 3.067 3.169 230.813 o                                             
-23 1 10 7.812 18.494 6.251 66.118 o                                            
-22 0 2 17.938 10.764 5.208 79.370 o                                            
-22 0 4 11.782 8.347 7.248 52.443 o                                             
-22 0 6 0.009 10.733 8.222 45.907 o                                             
-22 0 8 21.109 35.963 6.913 45.596 o                                            
-22 0 10 23.324 24.603 6.030 56.327 o                                           
-22 0 12 6.759 7.094 3.072 209.979 o                                            
-22 2 1 2.906 1.236 0.870 1157.340 o                                            
-22 2 2 0.988 5.192 5.081 116.368 o                                             
-22 2 3 13.576 9.498 2.881 170.091 o                                            
-22 2 4 0.031 -2.140 1.930 867.401 o                                            
-22 2 5 213.004 212.444 9.031 10.217 o                                          
-22 2 6 12.172 17.259 3.881 118.810 o                                           
-22 2 7 10.433 4.486 3.255 180.157 o                                            
-22 2 8 47.903 34.184 5.756 44.533 o                                            
-22 2 9 4.752 0.513 3.175 249.850 o                                             
-21 1 1 41.142 30.356 5.059 54.280 o                                            
-21 1 2 12.601 8.950 3.905 128.373 o                                            
-21 1 3 27.315 20.833 4.182 81.037 o                                            
-21 1 4 164.312 165.134 12.026 10.200 o                                         
-21 1 5 23.875 13.631 4.253 89.344 o                                            
-21 1 6 0.423 1.763 3.896 203.746 o                                             
-21 1 7 5.596 5.358 3.132 221.829 o                                             
-21 1 8 53.838 55.810 6.878 33.119 o                                            
-21 1 9 9.477 5.176 3.814 150.259 o                                             
-21 1 10 75.540 82.000 7.212 25.694 o                                           
-21 1 11 2.605 -0.491 3.215 273.971 o                                           
-21 1 12 22.757 24.531 5.630 61.725 o                                           
-21 1 13 7.732 6.052 6.284 70.933 o                                             
-20 0 2 288.771 297.534 15.145 5.606 o                                          
-20 0 4 584.077 657.659 21.447 2.306 o                                          
-20 0 6 1.376 13.858 6.769 64.082 o                                             
-20 0 8 17.348 28.944 7.501 43.172 o                                            
-20 0 10 101.019 86.210 8.222 20.098 o                                          
-20 0 12 0.134 4.993 5.038 120.658 o                                            
-20 0 14 3.448 12.691 4.285 134.840 o                                           
-20 2 1 0.002 4.432 3.774 209.071 o                                             
-20 2 2 4.114 3.062 4.830 121.986 o                                             
-20 2 3 3.610 2.541 5.120 111.764 o                                             
-20 2 4 67.327 67.055 6.507 30.663 o                                            
-20 2 5 21.506 24.685 5.495 64.449 o                                            
-20 2 6 0.450 3.977 2.845 341.313 o                                             
-20 2 7 137.633 174.065 9.448 13.262 o                                          
-20 2 8 5.718 6.194 4.103 147.687 o                                             
-20 2 9 3.777 7.658 3.715 178.034 o                                             
-20 2 10 21.511 28.214 5.656 60.954 o                                           
-20 2 11 0.105 -1.398 4.338 171.969 o                                           
-20 2 12 10.379 3.621 2.895 209.202 o                                           
-19 1 1 60.856 57.231 6.907 31.349 o                                            
-19 1 2 513.313 562.951 17.333 3.010 o                                          
-19 1 3 58.636 59.086 6.841 31.893 o                                            
-19 1 4 20.593 23.234 5.794 61.548 o                                            
-19 1 5 37.253 42.028 5.685 47.898 o                                            
-19 1 6 363.764 384.944 15.974 4.429 o                                          
-19 1 7 125.050 129.257 8.072 16.810 o                                          
-19 1 8 3.040 5.271 3.525 206.434 o                                             
-19 1 9 2.132 -1.211 2.627 398.954 o                                            
-19 1 10 10.302 4.605 4.569 114.888 o                                           
-19 1 11 7.975 8.813 3.813 148.999 o                                            
-19 1 12 7.229 13.078 3.818 143.340 o                                           
-19 1 13 0.003 -0.173 3.334 292.049 o                                           
-19 1 14 43.641 56.232 5.342 44.658 o                                           
-19 1 15 5.367 9.710 2.659 248.923 o                                            
-19 3 1 20.711 0.097 6.978 53.281 o                                             
-19 3 2 0.000 7.151 3.036 287.462 o                                             
-19 3 3 12.143 7.639 3.179 166.660 o                                            
-19 3 4 101.169 80.553 8.106 20.586 o                                           
-19 3 5 14.357 16.055 4.184 105.678 o                                           
-19 3 6 0.350 -12.276 5.007 128.451 o                                           
-19 3 7 0.028 8.012 5.330 105.557 o                                             
-18 0 2 509.253 522.607 18.433 2.993 o                                          
-18 0 4 2539.290 2678.990 50.245 0.263 o                                        
-18 0 6 376.386 392.290 17.811 3.990 o                                          
-18 0 8 30.292 30.561 6.495 46.628 o                                            
-18 0 10 164.760 168.611 11.515 10.539 o                                        
-18 0 12 290.031 268.618 19.541 4.520 o                                         
-18 0 14 0.196 -9.868 7.511 57.436 o                                            
-18 0 16 1.949 1.542 3.956 188.406 o                                            
-18 2 1 0.350 0.338 3.766 224.187 o                                             
-18 2 2 1.073 -2.258 3.755 220.513 o                                            
-18 2 3 29.649 25.756 4.955 64.810 o                                            
-18 2 4 112.558 104.719 12.659 12.048 o                                         
-18 2 5 16.850 5.878 7.115 52.124 o                                             
-18 2 6 75.166 79.424 10.877 16.954 o                                           
-18 2 7 15.370 9.317 5.476 77.691 o                                             
-18 2 8 11.707 11.711 5.423 81.714 o                                            
-18 2 9 3.467 3.026 5.284 105.342 o                                             
-18 2 10 34.556 41.185 5.689 49.308 o                                           
-18 2 11 7.065 15.756 5.313 87.756 o                                            
-18 2 12 0.169 0.732 3.790 221.314 o                                            
-18 2 13 25.522 25.850 5.359 62.761 o                                           
-18 2 14 1.121 0.934 3.076 312.629 o                                            
-17 1 1 278.376 306.648 11.621 6.780 o                                          
-17 1 2 203.507 208.733 10.160 9.860 o                                          
-17 1 3 46.875 40.478 5.403 46.155 o                                            
-17 1 4 681.037 716.174 19.675 2.119 o                                          
-17 1 5 142.329 145.543 9.505 13.628 o                                          
-17 1 6 20.294 11.608 5.480 71.364 o                                            
-17 1 7 13.044 15.483 5.065 85.642 o                                            
-17 1 8 66.045 55.939 6.068 33.915 o                                            
-17 1 9 237.908 245.710 11.799 7.848 o                                          
-17 1 10 6.071 7.647 5.859 80.939 o                                             
-17 1 11 0.214 3.666 4.108 179.773 o                                            
-17 1 12 3.618 0.384 3.816 193.571 o                                            
-17 1 13 20.463 17.021 5.083 75.423 o                                           
-17 1 14 0.363 2.872 2.694 391.124 o                                            
-17 1 15 10.648 18.804 3.726 126.314 o                                          
-17 1 16 8.796 9.785 3.103 183.894 o                                            
-17 1 17 34.385 24.800 7.980 35.338 o                                           
-17 3 1 23.199 13.616 5.497 67.557 o                                            
-17 3 2 0.065 -10.761 3.705 235.862 o                                           
-17 3 3 31.867 34.507 5.251 56.712 o                                            
-17 3 4 13.618 10.437 3.920 122.716 o                                           
-17 3 5 4.849 1.452 3.848 179.888 o                                             
-17 3 6 59.405 61.841 7.190 30.028 o                                            
-17 3 7 1.105 -4.489 5.909 91.309 o                                             
-17 3 8 18.856 23.525 9.466 30.117 o                                            
-17 3 9 0.407 -2.202 12.745 19.961 o                                            
-17 3 10 1.580 -6.170 5.363 109.409 o                                           
-16 0 2 1114.540 1160.630 22.380 1.109 o                                        
-16 0 4 450.837 444.934 13.111 4.110 o                                          
-16 0 6 983.839 1034.840 22.865 1.285 o                                         
-16 0 8 21.291 10.722 5.642 68.163 o                                            
-16 0 10 6.278 11.299 4.667 112.901 o                                           
-16 0 12 11.667 13.803 5.669 75.395 o                                           
-16 0 14 4.313 2.074 6.789 65.988 o                                             
-16 0 16 1.213 5.075 5.882 88.277 o                                             
-16 2 1 182.056 176.731 10.598 10.618 o                                         
-16 2 2 0.182 -0.186 4.094 192.511 o                                            
-16 2 3 3.423 0.313 4.028 177.351 o                                             
-16 2 4 11.487 6.889 3.438 157.740 o                                            
-16 2 5 5.619 -1.539 6.122 79.666 o                                             
-16 2 6 10.936 4.303 8.002 45.285 o                                             
-16 2 7 53.379 46.994 9.700 22.928 o                                            
-16 2 8 3.106 2.173 4.040 173.093 o                                             
-16 2 9 0.881 -3.608 4.529 154.445 o                                            
-16 2 10 70.700 75.983 8.665 22.548 o                                           
-16 2 11 7.912 3.013 4.935 108.763 o                                            
-16 2 12 29.594 37.984 5.554 53.952 o                                           
-16 2 13 23.353 24.591 5.253 66.420 o                                           
-16 2 14 0.019 -3.059 2.897 386.405 o                                           
-16 2 15 161.841 126.715 47.651 1.338 o                                         
-16 2 16 18.756 6.849 5.427 76.297 o                                            
-15 1 1 421.129 448.224 10.591 4.669 o                                          
-15 1 2 1891.730 1977.500 21.164 0.516 o                                        
-15 1 3 603.871 615.384 12.572 2.941 o                                          
-15 1 4 255.294 262.399 8.478 8.753 o                                           
-15 1 5 16.265 19.232 4.297 96.071 o                                            
-15 1 6 84.459 88.667 5.389 28.988 o                                            
-15 1 7 52.990 56.784 4.628 45.157 o                                            
-15 1 8 1.138 7.318 3.107 260.942 o                                             
-15 1 9 16.627 30.154 5.575 64.988 o                                            
-15 1 10 434.053 435.626 15.624 3.886 o                                         
-15 1 11 174.540 179.807 11.197 10.348 o                                        
-15 1 12 18.045 24.389 5.530 66.859 o                                           
-15 1 13 15.695 13.563 4.535 95.932 o                                           
-15 1 14 39.298 34.346 6.381 43.269 o                                           
-15 1 15 27.786 28.653 5.000 64.556 o                                           
-15 1 16 4.206 2.936 4.825 122.128 o                                            
-15 1 17 5.647 9.205 2.872 227.979 o                                            
-15 1 18 70.206 34.750 6.336 34.270 o                                           
-15 3 1 27.283 26.719 5.269 62.265 o                                            
-15 3 2 2.963 4.652 5.317 103.589 o                                             
-15 3 3 23.860 28.355 5.468 61.652 o                                            
-15 3 4 2.545 -7.300 5.503 102.237 o                                            
-15 3 5 15.504 12.572 4.918 87.635 o                                            
-15 3 6 19.945 22.404 4.555 82.659 o                                            
-15 3 7 0.192 0.109 3.938 207.483 o                                             
-15 3 8 2.344 -6.195 4.954 125.358 o                                            
-15 3 9 11.832 25.227 6.255 60.582 o                                            
-15 3 10 80.085 71.434 11.449 15.845 o                                          
-15 3 11 8.802 -0.582 2.778 252.526 o                                           
-15 3 12 15.836 15.216 7.237 49.026 o                                           
-14 0 2 240.418 244.470 11.681 7.867 o                                          
-14 0 4 187.309 188.493 11.809 9.481 o                                          
-14 0 6 366.634 364.818 15.465 4.580 o                                          
-14 0 8 61.623 56.154 5.854 35.963 o                                            
-14 0 10 41.239 40.588 7.531 34.439 o                                           
-14 0 12 64.839 55.882 9.028 23.261 o                                           
-14 0 14 220.963 224.436 15.782 6.521 o                                         
-14 0 16 61.161 67.232 12.874 14.420 o                                          
-14 0 18 8.072 9.504 3.926 141.610 o                                            
-14 2 1 252.753 253.169 10.683 7.991 o                                          
-14 2 2 115.966 123.594 7.485 18.562 o                                          
-14 2 3 4.029 12.671 4.554 121.145 o                                            
-14 2 4 24.974 30.926 5.129 64.219 o                                            
-14 2 5 5.766 5.152 4.980 109.442 o                                             
-14 2 6 200.863 195.018 14.275 7.704 o                                          
-14 2 7 4.633 14.736 6.220 71.018 o                                             
-14 2 8 429.826 406.722 18.984 3.495 o                                          
-14 2 9 38.849 49.536 6.323 41.162 o                                            
-14 2 10 2.065 1.273 3.329 256.604 o                                            
-14 2 11 0.001 6.841 4.351 155.217 o                                            
-14 2 12 17.258 18.254 5.642 68.396 o                                           
-14 2 13 4.435 9.443 4.887 111.078 o                                            
-14 2 14 5.535 2.329 4.589 130.063 o                                            
-14 2 15 16.555 21.048 6.050 61.658 o                                           
-14 2 16 10.867 -2.520 7.317 54.207 o                                           
-14 2 17 112.152 -5.427 10.435 18.019 o                                         
-14 4 1 1.261 5.996 4.135 165.855 o                                             
-14 4 2 6.306 0.373 3.748 182.138 o                                             
-14 4 3 17.799 16.174 13.859 15.654 o                                           
-14 4 4 0.097 4.071 5.040 121.895 o                                             
-14 4 5 4.739 5.395 4.006 159.287 o                                             
-14 4 6 9.117 14.958 5.912 72.628 o                                             
-13 1 1 341.902 354.096 12.775 5.417 o                                          
-13 1 2 341.314 342.412 12.291 5.597 o                                          
-13 1 3 192.656 194.586 9.336 10.916 o                                          
-13 1 4 28.076 16.172 3.423 97.423 o                                            
-13 1 5 176.160 174.232 9.005 12.093 o                                          
-13 1 6 0.010 -2.410 3.368 286.151 o                                            
-13 1 7 11.676 15.673 3.789 125.597 o                                           
-13 1 8 41.640 38.735 4.196 59.217 o                                            
-13 1 9 22.706 22.256 3.690 96.066 o                                            
-13 1 10 12.278 4.073 2.665 209.485 o                                           
-13 1 11 77.842 78.827 7.522 24.703 o                                           
-13 1 12 80.977 87.359 8.406 21.545 o                                           
-13 1 13 75.966 81.645 8.032 23.352 o                                           
-13 1 14 85.600 87.880 8.410 21.053 o                                           
-13 1 15 22.500 23.060 5.217 68.326 o                                           
-13 1 16 165.493 163.493 10.843 11.136 o                                        
-13 1 17 49.979 41.455 5.486 44.129 o                                           
-13 1 18 0.744 -3.909 3.442 264.464 o                                           
-13 3 1 2.573 7.469 3.745 183.436 o                                             
-13 3 2 34.352 36.784 5.557 51.666 o                                            
-13 3 3 18.653 25.761 5.871 60.984 o                                            
-13 3 4 67.650 82.436 6.774 28.253 o                                            
-13 3 5 20.615 5.015 4.473 96.414 o                                             
-13 3 6 9.185 9.419 3.558 156.071 o                                             
-13 3 7 12.178 12.803 3.666 133.204 o                                           
-13 3 8 33.336 31.267 7.229 39.677 o                                            
-13 3 9 0.481 2.283 2.995 327.558 o                                             
-13 3 10 2.516 4.132 4.927 120.516 o                                            
-13 3 11 20.684 23.091 9.773 28.308 o                                           
-13 3 12 14.758 10.123 6.564 59.286 o                                           
-13 3 13 10.004 3.434 4.967 102.987 o                                           
-13 3 14 67.172 11.630 8.206 28.912 o                                           
-12 0 2 928.614 911.812 31.228 1.184 o                                          
-12 0 4 19.734 17.263 4.160 95.094 o                                            
-12 0 6 831.546 856.584 20.816 1.655 o                                          
-12 0 8 1414.630 1424.690 33.830 0.698 o                                        
-12 0 10 190.846 190.079 9.974 10.603 o                                         
-12 0 12 384.861 415.806 21.324 3.331 o                                         
-12 0 14 1472.730 1585.330 39.881 0.592 o                                       
-12 0 16 238.649 265.052 16.018 6.002 o                                         
-12 0 18 0.181 2.401 3.685 225.789 o                                            
-12 2 1 1408.980 1479.000 19.459 0.823 o                                        
-12 2 2 604.530 589.001 12.617 2.988 o                                          
-12 2 3 78.033 90.429 5.199 30.607 o                                            
-12 2 4 18.923 15.457 3.771 108.149 o                                           
-12 2 5 16.365 19.823 3.084 129.463 o                                           
-12 2 6 116.638 144.244 7.428 17.794 o                                          
-12 2 7 37.610 53.681 5.981 43.177 o                                            
-12 2 8 167.602 175.585 9.116 12.304 o                                          
-12 2 9 28.394 38.821 6.179 48.440 o                                            
-12 2 10 122.446 106.483 11.905 12.534 o                                        
-12 2 11 0.237 0.068 3.948 206.220 o                                            
-12 2 12 1.961 0.486 5.473 103.948 o                                            
-12 2 13 12.925 15.953 4.245 106.989 o                                          
-12 2 14 43.935 42.422 5.842 43.873 o                                           
-12 2 15 5.634 6.204 4.378 133.814 o                                            
-12 2 16 37.669 34.625 11.024 20.960 o                                          
-12 2 17 3.369 5.107 2.551 326.142 o                                            
-12 4 1 0.149 2.107 3.927 201.406 o                                             
-12 4 2 0.633 -1.503 4.926 131.801 o                                            
-12 4 3 4.943 9.397 3.749 164.938 o                                             
-12 4 4 0.017 1.056 4.110 188.723 o                                             
-12 4 5 17.642 15.022 8.626 36.361 o                                            
-12 4 6 16.680 12.890 7.527 46.168 o                                            
-12 4 7 1.426 -3.134 5.557 102.416 o                                            
-12 4 8 1.017 2.035 3.134 295.152 o                                             
-11 1 1 207.945 237.085 7.575 10.817 o                                          
-11 1 2 492.419 511.915 10.711 3.912 o                                          
-11 1 3 19.375 20.860 3.389 111.196 o                                           
-11 1 4 65.676 54.781 4.246 42.550 o                                            
-11 1 5 0.556 1.520 2.381 504.763 o                                             
-11 1 6 3228.870 3331.190 28.836 0.207 o                                        
-11 1 7 177.990 171.952 7.107 13.614 o                                          
-11 1 8 13.489 13.099 3.458 136.576 o                                           
-11 1 9 17.269 12.650 4.205 102.643 o                                           
-11 1 10 26.177 24.750 3.250 96.506 o                                           
-11 1 11 229.833 218.065 8.766 9.811 o                                          
-11 1 12 165.225 159.186 12.304 10.040 o                                        
-11 1 13 57.992 43.431 5.659 39.887 o                                           
-11 1 14 744.090 803.123 22.206 1.787 o                                         
-11 1 15 43.717 45.362 6.482 39.256 o                                           
-11 1 16 0.744 6.945 3.959 179.129 o                                            
-11 1 17 8.640 7.998 4.740 108.713 o                                            
-11 1 18 4.859 2.683 2.430 341.145 o                                            
-11 1 19 61.702 53.357 5.423 38.404 o                                           
-11 3 1 2.169 3.500 4.112 169.263 o                                             
-11 3 2 0.297 -0.467 3.553 253.690 o                                            
-11 3 3 5.330 5.914 3.363 201.140 o                                             
-11 3 4 13.634 7.495 4.497 106.646 o                                            
-11 3 5 0.119 -0.813 3.189 317.168 o                                            
-11 3 6 223.063 264.067 14.706 6.689 o                                          
-11 3 7 59.880 68.442 6.385 32.551 o                                            
-11 3 8 0.315 1.326 5.372 110.330 o                                             
-11 3 9 2.544 5.432 3.576 204.877 o                                             
-11 3 10 16.355 21.141 4.096 99.167 o                                           
-11 3 11 14.110 10.476 4.968 89.993 o                                           
-11 3 12 0.369 -10.604 7.474 57.907 o                                           
-11 3 13 23.710 21.579 6.442 52.292 o                                           
-11 3 14 11.951 3.204 6.000 73.894 o                                            
-11 3 15 0.732 -5.234 5.783 95.878 o                                            
-10 0 2 982.748 976.465 19.059 1.409 o                                          
-10 0 4 4848.760 4980.260 66.845 0.091 o                                        
-10 0 6 152.066 144.392 7.635 15.206 o                                          
-10 0 8 1644.280 1694.890 34.004 0.567 o                                        
-10 0 10 139.125 137.089 11.783 11.561 o                                        
-10 0 12 1939.250 2082.940 35.344 0.436 o                                       
-10 0 14 292.913 305.755 18.605 4.609 o                                         
-10 0 16 1041.220 1138.430 32.521 0.985 o                                       
-10 0 18 56.088 59.145 7.603 29.216 o                                           
-10 2 1 0.046 0.756 4.273 175.434 o                                             
-10 2 2 228.855 235.203 12.297 7.875 o                                          
-10 2 3 67.869 65.607 7.584 26.847 o                                            
-10 2 4 81.739 84.996 6.841 25.658 o                                            
-10 2 5 98.416 89.906 6.623 23.652 o                                            
-10 2 6 85.781 79.254 5.755 28.558 o                                            
-10 2 7 66.722 78.132 5.556 33.203 o                                            
-10 2 8 138.211 150.381 7.199 16.367 o                                          
-10 2 9 0.510 -1.465 3.701 232.002 o                                            
-10 2 10 0.173 2.461 7.941 50.828 o                                             
-10 2 11 191.289 192.179 11.491 9.547 o                                         
-10 2 12 23.105 17.706 4.138 89.807 o                                           
-10 2 13 18.168 21.459 5.304 71.675 o                                           
-10 2 14 4.219 10.449 3.885 157.570 o                                           
-10 2 15 13.386 5.795 3.915 130.439 o                                           
-10 2 16 10.985 11.812 3.591 142.246 o                                          
-10 2 17 19.462 18.977 4.822 80.284 o                                           
-10 2 18 13.738 7.551 6.623 59.947 o                                            
-10 4 1 0.494 1.802 6.185 83.125 o                                              
-10 4 2 4.465 6.687 4.993 110.103 o                                             
-10 4 3 25.670 17.260 5.942 58.215 o                                            
-10 4 4 6.813 9.504 6.605 64.428 o                                              
-10 4 5 46.146 40.964 11.404 19.000 o                                           
-10 4 6 17.917 7.204 9.304 32.708 o                                             
-10 4 7 17.440 13.407 8.464 37.788 o                                            
-10 4 8 19.289 18.608 6.946 49.782 o                                            
-10 4 9 3.121 2.261 5.427 101.690 o                                             
-10 4 10 1.316 8.206 2.778 298.605 o                                            
-9 1 1 41.439 37.731 3.216 68.915 o                                             
-9 1 2 3.288 2.722 1.925 506.477 o                                              
-9 1 3 3.267 3.349 1.683 568.742 o                                              
-9 1 4 514.161 530.101 9.243 3.855 o                                            
-9 1 5 33.222 38.227 3.136 78.173 o                                             
-9 1 6 406.548 398.883 8.763 5.300 o                                            
-9 1 7 0.101 2.398 1.208 1466.080 o                                             
-9 1 8 972.547 951.969 16.774 1.492 o                                           
-9 1 9 668.973 655.811 14.867 2.501 o                                           
-9 1 10 216.281 203.977 9.036 10.242 o                                          
-9 1 11 322.568 343.083 9.848 6.416 o                                           
-9 1 12 789.211 783.611 14.357 2.040 o                                          
-9 1 13 512.301 500.034 18.490 3.018 o                                          
-9 1 14 486.913 484.223 16.097 3.422 o                                          
-9 1 15 11.447 6.947 4.095 127.207 o                                            
-9 1 16 184.822 191.753 11.330 9.820 o                                          
-9 1 17 31.255 29.360 4.966 62.043 o                                            
-9 1 18 17.955 18.184 3.993 101.525 o                                           
-9 1 19 0.062 -2.061 2.905 383.115 o                                            
-9 3 1 90.853 105.430 16.977 8.505 o                                            
-9 3 2 56.726 52.525 9.753 22.138 o                                             
-9 3 3 105.671 107.358 8.307 18.649 o                                           
-9 3 4 26.335 18.954 5.222 66.718 o                                             
-9 3 5 11.676 20.026 4.458 99.356 o                                             
-9 3 6 172.940 195.505 10.849 10.427 o                                          
-9 3 7 4.092 1.910 3.479 215.855 o                                              
-9 3 8 35.531 26.085 5.953 50.135 o                                             
-9 3 9 0.408 1.284 3.317 279.654 o                                              
-9 3 10 6.615 -0.895 4.882 117.248 o                                            
-9 3 11 19.563 14.432 4.401 92.112 o                                            
-9 3 12 0.516 -6.171 7.972 50.846 o                                             
-9 3 13 30.508 26.712 6.306 49.087 o                                            
-9 3 14 1.948 1.516 3.278 263.576 o                                             
-9 3 15 12.819 12.918 3.881 122.906 o                                           
-8 0 2 1003.580 949.675 14.324 1.502 o                                          
-8 0 4 2370.510 2274.110 19.381 0.378 o                                         
-8 0 6 7971.090 7963.060 47.436 0.040 o                                         
-8 0 8 28.383 30.830 4.605 68.281 o                                             
-8 0 10 266.658 247.816 24.827 3.531 o                                          
-8 0 12 5.549 3.433 2.839 264.070 o                                             
-8 0 14 518.260 574.322 25.185 2.275 o                                          
-8 0 16 13.817 7.038 6.702 58.913 o                                             
-8 0 18 4.398 9.188 4.162 143.853 o                                             
-8 2 1 159.348 149.672 7.205 15.089 o                                           
-8 2 2 443.425 423.157 12.720 4.289 o                                           
-8 2 3 203.257 193.957 8.971 10.831 o                                           
-8 2 4 160.877 174.149 7.411 14.147 o                                           
-8 2 5 35.777 35.520 4.254 64.225 o                                             
-8 2 6 28.229 21.729 5.788 57.043 o                                             
-8 2 7 28.940 26.830 5.376 59.742 o                                             
-8 2 8 167.586 156.424 7.869 13.833 o                                           
-8 2 9 777.326 817.776 16.242 1.957 o                                           
-8 2 10 386.185 388.879 11.905 5.013 o                                          
-8 2 11 222.968 210.457 11.349 8.702 o                                          
-8 2 12 24.392 23.506 6.745 48.391 o                                            
-8 2 13 46.587 48.232 6.228 39.467 o                                            
-8 2 14 2.523 8.675 4.986 112.508 o                                             
-8 2 15 3.025 4.028 3.627 201.797 o                                             
-8 2 16 55.647 53.970 5.837 38.029 o                                            
-8 2 17 0.691 -2.711 2.344 550.921 o                                            
-8 2 18 59.553 24.062 13.245 14.793 o                                           
-8 4 1 0.091 0.603 5.146 121.543 o                                              
-8 4 2 0.385 1.091 5.248 115.607 o                                              
-8 4 3 0.564 2.761 4.699 139.889 o                                              
-8 4 4 16.699 8.511 4.552 98.135 o                                              
-8 4 5 27.543 18.777 6.772 47.784 o                                             
-8 4 6 1.890 -0.996 8.852 40.866 o                                              
-8 4 7 37.736 31.774 6.908 40.470 o                                             
-8 4 8 41.898 37.183 8.173 31.313 o                                             
-8 4 9 2.605 0.054 10.144 31.091 o                                              
-8 4 10 0.007 -4.336 5.928 92.380 o                                             
-8 4 11 5.129 5.464 2.017 375.275 o                                             
-7 1 1 109.845 109.832 3.146 27.281 o                                           
-7 1 2 5384.590 5355.330 21.892 0.086 o                                         
-7 1 3 3160.810 3171.790 23.646 0.222 o                                         
-7 1 4 239.334 236.963 4.795 11.017 o                                           
-7 1 5 508.789 493.878 8.547 4.068 o                                            
-7 1 6 1029.170 1015.350 13.506 1.436 o                                         
-7 1 7 44.463 37.049 3.723 62.021 o                                             
-7 1 8 4.059 3.598 2.857 280.512 o                                              
-7 1 9 3.779 5.873 2.547 312.231 o                                              
-7 1 10 480.624 471.947 13.956 3.740 o                                          
-7 1 11 515.204 511.990 12.716 3.577 o                                          
-7 1 12 17.971 23.865 3.416 110.277 o                                           
-7 1 13 230.847 224.226 11.965 8.096 o                                          
-7 1 14 191.670 200.349 9.953 10.440 o                                          
-7 1 15 120.256 131.514 7.484 17.920 o                                          
-7 1 16 17.064 11.085 4.758 90.205 o                                            
-7 1 17 10.196 11.152 3.751 139.152 o                                           
-7 1 18 9.362 -1.649 5.652 86.796 o                                             
-7 1 19 10.138 7.772 4.761 105.091 o                                            
-7 3 1 114.070 108.733 7.160 19.904 o                                           
-7 3 2 0.016 1.902 3.648 234.182 o                                              
-7 3 3 109.927 103.477 7.000 20.837 o                                           
-7 3 4 225.355 212.208 10.387 9.141 o                                           
-7 3 5 315.483 313.226 11.653 6.227 o                                           
-7 3 6 234.275 210.879 9.578 9.367 o                                            
-7 3 7 193.003 204.444 10.529 9.967 o                                           
-7 3 8 1.450 4.260 5.238 109.988 o                                              
-7 3 9 8.591 1.026 5.766 84.200 o                                               
-7 3 10 9.242 16.408 5.844 73.098 o                                             
-7 3 11 16.586 22.681 5.713 65.976 o                                            
-7 3 12 1.805 -3.672 4.379 160.588 o                                            
-7 3 13 23.995 18.484 5.584 63.666 o                                            
-7 3 14 14.901 12.087 6.572 58.454 o                                            
-7 3 15 0.352 0.234 3.136 321.322 o                                             
-7 3 16 2.561 4.913 1.847 512.961 o                                             
-6 0 2 3083.590 3001.840 21.141 0.237 o                                         
-6 0 4 9418.990 8674.610 37.066 0.031 o                                         
-6 0 6 684.677 635.979 15.481 2.448 o                                           
-6 0 8 136.505 133.520 8.582 15.300 o                                           
-6 0 10 879.391 869.043 28.669 1.324 o                                          
-6 0 12 1168.880 1250.930 28.863 0.930 o                                        
-6 0 14 4.103 2.293 7.424 55.811 o                                              
-6 0 16 35.504 38.322 8.651 30.059 o                                            
-6 0 18 81.817 66.046 8.907 21.290 o                                            
-6 0 20 5.507 6.720 4.878 112.063 o                                             
-6 2 1 796.745 783.241 15.368 1.986 o                                           
-6 2 2 1766.770 1742.990 19.115 0.602 o                                         
-6 2 3 1965.090 2013.640 18.974 0.498 o                                         
-6 2 4 1652.100 1809.920 21.906 0.618 o                                         
-6 2 5 243.674 227.115 9.814 8.835 o                                            
-6 2 6 70.653 69.817 6.651 29.250 o                                             
-6 2 7 174.082 151.781 10.403 11.413 o                                          
-6 2 8 273.379 281.628 13.943 6.236 o                                           
-6 2 9 129.078 127.291 6.851 18.315 o                                           
-6 2 10 1.746 -0.621 3.374 261.933 o                                            
-6 2 11 1285.650 1378.790 21.985 0.904 o                                        
-6 2 12 780.483 835.484 25.598 1.567 o                                          
-6 2 13 141.765 157.927 11.031 11.846 o                                         
-6 2 14 19.764 22.016 5.268 70.491 o                                            
-6 2 15 0.021 0.380 3.281 298.258 o                                             
-6 2 16 0.026 -2.496 4.662 149.264 o                                            
-6 2 17 0.519 -3.630 2.985 352.565 o                                            
-6 2 18 23.523 14.607 5.527 66.414 o                                            
-6 4 1 1.805 8.262 6.104 79.749 o                                               
-6 4 2 4.020 7.467 4.331 139.495 o                                              
-6 4 3 0.305 6.346 3.909 187.671 o                                              
-6 4 4 0.577 -7.583 5.488 106.624 o                                             
-6 4 5 13.725 9.323 5.956 70.125 o                                              
-6 4 6 21.505 16.086 8.198 38.301 o                                             
-6 4 7 0.325 -4.409 6.607 74.071 o                                              
-6 4 8 0.472 9.874 4.145 159.744 o                                              
-6 4 9 3.421 7.571 4.111 153.864 o                                              
-6 4 10 20.265 26.312 5.755 61.203 o                                            
-6 4 11 0.036 -1.545 2.344 588.639 o                                            
-6 4 12 1.956 4.394 3.941 180.897 o                                             
-5 1 1 97.084 103.926 2.590 31.148 o                                            
-5 1 2 8840.100 8544.080 27.746 0.034 o                                         
-5 1 3 451.569 425.093 6.148 5.038 o                                            
-5 1 4 7050.770 6936.600 32.209 0.052 o                                         
-5 1 5 1683.990 1731.260 15.388 0.651 o                                         
-5 1 6 620.994 613.463 10.636 2.997 o                                           
-5 1 7 0.256 1.081 2.712 415.449 o                                              
-5 1 8 652.548 647.258 15.163 2.547 o                                           
-5 1 9 735.875 723.981 17.160 2.113 o                                           
-5 1 10 588.253 593.917 16.680 2.739 o                                          
-5 1 11 114.756 113.377 8.232 17.851 o                                          
-5 1 12 563.034 570.789 12.708 3.198 o                                          
-5 1 13 37.449 37.578 4.184 62.829 o                                            
-5 1 14 145.891 145.079 8.107 15.012 o                                          
-5 1 15 4.572 1.400 2.511 346.408 o                                             
-5 1 16 122.303 108.468 7.410 18.783 o                                          
-5 1 17 3.516 1.012 5.886 87.785 o                                              
-5 1 18 22.721 21.549 5.959 58.523 o                                            
-5 1 19 0.515 3.917 2.431 442.072 o                                             
-5 3 1 159.873 159.431 7.124 14.864 o                                           
-5 3 2 140.120 131.780 6.930 17.203 o                                           
-5 3 3 165.028 172.399 10.175 11.561 o                                          
-5 3 4 2.921 -1.005 4.375 155.843 o                                             
-5 3 5 14.538 20.480 4.820 85.673 o                                             
-5 3 6 308.914 334.792 12.535 5.933 o                                           
-5 3 7 66.752 65.526 7.597 26.977 o                                             
-5 3 8 535.245 589.334 21.433 2.523 o                                           
-5 3 9 629.605 626.812 22.660 2.154 o                                           
-5 3 10 140.027 141.891 9.789 13.504 o                                          
-5 3 11 0.261 9.905 3.943 174.720 o                                             
-5 3 12 2.601 5.381 2.978 271.789 o                                             
-5 3 13 0.058 0.304 6.791 70.211 o                                              
-5 3 14 1.322 7.633 6.567 70.401 o                                              
-5 3 15 0.958 -0.177 3.040 331.380 o                                            
-5 3 16 45.380 42.184 10.095 22.761 o                                           
-4 0 2 599.288 621.682 8.084 3.217 o                                            
-4 0 4 7919.470 7916.130 45.371 0.041 o                                         
-4 0 6 3260.210 3248.690 31.664 0.205 o                                         
-4 0 8 372.517 370.795 13.238 4.957 o                                           
-4 0 10 6.124 8.553 5.229 97.133 o                                              
-4 0 12 1358.470 1431.970 27.524 0.787 o                                        
-4 0 14 7.275 1.590 4.230 143.657 o                                             
-4 0 16 0.764 -6.557 4.103 187.887 o                                            
-4 0 18 62.793 66.369 7.738 27.030 o                                            
-4 2 1 2323.720 2452.030 24.113 0.362 o                                         
-4 2 2 348.455 360.603 8.920 6.166 o                                            
-4 2 3 3499.800 3573.130 40.708 0.173 o                                         
-4 2 4 3927.060 4047.630 33.959 0.145 o                                         
-4 2 5 1655.660 1708.220 27.298 0.605 o                                         
-4 2 6 64.674 62.192 6.623 31.229 o                                             
-4 2 7 546.079 534.836 17.698 2.906 o                                           
-4 2 8 36.484 35.452 6.312 44.643 o                                             
-4 2 9 182.967 180.005 8.996 11.740 o                                           
-4 2 10 130.537 129.076 7.090 17.798 o                                          
-4 2 11 24.837 26.135 4.163 81.147 o                                            
-4 2 12 179.334 176.023 11.694 9.911 o                                          
-4 2 13 166.972 170.599 10.457 11.293 o                                         
-4 2 14 17.421 13.890 5.247 77.406 o                                            
-4 2 15 13.192 13.541 4.196 110.538 o                                           
-4 2 16 3.617 -1.110 3.261 254.967 o                                            
-4 2 17 0.817 -2.920 2.772 398.130 o                                            
-4 2 18 4.132 7.380 2.313 327.531 o                                             
-4 4 1 6.687 7.948 3.880 152.526 o                                              
-4 4 2 11.030 13.988 4.591 102.469 o                                            
-4 4 3 0.947 -1.193 6.222 82.698 o                                              
-4 4 4 25.937 22.213 7.669 40.102 o                                             
-4 4 5 17.431 31.119 7.693 41.179 o                                             
-4 4 6 66.573 67.685 11.614 16.387 o                                            
-4 4 7 80.979 82.085 9.428 19.434 o                                             
-4 4 8 3.595 -0.825 5.351 105.682 o                                             
-4 4 9 0.426 -0.860 4.027 197.202 o                                             
-4 4 10 0.271 5.625 4.733 134.218 o                                             
-4 4 11 0.043 -5.278 3.260 304.820 o                                            
-4 4 12 2.743 9.777 3.037 237.464 o                                             
-3 1 1 10778.600 10184.000 39.408 0.024 o                                       
-3 1 2 11466.800 11013.800 74.432 0.020 o                                       
-3 1 3 1290.720 1280.090 8.910 1.057 o                                          
-3 1 4 3817.110 3791.740 22.475 0.160 o                                         
-3 1 5 143.892 148.092 4.215 19.335 o                                           
-3 1 6 85.359 88.247 5.369 28.916 o                                             
-3 1 7 6.634 4.611 3.036 224.917 o                                              
-3 1 8 1197.970 1197.120 19.927 1.061 o                                         
-3 1 9 48.235 47.880 5.159 45.698 o                                             
-3 1 10 600.658 604.376 16.623 2.685 o                                          
-3 1 11 165.466 172.135 11.617 10.390 o                                         
-3 1 12 66.400 71.475 5.473 34.401 o                                            
-3 1 13 17.861 15.866 2.646 145.706 o                                           
-3 1 14 64.712 57.959 5.784 35.232 o                                            
-3 1 15 2.692 1.462 2.763 337.332 o                                             
-3 1 16 4.541 -1.960 2.860 300.110 o                                            
-3 1 17 0.035 -4.212 3.342 290.129 o                                            
-3 1 18 94.081 95.291 6.643 23.813 o                                            
-3 1 19 17.199 10.145 2.989 146.987 o                                           
-3 3 1 157.242 145.826 10.612 11.910 o                                          
-3 3 2 1.099 2.751 3.732 211.291 o                                              
-3 3 3 81.183 81.459 6.058 28.280 o                                             
-3 3 4 55.405 55.303 5.589 39.201 o                                             
-3 3 5 75.919 78.793 6.271 28.778 o                                             
-3 3 6 31.645 41.526 4.856 58.685 o                                             
-3 3 7 80.708 67.419 6.578 27.953 o                                             
-3 3 8 2.512 -2.408 4.493 149.975 o                                             
-3 3 9 1.508 -6.975 4.259 170.761 o                                             
-3 3 10 224.075 271.581 13.539 7.106 o                                          
-3 3 11 203.777 212.967 13.278 8.027 o                                          
-3 3 12 48.874 48.443 7.417 32.452 o                                            
-3 3 13 23.751 27.258 6.247 52.894 o                                            
-3 3 14 2.828 -2.091 3.973 186.276 o                                            
-3 3 15 1.791 0.005 2.552 429.753 o                                             
-3 3 16 12.606 8.203 3.861 131.305 o                                            
-2 0 2 1207.200 1171.990 8.339 1.191 o                                          
-2 0 4 979.479 923.127 13.498 1.575 o                                           
-2 0 6 5128.130 4757.310 47.826 0.093 o                                         
-2 0 8 203.807 198.499 11.343 9.265 o                                           
-2 0 10 1790.070 1805.090 33.632 0.512 o                                        
-2 0 12 13.048 11.391 4.406 106.646 o                                           
-2 0 14 152.159 163.690 12.300 10.327 o                                         
-2 0 16 448.864 478.156 19.005 3.254 o                                          
-2 0 18 0.185 1.650 6.099 85.945 o                                              
-2 2 1 176.832 163.667 6.667 14.243 o                                           
-2 2 2 87.173 86.975 4.885 30.020 o                                             
-2 2 3 301.592 301.820 9.531 7.120 o                                            
-2 2 4 16.641 10.774 3.518 127.907 o                                            
-2 2 5 722.026 722.380 17.989 2.106 o                                           
-2 2 6 59.444 49.503 6.290 35.324 o                                             
-2 2 7 141.199 145.240 10.062 13.086 o                                          
-2 2 8 177.943 183.164 11.814 9.772 o                                           
-2 2 9 314.168 333.201 13.211 5.703 o                                           
-2 2 10 1.340 -3.349 5.168 118.154 o                                            
-2 2 11 33.920 39.679 4.318 63.359 o                                            
-2 2 12 31.984 30.883 5.243 57.880 o                                            
-2 2 13 15.319 15.346 5.589 72.442 o                                            
-2 2 14 42.188 30.218 4.845 55.666 o                                            
-2 2 15 1.244 5.471 4.085 170.907 o                                             
-2 2 16 22.119 25.390 4.261 83.389 o                                            
-2 2 17 23.998 21.425 3.304 102.645 o                                           
-2 2 18 8.783 0.933 2.613 265.437 o                                             
-2 4 1 2.515 2.449 6.070 83.210 o                                               
-2 4 2 2.968 4.506 5.381 101.488 o                                              
-2 4 3 29.143 31.054 8.606 32.162 o                                             
-2 4 4 8.039 1.720 7.278 55.825 o                                               
-2 4 5 2.069 6.631 4.052 166.083 o                                              
-2 4 6 3.248 2.875 5.800 89.291 o                                               
-2 4 7 68.015 52.654 11.093 17.821 o                                            
-2 4 8 114.269 126.760 16.118 8.576 o                                           
-2 4 9 73.484 63.047 9.857 19.854 o                                             
-2 4 10 0.475 2.482 3.599 232.826 o                                             
-2 4 11 0.000 3.271 1.839 749.570 o                                             
-2 4 12 0.534 1.878 2.678 404.658 o                                             
-1 1 1 191.820 173.080 2.479 15.731 o                                           
-1 1 2 28732.800 27022.900 107.867 0.003 o                                      
-1 1 3 10652.700 10267.700 30.899 0.024 o                                       
-1 1 4 658.582 639.310 8.450 2.900 o                                            
-1 1 5 161.314 155.065 5.131 16.788 o                                           
-1 1 6 99.618 105.023 4.888 26.253 o                                            
-1 1 7 345.988 351.473 8.965 6.249 o                                            
-1 1 8 2267.760 2357.970 59.122 0.283 o                                         
-1 1 9 0.407 -2.155 3.679 235.721 o                                             
-1 1 10 905.062 917.854 23.689 1.420 o                                          
-1 1 11 1.382 0.029 3.992 193.864 o                                             
-1 1 12 247.341 235.048 7.865 9.544 o                                           
-1 1 13 66.691 51.978 4.751 40.287 o                                            
-1 1 14 0.951 -0.394 3.173 305.817 o                                            
-1 1 15 34.098 37.452 4.843 58.540 o                                            
-1 1 16 7.514 10.878 3.019 194.348 o                                            
-1 1 17 0.566 1.889 2.275 536.378 o                                             
-1 1 18 28.589 25.336 4.412 73.411 o                                            
-1 1 19 0.255 3.015 2.747 378.945 o                                             
-1 3 1 0.101 -2.119 7.276 61.258 o                                              
-1 3 2 0.026 4.023 6.019 86.784 o                                               
-1 3 3 170.072 170.936 9.265 12.172 o                                           
-1 3 4 3.802 2.013 2.618 336.377 o                                              
-1 3 5 15.795 13.120 4.568 95.292 o                                             
-1 3 6 38.232 31.020 4.250 64.096 o                                             
-1 3 7 85.002 91.731 7.210 23.799 o                                             
-1 3 8 79.920 76.184 9.236 20.207 o                                             
-1 3 9 59.703 58.426 7.771 28.019 o                                             
-1 3 10 37.339 47.578 9.806 24.329 o                                            
-1 3 11 28.460 31.322 5.769 54.269 o                                            
-1 3 12 11.340 14.226 4.184 114.454 o                                           
-1 3 13 2.745 -4.192 4.460 151.140 o                                            
-1 3 14 4.439 0.434 3.686 199.269 o                                             
-1 3 15 66.243 64.524 5.649 34.589 o                                            
0 0 2 731.318 743.131 10.133 2.399 o                                            
0 0 4 1570.770 1471.350 42.141 0.561 o                                          
0 0 6 904.041 883.464 18.736 1.590 o                                            
0 0 8 9208.670 9398.780 109.873 0.028 o                                         
0 0 10 1.932 4.405 3.333 240.237 o                                              
0 0 12 7.165 8.487 3.276 186.502 o                                              
0 0 14 75.257 67.415 7.771 25.074 o                                             
0 0 16 0.181 -0.159 3.965 205.165 o                                             
0 0 18 65.904 67.769 7.547 27.106 o                                             
0 2 0 4816.470 4805.420 52.086 0.098 o                                          
0 2 1 432.844 432.521 9.058 4.846 o                                             
0 2 2 478.013 477.993 11.368 4.042 o                                            
0 2 3 37.046 33.033 4.165 65.161 o                                              
0 2 4 198.957 195.168 9.650 10.502 o                                            
0 2 5 222.582 221.231 9.564 9.539 o                                             
0 2 6 2.040 3.087 3.185 265.575 o                                               
0 2 7 11.617 7.217 4.397 114.850 o                                              
0 2 8 623.268 608.965 18.286 2.488 o                                            
0 2 9 102.719 111.074 6.251 22.648 o                                            
0 2 10 13.506 13.735 4.077 113.375 o                                            
0 2 11 14.054 15.025 6.237 62.894 o                                             
0 2 12 67.896 81.986 6.587 28.875 o                                             
0 2 13 133.273 147.074 11.741 11.630 o                                          
0 2 14 56.543 57.693 6.930 32.094 o                                             
0 2 15 6.754 9.070 3.476 173.726 o                                              
0 2 16 0.164 -4.616 2.097 722.669 o                                             
0 2 17 5.132 1.930 3.197 235.807 o                                              
0 4 0 11.902 17.894 7.489 47.481 o                                              
0 4 1 20.088 17.143 5.389 70.491 o                                              
0 4 2 36.518 25.612 7.082 40.610 o                                              
0 4 3 55.494 67.151 8.923 24.013 o                                              
0 4 4 0.221 -0.652 5.765 97.329 o                                               
0 4 5 31.479 31.511 7.382 39.126 o                                              
0 4 6 2.486 -3.483 5.793 92.757 o                                               
0 4 7 3.630 -2.154 4.979 120.695 o                                              
0 4 8 11.458 10.446 5.675 77.278 o                                              
0 4 9 24.649 15.432 5.562 64.655 o                                              
0 4 10 14.998 11.437 3.507 132.433 o                                            
0 4 11 5.972 4.070 3.741 173.930 o                                              
0 4 12 0.263 3.166 5.654 98.290 o                                               
1 1 0 763.666 747.476 6.771 2.395 o                                             
1 1 1 1041.110 1006.050 12.648 1.441 o                                          
1 1 2 2734.160 2663.610 33.837 0.275 o                                          
1 1 3 621.604 622.521 7.428 3.142 o                                             
1 1 4 1.157 1.644 1.217 1234.430 o                                              
1 1 5 2105.580 2080.250 28.546 0.426 o                                          
1 1 6 1863.890 1882.030 31.258 0.495 o                                          
1 1 7 46.419 38.755 3.905 58.449 o                                              
1 1 8 1.390 2.533 3.018 304.782 o                                               
1 1 9 255.534 278.102 13.123 6.776 o                                            
1 1 10 329.511 363.265 14.088 5.186 o                                           
1 1 11 0.216 0.771 3.100 325.980 o                                              
1 1 12 73.938 72.668 4.628 35.513 o                                             
1 1 13 12.358 10.415 3.717 134.455 o                                            
1 1 14 162.167 154.906 8.471 13.558 o                                           
1 1 15 97.171 99.907 6.847 22.704 o                                             
1 1 16 2.452 3.496 3.114 267.420 o                                              
1 1 17 9.561 13.700 3.396 153.332 o                                             
1 1 18 13.172 15.482 5.391 78.434 o                                             
1 3 0 668.334 688.282 40.189 1.195 o                                            
1 3 1 2.123 2.157 4.544 144.273 o                                               
1 3 2 147.820 138.898 10.619 12.374 o                                           
1 3 3 110.209 103.208 6.717 21.355 o                                            
1 3 4 101.429 112.769 5.869 23.458 o                                            
1 3 5 18.403 19.176 3.282 118.583 o                                             
1 3 6 83.459 85.455 7.078 24.744 o                                              
1 3 7 20.506 24.203 5.306 68.236 o                                              
1 3 8 7.646 15.499 4.448 112.642 o                                              
1 3 9 29.334 27.466 5.496 57.889 o                                              
1 3 10 36.813 32.401 5.679 50.435 o                                             
1 3 11 30.698 32.482 5.767 52.743 o                                             
1 3 12 4.578 4.867 4.406 138.141 o                                              
1 3 13 32.584 32.731 4.547 64.629 o                                             
1 3 14 0.552 0.741 2.152 628.463 o                                              
1 3 15 6.163 0.729 1.555 521.795 o                                              
2 0 0 204.258 186.435 4.053 13.918 o                                            
2 0 2 38043.000 32027.700 337.307 0.002 o                                       
2 0 4 316.292 311.989 7.840 7.259 o                                             
2 0 6 1191.340 1203.100 23.207 1.016 o                                          
2 0 8 722.512 723.674 14.901 2.252 o                                            
2 0 10 183.015 177.635 12.506 9.249 o                                           
2 0 12 1.437 0.121 3.256 283.007 o                                              
2 0 14 384.589 354.683 15.972 4.391 o                                           
2 0 16 111.497 99.384 11.331 13.825 o                                           
2 0 18 3.951 0.820 7.786 51.412 o                                               
2 2 0 645.468 672.164 8.956 2.864 o                                             
2 2 1 221.625 222.475 7.831 10.477 o                                            
2 2 2 63.177 68.103 9.346 21.873 o                                              
2 2 3 246.599 241.935 8.862 9.032 o                                             
2 2 4 89.270 88.055 7.011 23.992 o                                              
2 2 5 5.778 7.933 3.528 178.998 o                                               
2 2 6 1293.250 1388.570 24.486 0.869 o                                          
2 2 7 146.188 147.167 9.329 13.604 o                                            
2 2 8 2.409 8.232 3.631 191.135 o                                               
2 2 9 2.179 3.526 4.329 154.396 o                                               
2 2 10 9.099 0.907 3.088 214.819 o                                              
2 2 11 191.238 171.569 11.188 10.012 o                                          
2 2 12 30.319 41.294 5.986 48.700 o                                             
2 2 13 228.490 226.548 12.979 7.636 o                                           
2 2 14 223.208 246.710 10.276 8.852 o                                           
2 2 15 148.026 142.274 12.693 10.398 o                                          
2 2 16 16.478 14.638 3.556 121.537 o                                            
2 2 17 6.548 8.190 2.253 287.365 o                                              
2 4 0 50.648 56.620 6.747 34.390 o                                              
2 4 1 26.769 25.116 5.537 59.876 o                                              
2 4 2 21.651 24.233 4.843 74.474 o                                              
2 4 3 23.874 14.774 7.410 44.168 o                                              
2 4 4 0.119 -2.471 5.035 127.721 o                                              
2 4 5 70.982 81.692 11.145 16.625 o                                             
2 4 6 8.425 7.658 5.323 91.426 o                                                
2 4 7 11.274 6.214 5.093 94.455 o                                               
2 4 8 0.063 6.216 4.602 141.027 o                                               
2 4 9 0.884 -2.325 3.912 205.295 o                                              
2 4 10 6.933 2.027 4.736 119.966 o                                              
2 4 11 2.142 -3.586 7.010 64.436 o                                              
3 1 0 14599.700 13711.600 40.322 0.013 o                                        
3 1 1 144.395 156.382 3.835 19.258 o                                            
3 1 2 10.949 10.005 1.890 250.874 o                                             
3 1 3 282.634 279.160 5.749 8.839 o                                             
3 1 4 1675.810 1703.820 15.579 0.660 o                                          
3 1 5 1002.160 951.341 12.664 1.535 o                                           
3 1 6 1879.770 1931.350 19.449 0.532 o                                          
3 1 7 223.419 225.317 8.153 10.210 o                                            
3 1 8 71.817 74.201 5.082 34.215 o                                              
3 1 9 23.681 25.424 3.756 90.545 o                                              
3 1 10 292.346 310.359 13.342 6.035 o                                           
3 1 11 276.436 293.138 8.391 8.007 o                                            
3 1 12 541.280 518.860 13.601 3.342 o                                           
3 1 13 29.695 33.389 4.460 67.852 o                                             
3 1 14 213.800 207.203 9.441 10.030 o                                           
3 1 15 2.989 4.191 3.544 209.176 o                                              
3 1 16 36.967 35.211 5.317 52.889 o                                             
3 1 17 1.139 1.452 3.418 254.352 o                                              
3 1 18 0.119 -3.350 5.718 99.093 o                                              
3 3 0 6.511 5.932 3.644 172.576 o                                               
3 3 1 25.150 24.947 4.433 77.007 o                                              
3 3 2 325.122 351.675 10.502 6.164 o                                            
3 3 3 2.033 5.846 4.719 129.100 o                                               
3 3 4 116.762 137.395 7.643 17.726 o                                            
3 3 5 114.963 117.069 7.516 18.861 o                                            
3 3 6 162.100 158.443 10.583 11.550 o                                           
3 3 7 0.010 4.937 4.710 137.468 o                                               
3 3 8 104.156 103.480 8.374 18.804 o                                            
3 3 9 2.730 3.485 3.651 203.809 o                                               
3 3 10 9.663 7.050 3.837 144.612 o                                              
3 3 11 4.870 0.459 4.643 132.399 o                                              
3 3 12 0.398 2.558 4.176 176.329 o                                              
3 3 13 17.750 16.646 4.233 97.306 o                                             
3 3 14 26.437 14.902 3.761 94.495 o                                             
4 0 0 436.878 465.344 11.801 4.314 o                                            
4 0 2 1572.980 1494.750 19.790 0.731 o                                          
4 0 4 4046.750 3982.290 42.163 0.138 o                                          
4 0 6 350.570 330.233 9.367 6.241 o                                             
4 0 8 164.297 190.972 7.801 13.236 o                                            
4 0 10 0.191 2.454 4.911 130.188 o                                              
4 0 12 47.740 49.528 7.118 34.064 o                                             
4 0 14 1.945 6.111 3.574 206.997 o                                              
4 0 16 7.040 4.318 7.912 47.764 o                                               
4 0 18 50.838 51.271 6.564 35.944 o                                             
4 2 0 47.380 39.817 3.436 61.182 o                                              
4 2 1 125.694 118.604 4.904 21.872 o                                            
4 2 2 1.830 1.148 1.631 800.585 o                                               
4 2 3 154.496 138.973 5.434 17.595 o                                            
4 2 4 2349.480 2536.710 39.430 0.317 o                                          
4 2 5 37.489 36.564 4.967 55.456 o                                              
4 2 6 1.362 -2.387 3.957 197.390 o                                              
4 2 7 70.875 79.318 7.821 24.718 o                                              
4 2 8 281.573 290.199 9.962 7.413 o                                             
4 2 9 17.265 16.504 3.691 112.985 o                                             
4 2 10 0.923 -3.632 4.451 159.556 o                                             
4 2 11 0.338 -4.553 2.863 386.950 o                                             
4 2 12 84.986 87.588 8.783 20.281 o                                             
4 2 13 42.732 45.737 6.054 42.263 o                                             
4 2 14 16.276 17.823 4.278 97.767 o                                             
4 2 15 68.948 66.781 7.918 25.515 o                                             
4 2 16 59.838 49.531 5.111 41.236 o                                             
4 4 0 18.718 13.780 6.159 61.141 o                                              
4 4 1 2.182 7.825 4.021 164.678 o                                               
4 4 2 2.478 -6.822 4.041 182.737 o                                              
4 4 3 19.992 34.052 5.828 57.875 o                                              
4 4 4 24.443 19.193 5.202 68.546 o                                              
4 4 5 53.775 64.886 7.614 29.078 o                                              
4 4 6 1.162 1.432 4.152 177.178 o                                               
4 4 7 20.000 29.430 6.151 55.455 o                                              
4 4 8 14.265 5.951 6.800 57.596 o                                               
4 4 9 7.450 8.626 9.336 34.522 o                                                
4 4 10 5.352 4.587 5.137 105.266 o                                              
5 1 0 342.052 351.506 4.342 7.156 o                                             
5 1 1 1202.950 1178.370 13.344 1.147 o                                          
5 1 2 548.201 564.487 9.445 3.540 o                                             
5 1 3 8.799 13.793 2.428 214.805 o                                              
5 1 4 128.095 139.689 5.388 19.868 o                                            
5 1 5 764.387 787.850 12.107 2.175 o                                            
5 1 6 1630.170 1674.590 18.751 0.670 o                                          
5 1 7 185.886 162.646 7.471 13.169 o                                            
5 1 8 0.405 1.072 2.701 414.182 o                                               
5 1 9 88.266 93.976 7.198 23.295 o                                              
5 1 10 5.633 5.246 2.776 259.294 o                                              
5 1 11 10.419 13.068 3.505 145.930 o                                            
5 1 12 617.754 658.147 17.186 2.507 o                                           
5 1 13 285.453 314.123 12.961 6.210 o                                           
5 1 14 265.573 272.182 11.896 7.130 o                                           
5 1 15 21.157 19.715 6.105 58.261 o                                             
5 1 16 29.803 30.110 5.647 55.135 o                                             
5 1 17 11.545 5.657 2.969 188.261 o                                             
5 3 0 36.745 43.337 4.265 60.404 o                                              
5 3 1 4.107 5.633 5.588 92.072 o                                                
5 3 2 11.926 15.108 4.124 113.996 o                                             
5 3 3 13.981 33.843 3.621 103.095 o                                             
5 3 4 46.963 44.455 5.135 47.151 o                                              
5 3 5 2.146 0.482 3.210 277.784 o                                               
5 3 6 174.443 180.144 11.158 10.375 o                                           
5 3 7 35.756 38.868 6.081 46.066 o                                              
5 3 8 0.093 4.318 4.905 127.978 o                                               
5 3 9 0.012 8.115 5.695 93.291 o                                                
5 3 10 51.892 51.553 6.971 33.599 o                                             
5 3 11 1.136 7.976 3.721 192.921 o                                              
5 3 12 5.517 2.486 3.890 170.239 o                                              
5 3 13 15.125 10.015 4.358 105.211 o                                            
5 3 14 0.972 -8.053 5.121 121.230 o                                             
6 0 0 213.517 223.526 8.297 10.456 o                                            
6 0 2 5237.530 5463.600 71.322 0.078 o                                          
6 0 4 16.511 17.223 3.427 121.970 o                                             
6 0 6 356.028 341.444 10.430 5.866 o                                            
6 0 8 148.128 158.706 11.294 11.377 o                                           
6 0 10 5340.980 5564.030 79.910 0.073 o                                         
6 0 12 175.036 181.543 13.723 8.593 o                                           
6 0 14 19.645 7.013 5.515 73.629 o                                              
6 0 16 0.910 4.032 5.598 98.292 o                                               
6 2 0 113.795 108.552 5.728 22.485 o                                            
6 2 1 426.158 418.879 10.574 4.752 o                                            
6 2 2 223.855 208.942 8.912 10.025 o                                            
6 2 3 6.794 6.351 2.852 232.562 o                                               
6 2 4 178.810 170.198 8.284 12.655 o                                            
6 2 5 160.313 158.315 10.739 11.476 o                                           
6 2 6 590.179 603.023 24.355 2.151 o                                            
6 2 7 1.307 3.955 3.059 288.231 o                                               
6 2 8 8.858 5.820 8.803 38.475 o                                                
6 2 9 74.971 84.925 8.198 22.834 o                                              
6 2 10 155.796 169.521 9.475 12.572 o                                           
6 2 11 18.913 20.941 4.486 86.402 o                                             
6 2 12 1.101 -0.822 5.264 114.535 o                                             
6 2 13 0.272 -0.343 4.694 146.333 o                                             
6 2 14 26.912 21.721 5.334 63.591 o                                             
6 2 15 3.380 1.969 2.293 416.528 o                                              
6 2 16 0.006 -1.777 3.166 323.808 o                                             
6 4 0 4.317 -3.851 3.753 195.635 o                                              
6 4 1 23.900 24.694 5.469 62.955 o                                              
6 4 2 19.493 14.755 4.011 101.414 o                                             
6 4 3 2.509 -1.779 3.771 207.061 o                                              
6 4 4 3.120 10.195 4.897 112.845 o                                              
6 4 5 21.697 21.382 6.247 55.679 o                                              
6 4 6 3.903 9.062 6.057 78.025 o                                                
6 4 7 38.762 38.721 8.471 30.309 o                                              
6 4 8 3.513 8.012 6.687 66.121 o                                                
6 4 9 5.865 4.006 3.974 159.320 o                                               
7 1 0 7.041 5.605 1.720 372.813 o                                               
7 1 1 1.483 0.533 1.522 975.032 o                                               
7 1 2 2167.210 2129.380 33.243 0.394 o                                          
7 1 3 347.791 351.847 9.352 6.139 o                                             
7 1 4 424.505 425.682 10.868 4.694 o                                            
7 1 5 82.827 77.881 5.736 29.274 o                                              
7 1 6 4.394 4.653 2.559 310.316 o                                               
7 1 7 948.600 1001.580 21.289 1.382 o                                           
7 1 8 812.689 818.351 24.276 1.585 o                                            
7 1 9 3.046 7.639 3.167 231.427 o                                               
7 1 10 118.136 110.982 6.994 19.716 o                                           
7 1 11 70.961 67.284 6.716 29.194 o                                             
7 1 12 65.096 79.910 7.359 26.930 o                                             
7 1 13 1.184 3.709 4.913 125.347 o                                              
7 1 14 70.281 68.321 8.213 24.330 o                                             
7 1 15 73.786 62.223 5.665 32.994 o                                             
7 1 16 23.105 22.675 3.863 91.527 o                                             
7 3 0 25.565 33.302 4.864 66.242 o                                              
7 3 1 86.564 87.022 7.294 23.685 o                                              
7 3 2 81.015 87.202 6.741 25.880 o                                              
7 3 3 61.478 60.300 6.377 33.138 o                                              
7 3 4 7.310 1.861 3.659 178.422 o                                               
7 3 5 33.728 36.064 5.452 53.177 o                                              
7 3 6 5.682 -0.688 4.552 135.150 o                                              
7 3 7 33.211 26.191 6.179 49.129 o                                              
7 3 8 1.107 -4.666 4.005 194.620 o                                              
7 3 9 0.453 -2.792 6.202 83.847 o                                               
7 3 10 64.995 69.260 7.287 28.036 o                                             
7 3 11 0.022 -5.082 3.070 343.944 o                                             
7 3 12 14.579 7.977 4.678 98.956 o                                              
7 3 13 6.656 7.959 3.475 177.470 o                                              
8 0 0 4086.120 4202.510 56.788 0.125 o                                          
8 0 2 88.380 89.632 6.340 25.708 o                                              
8 0 4 5803.270 5889.290 71.130 0.067 o                                          
8 0 6 25.930 23.108 7.940 37.987 o                                              
8 0 8 410.920 430.369 26.071 2.619 o                                            
8 0 10 13.205 18.528 7.242 49.410 o                                             
8 0 12 2332.710 2605.730 48.787 0.292 o                                         
8 0 14 0.219 2.487 6.945 66.161 o                                               
8 0 16 1.221 1.368 2.859 349.885 o                                              
8 2 0 0.596 -0.506 1.905 817.159 o                                              
8 2 1 231.293 228.388 11.371 8.336 o                                            
8 2 2 216.461 213.908 11.401 8.776 o                                            
8 2 3 32.796 32.775 4.901 60.428 o                                              
8 2 4 102.063 88.887 7.496 21.380 o                                             
8 2 5 157.498 148.158 7.906 14.518 o                                            
8 2 6 7.834 6.903 4.407 124.764 o                                               
8 2 7 2.125 0.020 6.986 64.882 o                                                
8 2 8 0.075 11.549 4.259 150.728 o                                              
8 2 9 0.046 -8.988 4.686 147.701 o                                              
8 2 10 65.919 67.851 7.961 25.721 o                                             
8 2 11 23.790 15.761 4.864 76.373 o                                             
8 2 12 82.366 82.966 7.508 23.903 o                                             
8 2 13 14.637 8.145 6.915 55.185 o                                              
8 2 14 13.059 8.269 3.706 136.166 o                                             
8 2 15 0.001 -0.242 1.450 1544.690 o                                            
8 4 0 1.748 7.956 6.220 77.274 o                                                
8 4 1 56.426 60.218 8.650 25.223 o                                              
8 4 2 91.706 109.661 8.725 18.896 o                                             
8 4 3 67.618 46.395 10.313 19.905 o                                             
8 4 4 0.238 6.332 5.427 103.290 o                                               
8 4 5 0.861 1.866 4.900 129.631 o                                               
8 4 6 0.457 -4.408 10.774 27.908 o                                              
8 4 7 15.327 17.390 5.589 71.447 o                                              
8 4 8 1.055 0.301 3.816 212.801 o                                               
9 1 0 248.024 259.865 7.238 9.460 o                                             
9 1 1 141.685 150.176 6.582 16.862 o                                            
9 1 2 3413.500 3478.120 31.727 0.187 o                                          
9 1 3 1.321 1.641 3.209 281.365 o                                               
9 1 4 314.701 324.369 12.576 5.916 o                                            
9 1 5 57.244 61.840 6.156 34.953 o                                              
9 1 6 2.412 -6.124 2.930 325.132 o                                              
9 1 7 65.074 60.724 4.138 42.166 o                                              
9 1 8 149.735 146.734 7.067 15.897 o                                            
9 1 9 436.296 449.027 12.997 4.209 o                                            
9 1 10 1521.140 1581.210 27.429 0.679 o                                         
9 1 11 22.521 16.760 4.158 91.028 o                                             
9 1 12 13.610 6.572 2.748 185.697 o                                             
9 1 13 12.492 9.953 4.104 119.745 o                                             
9 1 14 7.877 4.189 3.279 195.819 o                                              
9 1 15 9.442 8.174 3.432 164.747 o                                              
9 3 0 241.486 260.976 14.069 6.722 o                                            
9 3 1 1.704 1.770 4.073 179.427 o                                               
9 3 2 47.592 40.160 6.866 36.625 o                                              
9 3 3 71.670 70.579 7.038 27.691 o                                              
9 3 4 64.948 74.056 7.653 26.423 o                                              
9 3 5 31.844 39.566 6.347 45.385 o                                              
9 3 6 1.970 4.606 6.320 76.517 o                                                
9 3 7 1.580 4.558 4.640 136.597 o                                               
9 3 8 7.897 19.974 4.732 98.634 o                                               
9 3 9 27.477 22.331 5.521 60.552 o                                              
9 3 10 6.517 7.917 3.587 170.967 o                                              
9 3 11 2.276 -1.419 2.685 380.705 o                                             
9 3 12 43.348 5.472 7.753 36.945 o                                              
10 0 0 331.159 316.024 10.327 6.361 o                                           
10 0 2 2736.370 2895.160 40.407 0.252 o                                         
10 0 4 79.950 72.878 8.376 22.483 o                                             
10 0 6 1.604 9.192 15.895 12.671 o                                              
10 0 8 213.249 204.062 10.484 9.478 o                                           
10 0 10 30.174 38.007 6.324 46.584 o                                            
10 0 12 77.450 87.548 8.687 21.208 o                                            
10 0 14 2.262 -0.608 7.947 50.361 o                                             
10 2 0 0.138 2.783 4.278 169.217 o                                              
10 2 1 127.291 119.940 9.178 15.434 o                                           
10 2 2 47.431 41.035 4.652 51.263 o                                             
10 2 3 310.544 303.907 10.140 6.787 o                                           
10 2 4 88.796 98.735 6.076 25.653 o                                             
10 2 5 195.111 211.681 9.347 10.566 o                                           
10 2 6 213.913 238.002 14.627 7.019 o                                           
10 2 7 333.813 330.707 14.869 5.108 o                                           
10 2 8 10.292 8.829 3.013 183.344 o                                             
10 2 9 149.523 154.635 11.482 11.229 o                                          
10 2 10 1.196 0.901 3.553 239.140 o                                             
10 2 11 1.136 4.598 5.171 112.984 o                                             
10 2 12 24.875 30.579 4.565 72.278 o                                            
10 2 13 5.330 5.114 3.599 184.994 o                                             
10 4 0 6.703 9.015 5.304 93.600 o                                               
10 4 1 0.313 0.703 4.237 177.053 o                                              
10 4 2 6.380 5.834 3.129 213.330 o                                              
10 4 3 64.505 73.362 8.127 25.010 o                                             
10 4 4 68.232 59.544 10.290 19.386 o                                            
10 4 5 23.756 10.875 6.645 52.800 o                                             
10 4 6 4.307 1.856 3.264 237.043 o                                              
10 4 7 0.077 0.513 3.360 282.792 o                                              
11 1 0 66.784 67.459 4.425 39.167 o                                             
11 1 1 761.325 783.069 14.607 2.095 o                                           
11 1 2 61.453 69.426 5.974 33.801 o                                             
11 1 3 4.732 11.308 3.655 167.074 o                                             
11 1 4 177.895 174.856 9.771 11.408 o                                           
11 1 5 55.071 58.017 3.774 48.813 o                                             
11 1 6 219.085 211.025 8.002 10.642 o                                           
11 1 7 14.995 9.295 7.606 46.772 o                                              
11 1 8 128.627 122.731 7.772 17.212 o                                           
11 1 9 21.738 14.674 3.927 99.310 o                                             
11 1 10 25.932 25.594 8.260 35.518 o                                            
11 1 11 64.730 73.380 5.534 34.335 o                                            
11 1 12 21.855 18.807 5.668 64.000 o                                            
11 1 13 0.753 -1.174 3.915 205.977 o                                            
11 1 14 9.012 6.838 3.863 146.227 o                                             
11 3 0 86.705 87.758 9.452 18.706 o                                             
11 3 1 575.265 624.682 21.607 2.357 o                                           
11 3 2 487.343 562.785 21.175 2.726 o                                           
11 3 3 5.524 11.235 5.067 100.854 o                                             
11 3 4 45.507 67.411 8.005 28.699 o                                             
11 3 5 4.587 1.357 3.578 204.617 o                                              
11 3 6 11.256 7.004 4.760 103.670 o                                             
11 3 7 34.890 37.460 6.220 45.602 o                                             
11 3 8 9.511 1.613 4.998 104.693 o                                              
11 3 9 19.545 26.215 3.941 92.805 o                                             
11 3 10 9.600 5.731 3.081 193.312 o                                             
12 0 0 906.276 934.381 19.629 1.524 o                                           
12 0 2 258.489 249.725 14.138 6.547 o                                           
12 0 4 71.387 54.990 11.117 17.474 o                                            
12 0 6 472.905 467.288 17.462 3.363 o                                           
12 0 8 440.719 434.743 18.593 3.436 o                                           
12 0 10 0.257 11.054 3.939 171.965 o                                            
12 0 12 7.245 3.098 4.250 139.972 o                                             
12 0 14 1.434 1.518 6.009 86.862 o                                              
12 2 0 17.076 18.044 3.480 117.738 o                                            
12 2 1 127.497 125.307 6.820 18.567 o                                           
12 2 2 77.055 82.182 5.867 29.547 o                                             
12 2 3 178.087 191.864 8.330 12.210 o                                           
12 2 4 19.137 16.352 4.597 86.977 o                                             
12 2 5 63.576 65.520 6.443 31.834 o                                             
12 2 6 107.944 117.660 10.565 14.610 o                                          
12 2 7 242.465 242.459 16.665 5.851 o                                           
12 2 8 239.531 246.542 14.247 6.773 o                                           
12 2 9 113.107 112.820 10.500 14.565 o                                          
12 2 10 2.966 1.157 5.644 95.745 o                                              
12 2 11 48.727 48.051 6.777 35.781 o                                            
12 2 12 0.466 -0.416 1.539 1230.340 o                                           
12 4 0 9.114 7.585 4.954 101.139 o                                              
12 4 1 2.493 3.090 3.827 191.103 o                                              
12 4 2 0.021 -3.265 3.816 222.845 o                                             
12 4 3 0.529 -4.206 3.432 268.719 o                                             
12 4 4 8.092 8.401 3.965 141.656 o                                              
13 1 0 737.551 755.331 17.016 2.080 o                                           
13 1 1 0.942 5.862 2.999 288.736 o                                              
13 1 2 149.748 156.191 5.743 16.990 o                                           
13 1 3 110.805 128.914 5.143 22.634 o                                           
13 1 4 172.273 161.227 5.851 15.249 o                                           
13 1 5 45.472 45.262 4.685 50.935 o                                             
13 1 6 219.580 218.627 8.924 10.002 o                                           
13 1 7 145.047 132.672 7.450 16.198 o                                           
13 1 8 347.511 353.819 11.220 5.716 o                                           
13 1 9 24.375 24.517 3.784 89.646 o                                             
13 1 10 62.049 53.078 6.098 35.117 o                                            
13 1 11 1.918 7.547 5.348 101.747 o                                             
13 1 12 7.921 10.730 4.306 123.323 o                                            
13 1 13 6.510 4.734 2.046 346.585 o                                             
13 3 0 12.328 18.558 4.000 112.924 o                                            
13 3 1 10.047 13.170 3.933 128.612 o                                            
13 3 2 21.047 15.271 8.083 39.421 o                                             
13 3 3 187.757 195.843 11.999 9.262 o                                           
13 3 4 108.625 104.104 15.204 9.628 o                                           
13 3 5 66.677 74.702 7.400 26.952 o                                             
13 3 6 88.493 75.091 8.204 21.892 o                                             
13 3 7 12.968 12.252 4.434 105.040 o                                            
13 3 8 0.103 0.727 3.819 218.530 o                                              
13 3 9 20.305 -0.014 4.071 113.754 o                                            
14 0 0 1493.540 1534.450 29.655 0.682 o                                         
14 0 2 148.058 145.682 8.506 14.438 o                                           
14 0 4 102.963 93.586 10.291 15.920 o                                           
14 0 6 447.370 477.067 22.974 2.795 o                                           
14 0 8 309.536 325.780 19.177 4.308 o                                           
14 0 10 2.101 0.088 5.335 109.313 o                                             
14 0 12 42.777 49.404 8.239 29.715 o                                            
14 2 0 923.357 910.025 25.408 1.353 o                                           
14 2 1 826.345 891.673 21.428 1.615 o                                           
14 2 2 16.613 22.575 4.138 96.405 o                                             
14 2 3 7.746 6.362 4.228 133.794 o                                              
14 2 4 60.244 68.708 6.549 31.770 o                                             
14 2 5 0.401 5.675 3.227 264.091 o                                              
14 2 6 64.875 65.372 5.746 34.422 o                                             
14 2 7 15.162 11.844 4.594 96.792 o                                             
14 2 8 125.651 140.106 10.247 13.662 o                                          
14 2 9 35.166 43.661 7.656 34.809 o                                             
14 2 10 11.787 10.957 2.193 216.988 o                                           
14 2 11 0.176 2.146 2.497 466.427 o                                             
14 4 0 3.580 4.370 2.023 435.887 o                                              
14 4 1 0.005 -1.115 2.086 746.014 o                                             
14 4 2 13.301 10.047 4.555 102.960 o                                            
15 1 0 4.041 -1.759 3.696 202.764 o                                             
15 1 1 458.900 447.584 10.352 4.405 o                                           
15 1 2 7.124 9.006 5.410 89.996 o                                               
15 1 3 4.667 3.761 4.839 119.255 o                                              
15 1 4 1.200 1.462 2.742 375.937 o                                              
15 1 5 3.934 -2.476 2.616 355.583 o                                             
15 1 6 154.064 148.128 8.085 14.513 o                                           
15 1 7 9.075 12.508 3.626 146.602 o                                             
15 1 8 14.435 20.599 5.992 64.247 o                                             
15 1 9 9.160 1.547 4.471 125.853 o                                              
15 1 10 60.891 60.223 11.930 16.298 o                                           
15 1 11 2.534 -2.284 3.026 305.558 o                                            
15 3 0 3.108 -3.914 3.836 196.529 o                                             
15 3 1 9.375 2.780 5.832 80.556 o                                               
15 3 2 2.187 7.209 6.093 80.183 o                                               
15 3 3 7.356 6.959 2.864 223.327 o                                              
15 3 4 9.117 14.594 4.663 103.442 o                                             
15 3 5 5.349 -5.545 5.282 104.702 o                                             
15 3 6 1.079 -0.862 2.748 396.952 o                                             
15 3 7 27.260 2.469 3.553 109.900 o                                             
16 0 0 48.074 53.687 5.659 41.493 o                                             
16 0 2 17.780 9.620 4.053 109.069 o                                             
16 0 4 0.038 6.269 3.872 192.862 o                                              
16 0 6 242.831 252.721 14.592 6.554 o                                           
16 0 8 99.319 124.188 12.062 12.878 o                                           
16 0 10 3.874 4.272 2.870 276.682 o                                             
16 2 0 43.067 39.483 7.340 35.194 o                                             
16 2 1 13.055 4.550 6.365 65.577 o                                              
16 2 2 7.258 13.601 6.241 68.794 o                                              
16 2 3 21.593 14.363 5.334 71.304 o                                             
16 2 4 3.912 0.697 6.941 64.094 o                                               
16 2 5 16.491 1.084 4.154 119.062 o                                             
16 2 6 1.759 10.779 4.800 119.346 o                                             
16 2 7 3.249 -5.127 4.940 123.520 o                                             
16 2 8 23.775 14.839 6.687 51.306 o                                             
16 2 9 0.111 0.233 3.414 275.529 o                                              
17 1 0 204.945 219.864 9.256 10.211 o                                           
17 1 1 31.960 40.377 4.330 64.507 o                                             
17 1 2 41.069 46.177 4.605 53.709 o                                             
17 1 3 52.797 49.543 5.281 42.800 o                                             
17 1 4 401.262 391.767 11.750 4.894 o                                           
17 1 5 1.608 -1.871 2.924 342.311 o                                             
17 1 6 0.603 0.557 2.544 465.113 o                                              
17 1 7 1.796 4.680 2.746 326.509 o                                              
17 1 8 23.576 29.821 3.653 89.227 o                                             
17 1 9 6.146 5.525 2.242 317.447 o                                              
17 1 10 3.547 1.399 4.071 170.542 o                                             
17 3 0 0.493 4.304 4.782 133.026 o                                              
17 3 1 0.167 -9.487 4.814 139.498 o                                             
17 3 2 0.676 -6.513 5.516 105.355 o                                             
17 3 3 4.789 4.061 3.288 219.640 o                                              
17 3 4 28.027 15.982 7.824 39.240 o                                             
18 0 0 572.591 626.030 21.048 2.404 o                                           
18 0 2 242.268 230.203 12.654 7.526 o                                           
18 0 4 242.203 260.778 14.408 6.582 o                                           
18 0 6 4.795 1.098 4.852 121.843 o                                              
18 0 8 10.363 5.985 4.357 121.093 o                                             
18 2 0 0.017 4.102 3.898 198.005 o                                              
18 2 1 66.260 67.202 7.345 27.793 o                                             
18 2 2 32.508 31.441 6.188 48.172 o                                             
18 2 3 2.449 9.552 4.375 139.017 o                                              
18 2 4 47.250 52.710 7.429 32.288 o                                             
18 2 5 0.018 -2.159 4.070 195.909 o                                             
18 2 6 0.110 3.733 3.598 230.445 o                                              
18 2 7 1.042 2.879 3.231 273.365 o                                              
19 1 0 7.208 -5.837 4.362 139.791 o                                             
19 1 1 9.046 7.768 3.758 149.639 o                                              
19 1 2 70.181 62.858 5.452 34.619 o                                             
19 1 3 3.098 1.733 3.751 198.317 o                                              
19 1 4 3.098 -3.456 3.115 282.242 o                                             
19 1 5 4.762 0.354 3.041 267.874 o                                              
19 1 6 75.437 68.836 14.395 11.725 o                                            
19 1 7 3.269 2.216 1.617 629.360 o                                              
19 3 0 0.022 2.197 2.617 433.070 o                                              
19 3 1 0.132 -4.297 4.329 172.555 o                                             
20 0 0 4.481 4.328 4.704 124.896 o                                              
20 0 2 0.354 1.512 3.912 203.634 o                                              
20 0 4 199.750 210.091 20.834 4.939 o                                           
20 0 6 32.477 19.340 6.178 51.147 o                                             
20 2 0 4.055 -0.304 3.012 284.047 o                                             
20 2 1 10.053 10.872 3.394 157.488 o                                            
20 2 2 58.917 29.220 5.165 45.095 o                                             
20 2 3 1.807 2.465 1.997 564.386 o                                              
20 2 4 73.591 0.048 6.116 39.224 o                                              
21 1 0 21.552 16.260 4.952 77.016 o                                             
21 1 1 2.971 9.425 4.365 137.942 o                                              
21 1 2 6.233 5.258 2.181 326.911 o                                              
21 1 3 3.402 3.320 2.450 362.934 o                                              
21 1 4 13.123 11.850 3.664 131.749 o                                            
21 1 5 0.196 0.788 3.155 315.280 o                                              
22 0 0 7.304 -10.648 4.966 112.270 o                                            
22 0 2 0.538 4.522 3.471 237.450 o                                              
22 0 4 7.091 9.950 3.360 176.913 o                                              
23 1 0 0.157 6.613 5.045 118.206 o                                              
23 1 1 43.023 1.642 4.535 69.177 o                                              
