# Supplementary material for: The curious case of proton migration under pressure in the malonic acid and 4,4′-bi­pyridine cocrystal
Source: IUCrJ. 2024 Jan 13;11(Pt 2):168–81. doi: 10.1107/S2052252524000344 (PMC10916288; doi:10.1107/S2052252524000344)
Supplement: Supplementary file 3 [file m-11-00168-BIPYMA_014sup3.hkl]

data_BIPYMA_014                                                                 
_shelx_title ' bipyma_016_final_56_a.res in C2/c'                               
_shelx_refln_list_code          4                                               
_shelx_F_calc_maximum      165.90                                               
_exptl_crystal_F_000       544.00                                               
_reflns_d_resolution_high  0.7463                                               
                                                                                
loop_                                                                           
 _space_group_symop_operation_xyz                                               
 'x, y, z'                                                                      
 '-x, y, -z+1/2'                                                                
 'x+1/2, y+1/2, z'                                                              
 '-x+1/2, y+1/2, -z+1/2'                                                        
 '-x, -y, -z'                                                                   
 'x, -y, z-1/2'                                                                 
 '-x+1/2, -y+1/2, -z'                                                           
 'x+1/2, -y+1/2, z-1/2'                                                         
                                                                                
_cell_length_a    19.5498                                                       
_cell_length_b     4.0396                                                       
_cell_length_c    15.8545                                                       
_cell_angle_alpha  90.000                                                       
_cell_angle_beta  104.963                                                       
_cell_angle_gamma  90.000                                                       
                                                                                
_shelx_F_squared_multiplier     1.000                                           
                                                                                
loop_                                                                           
 _refln_index_h                                                                 
 _refln_index_k                                                                 
 _refln_index_l                                                                 
 _refln_F_squared_calc                                                          
 _refln_F_squared_meas                                                          
 _refln_F_squared_sigma                                                         
 _refln_observed_status                                                         
   1   1   0        554.93        643.51        16.81 o                         
   3   1   0      14287.16      13324.51       123.84 o                         
   5   1   0        300.58        354.64        57.54 o                         
   0   2   0       4883.94       5838.88       115.18 o                         
   2   2   0        512.70        367.39        33.77 o                         
   4   2   0         22.04         25.19         5.65 o                         
   6   2   0        130.12        120.63        16.11 o                         
   8   2   0         16.03         16.46        17.61 o                         
  10   2   0          5.79        -19.66        32.36 o                         
  12   2   0          0.58          0.16        89.73 o                         
   1   3   0        649.32        740.64        42.44 o                         
   3   3   0         20.91         21.11         9.13 o                         
   5   3   0         40.63         32.03        10.15 o                         
   7   3   0         29.39         -0.34        15.15 o                         
   9   3   0        323.12        283.22        50.92 o                         
  11   3   0         81.95        101.59        39.05 o                         
  13   3   0         10.77         -4.98        25.04 o                         
   0   4   0         36.35        107.74        31.92 o                         
   2   4   0         49.95         71.89        22.63 o                         
   4   4   0         15.72         53.10        22.42 o                         
   6   4   0          2.24         -8.78        25.58 o                         
   8   4   0          1.67        -11.76        33.36 o                         
  10   4   0          7.23        -10.40        44.60 o                         
  12   4   0         23.38         27.44        22.08 o                         
  14   4   0          7.90         -5.21       102.22 o                         
   1   5   0          0.72         35.71       159.11 o                         
   3   5   0          5.71         46.28        46.35 o                         
   5   5   0          0.63          3.61        40.20 o                         
   7   5   0          1.60        -31.53        46.77 o                         
  -7   1   1        161.72        129.17        24.12 o                         
  -5   1   1        133.65        130.39        15.13 o                         
  -3   1   1       9737.60      10196.53        81.67 o                         
  -1   1   1        102.08        110.26         6.24 o                         
   1   1   1       1159.77       1086.89        31.13 o                         
 -14   2   1        247.25        230.09        71.11 o                         
 -12   2   1       1574.70       2035.47       171.61 o                         
 -10   2   1          0.11        -21.80        21.80 o                         
  -8   2   1        126.98        147.17        20.28 o                         
  -6   2   1        636.08        682.50        34.48 o                         
  -4   2   1       2449.86       2468.58        43.89 o                         
  -2   2   1        103.63         19.79        23.05 o                         
   0   2   1        597.41        756.89        91.36 o                         
   2   2   1        160.87        125.73        13.00 o                         
   4   2   1        116.70        122.52        15.01 o                         
   6   2   1        381.99        433.72        50.34 o                         
   8   2   1        188.73        284.90        45.56 o                         
  10   2   1         93.55        243.27       153.41 o                         
 -15   3   1         58.32         34.28        49.30 o                         
 -13   3   1          0.70        -13.78        31.43 o                         
 -11   3   1          0.51        -21.61        33.12 o                         
  -9   3   1         83.87         22.28        20.23 o                         
  -7   3   1         97.81        101.33        18.19 o                         
  -5   3   1        155.95        152.15        20.20 o                         
  -3   3   1        195.43        167.02        17.26 o                         
  -1   3   1          0.24         13.34         8.98 o                         
   1   3   1          8.24          6.33         8.64 o                         
   3   3   1         24.10          9.58        11.55 o                         
   5   3   1          3.10         -6.96        13.15 o                         
   7   3   1         64.41         33.68        18.84 o                         
   9   3   1          2.61          2.53        18.76 o                         
  11   3   1        642.23        779.08        99.52 o                         
 -16   4   1          5.03        157.59       129.99 o                         
 -14   4   1          3.78         76.71        38.36 o                         
 -12   4   1          0.01        -22.18        45.93 o                         
 -10   4   1          0.39         23.79        54.30 o                         
  -8   4   1          0.31        -28.75        28.75 o                         
  -6   4   1          1.72         -5.33        20.71 o                         
  -4   4   1          3.05        -19.53        19.53 o                         
  -2   4   1          8.02         23.88        13.10 o                         
   0   4   1         19.32         60.79        19.10 o                         
   2   4   1         28.02         35.75        17.58 o                         
   4   4   1          1.39         -4.41        22.36 o                         
   6   4   1         36.16         27.89        31.26 o                         
   8   4   1         47.33         41.65        33.68 o                         
  10   4   1          0.02        -21.70        21.70 o                         
  12   4   1          0.59        -21.88        64.88 o                         
  -7   5   1          0.43        -28.01        47.82 o                         
  -5   5   1          0.06         -2.31        67.15 o                         
  -3   5   1          5.21        -46.84        46.84 o                         
  -1   5   1          4.78         -5.15        34.92 o                         
   1   5   1          0.48        -35.18        42.19 o                         
   3   5   1          3.45        -18.21        49.84 o                         
   5   5   1          5.34        -33.53        52.89 o                         
   7   5   1          1.39        -19.64        37.63 o                         
  -8   0   2        973.80        899.96       131.80 o                         
  -6   0   2       3171.44       2933.48        81.53 o                         
  -4   0   2        650.26        614.03        22.76 o                         
  -2   0   2       1035.58       1096.92        26.11 o                         
 -15   1   2       1891.89       1950.85       211.15 o                         
 -13   1   2        309.91        404.27        96.48 o                         
 -11   1   2        513.44        502.43        78.18 o                         
  -9   1   2          5.84         -2.97        12.65 o                         
  -7   1   2       5160.63       5342.78       107.72 o                         
  -5   1   2       8575.45       8761.49        90.39 o                         
  -3   1   2      11891.10      11349.04       101.41 o                         
  -1   1   2      27523.01      26289.14       123.07 o                         
   1   1   2       2367.16       2368.69        87.78 o                         
 -16   2   2          1.22          7.19        47.69 o                         
 -14   2   2         98.09         66.41        16.28 o                         
 -12   2   2        633.02        664.71        79.00 o                         
 -10   2   2        140.14         50.15        80.38 o                         
  -8   2   2        377.28        409.36        27.66 o                         
  -6   2   2       1420.14       1599.51        47.72 o                         
  -4   2   2        353.58        314.38        16.24 o                         
  -2   2   2         58.84         26.25        10.79 o                         
   0   2   2        322.82        260.07        23.67 o                         
   2   2   2         54.68         27.10         5.17 o                         
   4   2   2          0.03         -5.85         8.55 o                         
   6   2   2        223.95        252.56        51.34 o                         
 -17   3   2          1.30        -30.52        43.15 o                         
 -15   3   2          8.20         42.42        29.63 o                         
 -13   3   2         16.75         41.96        20.83 o                         
 -11   3   2          0.07          9.58        21.76 o                         
  -9   3   2         25.63        -20.30        25.32 o                         
  -7   3   2          0.31        -12.88        12.88 o                         
  -5   3   2        107.87         95.89        12.39 o                         
  -3   3   2          0.81          0.10         8.18 o                         
  -1   3   2          0.04         -4.63         7.28 o                         
   1   3   2        110.95        153.11        23.82 o                         
   3   3   2        298.80        353.39        37.92 o                         
   5   3   2         11.64         11.62        11.09 o                         
   7   3   2         84.20        235.16        58.26 o                         
   9   3   2         16.07         29.16        17.71 o                         
  11   3   2        682.80        825.77       110.56 o                         
 -16   4   2         17.70          6.37        65.64 o                         
 -14   4   2          4.10        -19.94        33.93 o                         
 -12   4   2          0.15         -8.24        23.86 o                         
 -10   4   2          4.52        -21.63        21.63 o                         
  -8   4   2          0.39         20.42        20.32 o                         
  -6   4   2          3.16        -35.01        35.01 o                         
  -4   4   2         14.64         10.41        27.12 o                         
  -2   4   2          0.35        -12.50        20.98 o                         
   0   4   2         39.38         31.59        15.05 o                         
   2   4   2         39.14         24.25        16.28 o                         
   4   4   2          0.37         33.80        22.53 o                         
   6   4   2          9.18         45.39        32.20 o                         
   8   4   2        119.76        156.02        58.77 o                         
  10   4   2          1.33        -10.24        42.96 o                         
  12   4   2          0.07         11.33        50.64 o                         
  -7   5   2          3.75         64.83        75.59 o                         
  -5   5   2          0.45         22.02        66.86 o                         
  -3   5   2          3.23        -46.48        46.48 o                         
  -1   5   2         11.01        -38.95        38.95 o                         
   1   5   2          2.87         -3.18        25.97 o                         
   3   5   2          5.80         87.87        84.09 o                         
   5   5   2          0.11        -26.94        45.84 o                         
   7   5   2          1.14        149.07       139.71 o                         
 -17   1   3         59.52         39.49        33.02 o                         
 -15   1   3        567.15        617.07        99.11 o                         
 -13   1   3        243.78        277.21        63.89 o                         
 -11   1   3         18.10        -13.23        13.23 o                         
  -9   1   3          0.46          5.00         6.06 o                         
  -7   1   3       2760.78       2936.93        53.02 o                         
  -5   1   3        565.38        598.73        19.88 o                         
  -3   1   3       1272.65       1375.80        30.37 o                         
  -1   1   3      10503.22      10334.87       103.80 o                         
   1   1   3        651.05        550.29        93.65 o                         
 -18   2   3         65.19         27.69        39.13 o                         
 -16   2   3         15.69         33.29        25.87 o                         
 -14   2   3          2.04        -34.63        34.63 o                         
 -12   2   3         51.78         72.44        15.04 o                         
 -10   2   3         39.44         28.39        13.35 o                         
  -8   2   3        241.16        245.88        19.41 o                         
  -6   2   3       2175.14       2234.37        51.27 o                         
  -4   2   3       3252.84       3203.77        54.04 o                         
  -2   2   3        359.95        320.71        15.48 o                         
   0   2   3         24.94         18.22         4.71 o                         
   2   2   3        239.67        225.51        26.86 o                         
   4   2   3         81.13        134.86        34.98 o                         
   6   2   3          0.16         15.90        15.49 o                         
 -17   3   3         24.78         81.40        61.89 o                         
 -15   3   3         32.37         38.14        52.97 o                         
 -13   3   3         12.65         44.13        29.77 o                         
 -11   3   3          7.88        -26.67        26.67 o                         
  -9   3   3         98.63         79.78        12.08 o                         
  -7   3   3        105.94         68.32        14.27 o                         
  -5   3   3        228.17        231.56        23.32 o                         
  -3   3   3        103.61         93.71        14.45 o                         
  -1   3   3        218.14        195.93        18.36 o                         
   1   3   3         80.35        137.89        20.36 o                         
   3   3   3          2.89        -12.67        12.67 o                         
   5   3   3         14.08         10.80        15.72 o                         
   7   3   3         28.35         27.02        28.78 o                         
   9   3   3         72.12         90.72        26.64 o                         
 -14   4   3          8.35         32.17        41.92 o                         
 -12   4   3          5.44         27.80        51.10 o                         
 -10   4   3         33.18         44.70        33.65 o                         
  -8   4   3          0.37        -35.49        35.49 o                         
  -6   4   3          3.09        -22.03        22.03 o                         
  -4   4   3          0.08         19.84        53.58 o                         
  -2   4   3         19.24         31.74        27.18 o                         
   0   4   3         59.37         47.06        19.54 o                         
   2   4   3         20.00         19.77        19.19 o                         
   4   4   3         17.73         14.54        22.73 o                         
   6   4   3          7.37          6.80        28.59 o                         
   8   4   3        109.88         44.24        27.63 o                         
  10   4   3         71.45         40.46        69.29 o                         
  -7   5   3          0.09        -78.12        78.12 o                         
  -5   5   3          0.00         10.26        31.90 o                         
  -3   5   3          7.18         20.30        29.19 o                         
  -1   5   3          6.83        -20.33        64.40 o                         
   1   5   3          5.68        154.31        75.75 o                         
   3   5   3          0.00         47.32        99.09 o                         
   5   5   3         16.28          1.51        47.29 o                         
 -18   0   4       2508.79       2567.74       200.70 o                         
 -16   0   4        398.43        348.17        62.53 o                         
 -14   0   4        172.27        146.79        27.50 o                         
 -12   0   4         13.55         11.89        10.85 o                         
 -10   0   4       5063.73       4836.08       116.30 o                         
  -8   0   4       2215.68       2350.62        65.08 o                         
  -6   0   4       9362.17       8933.04        98.79 o                         
  -4   0   4       7462.00       7475.70        87.10 o                         
  -2   0   4        900.69        826.16        65.65 o                         
 -19   1   4         34.69         11.76        40.39 o                         
 -17   1   4        704.44        818.55       138.59 o                         
 -15   1   4        284.96        210.62        35.88 o                         
 -13   1   4         32.24         -7.55        11.67 o                         
 -11   1   4         67.57         49.95         8.00 o                         
  -9   1   4        480.27        511.39        26.36 o                         
  -7   1   4        163.58        205.71        11.50 o                         
  -5   1   4       7065.69       7009.06        61.45 o                         
  -3   1   4       3646.73       3629.64        58.01 o                         
  -1   1   4        645.49        613.23        34.64 o                         
 -18   2   4        132.41        162.09        40.11 o                         
 -16   2   4          8.52        -18.62        61.19 o                         
 -14   2   4         22.31        -27.38        27.38 o                         
 -12   2   4         15.32         10.02        13.35 o                         
 -10   2   4        116.01         76.49        12.59 o                         
  -8   2   4        149.06        150.96        15.41 o                         
  -6   2   4       1418.75       1659.54        42.63 o                         
  -4   2   4       3648.59       3997.92        58.05 o                         
  -2   2   4         22.44         16.33         4.06 o                         
   0   2   4        172.46        190.69        18.66 o                         
   2   2   4         58.88         18.89        26.96 o                         
   4   2   4       2204.10       2088.79       235.17 o                         
 -19   3   4        105.35        153.28       116.23 o                         
 -17   3   4          2.34         17.70        54.95 o                         
 -15   3   4          2.30         14.72        45.18 o                         
 -13   3   4         73.73         79.68        37.12 o                         
 -11   3   4         16.32         14.70        25.54 o                         
  -9   3   4         25.68         17.02        25.09 o                         
  -7   3   4        197.34        141.37        17.85 o                         
  -5   3   4          0.50          2.94        11.67 o                         
  -3   3   4         39.53         38.93        10.65 o                         
  -1   3   4          0.84         12.36        10.80 o                         
   1   3   4         92.02        123.59        20.78 o                         
   3   3   4        141.91        152.12        33.84 o                         
   5   3   4         50.01        175.84        44.82 o                         
   7   3   4         13.10        -15.96        45.46 o                         
 -14   4   4          0.73        -12.03        36.42 o                         
 -12   4   4          0.29        -20.51        24.14 o                         
 -10   4   4         10.02        -15.95        38.02 o                         
  -8   4   4         17.72          2.25        21.92 o                         
  -6   4   4          0.32        -28.36        28.36 o                         
  -4   4   4         37.63         34.13        24.89 o                         
  -2   4   4          4.40         -1.55        23.54 o                         
   0   4   4          4.81          9.51        21.83 o                         
   2   4   4          0.01         -4.90        78.61 o                         
   4   4   4         36.43         98.93        45.36 o                         
   6   4   4          4.61          3.27        35.07 o                         
   8   4   4          3.30         10.01        48.71 o                         
  -7   5   4          1.04          5.24       124.23 o                         
  -5   5   4          3.02        113.04        65.24 o                         
  -3   5   4          0.24         -8.24        39.78 o                         
  -1   5   4         14.04        -21.73        21.73 o                         
   1   5   4         12.18        -42.04        42.04 o                         
   3   5   4          8.39         28.74        38.89 o                         
 -21   1   5         20.69         62.52        50.89 o                         
 -19   1   5         18.70        -34.19        34.19 o                         
 -17   1   5        123.20        160.56        33.68 o                         
 -15   1   5         17.03          7.97        17.52 o                         
 -13   1   5        139.64        162.28        17.54 o                         
 -11   1   5          1.38         -0.50         6.76 o                         
  -9   1   5         33.92         39.27         5.04 o                         
  -5   1   5       1308.73       1476.29        32.54 o                         
  -3   1   5         84.00        107.28        10.98 o                         
  -1   1   5         86.94        101.37        46.80 o                         
 -20   2   5         35.85         34.68        35.24 o                         
 -18   2   5         19.87         -0.71        29.60 o                         
 -16   2   5          6.99          2.58        19.57 o                         
 -14   2   5          1.14        -18.26        18.26 o                         
 -12   2   5         10.50         14.83        12.51 o                         
 -10   2   5         84.70         71.90        11.23 o                         
  -8   2   5         30.21         18.14         8.17 o                         
  -6   2   5        321.17        335.07        21.95 o                         
  -4   2   5       1737.89       1918.31        52.99 o                         
  -2   2   5        604.03        685.61        31.57 o                         
   0   2   5        208.26        202.39        26.35 o                         
   2   2   5          1.33         14.21        22.41 o                         
   4   2   5          1.53        -22.19        30.21 o                         
 -21   3   5          0.71       -155.50       166.84 o                         
 -19   3   5         12.55        157.29        74.43 o                         
 -17   3   5         14.76          5.46        52.95 o                         
 -15   3   5         14.15         14.48        34.99 o                         
 -13   3   5         23.84         11.85        19.89 o                         
 -11   3   5          4.78         18.78        15.80 o                         
  -9   3   5          2.88          8.00        11.52 o                         
  -5   3   5          7.68          5.39        11.60 o                         
  -3   3   5         65.65         68.04        13.03 o                         
  -1   3   5         11.79         11.11        20.65 o                         
   1   3   5         19.16          4.52        21.26 o                         
   3   3   5         99.56         44.64        28.14 o                         
   5   3   5          3.20        -19.06        19.06 o                         
   7   3   5         19.33         79.21        86.48 o                         
 -14   4   5         10.15         -6.61        61.32 o                         
 -12   4   5         23.87         26.06        25.66 o                         
 -10   4   5         39.62         25.32        34.85 o                         
  -8   4   5         32.79         92.02        26.04 o                         
  -6   4   5         10.98        -33.09        68.46 o                         
  -4   4   5         11.55         16.02        18.27 o                         
  -2   4   5          4.80         -7.45        19.14 o                         
   0   4   5         27.37         41.46        24.14 o                         
   2   4   5         51.61         26.79        52.30 o                         
   4   4   5         46.22         99.48        37.11 o                         
   6   4   5         27.31         73.84        61.55 o                         
   8   4   5          4.35         17.55        36.05 o                         
  -7   5   5          2.26         -0.15       190.53 o                         
  -5   5   5          1.49        -39.30        39.30 o                         
  -3   5   5          1.71        -12.63        38.86 o                         
  -1   5   5         24.51         53.47        76.83 o                         
   1   5   5          2.67        -75.76        75.76 o                         
   3   5   5          2.92       -109.33       109.33 o                         
   5   5   5          1.52          8.21        60.17 o                         
 -22   0   6          0.52        -28.80        54.25 o                         
 -20   0   6          4.04         25.22        36.17 o                         
 -18   0   6        353.55        404.29        76.76 o                         
 -16   0   6        923.92        911.65        89.24 o                         
 -14   0   6        372.87        354.12        36.01 o                         
 -12   0   6        868.72        841.24        46.76 o                         
 -10   0   6        170.68        160.53        16.76 o                         
  -8   0   6       8297.04       9572.29       139.87 o                         
  -6   0   6        605.94        632.77        29.49 o                         
  -4   0   6       3052.38       3153.91        79.38 o                         
 -21   1   6          0.02        -11.21        31.22 o                         
 -19   1   6        347.30        400.74        97.44 o                         
 -17   1   6         29.87          5.83        31.34 o                         
 -15   1   6         68.06         71.16        18.45 o                         
 -13   1   6          0.00         -5.76         9.44 o                         
 -11   1   6       3484.98       3357.21        70.11 o                         
  -9   1   6        435.38        402.68        18.22 o                         
  -7   1   6        998.07        965.94        25.69 o                         
  -5   1   6        438.63        346.80        27.95 o                         
  -3   1   6         80.60         65.34         8.67 o                         
  -1   1   6         88.32         82.67        42.95 o                         
 -22   2   6         19.56        118.72        79.44 o                         
 -20   2   6          0.00         54.21        33.13 o                         
 -18   2   6         48.60         95.14        36.14 o                         
 -16   2   6          6.60          4.52        17.93 o                         
 -14   2   6        246.10        208.77        26.09 o                         
 -12   2   6        113.66        118.16        16.62 o                         
 -10   2   6         84.93        102.08        14.28 o                         
  -8   2   6         61.10        110.80        14.13 o                         
  -6   2   6         50.77         55.53         9.11 o                         
  -4   2   6         49.73         36.67         8.02 o                         
  -2   2   6         19.14         24.57         7.49 o                         
   0   2   6          8.08        -10.59        10.59 o                         
   2   2   6       1273.73       1230.02       151.26 o                         
 -21   3   6          3.79         37.63        93.57 o                         
 -19   3   6          0.54        -39.03        54.65 o                         
 -17   3   6         63.72         82.52        29.28 o                         
 -15   3   6         13.89         17.21        30.35 o                         
 -13   3   6         11.65          9.40        39.31 o                         
 -11   3   6        254.71        297.91        32.86 o                         
  -9   3   6        202.44        234.68        26.43 o                         
  -7   3   6        257.74        181.13        17.04 o                         
  -5   3   6        314.61        406.29        34.98 o                         
  -3   3   6         50.57         29.33        22.27 o                         
  -1   3   6         31.78          6.16        19.55 o                         
   1   3   6        100.42         75.87        33.03 o                         
   3   3   6        166.65        135.30        22.36 o                         
   5   3   6        187.00        198.28        44.55 o                         
 -14   4   6          9.61       -127.02       148.77 o                         
 -12   4   6         19.58        -16.04        38.64 o                         
 -10   4   6         18.63         28.04        19.52 o                         
  -8   4   6          0.28        -12.36        22.70 o                         
  -6   4   6         29.12          9.31        25.99 o                         
  -4   4   6         69.89        117.71        27.86 o                         
  -2   4   6          9.76        -10.57        20.36 o                         
   0   4   6          1.97         11.68        37.04 o                         
   2   4   6         19.34         46.80        78.50 o                         
   4   4   6          0.52         18.70        81.09 o                         
   6   4   6          7.33         70.32        33.80 o                         
  -5   5   6          0.20        -19.19       153.55 o                         
  -3   5   6          0.86         14.62        31.18 o                         
  -1   5   6          1.22         56.30        62.77 o                         
   1   5   6         14.56        -18.48        76.90 o                         
   3   5   6         11.82       -128.89       128.89 o                         
 -23   1   7         69.28        -38.60       172.16 o                         
 -21   1   7          6.26         -0.08        22.79 o                         
 -19   1   7        106.70        119.81        26.90 o                         
 -17   1   7         13.88         39.52        16.52 o                         
 -15   1   7         60.26          3.65        22.70 o                         
 -13   1   7         13.19          5.36         8.59 o                         
 -11   1   7        240.13        191.11        14.76 o                         
  -9   1   7          0.01         -0.97         5.26 o                         
  -7   1   7         76.80         52.56         7.52 o                         
  -5   1   7          1.71         -5.96         5.96 o                         
  -3   1   7          7.74        -33.28        33.28 o                         
 -22   2   7         12.70         -3.08        96.89 o                         
 -20   2   7        131.77        199.25        63.33 o                         
 -18   2   7         25.09         36.35        33.28 o                         
 -16   2   7         53.17        108.45        25.78 o                         
 -14   2   7          8.90        -12.66        12.97 o                         
 -12   2   7         23.04        -13.63        13.63 o                         
 -10   2   7         37.42         44.41         8.79 o                         
  -8   2   7          7.36         24.39         8.22 o                         
  -6   2   7        259.03        233.09        19.60 o                         
  -4   2   7        558.02        590.49        36.68 o                         
  -2   2   7         96.73        112.93        19.41 o                         
   0   2   7          4.50         -2.44         9.45 o                         
   2   2   7        138.23        163.11        72.12 o                         
 -21   3   7          4.19        -43.86        43.86 o                         
 -19   3   7          0.92        153.30       114.14 o                         
 -17   3   7          0.03          6.67        31.57 o                         
 -15   3   7          0.00         34.13        21.29 o                         
 -13   3   7         19.05         48.63        27.35 o                         
 -11   3   7         30.63         23.77        19.57 o                         
  -9   3   7          1.89        -11.60        13.76 o                         
  -7   3   7        152.55        195.95        19.08 o                         
  -5   3   7         43.13         14.15        14.12 o                         
  -3   3   7         97.53         84.03        30.82 o                         
  -1   3   7         46.71         34.73        34.02 o                         
   1   3   7         21.10         16.97        16.29 o                         
   3   3   7          1.73         18.05        16.66 o                         
 -14   4   7          0.33       -136.80       143.09 o                         
 -12   4   7          3.71          8.36        26.23 o                         
 -10   4   7         28.88         -6.37        30.54 o                         
  -8   4   7         25.16         48.34        41.21 o                         
  -6   4   7          0.09          7.63        20.99 o                         
  -4   4   7         69.09        101.27        28.53 o                         
  -2   4   7         80.00         67.40        21.88 o                         
   0   4   7          6.17        -38.96        38.96 o                         
   2   4   7          8.34          7.98        45.84 o                         
   4   4   7         25.03        -24.97        37.03 o                         
  -5   5   7          0.01         -6.15        63.39 o                         
  -3   5   7          4.42         66.90        97.44 o                         
 -24   0   8         40.21         80.96        96.86 o                         
 -22   0   8         37.91         -9.39        38.83 o                         
 -20   0   8         30.13         35.30        25.94 o                         
 -18   0   8         26.68         15.38        26.89 o                         
 -16   0   8          3.26        -25.46        25.46 o                         
 -14   0   8         66.92         77.90        14.65 o                         
 -12   0   8       1260.12       1423.84        75.38 o                         
 -10   0   8       1628.49       1678.33        59.05 o                         
  -8   0   8         20.58         45.58         7.31 o                         
  -6   0   8        154.54        138.07        17.08 o                         
  -4   0   8        343.28        197.01        63.24 o                         
 -23   1   8        198.48        276.89       138.36 o                         
 -21   1   8         48.00         -5.60        41.08 o                         
 -19   1   8          0.07        -27.78        29.66 o                         
 -17   1   8         79.72         70.04        24.22 o                         
 -15   1   8          0.40        -19.12        19.12 o                         
 -13   1   8         30.19         39.78         7.92 o                         
 -11   1   8         12.45         -5.70         7.63 o                         
  -9   1   8        971.91       1009.14        35.09 o                         
  -7   1   8          1.88          2.06         7.04 o                         
  -5   1   8        608.47        650.14        30.97 o                         
  -3   1   8       1087.07       1046.50        68.49 o                         
 -22   2   8         39.84       -166.87       166.87 o                         
 -20   2   8         13.94         70.03        29.13 o                         
 -18   2   8          8.16        -19.21        19.21 o                         
 -16   2   8          0.00          3.68        15.14 o                         
 -14   2   8        461.50        399.40        35.21 o                         
 -12   2   8        203.21        146.50        25.02 o                         
 -10   2   8        182.05        167.14        20.67 o                         
  -8   2   8        184.93        187.16        19.65 o                         
  -6   2   8        278.75        284.25        25.73 o                         
  -4   2   8         12.96        -14.54        14.90 o                         
  -2   2   8        152.04        157.63        24.36 o                         
   0   2   8        553.61        537.04        69.05 o                         
 -19   3   8          0.55         67.86        64.43 o                         
 -17   3   8         35.75          2.31        30.70 o                         
 -15   3   8          2.09          3.16        29.11 o                         
 -13   3   8         32.26         17.72        16.61 o                         
 -11   3   8          0.79        -18.04        18.04 o                         
  -9   3   8         34.38         13.65        14.13 o                         
  -7   3   8          9.60         19.42        17.12 o                         
  -5   3   8        573.15        780.99        55.37 o                         
  -3   3   8          1.70        -20.67        34.84 o                         
  -1   3   8         79.22         75.20        27.84 o                         
   1   3   8          0.84        -30.55        33.83 o                         
   3   3   8        141.23        218.32        81.50 o                         
 -14   4   8         19.07         13.12        62.26 o                         
 -12   4   8          1.06         -9.62        37.51 o                         
 -10   4   8         17.50         48.85        30.82 o                         
  -8   4   8         56.81         34.91        24.33 o                         
  -6   4   8          2.12          1.08        29.80 o                         
  -4   4   8          5.06        -21.02        26.01 o                         
  -2   4   8        114.27        310.51       110.19 o                         
   0   4   8         11.12         -7.09        66.59 o                         
   2   4   8          1.32         15.79        30.54 o                         
   4   4   8         30.68          3.46        35.40 o                         
 -23   1   9          4.21         85.71       173.98 o                         
 -21   1   9         13.50         -2.76        47.00 o                         
 -19   1   9          3.80         30.92        19.76 o                         
 -17   1   9        207.25        210.81        30.01 o                         
 -15   1   9          5.12         40.01        15.44 o                         
 -13   1   9         23.83         29.70        11.57 o                         
 -11   1   9         15.75          7.41         7.52 o                         
  -9   1   9        771.12        841.15        40.59 o                         
  -7   1   9          0.24         -7.50         7.50 o                         
  -5   1   9        729.42        826.02        46.40 o                         
  -3   1   9         61.90         44.58        14.87 o                         
 -22   2   9         10.61       -131.85       131.85 o                         
 -20   2   9          7.61        -11.11        41.58 o                         
 -18   2   9          8.49         16.52        27.81 o                         
 -16   2   9          0.79        -20.33        20.33 o                         
 -14   2   9         27.23         25.46        11.85 o                         
 -12   2   9         62.91         31.64        17.72 o                         
 -10   2   9          0.18        -18.08        18.08 o                         
  -8   2   9        814.89        914.35        48.54 o                         
  -6   2   9        135.91        122.77        17.38 o                         
  -4   2   9        237.28        190.07        27.53 o                         
  -2   2   9        267.96        286.01        36.51 o                         
   0   2   9        111.20         57.52        36.01 o                         
 -19   3   9          0.84        183.71       140.48 o                         
 -17   3   9          0.84         50.57        57.99 o                         
 -15   3   9          7.90        -13.09        26.28 o                         
 -13   3   9          0.19          7.54        19.40 o                         
 -11   3   9          2.62        -15.26        15.26 o                         
  -9   3   9         12.02         70.24        20.50 o                         
  -7   3   9         15.23         -2.23        20.66 o                         
  -5   3   9        626.64        705.27        66.46 o                         
  -3   3   9          0.27        -17.35        26.66 o                         
  -1   3   9         61.70         39.09        19.92 o                         
   1   3   9         27.90         41.99        19.41 o                         
 -16   4   9          3.33       -115.71       123.92 o                         
 -14   4   9          8.21         30.83        90.63 o                         
 -12   4   9          1.80        -54.88        54.88 o                         
 -10   4   9          8.00        -29.88        29.88 o                         
  -8   4   9          2.48         21.05        28.21 o                         
  -6   4   9          0.66         44.67        37.44 o                         
  -4   4   9          0.75        -20.89        20.89 o                         
  -2   4   9         74.29        107.23        57.46 o                         
   0   4   9         29.81         40.69        41.87 o                         
   2   4   9          0.73          5.29        26.49 o                         
 -22   0  10         14.00        -11.00        73.49 o                         
 -20   0  10         54.16        101.59        69.95 o                         
 -18   0  10        162.95        168.00        28.91 o                         
 -16   0  10         17.04         13.68        20.67 o                         
 -14   0  10         94.28         89.24        41.86 o                         
 -12   0  10        191.82        252.08        34.14 o                         
 -10   0  10        117.90         92.38        20.11 o                         
  -8   0  10        288.05        228.18        25.92 o                         
  -6   0  10        804.25        881.29        62.16 o                         
  -4   0  10          7.99         60.17        69.35 o                         
 -23   1  10          4.71        119.16        93.50 o                         
 -21   1  10         88.99         77.46        28.80 o                         
 -19   1  10          5.61        -14.55        19.95 o                         
 -17   1  10          0.67         88.99        71.68 o                         
 -15   1  10        440.01        436.07        44.97 o                         
 -11   1  10         28.21         27.83         8.66 o                         
  -9   1  10        223.22        207.14        20.70 o                         
  -7   1  10        562.53        528.44        35.52 o                         
  -5   1  10        601.26        528.01        48.88 o                         
  -3   1  10        491.21        550.69        56.55 o                         
 -22   2  10         18.54         39.96        47.70 o                         
 -20   2  10         18.68         19.36        64.00 o                         
 -18   2  10         49.94         20.38        20.78 o                         
 -16   2  10         79.23         49.44        14.18 o                         
 -14   2  10          8.40         49.43        18.87 o                         
 -12   2  10        113.63        100.70        13.96 o                         
 -10   2  10          0.76        -17.96        17.96 o                         
  -8   2  10        331.30        255.72        18.65 o                         
  -6   2  10          0.05          2.14        12.82 o                         
  -4   2  10        135.37         86.06        21.54 o                         
  -2   2  10          6.85         13.92        11.98 o                         
 -19   3  10          2.81        -39.38       151.33 o                         
 -17   3  10          3.55        -51.07        54.53 o                         
 -15   3  10        117.02         62.43        29.91 o                         
 -13   3  10          2.55         -5.18        16.32 o                         
 -11   3  10         13.13         19.72        22.23 o                         
  -9   3  10         13.70          7.05        19.03 o                         
  -7   3  10         10.30         32.69        17.35 o                         
  -5   3  10        105.94        118.35        37.37 o                         
  -3   3  10        250.81        289.59        49.93 o                         
  -1   3  10         51.16         41.11        18.49 o                         
   1   3  10         10.86         49.95       142.06 o                         
 -14   4  10          1.51         49.49        51.88 o                         
 -12   4  10         26.70         93.11        34.92 o                         
 -10   4  10          0.59          6.04        36.57 o                         
  -8   4  10          0.44         15.27        32.67 o                         
  -6   4  10         28.67         82.94        62.17 o                         
  -4   4  10          0.97         36.54        50.18 o                         
  -2   4  10          0.12         30.80        39.56 o                         
   0   4  10          8.22         86.40        54.86 o                         
   2   4  10         10.53        -25.41        34.25 o                         
 -23   1  11          1.14         66.33        69.67 o                         
 -21   1  11          0.43        -10.54        26.97 o                         
 -19   1  11          2.23         11.16        22.50 o                         
 -17   1  11          0.11         46.30        35.49 o                         
 -15   1  11        137.40        181.84        25.06 o                         
 -13   1  11         98.29         62.75        18.09 o                         
 -11   1  11        224.28        176.43        15.79 o                         
  -9   1  11        323.22        307.52        30.07 o                         
  -7   1  11        530.28        512.88        41.58 o                         
  -5   1  11         77.78         80.03        23.88 o                         
  -3   1  11        144.46         57.76        42.99 o                         
 -22   2  11          2.32        108.34        99.69 o                         
 -20   2  11          1.22        -40.62        40.62 o                         
 -18   2  11         11.92         11.75        31.81 o                         
 -16   2  11          2.15          1.88        23.04 o                         
 -14   2  11          0.10          5.58        25.29 o                         
 -12   2  11          0.35         -4.89        11.71 o                         
 -10   2  11        265.60        243.52        28.12 o                         
  -8   2  11        170.85        149.80        18.91 o                         
  -6   2  11       1381.87       1423.41        97.40 o                         
  -2   2  11         55.48        177.12        43.60 o                         
 -17   3  11          2.42         95.28        61.35 o                         
 -15   3  11          5.48        -19.95        44.98 o                         
 -13   3  11         22.69          2.94        21.31 o                         
 -11   3  11         29.26          6.03        39.25 o                         
  -9   3  11         25.11         14.06        16.55 o                         
  -7   3  11         23.15         17.58        26.50 o                         
  -5   3  11          0.97        -20.30        20.30 o                         
  -3   3  11        209.01        205.17        52.52 o                         
  -1   3  11         44.90         13.02        19.95 o                         
 -14   4  11          5.07         -6.29        83.60 o                         
 -12   4  11         32.33        111.99        74.46 o                         
 -10   4  11         12.28         50.54        51.29 o                         
  -8   4  11         10.78        -63.99       139.23 o                         
  -6   4  11          0.01         -7.01        51.75 o                         
  -4   4  11          0.00        -41.85        41.85 o                         
  -2   4  11          0.10         11.94        35.08 o                         
   0   4  11         12.32          9.10        29.00 o                         
 -22   0  12          9.44         89.17        49.17 o                         
 -20   0  12          5.99          2.03        49.42 o                         
 -18   0  12        185.89        348.92        75.64 o                         
 -16   0  12          5.26         49.53        21.84 o                         
 -14   0  12         43.80         56.58        18.72 o                         
 -12   0  12        341.73        348.92        39.34 o                         
 -10   0  12       2039.35       2122.21       113.04 o                         
  -8   0  12          9.68         24.41        14.74 o                         
  -6   0  12       1144.36       1176.49       101.19 o                         
  -4   0  12       1018.18       1053.29       275.52 o                         
 -23   1  12          0.05        157.37       134.35 o                         
 -21   1  12         28.37         42.41        19.06 o                         
 -19   1  12          4.31         11.10        19.62 o                         
 -17   1  12          1.52          7.46        22.79 o                         
 -15   1  12         41.75         78.85        25.22 o                         
 -13   1  12        104.14         96.73        22.64 o                         
 -11   1  12        136.86        116.16        18.58 o                         
  -9   1  12        734.88        705.53        52.47 o                         
  -7   1  12          5.89         23.04        22.49 o                         
  -5   1  12        505.36        538.12        55.22 o                         
 -22   2  12         19.22         85.77       115.27 o                         
 -20   2  12          9.83         38.93        39.70 o                         
 -18   2  12          0.09         20.42        31.39 o                         
 -16   2  12         37.41         13.39        21.27 o                         
 -14   2  12         18.57         20.68        16.72 o                         
 -12   2  12          4.25        -17.83        17.83 o                         
 -10   2  12         35.09         51.01        17.08 o                         
  -8   2  12         28.55          9.72        19.26 o                         
  -6   2  12        693.01        709.21        70.47 o                         
  -4   2  12        124.41         94.96        23.14 o                         
 -17   3  12          0.51        -60.75        89.94 o                         
 -15   3  12         11.47         60.11        31.73 o                         
 -13   3  12         29.40         56.03        24.69 o                         
 -11   3  12          0.88        -18.55        18.55 o                         
  -9   3  12          0.60        -27.38        27.38 o                         
  -7   3  12          0.04         -2.01        30.69 o                         
  -5   3  12          0.10         -8.54        31.15 o                         
  -3   3  12         43.24         10.46        21.33 o                         
 -12   4  12          9.15        260.05       166.16 o                         
 -10   4  12         12.76        -27.99        47.39 o                         
  -8   4  12          1.04         89.01        82.34 o                         
  -6   4  12          1.46         20.95        66.85 o                         
  -4   4  12          4.82         32.84        44.55 o                         
  -2   4  12          5.09        -45.05        64.51 o                         
 -21   1  13          1.67         -5.68        28.20 o                         
 -19   1  13          0.94         15.02        31.91 o                         
 -17   1  13         10.90         24.49        22.52 o                         
 -15   1  13         12.20         32.16        19.81 o                         
 -13   1  13         62.33         61.36        24.79 o                         
 -11   1  13         94.37         91.09        27.98 o                         
  -9   1  13        467.90        479.46        60.93 o                         
  -7   1  13        216.31        141.51        19.03 o                         
 -20   2  13          9.33         32.73        44.85 o                         
 -18   2  13         30.95         39.72        46.19 o                         
 -16   2  13         21.33         44.22        31.69 o                         
 -14   2  13          3.62         10.20        28.08 o                         
 -12   2  13         22.96         16.42        19.56 o                         
 -10   2  13         14.00         12.93        23.77 o                         
  -8   2  13         51.82         70.12        20.13 o                         
  -6   2  13        121.14        154.83        45.08 o                         
  -4   2  13        154.56        108.72        41.78 o                         
 -15   3  13         11.34        210.07       154.73 o                         
 -13   3  13         13.92         96.51        58.07 o                         
 -11   3  13         27.84         20.51        26.37 o                         
  -9   3  13         48.49        -26.72        41.25 o                         
  -7   3  13         18.39         32.97        24.51 o                         
  -5   3  13          0.31         31.29        32.43 o                         
  -3   3  13         27.82         -1.24        46.29 o                         
 -10   4  13         31.49        -82.28       100.68 o                         
  -8   4  13         20.18         60.09        51.91 o                         
  -6   4  13          0.35        -51.55        83.08 o                         
  -4   4  13         10.47         18.13        72.15 o                         
 -22   0  14         18.36        -80.61        80.61 o                         
 -20   0  14          3.83         41.82        31.28 o                         
 -18   0  14          1.81         -7.65        25.27 o                         
 -16   0  14          0.13         46.67        99.90 o                         
 -14   0  14        273.40        278.57        47.54 o                         
 -12   0  14       1357.49       1661.34       123.01 o                         
 -10   0  14        235.66        368.06        60.73 o                         
  -8   0  14        663.76        633.30        94.75 o                         
  -6   0  14          1.01         14.74        33.04 o                         
 -21   1  14          0.03        -27.96        32.76 o                         
 -19   1  14         36.41         26.24        25.41 o                         
 -17   1  14          0.03        -14.71        19.02 o                         
 -15   1  14         32.81         16.91        26.09 o                         
 -13   1  14         82.88         49.72        22.45 o                         
 -11   1  14        836.19        881.12        75.87 o                         
  -9   1  14        473.36        503.97        76.12 o                         
  -7   1  14        169.95        144.19        36.24 o                         
  -5   1  14         79.35         79.84        39.92 o                         
 -20   2  14          1.75        -35.69        35.69 o                         
 -18   2  14          1.57         62.21        50.64 o                         
 -16   2  14          0.01         42.13        26.37 o                         
 -14   2  14          2.89        -24.72        24.72 o                         
 -12   2  14         46.26         33.42        14.82 o                         
 -10   2  14          5.38          4.05        29.46 o                         
  -8   2  14          6.81        -25.52        25.52 o                         
  -6   2  14          4.26         -7.62        25.76 o                         
  -4   2  14          8.39        -20.78        29.12 o                         
 -15   3  14          0.96        -43.83        99.34 o                         
 -13   3  14         67.55         92.33       143.25 o                         
 -11   3  14          4.06         17.86        70.91 o                         
  -9   3  14          2.80         -4.88        27.33 o                         
  -7   3  14         23.67         27.86        33.99 o                         
  -5   3  14          0.14         16.46        28.32 o                         
  -8   4  14          0.61       -143.72       143.72 o                         
 -21   1  15          1.88         81.80        72.55 o                         
 -19   1  15         11.26        -17.89        32.69 o                         
 -17   1  15         10.66         22.76        22.90 o                         
 -15   1  15         20.04          7.42        24.49 o                         
 -13   1  15         20.23         -2.64        21.42 o                         
 -11   1  15         63.66         -4.03        34.56 o                         
  -9   1  15         19.02        -32.50        32.50 o                         
  -7   1  15        121.11        118.82        39.43 o                         
 -18   2  15          0.75        -14.21        45.72 o                         
 -16   2  15        180.90         93.70        85.31 o                         
 -14   2  15         21.00        -12.17        28.08 o                         
 -12   2  15          8.89          0.12        49.32 o                         
 -10   2  15         14.18         54.86        41.28 o                         
  -8   2  15          0.01          1.40        27.26 o                         
  -6   2  15          0.93         30.15        22.26 o                         
 -13   3  15         27.43        -28.48        89.78 o                         
 -11   3  15          6.90         66.08        87.13 o                         
  -9   3  15         16.63        -41.83        41.83 o                         
  -7   3  15          0.10         66.53       127.28 o                         
  -5   3  15          0.88        -30.20        30.20 o                         
 -20   0  16          5.20        244.84       217.93 o                         
 -18   0  16          3.52         36.49        49.70 o                         
 -16   0  16          7.27         22.46        65.44 o                         
 -14   0  16         72.72         83.78        67.19 o                         
 -12   0  16        276.47        513.29       117.31 o                         
 -10   0  16        984.26       1239.67       143.79 o                         
  -8   0  16         23.24         59.36        32.78 o                         
 -19   1  16         47.49         36.18        39.50 o                         
 -17   1  16         16.74         26.25        25.43 o                         
 -15   1  16          6.29          1.24        23.90 o                         
 -13   1  16        120.61         85.63        39.17 o                         
 -11   1  16          0.97         32.76        78.98 o                         
  -9   1  16        187.94        229.46        57.05 o                         
  -7   1  16         34.37         20.92        29.12 o                         
 -18   2  16         12.72         27.08        90.91 o                         
 -16   2  16         26.15         -3.98        65.10 o                         
 -14   2  16         11.79        -77.78       259.76 o                         
 -12   2  16         24.81        179.62        80.63 o                         
 -10   2  16          8.41          2.87        31.55 o                         
  -8   2  16         53.43         40.35        36.53 o                         
  -6   2  16          0.91        -38.63        38.63 o                         
 -11   3  16         38.22        -83.19        83.19 o                         
  -9   3  16         12.10         53.26        45.22 o                         
  -7   3  16          1.10         19.72       106.38 o                         
 -17   1  17         48.57         87.25        37.32 o                         
 -15   1  17          7.67         42.35        28.04 o                         
 -13   1  17         52.48        153.03        49.68 o                         
 -11   1  17          9.55         11.16        31.64 o                         
  -9   1  17         49.92         24.10        38.00 o                         
 -16   2  17          8.35        -16.89        78.93 o                         
 -14   2  17        149.27        281.77       113.15 o                         
 -12   2  17         10.20         53.32        76.70 o                         
 -10   2  17         23.26        145.47        65.73 o                         
  -8   2  17          0.13         11.30        57.64 o                         
  -9   3  17          1.13        -60.37        60.37 o                         
  -7   3  17         11.49        231.03       129.03 o                         
 -16   0  18         20.56         27.35       143.97 o                         
 -14   0  18         34.80        127.64       109.14 o                         
 -12   0  18          0.19         37.41       124.66 o                         
 -10   0  18         43.83        103.78        87.83 o                         
 -17   1  18        138.31        389.77       154.08 o                         
 -15   1  18         75.75         72.02        66.74 o                         
 -13   1  18          2.74         14.25        51.81 o                         
 -11   1  18          0.21        -29.11        42.40 o                         
  -9   1  18         16.82         16.35        47.30 o                         
 -14   2  18         32.62         93.62        45.26 o                         
 -12   2  18         16.58        136.52        64.84 o                         
 -10   2  18          4.36        -39.06       120.17 o                         
 -13   1  19          1.42        -59.51        59.51 o                         
 -11   1  19         61.69        107.89        62.83 o                         
 -10   2  19          2.78         25.35        96.34 o                         
 -12   0  20         46.21        210.98       204.22 o                         
 -11   1  20          1.71       -342.34       342.34 o                         
                                                                                
