# Supplementary material for: The curious case of proton migration under pressure in the malonic acid and 4,4′-bi­pyridine cocrystal
Source: IUCrJ. 2024 Jan 13;11(Pt 2):168–81. doi: 10.1107/S2052252524000344 (PMC10916288; doi:10.1107/S2052252524000344)
Supplement: Supplementary file 4 [file m-11-00168-BIPYMA_025sup4.hkl]

data_BIPYMA_025                                                                 
_shelx_title ' bipyma_032_final_56_a.res in C2/c'                               
_shelx_refln_list_code          4                                               
_shelx_F_calc_maximum      116.82                                               
_exptl_crystal_F_000       544.00                                               
_reflns_d_resolution_high  0.7545                                               
                                                                                
loop_                                                                           
 _space_group_symop_operation_xyz                                               
 'x, y, z'                                                                      
 '-x, y, -z+1/2'                                                                
 'x+1/2, y+1/2, z'                                                              
 '-x+1/2, y+1/2, -z+1/2'                                                        
 '-x, -y, -z'                                                                   
 'x, -y, z-1/2'                                                                 
 '-x+1/2, -y+1/2, -z'                                                           
 'x+1/2, -y+1/2, z-1/2'                                                         
                                                                                
_cell_length_a    19.5610                                                       
_cell_length_b     4.0010                                                       
_cell_length_c    15.7762                                                       
_cell_angle_alpha  90.000                                                       
_cell_angle_beta  105.078                                                       
_cell_angle_gamma  90.000                                                       
                                                                                
_shelx_F_squared_multiplier     1.000                                           
                                                                                
loop_                                                                           
 _refln_index_h                                                                 
 _refln_index_k                                                                 
 _refln_index_l                                                                 
 _refln_F_squared_calc                                                          
 _refln_F_squared_meas                                                          
 _refln_F_squared_sigma                                                         
 _refln_observed_status                                                         
   1   1   0        562.62        569.56        20.13 o                         
   3   1   0      13647.51      13076.24       207.54 o                         
   5   1   0        330.49        367.70        75.80 o                         
   0   2   0       4690.90       4852.86        87.46 o                         
   2   2   0        519.18        425.45        19.37 o                         
   4   2   0          4.68         30.66        10.33 o                         
   6   2   0         98.14         58.28        14.13 o                         
   8   2   0         14.35         18.22        21.99 o                         
  10   2   0          0.29         40.96        28.76 o                         
  12   2   0          0.55        -38.39        38.39 o                         
   1   3   0        710.15        756.37        45.32 o                         
   3   3   0         14.26         10.21        23.90 o                         
   5   3   0         62.59         82.95        26.41 o                         
   7   3   0         72.36         13.03        33.08 o                         
   9   3   0        382.27        415.51        67.47 o                         
  11   3   0         46.66         20.37        38.52 o                         
  13   3   0          3.50        -24.59        57.35 o                         
  15   3   0          0.77        -18.95       115.29 o                         
   0   4   0         48.52         46.19        43.60 o                         
   2   4   0         48.73         50.06        50.15 o                         
   4   4   0         16.12         62.05        33.81 o                         
   6   4   0          4.25        -19.56        38.41 o                         
   8   4   0          9.99          5.74        62.09 o                         
  10   4   0         19.61        111.24       106.38 o                         
  12   4   0         17.29         64.13       114.30 o                         
  14   4   0         12.32       -129.85       133.42 o                         
  16   4   0          3.04        -22.86       134.55 o                         
   1   5   0          6.41        -53.23       228.72 o                         
   3   5   0         10.44        231.93       180.89 o                         
   5   5   0          0.25        176.47       149.59 o                         
  -7   1   1        161.14        154.96        29.30 o                         
  -5   1   1        154.39        206.76        18.29 o                         
  -3   1   1      10137.06      10253.00        95.73 o                         
  -1   1   1         61.59         48.95         5.52 o                         
   1   1   1       1324.95       1218.38        36.18 o                         
   3   1   1         75.19        105.58        23.30 o                         
 -16   2   1        167.00        161.83       155.99 o                         
 -14   2   1        196.13        175.80        58.22 o                         
 -12   2   1       1557.89       1738.09       110.76 o                         
 -10   2   1          0.28         -7.91        26.73 o                         
  -8   2   1        161.23        182.01        27.19 o                         
  -6   2   1        538.52        544.50        31.93 o                         
  -4   2   1       2716.52       2719.50        43.96 o                         
  -2   2   1         64.81        -12.01        12.01 o                         
   0   2   1        740.73        693.39        36.86 o                         
   2   2   1        217.51        226.10        14.11 o                         
   4   2   1        162.15        146.78        18.32 o                         
   6   2   1        358.21        392.77        47.36 o                         
   8   2   1        192.24        208.13        65.41 o                         
  10   2   1        112.27        168.65       100.95 o                         
 -17   3   1         39.13         25.86       115.31 o                         
 -15   3   1         45.30       -106.05       160.32 o                         
 -13   3   1          0.06        -29.56        59.72 o                         
 -11   3   1          3.95        -20.80        38.55 o                         
  -9   3   1         69.96         20.23        38.75 o                         
  -7   3   1         97.82         93.71        31.78 o                         
  -5   3   1        204.25        211.86        28.30 o                         
  -3   3   1        188.91        146.57        21.39 o                         
  -1   3   1          2.07        -10.34        17.00 o                         
   1   3   1         37.90         23.63        21.58 o                         
   3   3   1         17.50         -9.37        20.05 o                         
   5   3   1          6.14         -0.96        27.97 o                         
   7   3   1         78.02        126.74        39.72 o                         
   9   3   1          4.27         57.72        43.38 o                         
  11   3   1        542.80        680.99       112.06 o                         
  13   3   1          8.18         -4.29       109.07 o                         
 -12   4   1          2.96        127.21        91.69 o                         
 -10   4   1          0.02         33.55        49.62 o                         
  -8   4   1          0.10         -5.08        45.62 o                         
  -6   4   1          0.88          8.12        36.55 o                         
  -4   4   1          7.25         27.40        30.63 o                         
  -2   4   1         18.19         -0.74        28.37 o                         
   0   4   1         31.92          3.04        32.47 o                         
   2   4   1         40.87         20.66        29.66 o                         
   4   4   1          0.76        -42.98        42.98 o                         
   6   4   1         50.20         -2.26        36.90 o                         
   8   4   1         35.41         43.79        55.24 o                         
  10   4   1          0.72        -87.73        87.73 o                         
  12   4   1          0.86        189.95       157.66 o                         
  -5   5   1          0.35        382.51       212.13 o                         
  -3   5   1          8.31        181.34       146.47 o                         
  -1   5   1          3.80        -62.69       155.76 o                         
   1   5   1          0.04        221.54       172.32 o                         
   3   5   1          1.54       -124.05       143.74 o                         
   5   5   1          8.19         16.66       119.62 o                         
 -14   0   2        199.87        203.71        59.24 o                         
 -12   0   2       1026.53        965.84       121.85 o                         
 -10   0   2        925.82        721.27        90.43 o                         
  -8   0   2        946.65        844.16        62.59 o                         
  -6   0   2       2931.89       2844.46        85.91 o                         
  -4   0   2        605.82        594.23        24.66 o                         
 -15   1   2       1992.56       1883.22       204.74 o                         
 -13   1   2        320.95        393.65       100.44 o                         
 -11   1   2        626.67        512.45        88.59 o                         
  -9   1   2          3.07         -2.45        14.71 o                         
  -7   1   2       5185.36       5285.11        88.15 o                         
  -5   1   2       8532.11       8572.80        81.02 o                         
  -3   1   2      12157.53      11971.22       133.99 o                         
   1   1   2       2278.51       2158.23        74.10 o                         
 -18   2   2         12.44          6.14        63.06 o                         
 -16   2   2          9.46         78.84        83.62 o                         
 -14   2   2        166.97        197.60        38.43 o                         
 -12   2   2        617.75        622.71        54.37 o                         
 -10   2   2        162.39        191.01        24.91 o                         
  -8   2   2        376.60        397.04        27.15 o                         
  -6   2   2       1534.31       1607.22        41.99 o                         
  -4   2   2        329.16        314.24        16.43 o                         
  -2   2   2         53.62         42.86         9.13 o                         
   0   2   2        366.11        336.44        17.71 o                         
   2   2   2         36.66         11.93        10.83 o                         
   4   2   2          2.54         14.32        19.35 o                         
   6   2   2        249.54        282.64        74.84 o                         
   8   2   2        323.39        320.88       109.11 o                         
 -19   3   2          4.75        311.56       232.05 o                         
 -17   3   2          0.80         48.69       102.23 o                         
 -15   3   2          4.82        -19.14        53.96 o                         
 -13   3   2         41.52        135.37        56.16 o                         
 -11   3   2          1.03         -1.56        36.31 o                         
  -9   3   2         18.14         23.64        46.29 o                         
  -7   3   2          1.33         -1.22        24.25 o                         
  -5   3   2         98.91        111.56        24.43 o                         
  -3   3   2          1.49        -19.21        19.21 o                         
  -1   3   2          0.39        -13.69        17.91 o                         
   1   3   2        100.22        102.97        27.18 o                         
   3   3   2        344.73        344.20        44.47 o                         
   5   3   2          6.86         -6.83        30.94 o                         
   7   3   2        116.55        137.00       107.52 o                         
   9   3   2         55.20        120.60        47.56 o                         
  11   3   2        783.51       1017.42       169.49 o                         
  13   3   2          8.84         14.42        96.69 o                         
 -16   4   2         32.06        -67.16       121.97 o                         
 -14   4   2          6.95        286.32       157.92 o                         
 -12   4   2          1.38        112.10       145.14 o                         
 -10   4   2          3.73        -21.22        48.13 o                         
  -8   4   2          1.40        -41.37        42.53 o                         
  -6   4   2          0.89         41.74        34.12 o                         
  -4   4   2         14.75        -18.58        31.24 o                         
  -2   4   2          1.48         15.93        36.20 o                         
   0   4   2         24.08          8.23        35.28 o                         
   2   4   2         60.29         45.01        29.42 o                         
   4   4   2          0.23         50.04        50.44 o                         
   6   4   2         16.56         -0.80        61.01 o                         
   8   4   2        129.45         27.55        95.83 o                         
  10   4   2         11.79         46.22       270.51 o                         
  12   4   2          1.20        220.66       162.76 o                         
  -5   5   2          1.61        -75.35       121.09 o                         
  -3   5   2          6.90        125.48       127.50 o                         
  -1   5   2         23.83        -70.39       122.25 o                         
   1   5   2         12.77        -89.79        94.21 o                         
   3   5   2         16.19         80.90       160.96 o                         
   5   5   2          1.15        -58.97       154.01 o                         
 -17   1   3         48.95         -4.68        45.40 o                         
 -15   1   3        543.59        560.47        70.38 o                         
 -13   1   3        188.87        199.80        38.88 o                         
 -11   1   3         14.13         14.41        17.12 o                         
  -9   1   3          1.55          4.80         9.07 o                         
  -7   1   3       2662.41       2823.26        48.47 o                         
  -5   1   3        761.63        790.22        20.51 o                         
  -3   1   3       1443.61       1559.91        30.09 o                         
  -1   1   3      11013.08      10532.82       200.91 o                         
 -20   2   3          0.06        201.48       116.36 o                         
 -18   2   3         33.49        119.08       107.48 o                         
 -16   2   3          5.41          5.35        42.72 o                         
 -14   2   3          1.77        -27.42        27.42 o                         
 -12   2   3         37.51         23.97        23.94 o                         
 -10   2   3         53.23         64.88        18.55 o                         
  -8   2   3        286.44        317.84        21.63 o                         
  -6   2   3       2602.90       2645.92        49.02 o                         
  -4   2   3       2993.08       2977.37        54.13 o                         
  -2   2   3        369.93        321.13        17.31 o                         
   0   2   3         13.81         21.14         7.39 o                         
   2   2   3        234.18        243.67        27.90 o                         
   4   2   3         60.31         46.37        29.54 o                         
   6   2   3         11.65        -52.26        52.26 o                         
 -19   3   3         15.49       -208.34       208.34 o                         
 -17   3   3         13.07        127.60       188.51 o                         
 -15   3   3         29.95        -13.29        63.85 o                         
 -13   3   3         12.32          2.07        96.67 o                         
 -11   3   3          7.68        -12.44        42.89 o                         
  -9   3   3        136.73         66.59        28.66 o                         
  -7   3   3         91.08         61.47        22.61 o                         
  -5   3   3        273.52        250.47        26.70 o                         
  -3   3   3        102.47         67.66        20.18 o                         
  -1   3   3        228.65        231.98        28.17 o                         
   1   3   3         96.43         85.92        26.08 o                         
   3   3   3          3.22         -7.06        38.78 o                         
   5   3   3         23.18        -38.74        38.74 o                         
   7   3   3         37.88         51.74        48.76 o                         
   9   3   3         72.58        -58.72        70.00 o                         
  11   3   3          0.10        -17.24        62.56 o                         
 -16   4   3         32.43         13.96       120.10 o                         
 -14   4   3         12.39        307.90       169.56 o                         
 -12   4   3          3.77         42.54       132.96 o                         
 -10   4   3         50.81        -31.40        56.02 o                         
  -8   4   3          0.18        -52.73        59.63 o                         
  -6   4   3          3.20        -14.83        47.47 o                         
  -4   4   3          0.11         37.60        31.93 o                         
  -2   4   3         31.82         46.58        31.68 o                         
   0   4   3         96.84         99.03        35.02 o                         
   2   4   3         26.96        -17.06        42.77 o                         
   4   4   3         16.25          2.71        60.60 o                         
   6   4   3          6.90        -77.36        77.36 o                         
   8   4   3        129.63        297.31       100.90 o                         
  10   4   3         53.46       -203.10       203.10 o                         
  -3   5   3          8.28        -91.18       149.19 o                         
  -1   5   3         11.37         96.62       146.67 o                         
   1   5   3          4.85        154.60       107.02 o                         
   3   5   3          0.93        -48.20        79.01 o                         
   5   5   3         12.06        -78.29       156.84 o                         
 -18   0   4       2545.97       2538.64       208.09 o                         
 -16   0   4        380.67        357.58        79.54 o                         
 -14   0   4        199.78        204.90        36.63 o                         
 -12   0   4         24.11          3.93        19.40 o                         
 -10   0   4       5266.59       5090.68       125.60 o                         
  -8   0   4       2291.29       2340.43        76.35 o                         
  -6   0   4       9081.61       9266.33        97.81 o                         
  -4   0   4       7793.35       7722.33        94.59 o                         
 -19   1   4         32.53         24.67        44.13 o                         
 -15   1   4        232.38        269.91        38.65 o                         
 -13   1   4         46.63         -8.87        20.62 o                         
 -11   1   4         78.06         51.75        14.91 o                         
  -9   1   4        504.03        496.85        22.63 o                         
  -7   1   4        211.09        233.09        12.15 o                         
  -5   1   4       7269.22       7241.50        67.44 o                         
  -3   1   4       3603.06       3736.17        55.69 o                         
  -1   1   4        681.74        629.50        41.09 o                         
 -20   2   4         43.43         32.49        77.27 o                         
 -18   2   4        123.47         89.77        64.66 o                         
 -16   2   4         10.78          7.28        58.67 o                         
 -14   2   4         40.07        -16.26        34.60 o                         
 -12   2   4         41.54         29.01        20.46 o                         
 -10   2   4        106.96        127.99        18.11 o                         
  -8   2   4        126.56        137.90        15.04 o                         
  -6   2   4       1385.67       1582.60        37.05 o                         
  -4   2   4       4014.92       4120.44        61.36 o                         
  -2   2   4         28.56         10.29         8.52 o                         
   0   2   4        175.14        154.47        19.62 o                         
   2   2   4         66.37         67.00        19.70 o                         
   4   2   4       2349.49       2319.16       275.98 o                         
   6   2   4        197.49        199.61        98.04 o                         
 -19   3   4        138.49        272.76       121.96 o                         
 -17   3   4          4.59       -105.01       105.01 o                         
 -15   3   4          3.23        -39.49        93.28 o                         
 -13   3   4         88.13         77.00        41.57 o                         
 -11   3   4         22.63         29.42        41.03 o                         
  -9   3   4         39.56         29.01        29.28 o                         
  -7   3   4        198.24        190.87        25.81 o                         
  -5   3   4          1.93          5.70        20.54 o                         
  -3   3   4         41.24         33.51        21.51 o                         
  -1   3   4          0.08         -2.27        28.20 o                         
   1   3   4        137.08        136.74        28.98 o                         
   3   3   4        171.66        199.46        42.32 o                         
   5   3   4         37.84        134.94        54.73 o                         
   7   3   4         12.65        -45.52        45.52 o                         
   9   3   4         87.46         71.07       102.91 o                         
 -16   4   4         16.06         69.91       186.61 o                         
 -14   4   4          2.75       -118.89       125.67 o                         
 -12   4   4          0.00          7.67        58.42 o                         
 -10   4   4          8.67         49.18        39.37 o                         
  -8   4   4         28.92          1.85        37.87 o                         
  -6   4   4          0.92        -31.27        31.27 o                         
  -4   4   4         36.44         66.94        39.89 o                         
  -2   4   4          8.57         21.66        34.02 o                         
   0   4   4         21.21        -31.28        31.28 o                         
   2   4   4          5.65        -38.42        39.14 o                         
   4   4   4         69.61         78.79        52.01 o                         
   6   4   4          7.57         -2.24        64.03 o                         
   8   4   4          1.89          4.92       137.15 o                         
  -3   5   4          2.25       -151.06       151.06 o                         
  -1   5   4         31.91         81.55       107.07 o                         
   1   5   4         29.45        178.82       165.85 o                         
   3   5   4         23.86       -128.54       128.54 o                         
   5   5   4         34.17        -12.97       118.88 o                         
 -21   1   5         22.40         48.62        49.48 o                         
 -19   1   5         30.67         38.20        43.95 o                         
 -17   1   5        210.08        181.85        36.34 o                         
 -15   1   5         23.28         34.16        25.61 o                         
 -13   1   5        164.41        149.92        22.36 o                         
 -11   1   5          2.60         11.33        11.82 o                         
  -9   1   5         46.90         46.08         8.32 o                         
  -5   1   5       1181.50       1297.26        30.76 o                         
  -3   1   5         76.33         76.76        10.52 o                         
  -1   1   5        111.55        129.05        28.41 o                         
 -22   2   5        260.52        216.07       174.80 o                         
 -20   2   5         42.37        -65.66        67.46 o                         
 -18   2   5          8.05        -66.45        66.45 o                         
 -16   2   5          2.36        -11.30        53.29 o                         
 -14   2   5          1.47         -1.22        22.63 o                         
 -12   2   5         14.22         37.95        23.87 o                         
 -10   2   5         93.97        109.13        17.28 o                         
  -8   2   5         14.86         -3.76        10.88 o                         
  -6   2   5        408.04        432.75        22.07 o                         
  -4   2   5       2063.39       2180.87        49.60 o                         
  -2   2   5        607.47        658.83        31.39 o                         
   0   2   5        240.52        245.47        32.26 o                         
   2   2   5          0.37          2.82        58.02 o                         
   4   2   5          0.33         76.74        59.48 o                         
 -19   3   5         13.96         68.72       186.70 o                         
 -17   3   5         14.45        -60.11        60.11 o                         
 -15   3   5          7.52        -30.96        52.22 o                         
 -13   3   5         19.82         41.35        40.62 o                         
 -11   3   5          4.09         -6.05        32.03 o                         
  -9   3   5          0.91         19.86        25.27 o                         
  -7   3   5        442.21        419.11        36.95 o                         
  -5   3   5          2.37        -21.36        21.36 o                         
  -3   3   5         66.95         63.93        28.44 o                         
  -1   3   5         29.73         18.14        25.15 o                         
   1   3   5         26.86         11.37        32.73 o                         
   3   3   5         75.37        121.15        59.05 o                         
   5   3   5          0.00        -46.09        46.09 o                         
   7   3   5         30.12         21.57        61.31 o                         
 -16   4   5          7.92        106.36       150.64 o                         
 -14   4   5         10.09         62.07        96.58 o                         
 -12   4   5         33.23        130.91        66.27 o                         
 -10   4   5         37.18         13.68        42.27 o                         
  -8   4   5         50.98         84.23        83.29 o                         
  -6   4   5         10.13          8.32        36.35 o                         
  -4   4   5         20.44         31.36        32.01 o                         
  -2   4   5          3.07          6.94        39.94 o                         
   0   4   5         42.70         54.51        38.57 o                         
   2   4   5         65.93        -18.17        77.15 o                         
   4   4   5         60.92         43.70        70.71 o                         
   6   4   5         21.08        176.63        74.45 o                         
   8   4   5          4.62         47.90       165.34 o                         
 -22   0   6          0.20        -60.52        68.25 o                         
 -20   0   6          1.64        -73.75        73.75 o                         
 -18   0   6        342.20        362.68        58.62 o                         
 -16   0   6       1015.74       1004.10        79.16 o                         
 -14   0   6        426.10        476.31        51.26 o                         
 -12   0   6        858.48        890.40        60.14 o                         
 -10   0   6        204.30        176.89        18.98 o                         
  -8   0   6       8627.91       9360.38       112.42 o                         
  -6   0   6        647.18        667.40        27.26 o                         
  -4   0   6       3293.44       3260.78       114.15 o                         
 -23   1   6         31.28          5.28        93.38 o                         
 -21   1   6          2.81        -21.83        48.77 o                         
 -19   1   6        360.27        407.80        67.42 o                         
 -17   1   6         37.01         17.02        29.52 o                         
 -15   1   6         54.24         34.61        22.53 o                         
 -13   1   6          2.53        -10.36        18.68 o                         
 -11   1   6       3553.15       3390.06        72.77 o                         
  -9   1   6        426.16        394.96        19.61 o                         
  -7   1   6        960.21        941.04        25.85 o                         
  -5   1   6        572.14        591.24        24.62 o                         
  -3   1   6         95.18         86.76        15.62 o                         
  -1   1   6        104.63        117.50        60.73 o                         
 -22   2   6         11.01         83.28       126.11 o                         
 -20   2   6          0.05          8.92        57.02 o                         
 -18   2   6         50.62         75.79        65.44 o                         
 -16   2   6         10.57        -37.91        37.91 o                         
 -14   2   6        235.07        242.40        33.82 o                         
 -12   2   6        122.02        151.76        21.09 o                         
 -10   2   6         85.77         87.67        15.07 o                         
  -8   2   6         54.39         59.85        14.61 o                         
  -6   2   6         36.18         32.73        11.96 o                         
  -4   2   6         22.88         23.30        14.73 o                         
  -2   2   6         20.94         42.60        12.84 o                         
   0   2   6         23.29         53.67        24.58 o                         
   2   2   6       1274.07       1283.54       206.92 o                         
 -19   3   6          0.84        -23.63        98.34 o                         
 -17   3   6         76.51        221.69        92.74 o                         
 -15   3   6         23.36        -20.59        56.63 o                         
 -13   3   6          7.29        -19.29        40.54 o                         
 -11   3   6        284.38        364.00        44.65 o                         
  -9   3   6        268.97        292.76        36.22 o                         
  -7   3   6        379.95        381.03        33.19 o                         
  -3   3   6         73.16         65.01        30.57 o                         
  -1   3   6         45.86        -10.12        34.86 o                         
   1   3   6        109.62        141.35        60.38 o                         
   3   3   6        230.00        184.00        50.61 o                         
   5   3   6        214.80        105.19        63.72 o                         
   7   3   6          4.41         52.06       107.27 o                         
 -16   4   6          6.88       -223.75       223.75 o                         
 -14   4   6          5.20       -131.26       131.26 o                         
 -12   4   6         17.36         73.57        76.65 o                         
 -10   4   6         37.47        -10.78        50.42 o                         
  -8   4   6          2.86         54.59        45.51 o                         
  -6   4   6         53.38         36.87        33.10 o                         
  -4   4   6         97.92        120.21        40.14 o                         
  -2   4   6          8.41        -29.01        73.46 o                         
   0   4   6          4.78        -67.55        67.55 o                         
   2   4   6         34.64        -12.19        64.19 o                         
   4   4   6          9.10        -58.21        91.56 o                         
   6   4   6         24.66        -73.48       146.36 o                         
 -25   1   7         20.41        139.62       198.68 o                         
 -23   1   7         58.29        310.54       123.82 o                         
 -21   1   7         11.69         87.56        73.50 o                         
 -19   1   7        136.16        185.91        39.45 o                         
 -17   1   7         10.20         -3.03        29.93 o                         
 -15   1   7         68.64         59.01        24.40 o                         
 -13   1   7         32.38         -1.11        17.55 o                         
 -11   1   7        326.34        278.97        22.60 o                         
  -9   1   7          0.02         -5.09         9.29 o                         
  -7   1   7         84.57         69.42        11.01 o                         
  -5   1   7         15.04          2.47        11.57 o                         
 -22   2   7         10.60        -15.79        83.72 o                         
 -20   2   7        173.35        237.98        67.39 o                         
 -18   2   7         20.01         51.09        46.93 o                         
 -16   2   7         41.86         17.22        33.52 o                         
 -14   2   7          3.90        -29.10        29.10 o                         
 -12   2   7         33.82         -5.66        31.37 o                         
 -10   2   7         23.32         35.10        22.13 o                         
  -8   2   7         21.75         61.65        22.64 o                         
  -6   2   7        330.00        318.09        29.98 o                         
  -4   2   7        604.72        598.69        43.00 o                         
  -2   2   7         93.87        111.05        21.05 o                         
   0   2   7         17.99        -30.65        30.65 o                         
   2   2   7         97.50        151.33        79.46 o                         
 -19   3   7          0.16         82.00       104.21 o                         
 -17   3   7          1.47         75.09        67.43 o                         
 -15   3   7          0.49        -40.24        46.64 o                         
 -13   3   7         14.21        -26.67        47.90 o                         
 -11   3   7         28.64         45.59        32.44 o                         
  -9   3   7          1.10        -18.32        30.74 o                         
  -7   3   7        162.08        200.56        32.12 o                         
  -5   3   7         70.34         74.55        26.24 o                         
  -3   3   7        103.44        -27.60        30.69 o                         
  -1   3   7         30.98        115.87        44.48 o                         
   1   3   7         36.44        112.02        42.54 o                         
   3   3   7          0.08         16.88       102.03 o                         
   5   3   7         28.27         86.46        62.55 o                         
 -14   4   7          3.42         -0.26       144.18 o                         
 -12   4   7          6.01        -70.48        70.48 o                         
 -10   4   7         37.71         31.67        49.25 o                         
  -8   4   7         34.24         -2.04        50.54 o                         
  -6   4   7          1.28         52.29        52.09 o                         
  -4   4   7         67.62        105.14        43.34 o                         
  -2   4   7        125.97         25.50        50.76 o                         
   0   4   7          3.13        -17.48       116.73 o                         
   2   4   7         14.77        -42.69       161.68 o                         
   4   4   7         21.09       -143.36       167.01 o                         
 -24   0   8         14.81        151.57       124.18 o                         
 -22   0   8         41.88         87.89        69.33 o                         
 -20   0   8         27.89         12.01        42.74 o                         
 -18   0   8         53.29         66.22        36.70 o                         
 -16   0   8          9.94        -32.11        32.11 o                         
 -14   0   8         83.03         78.49        28.67 o                         
 -12   0   8       1334.73       1431.76        72.73 o                         
 -10   0   8       1743.80       1655.46        66.25 o                         
  -8   0   8         21.55         52.97        15.21 o                         
  -6   0   8        125.63         98.63        22.78 o                         
  -4   0   8        318.07        261.18        35.19 o                         
 -25   1   8         13.40        -86.99       135.54 o                         
 -23   1   8        221.64         57.29       183.23 o                         
 -21   1   8         45.66         55.81        44.44 o                         
 -19   1   8          1.19         16.31        39.30 o                         
 -17   1   8         87.80         54.90        67.22 o                         
 -15   1   8          0.05         -5.62        22.47 o                         
 -13   1   8         26.79         17.57        19.90 o                         
 -11   1   8          3.70         -1.02        14.16 o                         
  -9   1   8        986.10        976.47        45.98 o                         
  -7   1   8          0.31         -0.16        12.14 o                         
  -5   1   8        605.55        647.23        35.47 o                         
  -3   1   8       1060.05       1158.27       101.35 o                         
 -22   2   8         55.73        -34.87        93.16 o                         
 -20   2   8         11.32         -0.62        50.82 o                         
 -18   2   8         18.57        -39.82        39.82 o                         
 -16   2   8          0.38        -27.60        49.64 o                         
 -14   2   8        530.14        469.51        44.90 o                         
 -12   2   8        192.44        120.64        28.20 o                         
 -10   2   8        182.71        153.89        29.13 o                         
  -8   2   8        220.33        216.46        25.01 o                         
  -6   2   8        273.98        261.22        32.01 o                         
  -4   2   8          8.44        -17.70        18.07 o                         
  -2   2   8        199.58        189.44        32.22 o                         
   0   2   8        706.15        620.01        79.90 o                         
   2   2   8          1.50          3.51        76.85 o                         
 -19   3   8          0.50         98.82        92.47 o                         
 -17   3   8         28.33         31.81        53.89 o                         
 -15   3   8          0.73         19.82        48.48 o                         
 -13   3   8         25.15          4.55        38.25 o                         
 -11   3   8          2.80        -14.57        36.88 o                         
  -9   3   8         52.20        -25.06        36.85 o                         
  -7   3   8         19.52         39.57        29.57 o                         
  -5   3   8        767.77        895.17        75.25 o                         
  -3   3   8          1.21         -4.25        33.74 o                         
  -1   3   8        110.00         99.62        46.91 o                         
   1   3   8          5.65         -1.33        68.73 o                         
   3   3   8        165.72         93.21       130.91 o                         
 -14   4   8         24.97         10.86       441.77 o                         
 -12   4   8          0.00        105.06       130.24 o                         
 -10   4   8          9.87         -2.17        56.17 o                         
  -8   4   8         85.38        -11.34        42.32 o                         
  -6   4   8          0.35        -22.74        46.72 o                         
  -4   4   8         16.02        -49.00        49.00 o                         
  -2   4   8        156.24        545.92       150.21 o                         
   0   4   8         14.39        -16.02       211.13 o                         
 -25   1   9          0.02        -25.10       117.27 o                         
 -23   1   9          9.16        -71.76        89.57 o                         
 -21   1   9          6.00        -12.12        40.13 o                         
 -19   1   9          2.91         10.35        34.24 o                         
 -17   1   9        222.07        275.55        40.22 o                         
 -15   1   9         17.49         -1.83        26.09 o                         
 -13   1   9         24.25         13.64        18.27 o                         
 -11   1   9          5.76         34.23        17.61 o                         
  -9   1   9        818.10        830.83        49.11 o                         
  -7   1   9          0.26         -5.17        15.29 o                         
  -5   1   9        828.71        860.34        44.81 o                         
  -3   1   9         38.29         26.53        29.64 o                         
 -22   2   9         24.81       -114.98       114.98 o                         
 -20   2   9          4.53        -47.73        47.73 o                         
 -18   2   9          5.03         31.33        39.28 o                         
 -16   2   9          0.23         66.75        36.79 o                         
 -14   2   9         15.16         53.31        29.19 o                         
 -12   2   9         80.12        121.89        34.18 o                         
 -10   2   9          1.24         36.28        30.22 o                         
  -8   2   9        858.28        916.40        54.94 o                         
  -6   2   9         82.55        134.73        28.26 o                         
  -4   2   9        242.01        212.23        30.68 o                         
  -2   2   9        276.00        340.84        58.14 o                         
   0   2   9        104.29        103.49        90.08 o                         
 -19   3   9          0.10         82.65        95.30 o                         
 -17   3   9          0.03        -25.05        82.69 o                         
 -15   3   9         18.23         -7.00        60.10 o                         
 -13   3   9          0.00        -40.94        42.93 o                         
 -11   3   9          2.90         -3.01        56.24 o                         
  -9   3   9          3.78         15.85        52.49 o                         
  -7   3   9         20.25        -14.99        38.87 o                         
  -5   3   9        683.58        705.61        76.41 o                         
  -3   3   9          1.29         33.93        39.61 o                         
  -1   3   9         50.09         59.69        49.88 o                         
   1   3   9         21.90        -90.10       192.08 o                         
   3   3   9          0.00        110.70        90.33 o                         
 -14   4   9          8.96        319.40       189.64 o                         
 -12   4   9          3.22          4.48        96.96 o                         
 -10   4   9         14.93       -106.95       149.39 o                         
  -8   4   9          3.06        -21.50        59.19 o                         
  -6   4   9          3.00        -39.22        49.63 o                         
  -4   4   9          0.94         83.04        52.41 o                         
  -2   4   9         63.79        108.73       106.24 o                         
   0   4   9         55.33         10.16        74.31 o                         
   4   4   9          8.08        -24.73       118.49 o                         
 -24   0  10         93.93        209.84       158.23 o                         
 -22   0  10         11.02        -52.97        86.37 o                         
 -20   0  10         80.36        139.97        55.42 o                         
 -18   0  10        133.72        165.18        45.76 o                         
 -16   0  10         20.31         62.79        33.85 o                         
 -14   0  10         59.05        123.48        62.33 o                         
 -12   0  10        184.51        242.09        41.95 o                         
 -10   0  10        115.53         74.86        31.66 o                         
  -8   0  10        251.43        198.09        30.89 o                         
  -6   0  10        860.46        868.44        70.77 o                         
  -4   0  10          1.40         30.55        38.22 o                         
 -23   1  10          5.91        295.13       135.97 o                         
 -21   1  10         87.14         14.13        46.03 o                         
 -19   1  10         12.36         16.01        38.33 o                         
 -17   1  10          0.23          3.49        29.22 o                         
 -15   1  10        490.48        464.41        39.39 o                         
 -13   1  10         42.25        100.96        26.19 o                         
 -11   1  10         25.21         20.26        23.39 o                         
  -9   1  10        218.32        185.35        29.92 o                         
  -7   1  10        565.86        497.76        41.46 o                         
  -5   1  10        570.09        584.05        40.22 o                         
  -3   1  10        507.12        542.51        81.84 o                         
 -22   2  10         29.36         74.07       140.24 o                         
 -20   2  10         22.40         19.99        55.40 o                         
 -18   2  10         40.72         22.44        38.14 o                         
 -16   2  10        103.18        -30.48        70.65 o                         
 -14   2  10         22.55         23.42        41.23 o                         
 -12   2  10        167.12        133.74        32.65 o                         
 -10   2  10          1.78          2.31        26.41 o                         
  -8   2  10        343.19        332.91        55.21 o                         
  -6   2  10          0.79         21.07        27.62 o                         
  -4   2  10        121.76         86.71        26.00 o                         
  -2   2  10          0.86        -32.44        35.11 o                         
   0   2  10          7.67        163.33       119.82 o                         
 -19   3  10          1.89        -91.35       149.11 o                         
 -17   3  10          2.62          9.69       123.70 o                         
 -15   3  10        126.05          6.73        44.92 o                         
 -13   3  10          3.44         -0.31        43.26 o                         
 -11   3  10          2.79         81.15        53.98 o                         
  -9   3  10          9.90         36.33        49.41 o                         
  -7   3  10          7.30         38.63        35.99 o                         
  -5   3  10         86.28        189.71        54.01 o                         
  -3   3  10        324.49        437.17        68.38 o                         
  -1   3  10         78.74        118.62        55.97 o                         
   1   3  10         38.98        -89.18        89.18 o                         
 -12   4  10         45.38        -41.13       103.26 o                         
 -10   4  10          2.78       -114.50       114.50 o                         
  -8   4  10          4.09        -40.31       120.80 o                         
  -6   4  10         35.41         40.52        67.78 o                         
  -4   4  10          3.84        -94.65       100.00 o                         
  -2   4  10          4.06         48.02       139.21 o                         
   0   4  10         16.37        -76.67        76.67 o                         
 -23   1  11          1.91       -121.36       126.18 o                         
 -21   1  11          0.88        -41.76        64.94 o                         
 -19   1  11         10.67         12.09        41.84 o                         
 -17   1  11          0.07         34.37        36.35 o                         
 -15   1  11        133.53        157.35        40.04 o                         
 -13   1  11        108.19         73.57        31.01 o                         
 -11   1  11        272.04        235.19        38.30 o                         
  -9   1  11        336.20        368.66        48.67 o                         
  -7   1  11        476.51        479.38        43.74 o                         
  -5   1  11         79.65         70.19        26.25 o                         
  -3   1  11        173.15        142.73        90.16 o                         
 -20   2  11          5.13         -1.32        77.97 o                         
 -18   2  11          2.63         74.23        49.61 o                         
 -16   2  11          3.26         50.34        41.56 o                         
 -14   2  11          1.33        -35.71        35.71 o                         
 -12   2  11          0.34        -41.67        41.67 o                         
 -10   2  11        238.60        245.82        43.20 o                         
  -8   2  11        179.39        248.17        56.82 o                         
  -6   2  11       1550.38       1526.70        92.95 o                         
  -4   2  11          6.96         66.65        36.21 o                         
  -2   2  11         41.90         57.04        55.84 o                         
 -17   3  11          3.35        -51.20        68.38 o                         
 -15   3  11          2.16         52.59        82.29 o                         
 -13   3  11         25.33        -21.96        54.06 o                         
 -11   3  11         54.17         14.72        51.45 o                         
  -9   3  11         25.56         -5.95        56.97 o                         
  -7   3  11          9.65        -31.01        49.25 o                         
  -5   3  11          5.89        -53.63        53.63 o                         
  -3   3  11        222.59        253.92        56.94 o                         
  -1   3  11         26.60         91.19        60.94 o                         
   1   3  11         40.08          1.84       149.22 o                         
 -12   4  11         42.94        -34.39       112.40 o                         
 -10   4  11         11.07        -26.48        88.46 o                         
  -6   4  11          0.08        -92.25        98.44 o                         
  -4   4  11          0.04          4.91       214.48 o                         
  -2   4  11          0.49        -23.27       151.66 o                         
 -24   0  12         24.92       -190.46       190.46 o                         
 -22   0  12          0.28         65.11        83.72 o                         
 -20   0  12          3.78        -49.79        49.79 o                         
 -18   0  12        243.97        394.32        77.50 o                         
 -16   0  12          1.61        -41.26        47.18 o                         
 -14   0  12         42.58         53.49        44.05 o                         
 -12   0  12        344.18        263.32        57.48 o                         
 -10   0  12       2100.25       2190.97       141.21 o                         
  -8   0  12          6.14        -14.45        29.33 o                         
  -6   0  12       1183.84       1160.86        91.52 o                         
 -23   1  12          2.05         49.49       138.57 o                         
 -21   1  12         28.46        132.38        79.39 o                         
 -19   1  12          0.29        -12.49        53.51 o                         
 -17   1  12          2.37         -8.66        34.03 o                         
 -15   1  12         44.11         68.21        36.97 o                         
 -13   1  12         90.90         25.19        32.98 o                         
 -11   1  12        134.70        128.11        32.15 o                         
  -9   1  12        759.78        842.34        76.07 o                         
  -7   1  12         11.76         21.40        22.53 o                         
  -5   1  12        466.68        561.25        53.53 o                         
 -20   2  12          9.70         69.85        77.48 o                         
 -18   2  12          0.04        128.57        91.39 o                         
 -16   2  12         37.10        118.91        69.06 o                         
 -14   2  12         14.80        -51.47        51.47 o                         
 -12   2  12         11.37        -36.69        87.81 o                         
 -10   2  12         16.74        -44.00        44.00 o                         
  -8   2  12         48.44          2.31        55.76 o                         
  -6   2  12        695.80        722.76        76.49 o                         
  -4   2  12        119.74        132.62        35.21 o                         
  -2   2  12         16.22         95.23        57.61 o                         
 -17   3  12          4.08        -27.33       137.73 o                         
 -15   3  12         12.76        237.71        94.49 o                         
 -13   3  12         42.35        162.69        74.19 o                         
 -11   3  12          0.29         39.60        64.72 o                         
  -9   3  12          0.17        -59.38        59.38 o                         
  -7   3  12          0.89        -59.12        59.12 o                         
  -5   3  12          1.97        -23.63        50.09 o                         
  -3   3  12         30.41         21.04        67.16 o                         
  -1   3  12         23.83        -59.43        67.57 o                         
 -10   4  12         27.77        260.71       139.59 o                         
  -8   4  12          4.93        -87.69        87.69 o                         
  -6   4  12          3.85        157.67       117.10 o                         
  -4   4  12          5.31        276.63       175.52 o                         
 -21   1  13          5.95         39.58        64.60 o                         
 -19   1  13          0.28         -7.17        49.67 o                         
 -17   1  13         10.16         44.39        51.64 o                         
 -15   1  13          5.05         18.80        42.06 o                         
 -13   1  13         86.03         95.02        39.25 o                         
 -11   1  13         93.18         65.19        48.75 o                         
  -9   1  13        496.52        420.63        47.58 o                         
  -7   1  13        275.25        182.52        35.79 o                         
  -5   1  13         25.45        -27.09        45.10 o                         
 -20   2  13         12.29        141.63        78.14 o                         
 -18   2  13         30.33         69.96        66.38 o                         
 -16   2  13         17.10         37.82        64.52 o                         
 -14   2  13          0.65         34.42        77.51 o                         
 -12   2  13         48.77         -5.12        50.70 o                         
 -10   2  13         10.18         21.23        50.92 o                         
  -8   2  13         49.05         26.65        70.77 o                         
  -6   2  13         99.93        103.09        45.56 o                         
  -4   2  13        186.56         97.90        56.52 o                         
 -15   3  13          5.85       -114.40       114.40 o                         
 -13   3  13         21.63        221.78       123.52 o                         
 -11   3  13         28.70        -72.74       120.83 o                         
  -9   3  13         65.10        -71.16        71.16 o                         
  -7   3  13         26.17         -2.85        63.16 o                         
  -5   3  13          0.17         58.29        66.97 o                         
  -3   3  13         40.49         86.58        67.93 o                         
  -4   4  13          8.66        -90.10       197.46 o                         
 -22   0  14         15.20        -62.18        86.04 o                         
 -20   0  14         13.24         19.93        75.48 o                         
 -16   0  14          0.04        -30.69        52.60 o                         
 -14   0  14        268.79        170.11        52.38 o                         
 -12   0  14       1474.85       1611.51       166.18 o                         
 -10   0  14        297.60        386.21        74.02 o                         
  -8   0  14        555.55        633.99        88.19 o                         
  -6   0  14          0.27         31.14        49.78 o                         
 -21   1  14          0.51       -127.14       127.14 o                         
 -19   1  14         38.04         52.46        81.82 o                         
 -17   1  14          0.05        114.79        49.08 o                         
 -15   1  14         55.48         80.63        48.36 o                         
 -13   1  14         97.95         81.62        55.97 o                         
 -11   1  14        820.47        891.21        80.62 o                         
  -9   1  14        463.68        502.25        58.43 o                         
  -7   1  14        195.23        161.96        39.38 o                         
  -5   1  14        139.44         66.86        75.94 o                         
 -18   2  14          6.02         86.51        87.98 o                         
 -16   2  14          0.05         96.20        77.06 o                         
 -14   2  14          1.92        -10.38        55.21 o                         
 -12   2  14         56.38         39.95        53.41 o                         
 -10   2  14          4.11         54.91        54.71 o                         
  -8   2  14          3.35        -18.59        44.42 o                         
  -6   2  14         25.42         57.33        48.35 o                         
  -4   2  14         15.07         -2.27        73.37 o                         
 -13   3  14         81.28         50.54        82.80 o                         
 -11   3  14          2.60        139.40        85.38 o                         
  -9   3  14          0.08         16.36        85.11 o                         
  -7   3  14         17.20        123.24        80.76 o                         
  -5   3  14          0.02       -187.01       187.01 o                         
  -3   3  14          6.52         55.18        73.83 o                         
 -19   1  15          7.88        -88.58        88.58 o                         
 -17   1  15         15.39          4.44        63.91 o                         
 -15   1  15         14.25          2.20        58.87 o                         
 -13   1  15         15.77        -12.47        49.49 o                         
 -11   1  15         75.49         17.15        58.36 o                         
  -9   1  15         32.96         71.08        40.22 o                         
  -7   1  15        109.75         84.37        45.67 o                         
 -18   2  15          4.01        228.36       165.14 o                         
 -16   2  15        199.66        262.26       206.62 o                         
 -14   2  15         33.69        -26.37        69.94 o                         
 -12   2  15         11.91         50.94       112.89 o                         
 -10   2  15         27.09         93.04        51.26 o                         
  -8   2  15          1.57         50.12        76.88 o                         
  -6   2  15          0.78        -87.63        95.65 o                         
 -13   3  15         16.08       -106.68       127.21 o                         
 -11   3  15         13.13         34.58       155.98 o                         
  -9   3  15         23.41        -92.86        92.86 o                         
  -7   3  15          0.06        115.65       101.80 o                         
  -5   3  15          0.12        109.45       103.93 o                         
 -20   0  16          8.20         21.13       137.58 o                         
 -18   0  16          9.89        221.68       173.27 o                         
 -16   0  16          0.24        172.05       148.71 o                         
 -14   0  16         73.80         29.56        74.20 o                         
 -12   0  16        288.21        258.89        86.88 o                         
 -10   0  16       1045.10       1155.40       148.39 o                         
  -8   0  16         12.80        136.80        51.74 o                         
 -19   1  16         44.00        -79.68       145.62 o                         
 -17   1  16         12.44       -100.06       185.70 o                         
 -15   1  16         10.53         35.60       118.79 o                         
 -13   1  16        179.33        188.85        61.79 o                         
 -11   1  16          1.37        -46.63        46.63 o                         
  -9   1  16        196.73        209.09        42.78 o                         
  -7   1  16         17.19         20.04        56.52 o                         
 -16   2  16         13.46        -97.24       138.97 o                         
 -14   2  16          7.72        -26.86       127.88 o                         
 -12   2  16         32.60         62.65       103.96 o                         
 -10   2  16          9.25         97.60        91.80 o                         
  -8   2  16         55.92         91.96        57.30 o                         
  -6   2  16          0.17         42.45       167.93 o                         
  -9   3  16         12.49        190.32       148.17 o                         
  -7   3  16          5.94        160.55       159.96 o                         
  -5   3  16         39.97       -177.32       177.32 o                         
 -17   1  17         63.47        176.56       282.95 o                         
 -15   1  17          8.99        -11.34       100.84 o                         
 -13   1  17         60.42        104.57        55.52 o                         
 -11   1  17          8.48        -20.66        46.45 o                         
  -9   1  17         30.18         42.63        50.59 o                         
 -14   2  17        166.66        -25.04       112.91 o                         
 -12   2  17         11.71        -51.36       150.03 o                         
 -10   2  17         40.37        131.95        92.32 o                         
  -8   2  17          0.07        -91.69       118.22 o                         
 -18   0  18          3.36       -194.88       194.88 o                         
 -16   0  18         33.56        196.53       175.11 o                         
 -14   0  18         16.30        177.72       148.82 o                         
 -12   0  18          0.37        185.39       132.85 o                         
 -10   0  18         82.39        -46.51       179.42 o                         
 -15   1  18         72.87       -123.62       123.62 o                         
 -13   1  18          0.37         21.35       172.60 o                         
 -11   1  18          4.92        -28.35        68.35 o                         
  -9   1  18         24.92        -21.69        64.25 o                         
 -10   2  18         11.87          2.80       135.60 o                         
 -13   1  19          0.31        316.71       191.26 o                         
 -11   1  19         65.70        -29.99        93.39 o                         
 -12   0  20         35.40       -169.76       169.76 o                         
                                                                                
