# Supplementary material for: The curious case of proton migration under pressure in the malonic acid and 4,4′-bi­pyridine cocrystal
Source: IUCrJ. 2024 Jan 13;11(Pt 2):168–81. doi: 10.1107/S2052252524000344 (PMC10916288; doi:10.1107/S2052252524000344)
Supplement: Supplementary file 5 [file m-11-00168-BIPYMA_048sup5.hkl]

data_BIPYMA_048                                                                 
_shelx_title ' bipyma_052_final_56_a.res in C2/c'                               
_shelx_refln_list_code          4                                               
_shelx_F_calc_maximum      159.16                                               
_exptl_crystal_F_000       544.00                                               
_reflns_d_resolution_high  0.7413                                               
                                                                                
loop_                                                                           
 _space_group_symop_operation_xyz                                               
 'x, y, z'                                                                      
 '-x, y, -z+1/2'                                                                
 'x+1/2, y+1/2, z'                                                              
 '-x+1/2, y+1/2, -z+1/2'                                                        
 '-x, -y, -z'                                                                   
 'x, -y, z-1/2'                                                                 
 '-x+1/2, -y+1/2, -z'                                                           
 'x+1/2, -y+1/2, z-1/2'                                                         
                                                                                
_cell_length_a    19.5819                                                       
_cell_length_b     3.9289                                                       
_cell_length_c    15.6249                                                       
_cell_angle_alpha  90.000                                                       
_cell_angle_beta  105.301                                                       
_cell_angle_gamma  90.000                                                       
                                                                                
_shelx_F_squared_multiplier     1.000                                           
                                                                                
loop_                                                                           
 _refln_index_h                                                                 
 _refln_index_k                                                                 
 _refln_index_l                                                                 
 _refln_F_squared_calc                                                          
 _refln_F_squared_meas                                                          
 _refln_F_squared_sigma                                                         
 _refln_observed_status                                                         
   1   1   0        450.85        451.12        10.21 o                         
   3   1   0      13105.62      12706.13        85.15 o                         
   5   1   0        274.49        325.23        39.28 o                         
   0   2   0       4287.20       4096.73        76.49 o                         
   2   2   0        707.51        613.29        17.15 o                         
   4   2   0          1.15         -0.06         5.62 o                         
   6   2   0         98.98         70.49        10.82 o                         
   8   2   0         30.62         27.67        15.72 o                         
  10   2   0         10.47        -17.27        17.27 o                         
  12   2   0          2.84         -2.13        23.69 o                         
   1   3   0        695.75        786.06        33.41 o                         
   3   3   0         33.22         18.82        12.56 o                         
   5   3   0        102.88        104.21        14.06 o                         
   7   3   0        122.25        167.21        32.87 o                         
   9   3   0        466.35        434.17        45.82 o                         
  11   3   0         40.58         58.08        25.42 o                         
  13   3   0          0.22         30.97        52.79 o                         
   0   4   0        106.23         80.33        23.97 o                         
   2   4   0         32.41         18.30        18.47 o                         
   4   4   0         19.60          1.34        20.64 o                         
   6   4   0          0.64        -29.59        29.59 o                         
   8   4   0          3.84        -17.79        41.01 o                         
  10   4   0         21.29        185.60        63.04 o                         
  12   4   0         23.63         54.50        65.61 o                         
  14   4   0          9.43        -11.32        64.58 o                         
   1   5   0          3.49         -7.36        76.24 o                         
   3   5   0          5.87        -15.79        44.21 o                         
   5   5   0          0.11         54.39        85.82 o                         
  -7   1   1        273.21        265.55        26.04 o                         
  -5   1   1        355.61        340.53        18.43 o                         
  -3   1   1      10314.04      10409.12        77.49 o                         
  -1   1   1          7.87          4.67         1.97 o                         
   1   1   1       1747.00       1605.24        27.77 o                         
 -14   2   1         98.72         78.29        33.86 o                         
 -12   2   1       2159.46       2360.75       121.20 o                         
 -10   2   1          1.79         -7.55        14.83 o                         
  -8   2   1        167.95        181.09        18.23 o                         
  -6   2   1        430.87        434.64        20.31 o                         
  -4   2   1       3219.86       3293.67        39.76 o                         
  -2   2   1         78.87         59.12         5.48 o                         
   0   2   1       1184.76        984.32        21.89 o                         
   2   2   1        341.80        347.55        13.89 o                         
   4   2   1        220.90        209.02        17.50 o                         
   6   2   1        412.15        466.02        36.23 o                         
   8   2   1        173.67        197.60        28.38 o                         
  10   2   1         98.36        133.54        35.68 o                         
 -15   3   1         78.13         48.29        46.07 o                         
 -13   3   1          0.40        -29.10        29.10 o                         
 -11   3   1          0.40         29.91        24.88 o                         
  -9   3   1         54.47         53.60        24.78 o                         
  -7   3   1        102.89         82.11        17.23 o                         
  -5   3   1        209.89        211.10        18.14 o                         
  -3   3   1        237.09        233.19        17.60 o                         
  -1   3   1         45.69         52.42        11.96 o                         
   1   3   1         51.40         29.98        10.99 o                         
   3   3   1          7.65          3.61        12.69 o                         
   5   3   1          5.31         -2.34        14.88 o                         
   9   3   1         40.80         32.86        22.94 o                         
  11   3   1        636.78        716.77        66.64 o                         
  13   3   1         21.40         32.07        50.53 o                         
 -16   4   1          8.59         50.97       120.90 o                         
 -14   4   1          0.04        -57.77        57.77 o                         
 -12   4   1          2.24        -39.14        69.33 o                         
 -10   4   1          0.52          7.31        47.17 o                         
  -8   4   1          2.14         47.47        35.56 o                         
  -6   4   1          6.17         -7.14        22.66 o                         
  -4   4   1          7.83        -13.30        22.79 o                         
  -2   4   1          9.38        -13.61        20.79 o                         
   0   4   1         32.21         36.78        19.48 o                         
   2   4   1         41.79         45.24        20.75 o                         
   4   4   1          2.12         12.30        25.70 o                         
   6   4   1         65.13          0.40        52.55 o                         
   8   4   1         41.57         26.23        35.88 o                         
  10   4   1          8.01          3.73        43.40 o                         
  12   4   1          0.37         42.97        53.55 o                         
  -5   5   1          1.77          4.55        73.28 o                         
  -3   5   1         27.84         40.02        41.56 o                         
  -1   5   1          1.47        -43.32        47.40 o                         
   1   5   1          2.17         13.72        71.53 o                         
   3   5   1          0.07        -77.26        77.26 o                         
   5   5   1         24.63        173.17       104.81 o                         
  -8   0   2       1001.98        852.00        98.09 o                         
  -6   0   2       2952.01       2923.67        70.73 o                         
  -4   0   2        642.29        597.15        16.44 o                         
  -2   0   2       1021.03        998.14        18.21 o                         
 -15   1   2       2710.82       2734.16       188.43 o                         
 -13   1   2        451.26        443.78        69.92 o                         
 -11   1   2        664.04        700.88        63.85 o                         
  -9   1   2          0.20        -12.39        12.39 o                         
  -7   1   2       5818.37       5825.13        77.36 o                         
  -5   1   2       9146.30       9301.81       113.35 o                         
  -3   1   2      12379.41      12370.21        98.93 o                         
  -1   1   2      25333.01      25417.91        94.21 o                         
   1   1   2       1941.78       1970.64        63.63 o                         
 -16   2   2         13.57        -30.20        30.20 o                         
 -14   2   2        180.54        143.79        28.21 o                         
 -12   2   2        702.13        625.94        54.45 o                         
 -10   2   2        176.15        143.79        18.00 o                         
  -8   2   2        303.45        331.54        19.91 o                         
  -6   2   2       1332.38       1496.35        34.22 o                         
  -4   2   2        261.90        243.27        11.54 o                         
  -2   2   2         69.95         59.61         5.31 o                         
   0   2   2        341.56        329.81        13.41 o                         
   2   2   2         12.63          2.49         5.93 o                         
   4   2   2          2.10          5.94        10.31 o                         
   6   2   2        377.19        384.31        51.67 o                         
   8   2   2        444.27        463.23       124.80 o                         
 -17   3   2          2.45         -9.21        36.88 o                         
 -15   3   2          7.51         18.78        36.53 o                         
 -13   3   2         35.86         36.20        25.44 o                         
 -11   3   2          8.85         33.43        21.51 o                         
  -9   3   2         21.06         29.63        16.49 o                         
  -7   3   2          2.08        -14.42        14.42 o                         
  -5   3   2         73.10         79.72        12.35 o                         
  -3   3   2          1.65          3.03        11.15 o                         
  -1   3   2         15.26         12.45        10.48 o                         
   1   3   2         85.79         71.91        13.12 o                         
   3   3   2        383.48        428.31        34.16 o                         
   5   3   2         11.48          9.29        19.01 o                         
   7   3   2        126.66         75.96        24.47 o                         
   9   3   2         96.90        138.11        27.78 o                         
  11   3   2       1207.12       1289.58        91.21 o                         
 -14   4   2         21.05         54.74        62.56 o                         
 -12   4   2          1.55        -37.92        37.92 o                         
 -10   4   2          0.60        -41.75        41.75 o                         
  -8   4   2          0.17         -5.98        29.14 o                         
  -6   4   2          5.37         -3.96        25.07 o                         
  -4   4   2         28.95         -5.23        23.73 o                         
  -2   4   2          2.61         -3.07        21.16 o                         
   0   4   2          7.77          1.47        19.98 o                         
   2   4   2        115.70        128.93        24.49 o                         
   4   4   2          1.52         -7.87        29.88 o                         
   6   4   2         13.06         71.21        34.45 o                         
   8   4   2        142.54        146.52        60.53 o                         
  10   4   2          9.72         42.63        61.12 o                         
  12   4   2          3.07          1.75        54.94 o                         
  -5   5   2          0.06        111.69        84.29 o                         
  -3   5   2          8.00        -55.45        55.45 o                         
  -1   5   2         19.12         20.12        45.39 o                         
   1   5   2          8.64         20.93        62.14 o                         
   5   5   2          0.05        124.72       110.03 o                         
 -17   1   3        108.93         66.65        41.11 o                         
 -15   1   3        553.94        535.15        72.18 o                         
 -13   1   3        270.45        312.50        48.25 o                         
 -11   1   3          9.04         16.65        14.16 o                         
  -9   1   3          0.10         -2.97         6.44 o                         
  -7   1   3       2562.14       2596.13        37.95 o                         
  -5   1   3       1330.74       1376.70        21.88 o                         
  -3   1   3       1935.23       1971.55        28.49 o                         
  -1   1   3      11808.98      11999.04        94.81 o                         
   1   1   3        926.62        806.43        86.13 o                         
 -18   2   3         59.34         72.33        33.50 o                         
 -16   2   3         13.18         43.89        29.55 o                         
 -14   2   3          6.30        -18.36        23.27 o                         
 -12   2   3         21.96         34.12        14.70 o                         
 -10   2   3         41.09         27.51        11.99 o                         
  -8   2   3        430.41        457.52        22.01 o                         
  -6   2   3       3281.97       3432.86        44.48 o                         
  -4   2   3       2587.79       2504.46        36.33 o                         
  -2   2   3        379.84        359.77        12.69 o                         
   0   2   3          6.16          9.53         5.24 o                         
   2   2   3        260.20        258.24        19.66 o                         
   4   2   3         19.86         15.12        13.97 o                         
   6   2   3         18.15         27.08        26.53 o                         
 -19   3   3         57.43         79.13        69.78 o                         
 -17   3   3         65.53         66.13        40.14 o                         
 -15   3   3         22.44         10.65        27.40 o                         
 -13   3   3         17.59         53.88        26.66 o                         
 -11   3   3          1.89        -15.17        20.19 o                         
  -9   3   3         80.68         90.90        16.07 o                         
  -7   3   3        109.67        147.26        23.60 o                         
  -5   3   3        350.73        320.06        20.39 o                         
  -3   3   3        118.07        123.63        13.77 o                         
  -1   3   3        284.18        308.72        20.00 o                         
   1   3   3        170.59        212.04        25.21 o                         
   3   3   3          3.96          8.86        19.66 o                         
   5   3   3         31.76         27.45        28.62 o                         
   7   3   3         21.81         23.88        31.98 o                         
   9   3   3         22.65         -4.67        20.94 o                         
 -14   4   3         17.85         78.35        52.53 o                         
 -12   4   3          7.49        -56.76        56.76 o                         
 -10   4   3         82.89         51.78        32.99 o                         
  -8   4   3          0.47         63.47        25.94 o                         
  -6   4   3          2.63         -6.22        22.40 o                         
  -4   4   3          4.92          8.69        21.72 o                         
  -2   4   3         41.59          8.93        29.39 o                         
   0   4   3         88.78        110.50        26.37 o                         
   2   4   3         13.77         -3.02        26.65 o                         
   4   4   3          4.17        -11.20        30.85 o                         
   6   4   3          6.38         56.56        38.90 o                         
   8   4   3        219.75        187.35        69.04 o                         
  10   4   3         52.82        126.50        58.89 o                         
  -5   5   3          0.02        -11.85        61.58 o                         
  -3   5   3          4.85        -44.50        44.50 o                         
  -1   5   3         37.78         54.19        58.29 o                         
   1   5   3          0.29         28.71        57.41 o                         
 -18   0   4       3321.90       3597.82       189.98 o                         
 -16   0   4        482.18        457.70        54.72 o                         
 -14   0   4        198.31        188.06        32.06 o                         
 -12   0   4         19.27         15.48        10.88 o                         
 -10   0   4       5868.06       5656.31       100.37 o                         
  -8   0   4       2369.22       2598.61        50.18 o                         
  -6   0   4       9427.11       9471.34       103.17 o                         
  -4   0   4       7356.24       7511.88        82.39 o                         
  -2   0   4        806.24        768.05        77.34 o                         
 -19   1   4         23.81         11.14        27.40 o                         
 -17   1   4        877.82        888.93        74.50 o                         
 -15   1   4        229.82        243.66        32.82 o                         
 -11   1   4        106.63         90.23        10.42 o                         
  -9   1   4        537.30        564.92        19.98 o                         
  -7   1   4        228.50        221.04         8.80 o                         
  -5   1   4       7117.32       7356.57        60.14 o                         
  -3   1   4       3909.89       3982.39        44.16 o                         
  -1   1   4        755.92        745.73        29.73 o                         
 -20   2   4         99.67         88.08        33.78 o                         
 -18   2   4        148.16        107.29        51.45 o                         
 -16   2   4          6.82        -20.31        37.88 o                         
 -14   2   4         30.85         10.15        20.01 o                         
 -12   2   4         13.14         -2.60        12.74 o                         
 -10   2   4        139.44        162.86        15.72 o                         
  -8   2   4         75.74         83.77         9.97 o                         
  -6   2   4       1134.68       1309.70        31.23 o                         
  -4   2   4       3932.05       4140.94        43.54 o                         
  -2   2   4         18.41          8.34         5.45 o                         
   0   2   4        257.39        258.36        18.06 o                         
   2   2   4         46.28         56.01        19.83 o                         
   4   2   4       2682.80       3111.88       173.22 o                         
 -19   3   4        175.76        254.32        87.66 o                         
 -17   3   4          5.96          5.51        32.29 o                         
 -15   3   4          3.85          2.73        28.93 o                         
 -13   3   4        119.17        142.31        28.54 o                         
 -11   3   4         35.69         16.26        17.89 o                         
  -9   3   4         61.54         82.85        16.29 o                         
  -5   3   4         18.71         -7.34        12.29 o                         
  -3   3   4         24.46         36.09        11.82 o                         
  -1   3   4          3.72          1.06        12.57 o                         
   1   3   4        218.81        243.49        26.41 o                         
   3   3   4        221.98        158.24        28.03 o                         
   5   3   4         31.24        -30.63        30.63 o                         
   7   3   4         13.49          6.90        34.23 o                         
 -14   4   4          4.38        -73.89        73.89 o                         
 -12   4   4          1.21         -5.71        33.16 o                         
 -10   4   4          6.15        -32.01        32.01 o                         
  -8   4   4         24.12         49.28        25.12 o                         
  -6   4   4          0.83          7.66        24.13 o                         
  -4   4   4         70.68        115.66        27.17 o                         
  -2   4   4         24.02         36.46        22.53 o                         
   0   4   4         33.40        -15.75        23.32 o                         
   2   4   4         21.94         11.46        28.39 o                         
   4   4   4        117.31        118.76        67.23 o                         
   6   4   4         35.84         22.41        37.88 o                         
   8   4   4         18.94          0.81        47.80 o                         
  -5   5   4          4.72        -45.23        93.43 o                         
  -3   5   4          0.13        -14.41        54.41 o                         
  -1   5   4         40.59        -38.31       122.16 o                         
   1   5   4         26.62         26.10        83.08 o                         
   3   5   4         20.88         61.27        87.87 o                         
 -21   1   5         53.06         21.56        37.87 o                         
 -19   1   5         22.11         21.19        27.96 o                         
 -17   1   5        255.78        252.06        34.26 o                         
 -15   1   5         22.58         33.51        17.22 o                         
 -13   1   5        168.97        161.95        16.64 o                         
 -11   1   5         19.41         30.01         8.04 o                         
  -9   1   5         46.55         49.37         6.71 o                         
  -5   1   5        838.62        939.22        20.67 o                         
  -3   1   5         39.03         39.98         6.06 o                         
  -1   1   5         70.30        127.02        39.04 o                         
 -20   2   5         67.37         33.94        31.02 o                         
 -18   2   5         45.65         39.00        33.18 o                         
 -16   2   5          1.14        -19.61        19.61 o                         
 -14   2   5          8.00         26.07        17.18 o                         
 -12   2   5         15.56         26.97        12.15 o                         
 -10   2   5         45.01         49.96        10.09 o                         
  -8   2   5         32.86         11.55         8.58 o                         
  -6   2   5        667.42        709.01        25.27 o                         
  -4   2   5       2455.00       2756.32        46.37 o                         
  -2   2   5        545.63        618.51        23.07 o                         
   0   2   5        241.65        230.07        23.09 o                         
   2   2   5          7.89        -15.29        22.00 o                         
   4   2   5         13.94        -10.88        34.66 o                         
 -19   3   5          4.26       -103.47       103.47 o                         
 -17   3   5         20.72        -42.56        42.56 o                         
 -15   3   5         22.20         26.71        26.12 o                         
 -13   3   5         22.94         23.88        22.24 o                         
 -11   3   5         36.94         18.10        15.45 o                         
  -9   3   5          2.81         -4.59        18.42 o                         
  -7   3   5        373.11        322.09        23.59 o                         
  -5   3   5          0.94        -23.68        23.95 o                         
  -3   3   5         66.36         63.36        14.89 o                         
  -1   3   5         65.67         42.98        14.33 o                         
   1   3   5         33.31        -22.52        22.52 o                         
   3   3   5         59.59         71.76        26.19 o                         
   5   3   5          0.16         -3.09        26.39 o                         
   7   3   5         69.53         70.38        68.57 o                         
 -14   4   5          9.00         11.25        82.13 o                         
 -12   4   5         53.98         77.47        46.21 o                         
 -10   4   5         36.77         -6.19        28.14 o                         
  -8   4   5         88.86        127.00        27.70 o                         
  -6   4   5          7.75         -1.92        36.42 o                         
  -4   4   5         33.08         28.35        26.41 o                         
  -2   4   5         12.46         11.59        23.73 o                         
   0   4   5         36.75        -52.46        52.46 o                         
   2   4   5         55.78        136.80        67.93 o                         
   4   4   5         41.89         42.24        59.23 o                         
   6   4   5         12.46        -24.37        47.54 o                         
   8   4   5          4.22        -21.95        54.16 o                         
  -5   5   5          3.98        -82.00       118.14 o                         
  -1   5   5         34.07         29.77        86.85 o                         
   1   5   5         21.02         45.39        72.75 o                         
   3   5   5          2.17        115.32       121.85 o                         
 -22   0   6          0.04        -24.98        86.65 o                         
 -20   0   6          1.61        -38.87        59.98 o                         
 -18   0   6        599.83        599.79        71.62 o                         
 -16   0   6       1113.64       1192.18        81.41 o                         
 -14   0   6        473.80        513.41        38.03 o                         
 -12   0   6        923.61        904.36        36.53 o                         
 -10   0   6        242.56        248.64        16.41 o                         
  -8   0   6       8950.71      10666.66       160.40 o                         
  -6   0   6        583.77        651.63        22.88 o                         
  -4   0   6       3017.94       3131.20        57.41 o                         
 -21   1   6          1.76        -43.78        43.78 o                         
 -19   1   6        471.60        518.34        65.47 o                         
 -17   1   6         27.35         -1.12        21.75 o                         
 -15   1   6         57.66         60.05        15.73 o                         
 -13   1   6          6.56          8.51        10.55 o                         
 -11   1   6       3799.74       3856.35        54.67 o                         
  -9   1   6        455.00        445.59        14.31 o                         
  -7   1   6        881.76        898.52        19.19 o                         
  -5   1   6        555.41        766.13        70.47 o                         
  -3   1   6         88.59         74.43         9.37 o                         
  -1   1   6        121.27        113.66        39.43 o                         
 -22   2   6          8.72        -77.56       110.72 o                         
 -20   2   6          0.52         -8.31        36.56 o                         
 -18   2   6         91.91        116.87        31.86 o                         
 -16   2   6         13.98         15.12        19.65 o                         
 -14   2   6        277.83        291.43        26.93 o                         
 -12   2   6        181.31        175.41        16.27 o                         
 -10   2   6        156.65        171.45        15.10 o                         
  -8   2   6         58.11         31.37         9.49 o                         
  -6   2   6          1.40         -6.95         8.27 o                         
  -4   2   6          1.41          6.39         7.92 o                         
  -2   2   6          6.83         18.68         8.90 o                         
   0   2   6         12.85          6.15        19.34 o                         
   2   2   6       1520.59       1627.91       141.43 o                         
 -21   3   6         16.99        174.43        67.38 o                         
 -19   3   6          3.13         44.73        65.51 o                         
 -17   3   6         67.38         92.37        52.09 o                         
 -15   3   6         31.54         16.58        28.48 o                         
 -13   3   6          6.92         -8.20        21.00 o                         
 -11   3   6        333.19        399.88        32.08 o                         
  -9   3   6        366.29        356.04        26.03 o                         
  -7   3   6        564.80        622.44        32.70 o                         
  -5   3   6        311.85        306.92        22.22 o                         
   1   3   6        111.53         44.07        24.23 o                         
   3   3   6        274.27        256.62        37.19 o                         
   5   3   6        287.08        357.51        60.39 o                         
 -14   4   6          5.23         29.00        66.09 o                         
 -12   4   6         22.33         -8.54        49.00 o                         
 -10   4   6         25.28         41.89        32.81 o                         
  -8   4   6          0.00       -174.36       174.36 o                         
  -6   4   6         68.22         47.91        32.81 o                         
  -4   4   6        132.04        120.92        29.18 o                         
  -2   4   6         24.87         67.14        24.92 o                         
   0   4   6         17.91          6.61        39.56 o                         
   2   4   6         54.67        110.98        80.14 o                         
   4   4   6         28.22        114.19        58.31 o                         
   6   4   6         56.97         -0.94        43.20 o                         
 -23   1   7        106.82         27.27        61.75 o                         
 -21   1   7         13.21         39.20        38.52 o                         
 -19   1   7        194.06        190.40        40.13 o                         
 -17   1   7         10.79          9.37        21.10 o                         
 -15   1   7         57.83         24.38        17.84 o                         
 -13   1   7         11.90          7.99        11.18 o                         
 -11   1   7        461.33        414.97        18.42 o                         
  -9   1   7          6.53          9.84         6.06 o                         
  -7   1   7        131.81        132.07        10.34 o                         
  -5   1   7          7.92         -0.37         5.95 o                         
  -3   1   7          1.91        -19.45        19.45 o                         
 -22   2   7          4.93         12.80        87.24 o                         
 -20   2   7        191.36        125.68        42.98 o                         
 -18   2   7         23.96         12.07        25.48 o                         
 -16   2   7         32.25         26.23        20.15 o                         
 -14   2   7         24.22         24.17        16.58 o                         
 -12   2   7         26.56         74.72        29.68 o                         
 -10   2   7         20.24         34.81        12.20 o                         
  -8   2   7          0.84         12.85         9.20 o                         
  -6   2   7        496.16        491.36        24.04 o                         
  -4   2   7        797.39        752.48        30.39 o                         
  -2   2   7         56.86         35.10        12.87 o                         
   0   2   7         25.50         11.12        17.80 o                         
   2   2   7         41.99          4.79        36.01 o                         
 -21   3   7          4.12        -34.74        68.59 o                         
 -19   3   7          0.45        115.48       110.24 o                         
 -17   3   7          2.26          3.84        35.37 o                         
 -15   3   7          2.16         30.86        24.88 o                         
 -13   3   7         24.37         21.32        18.55 o                         
 -11   3   7         17.44         29.60        19.13 o                         
  -9   3   7          6.60         -3.32        17.23 o                         
  -7   3   7        136.51        149.91        17.89 o                         
  -5   3   7         29.05         43.15        16.61 o                         
  -3   3   7         75.66         48.53        19.44 o                         
  -1   3   7         20.97         20.62        31.48 o                         
   1   3   7         66.42         57.33        20.37 o                         
   3   3   7          1.45          3.24        21.37 o                         
 -14   4   7          0.11       -119.77       119.77 o                         
 -12   4   7          9.95         -7.24        39.83 o                         
 -10   4   7         77.21         84.43        30.81 o                         
  -8   4   7         31.25         53.84        36.50 o                         
  -6   4   7          4.06        -25.46        25.46 o                         
  -4   4   7         67.49        143.32        36.28 o                         
  -2   4   7        203.40        234.49        45.51 o                         
   0   4   7          2.86        -44.17        44.17 o                         
   2   4   7          4.48        -69.39        80.89 o                         
   4   4   7         10.52        -17.42        50.67 o                         
 -24   0   8         64.20        149.67       108.05 o                         
 -22   0   8         34.83         25.13        70.96 o                         
 -20   0   8         29.57        -13.60        35.67 o                         
 -18   0   8         61.20         34.44        28.45 o                         
 -16   0   8          4.32        -23.06        23.06 o                         
 -14   0   8        127.99        121.12        20.41 o                         
 -12   0   8       1414.74       1541.62        57.29 o                         
 -10   0   8       1818.20       1806.36        46.98 o                         
  -8   0   8         67.13         88.75        12.71 o                         
  -6   0   8        102.20        100.14        11.90 o                         
  -4   0   8        314.68        240.20        44.87 o                         
 -23   1   8        322.47        383.20       107.02 o                         
 -21   1   8         89.95         86.19        45.54 o                         
 -19   1   8          0.00          1.62        24.48 o                         
 -17   1   8        153.32        144.97        23.19 o                         
 -15   1   8          4.25        -19.10        19.10 o                         
 -13   1   8         11.34         27.54        11.79 o                         
 -11   1   8          5.95         -8.88         8.88 o                         
  -9   1   8        837.68       1003.03        27.42 o                         
  -7   1   8         10.97          5.55         6.92 o                         
  -5   1   8        588.95        638.28        23.99 o                         
  -3   1   8       1333.31       1392.52        58.48 o                         
 -22   2   8         77.55         -5.29        69.70 o                         
 -20   2   8          6.02        -11.44        37.33 o                         
 -18   2   8         36.11        -30.04        30.04 o                         
 -16   2   8          0.19          5.24        22.54 o                         
 -14   2   8        700.32        623.86        34.48 o                         
 -12   2   8        205.70        144.58        16.96 o                         
 -10   2   8        217.95        225.37        21.64 o                         
  -8   2   8        342.59        333.72        20.61 o                         
  -6   2   8        255.33        230.19        18.35 o                         
  -4   2   8          0.16        -17.21        17.21 o                         
  -2   2   8        318.29        323.84        28.88 o                         
   0   2   8        860.04        943.95        69.22 o                         
 -19   3   8          0.83        108.29        79.84 o                         
 -17   3   8         46.79        -22.27        54.31 o                         
 -15   3   8          0.26          2.83        24.11 o                         
 -13   3   8         45.66         64.06        22.70 o                         
 -11   3   8          0.34        -19.30        19.30 o                         
  -9   3   8         42.13         20.80        22.29 o                         
  -7   3   8         37.42         36.06        16.73 o                         
  -5   3   8       1114.15       1264.05        54.22 o                         
  -3   3   8          7.77          1.68        19.81 o                         
  -1   3   8        182.68        150.30        32.43 o                         
   1   3   8         12.15         16.08        24.62 o                         
   3   3   8        219.38         55.31        62.73 o                         
 -12   4   8          0.20         15.20        55.21 o                         
 -10   4   8         12.79         98.05        34.39 o                         
  -8   4   8         76.09         86.41        31.15 o                         
  -6   4   8          1.51         46.33        31.68 o                         
  -4   4   8         20.31         -0.06        33.60 o                         
  -2   4   8        184.35        145.53        50.17 o                         
   0   4   8         17.77         21.76        50.52 o                         
   2   4   8          3.71         34.51        44.96 o                         
   4   4   8         59.58         71.01        51.60 o                         
 -23   1   9          2.70        -88.51        88.51 o                         
 -21   1   9          4.21         50.61        35.10 o                         
 -19   1   9          7.87          4.20        21.35 o                         
 -17   1   9        257.63        240.28        28.22 o                         
 -15   1   9          5.55          2.67        15.53 o                         
 -13   1   9         22.57         27.91        12.80 o                         
 -11   1   9         14.32         13.42        10.64 o                         
  -9   1   9       1101.60       1154.78        37.16 o                         
  -7   1   9          5.33         -2.60         8.31 o                         
  -5   1   9       1015.89       1078.61        45.95 o                         
  -3   1   9         85.48         87.14        17.39 o                         
 -22   2   9         20.57         -6.51        77.52 o                         
 -20   2   9          3.05        -50.50        91.03 o                         
 -18   2   9          7.26         56.73        27.29 o                         
 -16   2   9          4.51         33.93        28.14 o                         
 -14   2   9          2.39        -11.44        16.12 o                         
 -12   2   9         67.35         43.88        14.81 o                         
  -8   2   9       1092.24       1148.01        42.17 o                         
  -6   2   9        117.73        103.81        15.65 o                         
  -4   2   9        369.94        344.64        33.07 o                         
  -2   2   9        288.70        343.33        33.22 o                         
   0   2   9         98.81        106.02        55.18 o                         
 -19   3   9          8.48         57.16        76.49 o                         
 -17   3   9          0.44         24.69        55.41 o                         
 -15   3   9          3.21         17.05        27.95 o                         
 -13   3   9          0.94         25.37        27.27 o                         
 -11   3   9         12.83         40.38        18.74 o                         
  -9   3   9         23.37          3.09        24.10 o                         
  -7   3   9         20.91         19.18        19.04 o                         
  -5   3   9        753.04        762.79        53.07 o                         
  -3   3   9         18.08         -8.53        26.20 o                         
  -1   3   9         10.16        -25.60        25.60 o                         
   1   3   9         25.48         12.36        29.84 o                         
 -14   4   9          4.37        -16.70        83.34 o                         
 -12   4   9          0.31        -47.47       147.98 o                         
 -10   4   9         13.76         26.59        36.34 o                         
  -8   4   9         11.60         48.33        29.75 o                         
  -6   4   9          1.51        -17.98        58.26 o                         
  -4   4   9          0.24        -51.96        51.96 o                         
  -2   4   9         63.89         44.70        56.29 o                         
   0   4   9         82.94         38.34        52.58 o                         
   2   4   9          0.46        -24.56        59.13 o                         
 -22   0  10         12.93        -14.85        62.89 o                         
 -20   0  10        144.99        207.80        51.38 o                         
 -18   0  10        187.25        230.32        30.11 o                         
 -16   0  10         18.34        -21.94        21.94 o                         
 -14   0  10        135.49        205.68        31.44 o                         
 -12   0  10        298.00        281.85        29.91 o                         
 -10   0  10         84.85         76.02        17.81 o                         
  -8   0  10        382.48        345.69        27.91 o                         
  -6   0  10        974.39       1012.04        52.93 o                         
  -4   0  10          3.37        -43.33        43.33 o                         
 -23   1  10         12.39        -10.05       128.16 o                         
 -21   1  10        101.40        134.41        35.44 o                         
 -19   1  10          7.63         20.15        19.78 o                         
 -17   1  10          1.04        -24.25        31.05 o                         
 -15   1  10        732.75        668.49        47.64 o                         
 -11   1  10         68.07         41.80        12.48 o                         
  -9   1  10        289.64        265.10        19.18 o                         
  -7   1  10        779.35        690.84        29.93 o                         
  -5   1  10        805.28        804.78        48.46 o                         
  -3   1  10        589.37        672.63        61.62 o                         
 -22   2  10         24.42        -22.47        70.88 o                         
 -20   2  10         24.96         37.39        81.76 o                         
 -18   2  10         67.13         36.55        26.96 o                         
 -16   2  10        138.31         90.33        24.42 o                         
 -12   2  10        222.22        182.37        22.51 o                         
 -10   2  10          7.22         -5.16        15.28 o                         
  -8   2  10        464.85        609.06        38.51 o                         
  -6   2  10          1.14        -19.00        19.00 o                         
  -4   2  10         89.84        107.61        19.41 o                         
  -2   2  10          0.98         21.44        17.92 o                         
 -19   3  10          2.38        -93.93       114.87 o                         
 -17   3  10          3.77        -16.02       128.16 o                         
 -15   3  10        227.29        226.49        37.83 o                         
 -13   3  10          6.05         22.84        27.27 o                         
 -11   3  10          8.88         42.20        23.17 o                         
  -9   3  10          4.15         10.33        23.30 o                         
  -7   3  10          7.83          7.59        20.84 o                         
  -5   3  10         84.96         74.32        31.37 o                         
  -3   3  10        417.20        539.58        56.08 o                         
  -1   3  10        128.65        131.79        32.93 o                         
 -14   4  10         12.03       -131.49       131.49 o                         
 -12   4  10        102.91         96.59        59.00 o                         
 -10   4  10         12.71         49.76        65.89 o                         
  -8   4  10          7.80         78.65        31.33 o                         
  -6   4  10         26.66         37.72        44.46 o                         
  -4   4  10          0.66         -9.63        57.46 o                         
  -2   4  10          4.98        -33.15        47.87 o                         
   0   4  10         10.81         26.68        59.82 o                         
 -23   1  11          7.40        -14.09        79.17 o                         
 -21   1  11          1.27         13.42        38.69 o                         
 -19   1  11         23.41         88.76        29.68 o                         
 -17   1  11          0.10        -14.74        23.65 o                         
 -15   1  11        163.42        162.89        26.04 o                         
 -13   1  11        104.84        103.18        19.06 o                         
 -11   1  11        333.71        271.61        23.55 o                         
  -9   1  11        389.76        376.11        26.07 o                         
  -7   1  11        574.47        563.41        37.26 o                         
  -5   1  11         37.75         19.54        18.88 o                         
  -3   1  11        153.25         62.33        43.11 o                         
 -20   2  11          0.14         31.60        64.80 o                         
 -18   2  11         11.39         21.43        37.94 o                         
 -16   2  11          0.30        -29.49        29.49 o                         
 -14   2  11          3.16         12.86        18.63 o                         
 -12   2  11          1.51        -15.97        15.97 o                         
 -10   2  11        327.50        339.11        27.25 o                         
  -8   2  11        129.32        142.57        20.62 o                         
  -6   2  11       2013.75       2032.11        89.40 o                         
  -4   2  11          2.37        -20.39        25.19 o                         
  -2   2  11         44.11         -1.75        32.81 o                         
 -17   3  11         11.92        -66.51        66.51 o                         
 -15   3  11          5.36        -10.72        39.17 o                         
 -13   3  11         17.70         21.86        24.31 o                         
 -11   3  11         48.16        -22.94        81.91 o                         
  -9   3  11         20.15         15.41        25.56 o                         
  -7   3  11         24.47         63.98        30.03 o                         
  -5   3  11          6.23         24.81        37.05 o                         
  -3   3  11        185.98        196.51        41.77 o                         
  -1   3  11         25.65         63.41        28.68 o                         
 -12   4  11         54.58        243.73       154.73 o                         
 -10   4  11          9.93       -114.58       114.58 o                         
  -8   4  11          6.08         40.80        62.41 o                         
  -6   4  11          0.22        -48.93        65.86 o                         
  -4   4  11          0.26          8.89        70.21 o                         
  -2   4  11          2.50         73.94        72.25 o                         
   0   4  11          6.85        -29.74        52.69 o                         
 -22   0  12          0.39        -71.58        71.58 o                         
 -20   0  12         32.52          5.95        47.81 o                         
 -18   0  12        401.61        490.78        77.95 o                         
 -16   0  12          5.38        -25.57        25.57 o                         
 -14   0  12         47.79         66.03        20.92 o                         
 -12   0  12        487.28        498.68        40.11 o                         
 -10   0  12       2898.75       2967.81       167.09 o                         
  -8   0  12         17.29         20.19        23.16 o                         
  -6   0  12       1385.20       1308.84        88.81 o                         
 -23   1  12          0.01        192.92       131.73 o                         
 -21   1  12         62.01         55.16        40.24 o                         
 -19   1  12          2.18          3.24        26.21 o                         
 -17   1  12          1.25        -17.59        33.83 o                         
 -15   1  12         67.02         63.20        22.86 o                         
 -13   1  12        121.32        129.82        25.37 o                         
 -11   1  12        127.24        108.26        19.83 o                         
  -9   1  12        994.76       1123.18        56.11 o                         
  -7   1  12         34.05         25.16        19.62 o                         
  -5   1  12        600.75        681.53        52.37 o                         
 -20   2  12         37.57        103.67        78.08 o                         
 -18   2  12          6.81        -37.87        86.76 o                         
 -16   2  12         68.27         48.48        35.41 o                         
 -14   2  12         26.70         27.60        19.72 o                         
 -12   2  12          6.07        -16.04        20.01 o                         
 -10   2  12         16.29         42.20        18.78 o                         
  -8   2  12         49.57         86.17        41.32 o                         
  -6   2  12        833.21        814.84        58.68 o                         
  -4   2  12        183.75        172.11        30.85 o                         
 -17   3  12          6.88       -114.24       124.86 o                         
 -15   3  12         43.60         19.92        56.37 o                         
 -13   3  12         76.53        101.25        38.18 o                         
 -11   3  12          0.28        -11.04        23.51 o                         
  -9   3  12          0.00         -0.21        31.72 o                         
  -7   3  12          6.64         56.80        35.89 o                         
  -5   3  12          0.08        -15.44        52.22 o                         
  -3   3  12         19.50          6.81        40.08 o                         
 -12   4  12          5.56        402.23       194.84 o                         
  -6   4  12          9.13        -67.88        92.51 o                         
  -4   4  12          0.77         35.24       121.85 o                         
  -2   4  12          0.14          3.50        82.47 o                         
 -21   1  13         10.22         -1.93        54.83 o                         
 -19   1  13          6.82         19.60        27.72 o                         
 -17   1  13         17.40         32.53        25.69 o                         
 -15   1  13         23.19         33.13        23.23 o                         
 -13   1  13        128.95        152.40        27.73 o                         
 -11   1  13        135.10         98.51        21.55 o                         
  -9   1  13        595.92        607.50        57.28 o                         
  -7   1  13        280.71        256.95        30.00 o                         
  -5   1  13         25.84        -41.06        41.06 o                         
 -20   2  13          8.49        -22.24        63.10 o                         
 -18   2  13         49.26        145.98        69.74 o                         
 -16   2  13         38.29         59.69        29.73 o                         
 -14   2  13          0.93         38.79        26.80 o                         
 -12   2  13         30.41          6.11        20.27 o                         
 -10   2  13          9.38         11.27        23.12 o                         
  -8   2  13         57.49         78.38        30.49 o                         
  -6   2  13         50.90         19.25        26.58 o                         
  -4   2  13        181.65        177.18        32.23 o                         
 -15   3  13         13.05         13.39        98.88 o                         
 -13   3  13         36.55         43.21        64.54 o                         
 -11   3  13         58.09         49.15        47.69 o                         
  -9   3  13         62.63        -33.71        66.12 o                         
  -7   3  13         23.78         10.06        35.56 o                         
  -5   3  13          0.04        -34.45        34.45 o                         
  -3   3  13         27.19          9.36        39.25 o                         
 -10   4  13         49.01        218.13       137.76 o                         
 -22   0  14         41.36        -25.68        76.65 o                         
 -20   0  14         20.19        -50.16       113.87 o                         
 -18   0  14         13.51        112.37        53.72 o                         
 -16   0  14          0.34        -50.77        50.77 o                         
 -14   0  14        382.07        426.46        43.93 o                         
 -12   0  14       1829.98       1993.14       106.95 o                         
 -10   0  14        287.75        308.54        48.63 o                         
  -8   0  14        690.24        781.15        76.29 o                         
  -6   0  14          0.23         29.39        33.19 o                         
 -21   1  14          0.08         99.47        53.51 o                         
 -19   1  14         99.99        103.02        33.26 o                         
 -17   1  14          1.00         13.63        24.31 o                         
 -15   1  14         44.49         18.69        21.75 o                         
 -13   1  14        146.94        150.03        24.44 o                         
 -11   1  14       1078.89       1185.02        80.55 o                         
  -9   1  14        510.23        503.87        57.06 o                         
  -7   1  14        200.86        143.55        33.61 o                         
  -5   1  14        190.65         57.09       101.76 o                         
 -20   2  14          4.34       -115.29       115.29 o                         
 -18   2  14         11.91         36.61        75.89 o                         
 -16   2  14          3.65         54.81        44.12 o                         
 -12   2  14         68.13         92.03        28.60 o                         
 -10   2  14         10.25         -2.33        27.67 o                         
  -8   2  14          0.15          4.16        28.52 o                         
  -6   2  14         21.97         -6.59        33.29 o                         
 -13   3  14        151.38        167.28        72.47 o                         
 -11   3  14          2.80          3.50        64.05 o                         
  -9   3  14          1.63         45.83        67.86 o                         
  -7   3  14         33.38        -16.95        41.04 o                         
  -5   3  14          0.03         53.75        35.22 o                         
 -21   1  15          0.73        102.66       113.73 o                         
 -19   1  15         15.16         20.70        44.92 o                         
 -17   1  15         35.39         44.58        36.55 o                         
 -15   1  15         17.31         -1.44        25.33 o                         
 -13   1  15         33.73         31.28        24.99 o                         
 -11   1  15        135.48        107.58        33.40 o                         
  -9   1  15         41.92         68.53        34.30 o                         
  -7   1  15        106.55         92.94        35.12 o                         
 -18   2  15          2.96         61.62        53.34 o                         
 -16   2  15        364.33        458.75        93.08 o                         
 -14   2  15         40.00        108.24        62.88 o                         
 -12   2  15          8.89         49.48        33.33 o                         
 -10   2  15         16.87        -68.86        68.86 o                         
  -8   2  15          2.01         20.90        35.77 o                         
  -6   2  15          0.09          4.66        31.68 o                         
 -11   3  15         14.91         97.06       124.78 o                         
  -9   3  15         42.55        -10.26        99.63 o                         
  -7   3  15          1.11        -40.99       132.35 o                         
  -5   3  15          3.17         27.11        58.70 o                         
 -18   0  16          4.29         62.42        53.07 o                         
 -16   0  16          4.60        -34.48        45.58 o                         
 -14   0  16        107.35         85.96        51.50 o                         
 -12   0  16        383.82        222.45        52.36 o                         
 -10   0  16       1204.44       1226.22       130.31 o                         
  -8   0  16         43.09         87.49        39.73 o                         
 -19   1  16         69.14         56.92        41.74 o                         
 -17   1  16         16.94         23.90        31.22 o                         
 -15   1  16         18.59         55.90        32.37 o                         
 -13   1  16        179.97         96.11        37.76 o                         
 -11   1  16          0.82         20.24        44.10 o                         
  -9   1  16        194.48        207.21        46.48 o                         
  -7   1  16          2.28         21.52        36.31 o                         
 -16   2  16         19.51        109.29        86.24 o                         
 -14   2  16         16.02         47.71        77.15 o                         
 -12   2  16         46.72         56.42        44.86 o                         
 -10   2  16          6.98         18.39        33.24 o                         
  -8   2  16         71.87         63.55        35.23 o                         
  -9   3  16         17.44        -58.66        90.29 o                         
  -7   3  16          4.70         49.98       101.49 o                         
 -17   1  17         89.37        107.99        44.44 o                         
 -15   1  17         14.07        -42.40        42.40 o                         
 -13   1  17         73.58         71.10        35.94 o                         
 -11   1  17         11.51        -12.88        40.74 o                         
  -9   1  17         55.24         35.41        38.49 o                         
 -16   2  17          2.78        -28.90        91.48 o                         
 -14   2  17        269.36        369.01        96.30 o                         
 -12   2  17         10.05        214.59       210.17 o                         
 -10   2  17         30.75        -49.40        52.28 o                         
  -8   2  17          5.84         48.44        42.68 o                         
  -9   3  17          0.00        -97.75        97.75 o                         
 -16   0  18         37.03        -36.82        80.58 o                         
 -14   0  18         36.20         86.84        70.66 o                         
 -12   0  18          1.82         -5.61       109.17 o                         
 -10   0  18         76.25         91.74       240.44 o                         
 -15   1  18        122.14        143.43        62.26 o                         
 -13   1  18          3.26         81.22        51.18 o                         
 -11   1  18          0.06        -43.31        43.31 o                         
  -9   1  18         15.79         18.76        38.65 o                         
 -12   2  18         23.38        157.18       115.14 o                         
 -10   2  18         10.42        255.24       148.54 o                         
 -13   1  19          1.13        -20.04        62.66 o                         
 -11   1  19         89.30        157.47        76.30 o                         
 -12   0  20         51.62        -67.78       134.29 o                         
                                                                                
