# Supplementary material for: The curious case of proton migration under pressure in the malonic acid and 4,4′-bi­pyridine cocrystal
Source: IUCrJ. 2024 Jan 13;11(Pt 2):168–81. doi: 10.1107/S2052252524000344 (PMC10916288; doi:10.1107/S2052252524000344)
Supplement: Supplementary file 6 [file m-11-00168-BIPYMA_066sup6.hkl]

data_BIPYMA_066                                                                 
_shelx_title ' bipyma_066_final_56_a.res in C2/c'                               
_shelx_refln_list_code          4                                               
_shelx_F_calc_maximum      156.55                                               
_exptl_crystal_F_000       544.00                                               
_reflns_d_resolution_high  0.7437                                               
                                                                                
loop_                                                                           
 _space_group_symop_operation_xyz                                               
 'x, y, z'                                                                      
 '-x, y, -z+1/2'                                                                
 'x+1/2, y+1/2, z'                                                              
 '-x+1/2, y+1/2, -z+1/2'                                                        
 '-x, -y, -z'                                                                   
 'x, -y, z-1/2'                                                                 
 '-x+1/2, -y+1/2, -z'                                                           
 'x+1/2, -y+1/2, z-1/2'                                                         
                                                                                
_cell_length_a    19.5815                                                       
_cell_length_b     3.9351                                                       
_cell_length_c    15.6402                                                       
_cell_angle_alpha  90.000                                                       
_cell_angle_beta  105.312                                                       
_cell_angle_gamma  90.000                                                       
                                                                                
_shelx_F_squared_multiplier     1.000                                           
                                                                                
loop_                                                                           
 _refln_index_h                                                                 
 _refln_index_k                                                                 
 _refln_index_l                                                                 
 _refln_F_squared_calc                                                          
 _refln_F_squared_meas                                                          
 _refln_F_squared_sigma                                                         
 _refln_observed_status                                                         
   1   1   0        451.50        455.14        26.34 o                         
   3   1   0      12418.20      11903.67       202.58 o                         
   5   1   0        303.50        299.16        48.28 o                         
   7   1   0         18.11         -8.07        30.48 o                         
   9   1   0        180.53        202.94        61.44 o                         
  11   1   0         83.85         25.15        62.60 o                         
  13   1   0        551.24        774.45       160.13 o                         
  15   1   0         19.45          8.39        39.89 o                         
   0   2   0       3482.96       3880.58       173.89 o                         
   2   2   0        591.13        569.33        43.78 o                         
   4   2   0          0.52          5.83        11.34 o                         
   6   2   0         41.47         28.91        14.93 o                         
   8   2   0         29.49         -0.72        45.05 o                         
  10   2   0          5.51         21.09        20.85 o                         
  12   2   0          0.41         -8.26        67.86 o                         
  14   2   0        537.06       1539.27       834.99 o                         
  16   2   0         14.16         42.07        59.85 o                         
  18   2   0         12.22        -15.95        42.18 o                         
  20   2   0          3.18         55.13        59.46 o                         
   1   3   0        635.41        602.95        75.85 o                         
   3   3   0         15.54         26.42        20.29 o                         
   5   3   0         70.81         73.59        27.20 o                         
   7   3   0        105.45        145.15        48.35 o                         
   9   3   0        291.16        202.54       122.40 o                         
  11   3   0         18.71        -10.05        83.42 o                         
  13   3   0          0.30         34.13       119.36 o                         
  15   3   0          2.11         23.32        62.51 o                         
  17   3   0          0.06         99.36       185.83 o                         
  19   3   0          0.02         27.23       165.01 o                         
   0   4   0         56.22         85.77       112.88 o                         
   2   4   0         27.38         -0.07        35.84 o                         
   4   4   0         23.33         32.87        36.42 o                         
   6   4   0          0.85          7.59        49.26 o                         
   8   4   0          3.92        -27.66        79.69 o                         
  10   4   0          5.60          0.79       117.69 o                         
  12   4   0         10.22         42.32       116.55 o                         
  14   4   0          8.26         18.39        46.65 o                         
   5   5   0          0.02       -137.45       138.39 o                         
   7   5   0          2.07        -46.25        46.25 o                         
 -19   1   1         28.91          2.10        13.30 o                         
 -17   1   1        222.18        250.77        94.86 o                         
 -15   1   1        483.72        569.10       116.72 o                         
 -13   1   1        232.87        197.86        55.10 o                         
 -11   1   1        160.25         88.14        41.31 o                         
  -9   1   1         14.95          8.98        20.60 o                         
  -7   1   1        260.63        205.74        46.72 o                         
  -5   1   1        300.34        282.95        38.15 o                         
  -3   1   1      10277.17       9827.30       140.96 o                         
  -1   1   1         13.54          6.52         5.29 o                         
   1   1   1       1649.67       1519.59        56.26 o                         
   3   1   1         67.57         73.57        21.33 o                         
   5   1   1        741.30        749.09       101.74 o                         
   7   1   1          5.24        -41.60        41.60 o                         
   9   1   1        219.16        200.02        60.88 o                         
  11   1   1        631.48        768.59       145.36 o                         
  13   1   1          2.56         24.34        58.03 o                         
 -22   2   1          0.04       -123.44       162.63 o                         
 -20   2   1          0.77        -67.25        67.25 o                         
 -18   2   1          2.05         28.32        94.24 o                         
 -16   2   1        107.97        140.11        27.18 o                         
 -14   2   1         95.89        103.00        57.98 o                         
 -12   2   1       1337.76       1804.27       240.22 o                         
 -10   2   1          0.25         -4.22        42.13 o                         
  -8   2   1        116.93         88.20        41.55 o                         
  -6   2   1        383.87        407.46        46.29 o                         
  -4   2   1       2866.24       3149.24       103.55 o                         
  -2   2   1         59.74         28.52        18.73 o                         
   0   2   1        919.57        768.49        53.00 o                         
   2   2   1        255.39        173.85        47.27 o                         
   4   2   1        196.14        181.09        32.07 o                         
   6   2   1        367.51        475.77        77.37 o                         
   8   2   1        133.07        198.88        55.17 o                         
  10   2   1         68.69         62.89        24.05 o                         
  12   2   1         91.97         22.75        58.82 o                         
  14   2   1        727.01       1447.25       246.40 o                         
  16   2   1          3.12         28.99        52.09 o                         
  18   2   1         73.07         32.69        32.57 o                         
 -19   3   1         14.28         86.19       133.89 o                         
 -17   3   1         20.90        -18.64        45.57 o                         
 -15   3   1         32.31         -7.81        23.98 o                         
 -13   3   1          0.52        -20.57        51.74 o                         
 -11   3   1          0.34         18.29        34.43 o                         
  -9   3   1         22.17         21.93        30.75 o                         
  -7   3   1         72.65         65.97        42.77 o                         
  -5   3   1        127.44        211.04        45.54 o                         
  -3   3   1        158.58        137.32        33.43 o                         
  -1   3   1         13.42         10.41        19.94 o                         
   1   3   1         33.66         34.93        16.61 o                         
   3   3   1         11.02         12.56        19.93 o                         
   5   3   1         10.41         39.14        32.94 o                         
   7   3   1         20.67        325.76       303.27 o                         
   9   3   1          9.17         -3.84        17.56 o                         
  11   3   1        249.68        305.02       244.87 o                         
  13   3   1          6.37         54.69        73.56 o                         
  15   3   1          7.44        -73.93       135.29 o                         
  17   3   1          0.23        -11.57        88.39 o                         
  19   3   1          0.02        -96.23       140.13 o                         
 -14   4   1          0.34        -62.03        68.65 o                         
 -12   4   1          4.04        101.97        82.11 o                         
 -10   4   1          2.87          9.84        98.72 o                         
  -8   4   1          1.17          0.60        48.75 o                         
  -6   4   1          0.80          6.91        40.93 o                         
  -4   4   1          6.97         17.96        36.50 o                         
  -2   4   1         12.55        -37.61        37.61 o                         
   0   4   1         15.71        -49.78        49.78 o                         
   2   4   1         13.04         72.35        38.58 o                         
   4   4   1          0.62         30.41        43.45 o                         
   6   4   1         33.21          4.14        61.73 o                         
   8   4   1         13.94         77.35       110.20 o                         
  10   4   1          2.97        134.26       112.57 o                         
  12   4   1          0.23         31.94       220.68 o                         
  14   4   1          2.16        -49.16       118.05 o                         
  -7   5   1          2.10         -4.58       167.91 o                         
  -5   5   1          1.14          9.24       177.08 o                         
  -3   5   1         13.68        -63.79       224.79 o                         
   7   5   1          2.85        -17.99       230.30 o                         
 -16   0   2       1274.81        912.22       539.63 o                         
 -14   0   2        216.91        265.93        74.23 o                         
 -12   0   2        933.79       1071.02       163.06 o                         
 -10   0   2       1086.31        708.56       110.82 o                         
  -8   0   2        902.36        704.77        99.20 o                         
  -6   0   2       2877.66       2322.06       159.89 o                         
  -4   0   2        577.55        547.35        38.84 o                         
 -19   1   2        367.43        442.12       135.85 o                         
 -17   1   2        142.50        117.25        65.71 o                         
 -15   1   2       1607.24       2368.97       298.53 o                         
 -13   1   2        290.84        325.01        74.29 o                         
 -11   1   2        582.65        615.70        96.26 o                         
  -9   1   2          9.02         -5.16        18.07 o                         
  -7   1   2       5056.52       5195.48       208.02 o                         
  -5   1   2       8511.50       8603.76       152.01 o                         
  -3   1   2      11742.18      11544.38       149.37 o                         
  -1   1   2      24508.34      23715.56       282.31 o                         
   1   1   2       1784.81       1792.42        88.40 o                         
 -22   2   2          2.10         -5.36        88.59 o                         
 -20   2   2          0.12          8.22        62.73 o                         
 -18   2   2          2.64        -39.02        39.02 o                         
 -16   2   2          6.68         32.78        38.84 o                         
 -14   2   2        122.31        132.03        21.72 o                         
 -12   2   2        402.20        296.00       103.64 o                         
 -10   2   2        123.13        103.73        50.71 o                         
  -8   2   2        261.86        342.63        49.50 o                         
  -6   2   2       1171.99       1442.40        78.51 o                         
  -4   2   2        250.00        232.69        28.77 o                         
  -2   2   2         53.02         35.32        14.97 o                         
   0   2   2        323.17        304.94        31.77 o                         
   2   2   2          5.13         -0.57        11.72 o                         
   4   2   2          0.01         -1.56        24.26 o                         
   6   2   2        262.97        316.50        65.26 o                         
   8   2   2        305.14        356.16        75.29 o                         
  10   2   2         54.48        154.55        49.21 o                         
  12   2   2         20.80         73.07        48.08 o                         
  14   2   2         51.86         49.14        47.80 o                         
  16   2   2          0.98        -33.50        44.47 o                         
 -19   3   2         15.21        -36.90       217.44 o                         
 -17   3   2          0.53         64.72        55.02 o                         
 -15   3   2          1.90        147.38       231.77 o                         
 -13   3   2         24.39         93.80        37.88 o                         
 -11   3   2          0.00        -42.75        42.75 o                         
  -9   3   2         16.96         78.45        39.08 o                         
  -7   3   2          7.64        -19.34        27.98 o                         
  -5   3   2         47.13         54.63        23.30 o                         
  -3   3   2          4.12         -4.91        18.28 o                         
  -1   3   2         17.70         31.01        13.05 o                         
   1   3   2         64.85         39.45        25.38 o                         
   3   3   2        328.62        256.26        60.61 o                         
   5   3   2          4.07        -16.15        47.09 o                         
   7   3   2         94.35         14.77        64.57 o                         
   9   3   2         75.85         70.87        88.65 o                         
  11   3   2        560.16        453.05       357.87 o                         
  13   3   2          0.50         31.84        82.83 o                         
  15   3   2          1.00         78.22        84.48 o                         
  17   3   2          1.35         48.35        96.93 o                         
 -14   4   2         10.20         60.71        34.67 o                         
 -12   4   2          4.50        -82.10       127.63 o                         
 -10   4   2          1.89        123.62        47.98 o                         
  -8   4   2          0.54         -7.42        45.18 o                         
  -6   4   2          5.05        -43.56        43.56 o                         
  -4   4   2         22.63         39.13        42.33 o                         
  -2   4   2          1.94          8.22        40.40 o                         
   0   4   2         11.18        -18.43        44.89 o                         
   2   4   2         59.39         88.84        45.23 o                         
   4   4   2          1.27         95.36        67.90 o                         
   6   4   2         24.87         43.14        31.97 o                         
   8   4   2         54.26        -72.10        87.83 o                         
  10   4   2          9.59        -22.40        74.68 o                         
  12   4   2          0.18         73.88        90.12 o                         
  14   4   2         24.57         75.64       189.61 o                         
  -5   5   2          2.15       -194.37       194.37 o                         
  -3   5   2          3.66         54.79       119.26 o                         
  -1   5   2         11.14        316.58       263.37 o                         
 -21   1   3         35.69        -33.92        83.06 o                         
 -19   1   3        110.23        144.17       104.23 o                         
 -17   1   3         35.08         70.03        66.62 o                         
 -15   1   3        411.35        538.63       109.14 o                         
 -13   1   3        286.66        269.05        68.84 o                         
 -11   1   3         13.06         24.94        34.50 o                         
  -9   1   3          0.19         -7.10        16.60 o                         
  -7   1   3       2255.82       2341.62       102.30 o                         
  -5   1   3       1260.52       1233.87        44.18 o                         
  -3   1   3       1826.72       1785.59        78.79 o                         
  -1   1   3      11539.53      11745.64       494.07 o                         
 -22   2   3         29.90         43.64        99.82 o                         
 -20   2   3          0.68         53.71        42.87 o                         
 -18   2   3         37.27         67.50        58.21 o                         
 -16   2   3         12.26        115.34        29.70 o                         
 -14   2   3          0.43        -64.44        64.44 o                         
 -12   2   3         29.14          4.48        48.26 o                         
 -10   2   3         60.95         50.08        12.36 o                         
  -8   2   3        344.74        391.40        52.48 o                         
  -6   2   3       2724.37       3246.30       115.86 o                         
  -4   2   3       2470.11       2401.63       102.79 o                         
  -2   2   3        315.53        315.77        36.48 o                         
   0   2   3         19.95         35.18        19.36 o                         
   2   2   3        269.33        293.38        46.39 o                         
   4   2   3         11.55         35.86        26.85 o                         
   6   2   3         42.07         48.08        31.74 o                         
   8   2   3          6.02        -40.27        40.27 o                         
  10   2   3        147.87        153.62        55.32 o                         
  12   2   3        154.09         66.24        45.83 o                         
  14   2   3          1.99         58.85        69.62 o                         
 -19   3   3         15.41         41.34       207.52 o                         
 -17   3   3         18.52        149.99        96.59 o                         
 -15   3   3         19.26        -23.43        23.43 o                         
 -13   3   3         21.71         67.13        51.77 o                         
 -11   3   3          0.38         20.35        29.22 o                         
  -9   3   3         56.45         42.08        34.80 o                         
  -7   3   3         86.36         51.48        31.83 o                         
  -5   3   3        233.27        287.74        53.64 o                         
  -3   3   3         74.19         73.57        17.85 o                         
  -1   3   3        241.53        204.43        42.65 o                         
   1   3   3        101.29         57.58        29.49 o                         
   3   3   3         12.38        -31.44        34.96 o                         
   5   3   3         23.08        -45.51        45.51 o                         
   7   3   3         25.78          4.32        56.95 o                         
   9   3   3         10.56        -85.13       121.99 o                         
  11   3   3          0.17        -22.50        77.47 o                         
  13   3   3         59.98        109.36       178.99 o                         
  15   3   3          1.96        -44.62       123.49 o                         
  17   3   3          0.09         56.52       156.34 o                         
 -14   4   3          4.35         73.78       216.77 o                         
 -12   4   3          2.80        -36.52        64.10 o                         
 -10   4   3         37.45         79.39        60.98 o                         
  -8   4   3          4.18        -63.20        63.32 o                         
  -6   4   3          0.06        -15.64        52.84 o                         
  -4   4   3          0.05        -45.60        45.60 o                         
  -2   4   3         30.02         -4.41        37.93 o                         
   0   4   3         66.79         22.34        46.91 o                         
   2   4   3         10.98        -21.31        70.56 o                         
   4   4   3          0.92        -13.27        45.15 o                         
   6   4   3          3.64         33.22        73.97 o                         
   8   4   3         80.41        148.95        89.46 o                         
  10   4   3         16.84         43.27        79.55 o                         
  12   4   3          2.34         40.24       190.44 o                         
  14   4   3          6.88        -29.59       166.08 o                         
  -3   5   3          3.47       -186.63       233.35 o                         
  -1   5   3         13.62        -32.22       104.53 o                         
   1   5   3          0.18        285.39       341.06 o                         
 -20   0   4        425.09        441.74       206.20 o                         
 -18   0   4       2341.33       2918.02       348.36 o                         
 -16   0   4        502.54        519.89       137.81 o                         
 -14   0   4        186.22        268.17        89.62 o                         
 -12   0   4          2.27        -13.21        15.93 o                         
 -10   0   4       5465.35       4922.17       196.80 o                         
  -8   0   4       2320.88       2209.17       116.51 o                         
  -6   0   4       9165.22       9005.67       159.47 o                         
  -4   0   4       7515.77       7542.42       182.78 o                         
 -21   1   4        144.86         47.05        60.12 o                         
 -19   1   4         58.56         89.62        64.93 o                         
 -17   1   4        663.67        585.02       110.58 o                         
 -15   1   4        179.49        186.70        46.28 o                         
 -13   1   4         48.08         -4.44        19.13 o                         
 -11   1   4         86.49         86.07        19.54 o                         
  -9   1   4        470.01        486.52        44.02 o                         
  -7   1   4        196.67        193.97        17.46 o                         
  -5   1   4       6827.04       6974.66       117.28 o                         
  -3   1   4       3560.71       3749.55       149.66 o                         
  -1   1   4        614.50        692.32       100.34 o                         
 -24   2   4          0.70        -38.66       159.87 o                         
 -20   2   4         45.86         12.85        85.65 o                         
 -18   2   4         83.84         -5.36        86.93 o                         
 -14   2   4         18.88        -37.59        37.59 o                         
 -12   2   4         33.69        -14.39        31.90 o                         
 -10   2   4        106.77         87.48        26.43 o                         
  -8   2   4         43.72         31.00        15.93 o                         
  -6   2   4       1007.43       1214.04        84.82 o                         
  -4   2   4       3190.98       3860.53       136.10 o                         
  -2   2   4         37.17         21.84        11.72 o                         
   0   2   4        195.52        251.93        64.62 o                         
   2   2   4         14.80         43.08        18.06 o                         
   4   2   4       2246.15       2822.83       200.76 o                         
   6   2   4        134.33         66.99        38.17 o                         
   8   2   4         21.15         78.80        42.74 o                         
  10   2   4         97.27         95.20        36.52 o                         
  12   2   4          6.78        -42.52        42.52 o                         
  14   2   4         14.75          4.96        90.14 o                         
 -19   3   4         83.91        140.45       167.84 o                         
 -17   3   4          0.34        -11.05        61.52 o                         
 -15   3   4          7.53          1.82        57.30 o                         
 -13   3   4         55.84        126.03       218.56 o                         
 -11   3   4         35.77         21.90        33.06 o                         
  -9   3   4         32.26         30.01        25.09 o                         
  -7   3   4        155.93        288.69        77.22 o                         
  -5   3   4          8.14          1.68        32.70 o                         
  -3   3   4         14.24         -2.16        36.35 o                         
  -1   3   4          0.42         44.14        18.49 o                         
   1   3   4        170.17        137.53        59.55 o                         
   3   3   4        158.53        113.74        85.67 o                         
   5   3   4         29.06         58.03        91.28 o                         
   7   3   4          1.79        191.89       178.36 o                         
   9   3   4         60.88        -64.56        86.16 o                         
  11   3   4         32.35        -18.99        69.20 o                         
  13   3   4        163.94        134.59       186.98 o                         
  15   3   4         19.90        -30.77       136.49 o                         
  17   3   4         11.37        -64.71        74.51 o                         
 -14   4   4          2.28        -48.33        91.10 o                         
 -12   4   4          1.03        100.95        53.68 o                         
 -10   4   4          0.13         22.74        60.89 o                         
  -8   4   4         20.52         62.54        15.69 o                         
  -6   4   4          0.00        -30.88        51.84 o                         
  -4   4   4         39.62         88.14        38.21 o                         
  -2   4   4         24.52        -33.55        44.95 o                         
   0   4   4         26.43        -54.18        54.18 o                         
   2   4   4         13.04         -7.99       180.69 o                         
   4   4   4         59.70        158.03       111.86 o                         
   6   4   4         20.56         24.03       116.16 o                         
   8   4   4          0.65        -40.04       123.53 o                         
  10   4   4         33.90        101.07       145.19 o                         
  12   4   4         12.67        179.41       246.88 o                         
  -3   5   4          3.50       -122.64       138.60 o                         
  -1   5   4         22.31       -121.59       130.63 o                         
 -21   1   5         26.39         59.34       101.88 o                         
 -19   1   5         34.21          9.67        44.82 o                         
 -17   1   5        171.79        191.29        44.22 o                         
 -15   1   5         21.60         16.02        17.43 o                         
 -13   1   5        165.39        170.61        39.22 o                         
 -11   1   5          0.00          5.85        18.60 o                         
  -9   1   5         49.12         38.38        14.27 o                         
  -7   1   5        837.84       1113.92        75.52 o                         
  -5   1   5        874.84        946.27        51.33 o                         
  -3   1   5         33.89         20.05        21.25 o                         
 -24   2   5          3.34        127.43       104.70 o                         
 -22   2   5        230.28        456.46       236.54 o                         
 -20   2   5         69.75         24.86       102.83 o                         
 -18   2   5         23.26         36.86        77.07 o                         
 -16   2   5         11.38         51.33        48.99 o                         
 -14   2   5         22.22         20.77        21.36 o                         
 -12   2   5          4.85         17.03        42.92 o                         
 -10   2   5         45.85         51.34        20.29 o                         
  -8   2   5         14.78         18.03        19.80 o                         
  -6   2   5        596.12        553.61        60.44 o                         
  -4   2   5       2296.39       2614.95       138.91 o                         
  -2   2   5        523.94        585.04        82.77 o                         
   0   2   5        253.90        367.09       112.19 o                         
   2   2   5         75.65         75.49        61.11 o                         
   4   2   5          0.30         -1.05        30.89 o                         
   6   2   5         46.59         26.55        14.36 o                         
   8   2   5        116.48         82.53        56.37 o                         
  10   2   5        199.66        161.02       100.41 o                         
 -19   3   5          1.03        -62.21        95.58 o                         
 -17   3   5         10.20         37.92        76.57 o                         
 -15   3   5          6.99         -5.76        32.21 o                         
 -13   3   5          5.69        -28.94        33.45 o                         
 -11   3   5          4.59         -6.33        48.98 o                         
  -9   3   5          0.06         -3.69        31.25 o                         
  -7   3   5        314.73        158.03        62.76 o                         
  -5   3   5          3.96         -9.96        26.26 o                         
  -3   3   5         29.79         31.78        33.47 o                         
  -1   3   5         27.10         63.75        41.48 o                         
   1   3   5         29.39        -14.57        42.96 o                         
   3   3   5         43.24         52.26       116.51 o                         
   5   3   5         10.49         44.47        54.29 o                         
   7   3   5         35.00        -38.86        38.86 o                         
   9   3   5         12.76        -27.11        43.22 o                         
  11   3   5          1.58         57.05       137.00 o                         
  13   3   5         80.43        417.40       334.75 o                         
  15   3   5          1.42        -67.72       259.76 o                         
 -14   4   5          2.55        -47.78       174.68 o                         
 -12   4   5         13.57        -34.95        46.43 o                         
 -10   4   5         17.91         40.98        83.23 o                         
  -8   4   5         39.25         24.33        44.59 o                         
  -6   4   5          0.57        129.68        45.86 o                         
  -4   4   5         23.67        111.33        48.76 o                         
  -2   4   5          0.53          0.70        58.44 o                         
   0   4   5         30.30         85.69        61.00 o                         
   2   4   5         36.79         69.57       193.34 o                         
   4   4   5         20.86         45.84       104.60 o                         
   6   4   5          3.29         95.63       180.24 o                         
   8   4   5          1.42        136.75       172.02 o                         
  10   4   5         22.16        -91.50       170.22 o                         
  12   4   5          3.01          5.99       215.31 o                         
 -22   0   6          0.02          4.06        20.53 o                         
 -20   0   6          8.57         66.43        50.52 o                         
 -18   0   6        377.31        554.37       141.78 o                         
 -16   0   6        921.94        811.58       135.29 o                         
 -14   0   6        263.51        321.34        96.25 o                         
 -12   0   6        787.99        853.63       101.45 o                         
 -10   0   6        167.18        169.26        31.19 o                         
  -8   0   6       8436.91       9978.94       266.32 o                         
  -6   0   6        709.87        634.47        64.33 o                         
 -21   1   6          1.06         51.98        58.40 o                         
 -19   1   6        421.99        450.99        86.48 o                         
 -17   1   6          6.63         58.00       121.65 o                         
 -15   1   6         56.51         38.31        34.96 o                         
 -13   1   6         19.03          5.85        15.49 o                         
 -11   1   6       3344.90       3372.51       135.78 o                         
  -9   1   6        415.86        369.21        37.48 o                         
  -7   1   6        855.01        901.93        51.94 o                         
  -5   1   6        474.96        424.03        63.20 o                         
 -22   2   6          0.33        126.97       142.96 o                         
 -20   2   6          1.19         -4.64        26.91 o                         
 -18   2   6         56.90         43.47        55.96 o                         
 -16   2   6          7.44         15.01        20.66 o                         
 -14   2   6        177.50        212.52        74.65 o                         
 -12   2   6        109.32        133.47        40.74 o                         
 -10   2   6        108.09         87.30        25.87 o                         
  -8   2   6         63.05         38.70        27.49 o                         
  -6   2   6          4.96        -30.72        31.61 o                         
  -4   2   6          0.88         -2.42        26.04 o                         
  -2   2   6          0.00         46.10        34.05 o                         
   0   2   6         23.36        -27.68        47.68 o                         
   4   2   6          0.13        -36.88        69.15 o                         
 -19   3   6          0.18       -186.88       186.88 o                         
 -17   3   6         52.34        -47.65        61.47 o                         
 -15   3   6          8.10         27.67        35.07 o                         
 -13   3   6          7.98         13.21        69.92 o                         
 -11   3   6        181.95        323.12       113.76 o                         
  -9   3   6        277.64        325.42        67.15 o                         
  -7   3   6        398.34        425.61        71.42 o                         
  -5   3   6        143.55         77.12        54.23 o                         
  -3   3   6         81.01        365.90       118.98 o                         
  -1   3   6        106.65        224.79       109.81 o                         
   1   3   6         55.22         51.72        55.61 o                         
   3   3   6        190.43        146.23       132.92 o                         
   7   3   6          0.15         72.33        42.27 o                         
   9   3   6          0.01         43.29       129.68 o                         
  11   3   6         24.89         37.86       153.76 o                         
  13   3   6         66.19        -19.02       133.61 o                         
 -14   4   6          2.59        -92.98       137.37 o                         
 -12   4   6         11.11        -21.06        21.06 o                         
 -10   4   6         20.91         45.48        85.77 o                         
  -8   4   6          0.01        -49.99        56.62 o                         
  -6   4   6         36.43         45.13        69.40 o                         
  -4   4   6         82.71         60.20        21.83 o                         
  -2   4   6         14.20        -52.84        69.06 o                         
   0   4   6         11.58       -102.94       165.45 o                         
   2   4   6         20.32         -5.91        70.08 o                         
   4   4   6         15.76        -91.20       162.11 o                         
   6   4   6         25.67         93.10       185.95 o                         
  10   4   6          7.77         80.35       177.46 o                         
  12   4   6          0.00        -77.49       129.63 o                         
 -21   1   7          7.03         -8.89       122.90 o                         
 -19   1   7        133.05         95.38        67.16 o                         
 -17   1   7          5.87          7.73        21.01 o                         
 -15   1   7         39.67         33.23        39.53 o                         
 -13   1   7         30.29         42.88        21.29 o                         
 -11   1   7        396.36        304.78        38.46 o                         
  -9   1   7          3.97         -2.48         7.08 o                         
  -7   1   7        106.70        127.14        22.56 o                         
  -5   1   7         29.97        -10.62        51.65 o                         
 -20   2   7        135.84        136.25        64.07 o                         
 -18   2   7         36.02         16.80        61.96 o                         
 -16   2   7         37.65         95.95        35.81 o                         
 -14   2   7          0.01         13.37        45.19 o                         
 -12   2   7         27.31         15.74        48.33 o                         
 -10   2   7          4.41        -24.05        34.99 o                         
  -8   2   7         19.66         11.09        16.42 o                         
  -6   2   7        344.11        270.02        80.88 o                         
  -4   2   7        669.47        753.32       128.89 o                         
   0   2   7         12.41         44.32        64.19 o                         
   2   2   7         47.22         21.40        21.87 o                         
 -19   3   7          1.12       -153.96       154.33 o                         
 -17   3   7          7.19        -59.91        66.86 o                         
 -15   3   7          0.41        105.76        79.83 o                         
 -13   3   7          9.82         20.40        74.08 o                         
 -11   3   7          9.04       -103.07       239.38 o                         
  -9   3   7          1.67         -3.11        39.03 o                         
  -7   3   7        107.01        189.37        53.15 o                         
  -5   3   7         34.68          4.96        60.31 o                         
  -3   3   7         53.48         42.78        30.08 o                         
  -1   3   7          2.87         22.98        73.19 o                         
   1   3   7         25.10         54.04        85.89 o                         
   5   3   7          8.66        -55.80        60.83 o                         
   7   3   7         18.85         96.73       194.59 o                         
   9   3   7          0.41        -17.21        52.01 o                         
  11   3   7         40.33         34.40        78.64 o                         
  13   3   7         41.14        -10.05       119.61 o                         
 -14   4   7          0.24         40.76        77.94 o                         
 -12   4   7          4.01        -41.80       132.32 o                         
 -10   4   7         22.73        105.37       157.59 o                         
  -8   4   7         17.91         42.02        41.06 o                         
  -6   4   7          1.63          4.89        45.38 o                         
  -4   4   7         16.87         44.20        60.83 o                         
  -2   4   7        127.34         88.05        85.60 o                         
   0   4   7          0.65         42.30       211.57 o                         
   2   4   7          5.55        -41.22        41.22 o                         
   4   4   7          5.49         49.75        73.97 o                         
   6   4   7         19.91        103.57        33.17 o                         
  12   4   7          0.00       -108.88       108.88 o                         
 -22   0   8         55.36         -4.19       118.29 o                         
 -20   0   8          4.15        -11.80        96.01 o                         
 -18   0   8         35.18         30.34       110.31 o                         
 -16   0   8         15.00         24.12        27.93 o                         
 -14   0   8        172.49         95.37        86.40 o                         
 -12   0   8       1204.29       1500.11       192.63 o                         
 -10   0   8       1741.40       1775.36       142.08 o                         
  -8   0   8         36.45         91.50        37.82 o                         
  -6   0   8         67.17        106.71        53.01 o                         
 -21   1   8         46.44         57.45        82.99 o                         
 -19   1   8          0.28        -44.06        94.19 o                         
 -17   1   8         51.85          1.30        19.90 o                         
 -15   1   8          3.19          1.42        33.92 o                         
 -13   1   8         13.42         19.24        17.40 o                         
 -11   1   8          1.49         -5.22        14.99 o                         
  -9   1   8        868.24        935.49        83.59 o                         
  -7   1   8         20.56         22.31         5.17 o                         
  -5   1   8        575.94        647.85       107.87 o                         
 -20   2   8          0.19         12.37        56.67 o                         
 -18   2   8          5.97        -16.65        66.20 o                         
 -16   2   8          1.41         28.97        51.13 o                         
 -14   2   8        522.51        479.31        92.47 o                         
 -12   2   8        157.68         69.49        34.76 o                         
 -10   2   8        132.89        103.87        59.31 o                         
  -8   2   8        212.83        208.08        55.32 o                         
  -6   2   8        199.65        190.10        55.68 o                         
  -4   2   8          0.14         21.49        41.28 o                         
   2   2   8          1.26         66.39        61.61 o                         
 -19   3   8          0.45        -14.83        40.09 o                         
 -17   3   8         28.63         78.38        95.91 o                         
 -15   3   8          1.32        -19.70        64.27 o                         
 -13   3   8          7.03        -18.72        61.36 o                         
 -11   3   8          0.39        -26.21        90.92 o                         
  -9   3   8         28.07         68.59        41.33 o                         
  -7   3   8         25.21         -5.16        49.48 o                         
  -5   3   8        801.20        833.69       149.85 o                         
  -3   3   8         13.07        -87.33        87.33 o                         
  -1   3   8        110.14         52.62       135.05 o                         
   1   3   8         64.16        108.48       133.41 o                         
   7   3   8          2.39         56.00       109.96 o                         
   9   3   8          2.63        109.11       108.46 o                         
  11   3   8          5.52         12.53        71.25 o                         
 -12   4   8          1.11         25.56        73.99 o                         
 -10   4   8          4.56          9.97       139.15 o                         
  -8   4   8         46.64        -66.44        66.44 o                         
  -6   4   8          0.00         -3.16        56.82 o                         
  -4   4   8          5.25        -76.58        82.49 o                         
  -2   4   8        151.97        210.53       463.85 o                         
   0   4   8          3.65        -66.88       114.32 o                         
   2   4   8          1.49        136.02       228.57 o                         
   4   4   8         12.61       -491.59       491.59 o                         
   6   4   8          0.14        160.27       301.28 o                         
 -21   1   9         21.86       -115.85       115.85 o                         
 -19   1   9          4.55        -44.43        44.43 o                         
 -17   1   9        175.02        113.25        95.43 o                         
 -15   1   9          5.77        -89.44        89.44 o                         
 -13   1   9         23.14         -4.05        36.71 o                         
 -11   1   9          0.10        -21.22        21.22 o                         
  -9   1   9        880.98       1099.45       142.17 o                         
  -7   1   9          0.45         55.32        37.24 o                         
  -5   1   9        936.82       1181.55       251.89 o                         
 -18   2   9          5.50         26.98        57.45 o                         
 -16   2   9          0.00         60.28        69.66 o                         
 -14   2   9          9.22        -13.62        44.25 o                         
 -12   2   9         75.01         82.45        55.08 o                         
 -10   2   9          8.16        246.50        93.21 o                         
  -8   2   9        766.29        643.31       196.41 o                         
  -6   2   9         91.02         69.93        39.53 o                         
  -4   2   9        199.35        133.81       120.74 o                         
 -19   3   9          7.62         39.44        24.33 o                         
 -17   3   9          0.01       -142.16       142.16 o                         
 -15   3   9         12.37         24.40        34.79 o                         
 -13   3   9          0.00         61.71        54.28 o                         
 -11   3   9          6.90        -42.41        65.07 o                         
  -9   3   9          7.60         21.07        83.19 o                         
  -7   3   9          8.54         89.95        58.50 o                         
  -5   3   9        502.92        694.21       158.77 o                         
  -3   3   9         40.53        -18.50        95.79 o                         
  -1   3   9          9.74         49.58       155.24 o                         
   9   3   9         26.23        118.86        79.27 o                         
 -12   4   9          0.12         60.03        53.59 o                         
 -10   4   9          7.95         12.85       128.10 o                         
  -8   4   9          3.63        -68.01        75.55 o                         
  -6   4   9          0.41         33.56       107.58 o                         
  -2   4   9         12.02        -13.06        78.66 o                         
   0   4   9         69.66         21.66       102.79 o                         
   2   4   9          0.05       -178.06       277.50 o                         
 -22   0  10         16.90        -30.54        91.62 o                         
 -20   0  10         83.10         49.63       147.84 o                         
 -18   0  10        124.63        214.68        87.90 o                         
 -16   0  10         22.93         -5.84        65.76 o                         
 -14   0  10         56.96        164.36       100.00 o                         
 -12   0  10        212.39        273.47        66.19 o                         
 -10   0  10        114.51        122.29        55.34 o                         
  -8   0  10        409.67        353.46       146.17 o                         
  -6   0  10        857.15       1084.37       192.49 o                         
 -21   1  10         54.95         24.84       228.04 o                         
 -19   1  10          0.07         32.18       121.00 o                         
 -17   1  10          2.98        -11.56        62.54 o                         
 -15   1  10        594.40        675.80       148.70 o                         
 -13   1  10         54.45        322.37       110.39 o                         
 -11   1  10         33.97         60.16        55.93 o                         
  -9   1  10        244.95        273.10        89.23 o                         
  -7   1  10        768.66        663.88       186.68 o                         
  -5   1  10        650.47        598.74       206.14 o                         
 -18   2  10         19.07        -50.45        50.45 o                         
 -16   2  10         54.60        -33.21        40.42 o                         
 -14   2  10         25.38          7.50        67.61 o                         
 -12   2  10        179.66        170.59        61.81 o                         
 -10   2  10          5.73        -69.22        69.22 o                         
  -8   2  10        415.49        651.68       219.12 o                         
 -19   3  10          0.91        126.27       149.30 o                         
 -17   3  10          5.00        159.90       180.74 o                         
 -15   3  10        117.47        147.33        77.07 o                         
 -13   3  10          3.82        -80.38        80.38 o                         
 -11   3  10          0.32        152.97       105.84 o                         
  -9   3  10          0.73         70.19        61.29 o                         
  -7   3  10         14.43         28.03        71.31 o                         
  -5   3  10         61.40         48.58        85.96 o                         
  -3   3  10        373.56        424.19       176.02 o                         
  -1   3  10         66.88        187.65       138.37 o                         
 -10   4  10         11.41        106.18        53.49 o                         
  -8   4  10          5.14        104.05       114.00 o                         
  -2   4  10          0.03        186.25       208.30 o                         
   0   4  10         23.39       -176.05       184.97 o                         
 -21   1  11          7.53          5.96        23.70 o                         
 -19   1  11          0.72        210.09       226.49 o                         
 -17   1  11          0.02         -4.31        56.82 o                         
 -15   1  11        114.58         46.16        73.69 o                         
 -13   1  11         58.45        116.50       140.05 o                         
 -11   1  11        279.69        137.70        97.60 o                         
  -9   1  11        290.81        347.70       152.55 o                         
  -7   1  11        527.49        402.44       163.03 o                         
 -16   2  11          0.78        -31.54        95.23 o                         
 -14   2  11          1.72        -49.56        51.67 o                         
 -12   2  11          0.16         69.35        92.15 o                         
 -10   2  11        207.78        101.68        98.65 o                         
  -8   2  11        137.69         87.64        75.06 o                         
 -19   3  11          1.10        -59.83       136.52 o                         
 -17   3  11          6.79         39.63        99.10 o                         
 -15   3  11          0.39         10.27       141.18 o                         
 -13   3  11         14.45          9.46       104.55 o                         
 -11   3  11         29.73         36.34        81.67 o                         
  -9   3  11         19.96         68.27        58.06 o                         
  -7   3  11          7.12          9.28        74.18 o                         
  -5   3  11          0.17        -91.92       182.54 o                         
  -3   3  11        138.19        189.41       134.96 o                         
  -1   3  11          0.52        -98.44        98.44 o                         
  -8   4  11          1.71         -8.82       116.35 o                         
  -2   4  11          2.04       -145.79       145.79 o                         
 -22   0  12         17.40         41.63       182.63 o                         
 -20   0  12         11.18        -10.21        61.03 o                         
 -18   0  12        382.21        492.42       138.25 o                         
 -16   0  12         27.35         43.56        12.55 o                         
 -14   0  12         15.85        -21.95        26.01 o                         
 -12   0  12        333.97        435.64       155.03 o                         
 -10   0  12       2657.20       3146.87       481.41 o                         
 -19   1  12          1.30          0.79        56.41 o                         
 -17   1  12          1.07         58.23        41.52 o                         
 -15   1  12         31.04         34.17       115.27 o                         
 -13   1  12         93.35        294.69       203.66 o                         
 -11   1  12        136.41        138.82       149.20 o                         
  -7   1  12         17.80       -120.71       120.71 o                         
 -16   2  12         28.46        -22.17       132.51 o                         
 -14   2  12         13.15        -56.45        88.49 o                         
 -12   2  12          7.48         52.60        88.47 o                         
 -10   2  12         13.50        -16.50        72.09 o                         
  -8   2  12         88.80         44.51        73.07 o                         
 -17   3  12         11.87        -44.67       109.89 o                         
 -15   3  12         10.22        273.34       152.65 o                         
 -13   3  12         29.65        -28.42        33.15 o                         
 -11   3  12          0.28        -23.26       119.21 o                         
  -9   3  12          0.03          1.90       115.56 o                         
  -7   3  12          7.08        -73.48        97.69 o                         
  -5   3  12          9.43       -182.29       271.21 o                         
 -17   1  13          1.17        183.40       134.99 o                         
 -15   1  13         24.09        321.32       184.80 o                         
 -13   1  13        100.06         84.71       183.82 o                         
 -11   1  13         86.44        -42.74        42.74 o                         
  -7   1  13        368.26        233.13       120.26 o                         
 -14   2  13          1.64        -36.08       106.45 o                         
 -12   2  13         12.24         22.07        92.68 o                         
 -10   2  13         13.82        -39.04        66.01 o                         
  -8   2  13         23.39         29.96        88.49 o                         
 -17   3  13          0.25         71.55       106.93 o                         
 -15   3  13          7.01       -223.31       224.31 o                         
 -13   3  13         15.47         58.11       143.12 o                         
 -11   3  13         21.66         87.04       139.05 o                         
  -9   3  13         21.70        -27.49        27.49 o                         
  -7   3  13         37.38        480.29       492.41 o                         
  -5   3  13          0.57         46.80       240.57 o                         
 -16   0  14          1.09         21.67       100.72 o                         
 -14   0  14        243.98        778.91       281.73 o                         
 -12   0  14       1545.04       2343.41       437.95 o                         
 -10   0  14        387.90        282.13       207.60 o                         
 -17   1  14          1.19        -43.19        43.19 o                         
 -15   1  14         17.37        -71.96       108.03 o                         
 -13   1  14        117.27         28.34        69.30 o                         
 -11   1  14        934.90        742.35       327.46 o                         
 -14   2  14          9.18         50.01        72.76 o                         
 -12   2  14         50.01        -24.11        88.84 o                         
 -10   2  14          4.46        -13.78        72.39 o                         
 -15   3  14          2.25        154.31       229.42 o                         
 -13   3  14         88.10        310.29       197.95 o                         
 -11   3  14          5.35        -41.19       109.54 o                         
  -9   3  14          2.57       -237.49       237.49 o                         
  -7   3  14         29.37         23.15       318.71 o                         
  -5   3  14          0.21        219.45       286.32 o                         
 -17   1  15         16.53         72.26       135.14 o                         
 -15   1  15          9.15         -7.64       176.71 o                         
 -13   1  15         33.10        -29.31        29.31 o                         
 -11   1  15         85.86        118.63        99.06 o                         
 -12   2  15         12.51        -26.78        45.52 o                         
 -10   2  15          3.64        -16.69        16.69 o                         
 -13   3  15         17.67         -3.93       115.00 o                         
 -11   3  15         11.97         61.11       104.70 o                         
 -15   1  16         11.19       -169.06       169.06 o                         
 -13   1  16        167.05        118.56       146.57 o                         
 -11   1  16          5.37        -52.94        53.84 o                         
 -10   2  16          1.91         22.35       119.73 o                         
 -13   1  17         73.27         -3.33       171.45 o                         
 -11   1  17         14.03        450.75       259.18 o                         
                                                                                
