# Supplementary material for: The curious case of proton migration under pressure in the malonic acid and 4,4′-bi­pyridine cocrystal
Source: IUCrJ. 2024 Jan 13;11(Pt 2):168–81. doi: 10.1107/S2052252524000344 (PMC10916288; doi:10.1107/S2052252524000344)
Supplement: Supplementary file 7 [file m-11-00168-BIPYMA_071sup7.hkl]

data_BIPYMA_071                                                                 
_shelx_title ' bipyma_076_final_56_a.res in C2/c'                               
_shelx_refln_list_code          4                                               
_shelx_F_calc_maximum      157.14                                               
_exptl_crystal_F_000       544.00                                               
_reflns_d_resolution_high  0.7458                                               
                                                                                
loop_                                                                           
 _space_group_symop_operation_xyz                                               
 'x, y, z'                                                                      
 '-x, y, -z+1/2'                                                                
 'x+1/2, y+1/2, z'                                                              
 '-x+1/2, y+1/2, -z+1/2'                                                        
 '-x, -y, -z'                                                                   
 'x, -y, z-1/2'                                                                 
 '-x+1/2, -y+1/2, -z'                                                           
 'x+1/2, -y+1/2, z-1/2'                                                         
                                                                                
_cell_length_a    19.6043                                                       
_cell_length_b     3.8747                                                       
_cell_length_c    15.5312                                                       
_cell_angle_alpha  90.000                                                       
_cell_angle_beta  105.374                                                       
_cell_angle_gamma  90.000                                                       
                                                                                
_shelx_F_squared_multiplier     1.000                                           
                                                                                
loop_                                                                           
 _refln_index_h                                                                 
 _refln_index_k                                                                 
 _refln_index_l                                                                 
 _refln_F_squared_calc                                                          
 _refln_F_squared_meas                                                          
 _refln_F_squared_sigma                                                         
 _refln_observed_status                                                         
   1   1   0        357.78        365.21         8.09 o                         
   3   1   0      12767.23      12651.71        80.60 o                         
   5   1   0        294.79        332.96        36.13 o                         
   0   2   0       4221.21       3943.64        60.41 o                         
   2   2   0        730.75        658.93        16.23 o                         
   4   2   0          2.09          1.26         5.69 o                         
   6   2   0         61.37         55.00        10.08 o                         
   8   2   0         82.25         65.63        16.28 o                         
  10   2   0         28.86         11.27        15.62 o                         
  12   2   0          5.54        -24.86        27.46 o                         
   1   3   0        763.53        701.93        28.68 o                         
   3   3   0         33.26         34.11        12.66 o                         
   5   3   0        153.10        162.54        16.64 o                         
   7   3   0        190.89        344.44        35.34 o                         
   9   3   0        544.52        545.46        49.76 o                         
  11   3   0         22.33         22.90        24.87 o                         
  13   3   0          2.34         23.22        52.37 o                         
   0   4   0        173.79        147.93        30.69 o                         
   2   4   0         30.30         34.14        17.66 o                         
   4   4   0         28.63         50.68        23.90 o                         
   6   4   0          0.02         -5.70        25.68 o                         
   8   4   0         11.02        -12.05        34.07 o                         
  10   4   0         24.89        110.31        53.37 o                         
  12   4   0         22.07        -49.40       123.12 o                         
  14   4   0         21.33        -92.40        92.40 o                         
   3   5   0          8.42         61.07        80.07 o                         
  -7   1   1        369.74        326.76        26.64 o                         
  -5   1   1        439.70        446.62        18.08 o                         
  -3   1   1      10305.88      10330.47        66.43 o                         
  -1   1   1          0.21         -1.84         1.84 o                         
   1   1   1       1954.66       1804.91        26.61 o                         
   3   1   1         45.76         35.24        19.74 o                         
 -14   2   1        103.97         61.43        26.20 o                         
 -12   2   1       2459.85       2660.38       157.29 o                         
 -10   2   1          0.64         -6.83        15.20 o                         
  -8   2   1        150.71        165.09        15.96 o                         
  -6   2   1        363.30        359.50        15.95 o                         
  -4   2   1       3734.24       3694.19        37.78 o                         
  -2   2   1         79.20         49.00         4.82 o                         
   0   2   1       1472.80       1418.77        21.16 o                         
   2   2   1        366.05        401.90        13.86 o                         
   4   2   1        249.20        237.28        17.91 o                         
   6   2   1        445.14        510.25        34.92 o                         
   8   2   1        217.51        178.02        24.60 o                         
  10   2   1        116.67        156.40        39.18 o                         
 -15   3   1         85.24        110.34        39.73 o                         
 -13   3   1          0.01          7.87        25.22 o                         
 -11   3   1          0.03         13.36        23.23 o                         
  -9   3   1         28.56         44.20        23.14 o                         
  -7   3   1        114.15        248.11        27.66 o                         
  -5   3   1        228.35        216.74        16.72 o                         
  -3   3   1        287.14        240.04        16.49 o                         
  -1   3   1         78.57         86.00        12.34 o                         
   1   3   1         71.98         57.91        12.42 o                         
   3   3   1          8.62          9.49        12.69 o                         
   5   3   1          7.26          1.20        15.15 o                         
   7   3   1          6.74          9.12        19.00 o                         
   9   3   1         81.53        107.10        25.95 o                         
  11   3   1        649.56        709.85        62.66 o                         
  13   3   1         24.92         -8.26        56.26 o                         
 -16   4   1          1.99        131.78        92.94 o                         
 -14   4   1          1.38          5.17        61.20 o                         
 -12   4   1          2.73         43.16        73.81 o                         
 -10   4   1          2.04        -15.65        37.70 o                         
  -8   4   1          7.94         67.15        30.84 o                         
  -6   4   1          0.61          1.00        23.21 o                         
  -4   4   1          5.87         23.50        20.56 o                         
  -2   4   1          8.59         -4.57        19.30 o                         
   0   4   1         42.20         45.18        19.65 o                         
   2   4   1         51.66         44.18        18.53 o                         
   4   4   1          2.62        -12.79        23.72 o                         
   6   4   1         79.02         51.80        31.26 o                         
   8   4   1         23.23          4.20        38.01 o                         
  10   4   1         18.56          9.74        38.52 o                         
  12   4   1          0.37         39.69        64.30 o                         
  -3   5   1         43.53        -24.79        60.74 o                         
  -1   5   1          0.01        140.14       107.47 o                         
   5   5   1         29.53        221.00       121.91 o                         
  -8   0   2        980.93        845.09        86.67 o                         
  -6   0   2       3057.81       2958.34        54.03 o                         
  -4   0   2        595.15        571.00        14.33 o                         
  -2   0   2        960.47        923.73        15.79 o                         
 -15   1   2       2713.39       2657.74       163.98 o                         
 -13   1   2        457.52        457.33        53.36 o                         
 -11   1   2        690.47        674.86        57.10 o                         
  -9   1   2          4.45          4.92        12.25 o                         
  -7   1   2       5970.19       5857.70       113.96 o                         
  -5   1   2       9577.67       9400.77        77.63 o                         
  -3   1   2      12860.05      12743.09        88.55 o                         
  -1   1   2      24693.93      24472.48        97.19 o                         
   1   1   2       1839.50       1814.53        43.23 o                         
 -16   2   2         14.56         21.62        28.61 o                         
 -14   2   2        195.77        167.19        26.48 o                         
 -12   2   2        592.75        573.58        46.19 o                         
 -10   2   2        197.78        166.06        16.07 o                         
  -8   2   2        255.70        266.41        15.29 o                         
  -6   2   2       1220.43       1363.79        29.57 o                         
  -4   2   2        233.87        201.08         9.39 o                         
  -2   2   2         83.36         60.64         5.09 o                         
   0   2   2        300.84        283.72        11.25 o                         
   2   2   2         10.30          7.70         5.99 o                         
   4   2   2          4.35          0.66        10.55 o                         
   6   2   2        441.25        465.69        51.43 o                         
   8   2   2        585.48        636.40       128.21 o                         
 -17   3   2          9.45         16.55        57.64 o                         
 -15   3   2         14.11        -31.45        31.45 o                         
 -13   3   2         84.57         74.87        31.12 o                         
 -11   3   2          6.03         33.90        23.83 o                         
  -9   3   2          4.08          5.22        17.47 o                         
  -5   3   2         58.69         51.53        11.63 o                         
  -3   3   2          4.78          3.46        10.13 o                         
  -1   3   2         22.86         18.10        11.25 o                         
   1   3   2         72.47         70.66        14.23 o                         
   3   3   2        410.93        434.92        31.95 o                         
   5   3   2          6.13        -24.33        24.33 o                         
   7   3   2        186.34        171.69        29.45 o                         
   9   3   2        142.57        181.39        29.57 o                         
  11   3   2       1498.44       1570.21        93.18 o                         
 -14   4   2         48.35         98.06       147.30 o                         
 -12   4   2          1.95         30.04        70.08 o                         
 -10   4   2          0.18          4.39        31.27 o                         
  -8   4   2          0.26         35.19        27.18 o                         
  -6   4   2          4.94         -3.05        23.64 o                         
  -4   4   2         52.98         65.56        22.65 o                         
  -2   4   2          8.27          6.86        19.99 o                         
   0   4   2          3.73          8.01        18.20 o                         
   2   4   2        166.57        167.99        24.30 o                         
   4   4   2          5.46          7.38        24.82 o                         
   6   4   2         21.78         57.23        32.76 o                         
   8   4   2        169.02        165.60        51.34 o                         
  10   4   2         25.15         -3.47        40.44 o                         
  12   4   2          1.79         19.25        53.60 o                         
  -5   5   2          0.08         11.23        88.73 o                         
  -3   5   2          6.62        -42.10        62.23 o                         
  -1   5   2         28.28         75.18       123.66 o                         
   1   5   2          9.09        -85.46        96.80 o                         
   5   5   2          0.01        -72.69        72.69 o                         
 -17   1   3        120.26        104.72        46.40 o                         
 -15   1   3        591.38        537.22        62.47 o                         
 -13   1   3        350.41        387.11        46.78 o                         
 -11   1   3          7.70         11.24        16.57 o                         
  -9   1   3          0.11         -5.83         5.83 o                         
  -7   1   3       2407.58       2476.93        31.90 o                         
  -5   1   3       1781.73       1821.14        22.52 o                         
  -3   1   3       2250.20       2279.44        26.00 o                         
  -1   1   3      12462.53      12656.41       120.96 o                         
   1   1   3        977.87        916.70        83.67 o                         
 -18   2   3         87.68         86.44        32.36 o                         
 -16   2   3          4.73         -7.07        21.98 o                         
 -14   2   3          1.31        -22.74        22.74 o                         
 -12   2   3         19.91         51.32        14.21 o                         
 -10   2   3         45.11         65.06        12.28 o                         
  -8   2   3        547.83        511.91        21.77 o                         
  -6   2   3       3826.43       4015.63        43.39 o                         
  -4   2   3       2498.54       2334.78        30.56 o                         
  -2   2   3        400.75        380.45        11.82 o                         
   0   2   3          6.31          3.90         5.28 o                         
   2   2   3        297.70        287.03        18.73 o                         
   4   2   3          1.03         -5.06        17.73 o                         
   6   2   3         25.77         27.09        44.75 o                         
 -19   3   3         93.87        141.16        95.80 o                         
 -17   3   3         91.08         89.31        36.86 o                         
 -15   3   3         25.73         73.43        33.97 o                         
 -13   3   3         20.59         42.20        32.29 o                         
 -11   3   3          1.18          8.07        20.37 o                         
  -9   3   3         70.74         65.03        15.59 o                         
  -7   3   3        171.53        330.10        26.33 o                         
  -5   3   3        450.40        401.18        22.71 o                         
  -3   3   3        166.85        146.55        14.64 o                         
  -1   3   3        371.74        376.11        20.72 o                         
   1   3   3        201.28        210.10        23.48 o                         
   3   3   3          8.74         -5.46        18.28 o                         
   5   3   3         44.91        231.78        42.32 o                         
   7   3   3         21.64          8.37        21.38 o                         
   9   3   3         11.91         25.15        23.84 o                         
 -14   4   3         10.05         10.12        62.69 o                         
 -12   4   3         14.76         49.84        69.21 o                         
 -10   4   3        124.03         87.22        31.32 o                         
  -8   4   3          2.60         69.57        40.47 o                         
  -6   4   3          3.90        -22.50        22.50 o                         
  -4   4   3          2.63         -0.93        21.20 o                         
  -2   4   3         49.28         60.80        25.36 o                         
   0   4   3         95.33        133.18        26.58 o                         
   2   4   3          7.48         10.42        20.50 o                         
   4   4   3          0.62         10.47        27.62 o                         
   6   4   3          5.96         25.83        29.46 o                         
   8   4   3        311.91        298.31        64.01 o                         
  10   4   3         47.41         40.55        54.09 o                         
  -3   5   3          1.49         31.98        73.74 o                         
  -1   5   3         71.55         88.77        63.87 o                         
   1   5   3          1.68         75.73        59.62 o                         
 -18   0   4       3589.60       3482.11       159.32 o                         
 -16   0   4        554.82        549.75        51.15 o                         
 -14   0   4        252.37        222.28        28.88 o                         
 -12   0   4         16.65          5.49        13.22 o                         
 -10   0   4       6328.58       5964.38        84.79 o                         
  -8   0   4       2541.64       2663.07        45.11 o                         
  -6   0   4       9371.61       9507.60        78.49 o                         
  -4   0   4       7422.12       7448.83        54.92 o                         
  -2   0   4        726.45        660.82        53.12 o                         
 -19   1   4         67.77         48.36        29.23 o                         
 -17   1   4       1097.82       1096.23        71.92 o                         
 -15   1   4        259.33        280.61        31.54 o                         
 -13   1   4         40.46         11.24         9.97 o                         
 -11   1   4        160.26        141.78        11.84 o                         
  -9   1   4        505.24        541.65        17.62 o                         
  -7   1   4        215.96        208.34        11.64 o                         
  -5   1   4       7198.94       7494.59        62.81 o                         
  -3   1   4       4047.45       4131.98        41.43 o                         
  -1   1   4        806.05        798.89        28.23 o                         
 -20   2   4        126.60        118.49        39.69 o                         
 -18   2   4        171.05        229.07        44.57 o                         
 -16   2   4         21.19          2.50        24.56 o                         
 -14   2   4         57.53         15.23        17.62 o                         
 -12   2   4         22.37         15.35        13.27 o                         
 -10   2   4        223.46        224.79        16.39 o                         
  -8   2   4         46.85         24.39         7.40 o                         
  -6   2   4       1073.83       1109.35        24.41 o                         
  -4   2   4       4023.29       4175.71        41.99 o                         
  -2   2   4         17.80          6.72         5.79 o                         
   0   2   4        290.27        271.95        16.19 o                         
   2   2   4         17.10         19.34        15.85 o                         
   4   2   4       2846.16       3438.90       163.25 o                         
 -19   3   4        223.94        352.01       123.35 o                         
 -17   3   4          0.04        -33.74        33.74 o                         
 -15   3   4         23.50          0.53        32.48 o                         
 -13   3   4        157.05        194.33        28.51 o                         
 -11   3   4         32.21          3.95        14.21 o                         
  -9   3   4         70.63         67.44        14.69 o                         
  -7   3   4        209.60        159.76        17.51 o                         
  -5   3   4         38.89        -13.41        13.41 o                         
  -3   3   4         20.95         24.27        11.22 o                         
  -1   3   4         12.33        -14.13        14.13 o                         
   1   3   4        266.32        278.99        26.29 o                         
   3   3   4        286.01        268.32        42.59 o                         
   5   3   4         24.31        -14.09        25.76 o                         
   7   3   4         20.65         11.05        29.66 o                         
 -14   4   4         17.20         -6.84        61.05 o                         
 -12   4   4          8.37        -63.95        63.95 o                         
 -10   4   4          2.27        -16.74        25.39 o                         
  -8   4   4         23.54         12.72        34.74 o                         
  -6   4   4          0.19         10.95        25.15 o                         
  -4   4   4         99.67        119.60        25.42 o                         
  -2   4   4         47.30         81.67        24.40 o                         
   0   4   4         67.39         59.71        25.14 o                         
   2   4   4         55.99         46.79        38.77 o                         
   4   4   4        153.05        157.78        53.82 o                         
   6   4   4         57.15         37.61        65.56 o                         
   8   4   4         22.31        142.03        48.97 o                         
  -3   5   4          0.29        169.41       109.91 o                         
  -1   5   4         54.44         32.49        86.34 o                         
   1   5   4         33.77         95.85        83.38 o                         
   3   5   4         27.36        123.56        95.31 o                         
 -21   1   5         30.05         93.40        39.95 o                         
 -19   1   5         54.73         29.61        31.86 o                         
 -17   1   5        343.77        344.26        36.20 o                         
 -15   1   5         34.48         15.13        14.98 o                         
 -13   1   5        187.91        185.28        16.20 o                         
 -11   1   5         16.69         11.76         6.65 o                         
  -9   1   5         50.33         60.30         6.06 o                         
  -7   1   5        813.53       1199.95        84.30 o                         
  -5   1   5        695.86        746.09        15.39 o                         
  -3   1   5         23.83         25.47         5.12 o                         
  -1   1   5         67.21         89.29        28.71 o                         
 -20   2   5        138.13        109.42        38.29 o                         
 -18   2   5         68.82         44.57        25.84 o                         
 -16   2   5          4.59        -19.41        19.41 o                         
 -14   2   5          5.84          3.67        18.51 o                         
 -12   2   5          9.00          9.23        12.74 o                         
 -10   2   5         37.33         39.38         9.69 o                         
  -8   2   5         51.79         67.16        11.10 o                         
  -6   2   5        849.34        865.76        23.15 o                         
  -4   2   5       3004.83       3147.37        44.84 o                         
  -2   2   5        561.32        636.63        20.69 o                         
   0   2   5        277.84        248.44        20.79 o                         
   2   2   5         23.56        -12.82        21.08 o                         
   4   2   5         20.26         39.66        30.15 o                         
 -19   3   5          4.69        148.54        91.04 o                         
 -17   3   5         38.72         89.23        47.37 o                         
 -15   3   5         36.79         72.23        31.54 o                         
 -13   3   5         18.80         21.73        21.03 o                         
 -11   3   5         65.49         17.82        16.25 o                         
  -9   3   5          8.87         16.90        17.98 o                         
  -7   3   5        429.09        418.52        25.07 o                         
  -3   3   5         60.76          9.69        16.56 o                         
  -1   3   5         74.87         -6.78        17.77 o                         
   1   3   5         42.44         63.50        28.50 o                         
   3   3   5         46.66        -29.66        29.66 o                         
   5   3   5          1.89         12.95        43.50 o                         
   7   3   5        100.33         69.48        66.68 o                         
 -14   4   5          4.27        102.69        93.82 o                         
 -12   4   5         54.13         -4.55        37.20 o                         
 -10   4   5         26.62         39.76        33.74 o                         
  -8   4   5        143.11        117.79        29.95 o                         
  -6   4   5          5.20         19.27        34.75 o                         
  -4   4   5         35.94         57.30        24.59 o                         
  -2   4   5         10.96          9.66        23.95 o                         
   0   4   5         35.57         44.68        28.01 o                         
   2   4   5         44.61          2.95        45.10 o                         
   4   4   5         29.12        -50.67        50.67 o                         
   6   4   5          8.78         56.52        73.89 o                         
   8   4   5          5.43         -6.55        38.60 o                         
 -22   0   6          3.80        -35.75        35.75 o                         
 -20   0   6          4.70          9.39        30.36 o                         
 -18   0   6        604.38        599.44        63.56 o                         
 -16   0   6       1205.68       1169.81        70.71 o                         
 -14   0   6        571.70        573.34        35.96 o                         
 -12   0   6        861.70        906.59        33.09 o                         
 -10   0   6        267.42        270.97        16.04 o                         
  -8   0   6       9353.86      10943.99       151.99 o                         
  -6   0   6        619.61        675.01        20.63 o                         
  -4   0   6       3061.24       3244.45        72.76 o                         
 -21   1   6          0.02         20.75        38.78 o                         
 -19   1   6        534.71        540.84        61.97 o                         
 -17   1   6         37.99         18.77        25.58 o                         
 -15   1   6         60.44         45.51        14.45 o                         
 -13   1   6         14.49          7.03        12.63 o                         
 -11   1   6       4165.93       4060.45        49.27 o                         
  -9   1   6        459.23        422.30        12.39 o                         
  -7   1   6        803.07        862.56        16.48 o                         
  -3   1   6         89.33         59.89         7.88 o                         
  -1   1   6        120.71        117.08        34.24 o                         
 -22   2   6          1.94        -60.05        60.05 o                         
 -20   2   6          0.13        -12.98        29.67 o                         
 -18   2   6        111.60        154.74        31.33 o                         
 -16   2   6         25.96         10.10        20.07 o                         
 -14   2   6        371.89        346.36        27.47 o                         
 -12   2   6        161.85        142.56        13.85 o                         
 -10   2   6        192.71        225.67        15.46 o                         
  -8   2   6         85.03         44.42         7.93 o                         
  -6   2   6          1.40         -7.71         7.71 o                         
  -4   2   6         10.50          5.02         8.62 o                         
  -2   2   6          3.09          1.21         8.13 o                         
   0   2   6         18.99         27.95        13.09 o                         
   2   2   6       1603.31       1797.84       136.56 o                         
 -19   3   6          1.34        -22.54        82.25 o                         
 -17   3   6         94.47         86.55        37.92 o                         
 -15   3   6         19.37         18.07        28.35 o                         
 -13   3   6         14.68          6.12        19.53 o                         
 -11   3   6        359.23        493.23        33.84 o                         
  -9   3   6        457.53        464.06        28.27 o                         
  -7   3   6        755.34        765.42        32.57 o                         
  -5   3   6        288.37        293.05        21.31 o                         
  -3   3   6        176.14        199.03        19.71 o                         
  -1   3   6         95.24         57.94        17.86 o                         
   1   3   6         75.04         36.00        18.69 o                         
   3   3   6        352.70        336.05        36.22 o                         
   5   3   6        375.98        348.61        51.56 o                         
 -14   4   6          1.84         50.12        65.13 o                         
 -12   4   6         18.29        -21.19        36.19 o                         
 -10   4   6         34.87         76.95        50.69 o                         
  -8   4   6          3.73        -69.97       111.88 o                         
  -6   4   6         76.37         -4.79        23.69 o                         
  -4   4   6        169.75        232.09        35.50 o                         
  -2   4   6         49.34         23.77        26.31 o                         
   0   4   6         37.17        127.21        38.35 o                         
   2   4   6         87.19        167.89        49.01 o                         
   4   4   6         67.01         63.59        58.45 o                         
   6   4   6         76.39        100.52        53.31 o                         
 -23   1   7        214.11        205.03        79.63 o                         
 -21   1   7         10.72        -14.08        32.99 o                         
 -19   1   7        208.44        305.23        48.43 o                         
 -17   1   7         20.47         35.72        16.56 o                         
 -15   1   7         68.33         32.68        15.73 o                         
 -13   1   7         19.49         27.86        11.18 o                         
 -11   1   7        560.77        545.40        19.35 o                         
  -9   1   7         11.14          9.40         5.79 o                         
  -7   1   7        140.68        157.50         9.75 o                         
  -5   1   7         15.67         -5.44         5.44 o                         
  -3   1   7          0.84        -11.76        11.76 o                         
  -1   1   7        488.46        632.05        88.37 o                         
 -22   2   7          5.61        174.53       114.18 o                         
 -20   2   7        303.51        261.88        55.52 o                         
 -18   2   7         41.22         50.21        32.70 o                         
 -16   2   7         51.78        104.21        23.83 o                         
 -14   2   7         12.18          0.90        14.18 o                         
 -10   2   7          7.70         -2.06         9.92 o                         
  -8   2   7          0.38         -8.08         8.59 o                         
  -6   2   7        570.17        552.02        22.82 o                         
  -4   2   7        904.05        899.70        31.39 o                         
  -2   2   7         43.53         21.41        12.06 o                         
   0   2   7         34.84        122.24        37.33 o                         
   2   2   7         47.95         83.69        54.83 o                         
 -19   3   7          3.57        -14.70        59.81 o                         
 -17   3   7          9.03         34.89        42.18 o                         
 -15   3   7          3.87        -10.91        24.78 o                         
 -13   3   7         25.10         33.52        21.95 o                         
 -11   3   7          2.99        -19.86        19.86 o                         
  -9   3   7         32.56         27.14        16.81 o                         
  -7   3   7        123.56        143.79        20.07 o                         
  -5   3   7         27.54         24.17        12.78 o                         
  -3   3   7         61.15         61.24        17.26 o                         
  -1   3   7          6.50         27.22        22.17 o                         
   1   3   7         92.35         87.74        25.51 o                         
   3   3   7          3.89         31.25        32.77 o                         
 -12   4   7         12.37         37.11        51.23 o                         
 -10   4   7         89.69         51.43        33.83 o                         
  -8   4   7         17.07          2.88        45.15 o                         
  -6   4   7         12.41         20.04        24.06 o                         
  -4   4   7         57.93         59.30        25.20 o                         
  -2   4   7        268.54        240.38        40.25 o                         
   0   4   7          3.09          7.55        47.31 o                         
   2   4   7          0.84         17.02        38.00 o                         
   4   4   7          3.11         23.29        45.50 o                         
 -24   0   8         65.51         97.16        86.44 o                         
 -22   0   8         92.38        196.74       106.85 o                         
 -20   0   8         66.87         70.72        30.11 o                         
 -18   0   8         71.54         84.38        24.38 o                         
 -16   0   8          5.20         12.63        20.95 o                         
 -14   0   8        159.67        157.35        18.43 o                         
 -12   0   8       1463.00       1656.31        53.14 o                         
 -10   0   8       1827.72       1872.14        41.70 o                         
  -8   0   8        101.20        128.27        12.32 o                         
  -6   0   8        115.64        114.94        11.96 o                         
  -4   0   8        316.29        288.59        44.55 o                         
 -23   1   8        377.21        279.49        79.27 o                         
 -21   1   8        106.56        188.25        44.38 o                         
 -19   1   8          0.32          0.71        22.44 o                         
 -17   1   8        185.30        199.08        26.47 o                         
 -15   1   8          0.79        -17.51        17.51 o                         
 -13   1   8          4.73         12.12        10.60 o                         
 -11   1   8          7.33         -0.69         9.69 o                         
  -9   1   8        877.36        923.85        22.36 o                         
  -7   1   8         12.59         20.08         7.58 o                         
  -5   1   8        615.38        626.77        22.37 o                         
  -3   1   8       1525.20       1441.09        55.20 o                         
 -22   2   8         76.56         33.49        76.60 o                         
 -20   2   8          2.08          5.41        34.68 o                         
 -18   2   8         29.25        -43.86        59.37 o                         
 -16   2   8          0.66        -15.99        15.99 o                         
 -14   2   8        799.22        757.70        34.34 o                         
 -12   2   8        226.97        199.90        17.13 o                         
 -10   2   8        205.63        180.83        16.45 o                         
  -8   2   8        432.27        441.05        21.75 o                         
  -6   2   8        205.44        198.98        16.61 o                         
  -4   2   8          3.30         -0.01        23.98 o                         
  -2   2   8        407.77        405.46        30.94 o                         
   0   2   8        950.20       1066.91        68.59 o                         
 -19   3   8          0.00         21.87        76.24 o                         
 -17   3   8         60.72        170.84        90.62 o                         
 -15   3   8          0.05        -24.83        24.83 o                         
 -13   3   8         27.79         49.70        19.72 o                         
 -11   3   8          5.38         19.53        19.80 o                         
  -9   3   8         43.77         89.04        19.99 o                         
  -7   3   8         59.55         45.87        18.96 o                         
  -5   3   8       1434.75       1622.10        53.67 o                         
  -3   3   8         23.29         17.46        19.72 o                         
  -1   3   8        208.13        222.28        34.24 o                         
   1   3   8         15.31         38.79        26.55 o                         
   3   3   8        195.32        113.52        68.95 o                         
 -12   4   8          7.27        -56.66        56.66 o                         
 -10   4   8          4.82         81.67        65.60 o                         
  -8   4   8        110.70         20.26        39.25 o                         
  -6   4   8          3.27        -34.50        34.50 o                         
  -4   4   8         19.65         52.52        28.96 o                         
  -2   4   8        233.57        208.65        53.95 o                         
   0   4   8         13.16        142.96        99.59 o                         
   2   4   8          8.65        -29.13        45.21 o                         
   4   4   8        102.84        167.54        63.04 o                         
 -23   1   9          0.20          5.34        55.90 o                         
 -21   1   9         21.74         68.46        31.13 o                         
 -19   1   9          2.47         33.39        19.61 o                         
 -17   1   9        262.73        269.31        27.77 o                         
 -15   1   9          4.69         -0.05        15.06 o                         
 -13   1   9         26.33         21.72        11.92 o                         
 -11   1   9          8.96          6.70         9.20 o                         
  -9   1   9       1235.75       1207.59        31.20 o                         
  -7   1   9          8.46          5.57         7.67 o                         
  -5   1   9       1183.98       1186.39        42.70 o                         
  -3   1   9        108.12        115.82        23.05 o                         
 -22   2   9         44.22         49.56        87.16 o                         
 -20   2   9          2.07         -5.58        70.61 o                         
 -18   2   9         10.16          9.61        21.04 o                         
 -16   2   9          8.27         68.54        81.87 o                         
 -14   2   9          0.01         13.58        15.08 o                         
 -12   2   9        101.34         99.59        14.77 o                         
  -8   2   9       1197.83       1218.93        39.62 o                         
  -6   2   9        120.98        106.66        14.65 o                         
  -4   2   9        411.76        389.64        31.58 o                         
  -2   2   9        293.12        279.34        28.86 o                         
   0   2   9         64.06         37.15        33.36 o                         
 -19   3   9          7.13        -56.14        70.48 o                         
 -17   3   9          2.90          3.14       111.81 o                         
 -15   3   9         12.10         13.87        22.66 o                         
 -13   3   9          1.01        -20.27        22.25 o                         
 -11   3   9         10.52         16.56        22.13 o                         
  -9   3   9         54.71         69.72        19.94 o                         
  -7   3   9         11.44         30.22        16.81 o                         
  -5   3   9        808.80        826.63        48.83 o                         
  -3   3   9         51.04         24.09        24.69 o                         
  -1   3   9          2.91        -15.83        32.92 o                         
   1   3   9         11.62         52.11        32.28 o                         
 -14   4   9          0.00        -85.05       107.24 o                         
 -10   4   9         25.56         37.79        40.52 o                         
  -8   4   9         15.47         35.53        35.74 o                         
  -6   4   9          0.11        -48.77        48.77 o                         
  -4   4   9          2.74        -14.84        43.00 o                         
  -2   4   9         48.17        -40.27        71.39 o                         
   0   4   9        109.62        147.42        58.52 o                         
   2   4   9          3.81         59.13        50.88 o                         
 -22   0  10         23.23          1.45        55.87 o                         
 -20   0  10        138.28        164.97        79.93 o                         
 -18   0  10        278.47        301.33        31.12 o                         
 -16   0  10         17.79          7.87        16.84 o                         
 -14   0  10        164.98        226.66        26.72 o                         
 -12   0  10        366.00        368.25        28.17 o                         
 -10   0  10         67.01         58.75        14.99 o                         
  -8   0  10        464.40        415.75        25.03 o                         
  -6   0  10       1090.02       1092.35        50.26 o                         
  -4   0  10          3.92          0.41        30.28 o                         
 -23   1  10         18.98         -3.09       119.77 o                         
 -21   1  10        138.61        170.06        31.31 o                         
 -19   1  10          8.24        -11.38        21.84 o                         
 -17   1  10          0.79        -20.00        20.00 o                         
 -15   1  10        804.11        803.11        42.31 o                         
 -13   1  10        109.90        237.49        33.94 o                         
 -11   1  10        115.18         98.87        12.46 o                         
  -9   1  10        331.91        297.59        18.80 o                         
  -7   1  10        838.98        769.60        27.76 o                         
  -5   1  10        828.75        905.48        46.67 o                         
  -3   1  10        683.29        846.67        76.53 o                         
 -22   2  10         27.46       -128.78       128.78 o                         
 -20   2  10         22.17        104.86        56.73 o                         
 -18   2  10         57.13         18.64        20.81 o                         
 -16   2  10        147.74        138.85        23.44 o                         
 -14   2  10         39.22         27.42        26.95 o                         
 -12   2  10        226.02        206.66        19.58 o                         
 -10   2  10          9.89          0.38        16.90 o                         
  -8   2  10        508.71        625.58        34.28 o                         
  -6   2  10          1.60        -21.57        21.57 o                         
  -4   2  10         74.33         58.05        18.75 o                         
  -2   2  10          9.10        -20.98        20.98 o                         
 -17   3  10          7.32        -14.72        46.71 o                         
 -15   3  10        236.95        300.29        42.41 o                         
 -13   3  10         10.50         40.96        21.45 o                         
 -11   3  10          1.25        -22.93        22.93 o                         
  -9   3  10          6.69         38.74        20.62 o                         
  -7   3  10          5.01        -20.03        20.03 o                         
  -5   3  10         64.27         96.40        34.82 o                         
  -3   3  10        517.75        576.17        53.90 o                         
  -1   3  10        156.03        160.46        31.35 o                         
   1   3  10        100.22        -26.04        61.05 o                         
 -14   4  10         33.09        105.90        96.90 o                         
 -10   4  10         35.48        -57.87        57.87 o                         
  -8   4  10         17.82         29.54        41.14 o                         
  -6   4  10         24.93         -6.41        45.77 o                         
  -4   4  10          1.87         25.56        46.90 o                         
  -2   4  10          3.85        -71.02        71.02 o                         
   0   4  10          9.35          1.71        56.22 o                         
 -23   1  11          2.66         16.90        52.33 o                         
 -21   1  11         10.64          6.65        27.25 o                         
 -19   1  11         18.23         53.90        25.65 o                         
 -17   1  11          0.77        -12.82        30.35 o                         
 -15   1  11        151.09        146.25        22.43 o                         
 -13   1  11         98.08         96.89        18.02 o                         
 -11   1  11        376.86        360.09        24.42 o                         
  -9   1  11        422.04        387.25        25.90 o                         
  -7   1  11        597.51        557.82        31.78 o                         
  -5   1  11         26.66         15.74        15.98 o                         
  -3   1  11        214.82        187.77        93.23 o                         
 -22   2  11          1.90        -76.65       110.86 o                         
 -20   2  11          2.11         56.77        63.01 o                         
 -18   2  11          2.83          6.29        23.16 o                         
 -16   2  11          1.07         -5.32        21.40 o                         
 -14   2  11          5.98         23.23        18.53 o                         
 -12   2  11          6.87          1.15        19.33 o                         
 -10   2  11        369.46        413.87        27.57 o                         
  -8   2  11        128.84        153.64        19.82 o                         
  -6   2  11       2472.68       2428.34        89.19 o                         
  -4   2  11          2.05        -24.06        24.06 o                         
  -2   2  11         51.74         79.43        29.77 o                         
 -17   3  11         13.44         20.02        52.84 o                         
 -15   3  11          0.00        -14.99        39.27 o                         
 -13   3  11         26.38         20.37        24.11 o                         
 -11   3  11         66.08        -12.73        69.73 o                         
  -9   3  11         25.37         35.56        20.36 o                         
  -7   3  11         28.77         74.00        34.25 o                         
  -5   3  11          4.24         49.92        36.74 o                         
  -3   3  11        178.21        151.72        37.64 o                         
  -1   3  11         11.13        -16.35        30.86 o                         
 -12   4  11         43.72       -100.45       100.45 o                         
  -8   4  11          6.63        -19.10        90.22 o                         
  -6   4  11          1.08        -56.24        76.84 o                         
  -4   4  11          1.01       -111.63       111.63 o                         
  -2   4  11          5.98        -58.94        90.17 o                         
   0   4  11          3.80        -33.67        77.90 o                         
 -22   0  12          4.94         74.74        44.37 o                         
 -20   0  12         21.31         44.14        54.09 o                         
 -18   0  12        476.02        539.31        67.17 o                         
 -16   0  12          6.38         39.83        20.35 o                         
 -14   0  12         48.90         55.21        18.29 o                         
 -12   0  12        641.38        601.40        38.67 o                         
 -10   0  12       3342.14       3268.29       116.88 o                         
  -8   0  12         22.63         52.19        27.40 o                         
  -6   0  12       1493.49       1267.41        78.81 o                         
 -23   1  12          0.43         84.27        65.89 o                         
 -21   1  12         74.21         47.42        31.70 o                         
 -19   1  12          3.65         33.54        23.96 o                         
 -17   1  12          1.25         -4.39        20.99 o                         
 -15   1  12        101.90         70.29        21.68 o                         
 -13   1  12        166.88        154.42        23.36 o                         
 -11   1  12        125.26         94.41        17.73 o                         
  -9   1  12       1165.17       1298.24        52.70 o                         
  -7   1  12         46.30          8.06        26.08 o                         
  -5   1  12        724.85        724.95        45.72 o                         
 -22   2  12         77.32        -69.58        76.44 o                         
 -20   2  12         49.40         50.08        46.88 o                         
 -18   2  12          6.61         17.06        41.48 o                         
 -16   2  12         48.33          6.52        31.40 o                         
 -14   2  12         29.95          8.14        18.86 o                         
 -12   2  12         20.59         21.33        15.71 o                         
 -10   2  12         14.83         29.19        16.78 o                         
  -8   2  12         61.19         23.27        18.62 o                         
  -6   2  12        801.51        735.55        67.36 o                         
  -4   2  12        190.50        227.44        43.92 o                         
 -17   3  12         13.22       -107.57       107.57 o                         
 -15   3  12         36.04         37.98        81.85 o                         
 -13   3  12         76.74        137.66        37.74 o                         
 -11   3  12          0.10         11.59        32.31 o                         
  -9   3  12          0.39         11.91        29.16 o                         
  -7   3  12         15.43        -11.71        32.66 o                         
  -5   3  12          0.01         29.67        36.08 o                         
  -3   3  12         10.89         76.40        42.92 o                         
 -21   1  13         13.29         41.72        32.88 o                         
 -19   1  13          1.50         13.53        28.33 o                         
 -17   1  13         14.34         52.19        21.86 o                         
 -15   1  13         31.20         54.20        19.54 o                         
 -13   1  13        162.27        184.02        25.55 o                         
 -11   1  13        150.61        144.25        22.09 o                         
  -9   1  13        638.22        614.41        48.33 o                         
  -7   1  13        368.68        374.23        39.28 o                         
  -5   1  13         22.24        -24.35        24.35 o                         
 -20   2  13          8.40         96.72        50.96 o                         
 -18   2  13         55.69         78.61        76.89 o                         
 -16   2  13         29.14        -10.13        26.37 o                         
 -14   2  13          3.41         -3.84        33.16 o                         
 -12   2  13         26.23          3.27        19.79 o                         
 -10   2  13          9.17          0.56        20.68 o                         
  -8   2  13         49.30         51.13        33.85 o                         
  -6   2  13         39.47         58.46        38.94 o                         
  -4   2  13        271.54        248.09        38.81 o                         
 -15   3  13         17.42         16.92        58.53 o                         
 -13   3  13         35.78         49.44        48.43 o                         
 -11   3  13         82.64        127.15        74.95 o                         
  -9   3  13         72.39         16.22        33.86 o                         
  -7   3  13         26.59         16.84        40.54 o                         
  -5   3  13          0.32          1.34        50.79 o                         
  -3   3  13         25.54         12.19        35.46 o                         
 -22   0  14         45.30        -99.70        99.70 o                         
 -20   0  14         15.18        -28.18        40.30 o                         
 -18   0  14         10.27        -18.54        39.03 o                         
 -16   0  14          0.04        -60.57        60.57 o                         
 -14   0  14        477.56        454.82        41.48 o                         
 -12   0  14       2110.16       1967.93       116.48 o                         
 -10   0  14        353.32        317.90        45.56 o                         
  -8   0  14        829.73        827.22        68.85 o                         
  -6   0  14          3.04        -18.10        26.85 o                         
 -21   1  14          0.53         51.28        53.22 o                         
 -19   1  14        120.58         44.12        31.94 o                         
 -17   1  14          0.12        -17.91        24.89 o                         
 -15   1  14         54.80         54.22        21.45 o                         
 -13   1  14        212.24        219.96        27.93 o                         
 -11   1  14       1250.64       1375.30        74.12 o                         
  -9   1  14        552.99        625.44        58.48 o                         
  -7   1  14        199.96        213.78        37.25 o                         
 -20   2  14         12.62        -34.34        91.53 o                         
 -18   2  14         20.80        -30.21        60.95 o                         
 -16   2  14          1.02        -14.03        45.67 o                         
 -14   2  14         13.99         37.38        24.06 o                         
 -12   2  14         72.09         87.46        32.76 o                         
 -10   2  14         20.47         38.09        25.73 o                         
  -8   2  14          0.12          8.70        25.22 o                         
  -6   2  14         26.15         28.28        37.83 o                         
 -13   3  14        188.49        285.60        81.44 o                         
 -11   3  14          2.85         42.22        54.45 o                         
  -9   3  14          0.01        123.99       129.52 o                         
  -7   3  14         75.84         74.55        71.15 o                         
  -5   3  14          0.05         45.33        72.35 o                         
 -21   1  15          1.31          0.66       107.15 o                         
 -19   1  15         14.53         33.51        38.48 o                         
 -17   1  15         37.64         25.91        30.76 o                         
 -15   1  15         21.19         31.16        22.79 o                         
 -13   1  15         54.97         52.52        27.00 o                         
 -11   1  15        200.96        182.88        35.15 o                         
  -9   1  15         52.01         17.02        29.50 o                         
  -7   1  15        112.84         92.97        31.16 o                         
 -18   2  15          2.89         58.62       102.90 o                         
 -16   2  15        485.12        593.05        89.38 o                         
 -14   2  15         54.08         85.36        40.86 o                         
 -12   2  15         17.00        -22.26        31.32 o                         
 -10   2  15         12.64        153.14       121.77 o                         
  -8   2  15          1.27         83.14        36.10 o                         
  -6   2  15          2.98        -11.95        28.31 o                         
 -11   3  15         27.08         21.21        63.49 o                         
  -9   3  15         59.50         63.35        83.19 o                         
  -7   3  15          1.16          3.41        62.22 o                         
  -5   3  15          9.82        172.42        96.62 o                         
 -18   0  16          5.80        -25.89        60.69 o                         
 -16   0  16          7.67         53.02        62.09 o                         
 -14   0  16        134.89        139.79        49.95 o                         
 -12   0  16        444.32        449.88        69.66 o                         
 -10   0  16       1393.86       1392.00       100.33 o                         
  -8   0  16         48.13         62.95        36.85 o                         
 -19   1  16         98.33         70.33        41.57 o                         
 -17   1  16         25.68        -32.43        32.43 o                         
 -15   1  16         18.89         18.61        23.97 o                         
 -13   1  16        198.71        195.95        40.43 o                         
 -11   1  16          0.86         23.97        36.76 o                         
  -9   1  16        217.12        211.86        43.42 o                         
  -7   1  16          2.32         15.05        31.77 o                         
 -16   2  16         17.49        122.06        55.96 o                         
 -14   2  16         23.37        -39.34        71.47 o                         
 -12   2  16         59.46        203.04       144.28 o                         
 -10   2  16          3.40        -53.86        53.86 o                         
  -8   2  16        132.54        175.37        41.40 o                         
 -11   3  16        105.71        157.56        99.55 o                         
  -9   3  16         15.86        -24.25       181.38 o                         
  -7   3  16          8.81         84.13       108.56 o                         
 -17   1  17        123.42         94.68        41.25 o                         
 -15   1  17         17.09        -63.03        63.03 o                         
 -13   1  17        109.86        123.85        39.47 o                         
 -11   1  17         23.28         18.71        33.05 o                         
  -9   1  17         87.88        111.20        37.57 o                         
 -16   2  17          5.30         15.19        78.27 o                         
 -14   2  17        401.76        197.58       120.50 o                         
 -12   2  17         19.89         59.29        61.03 o                         
 -10   2  17         47.23         93.23        56.65 o                         
  -8   2  17          8.38         81.21        77.80 o                         
 -16   0  18         43.32        154.61       102.25 o                         
 -14   0  18         65.35         19.76        63.33 o                         
 -12   0  18          4.44         37.92        84.75 o                         
 -10   0  18         71.66         56.70        69.93 o                         
 -15   1  18        153.65        251.83        72.74 o                         
 -13   1  18          6.92         41.30        61.17 o                         
 -11   1  18          2.41        -60.70        60.70 o                         
 -12   2  18         24.75       -125.15       125.15 o                         
 -13   1  19          1.63        -59.57        81.46 o                         
 -11   1  19        123.04        102.52        59.52 o                         
                                                                                
