# Supplementary material for: The curious case of proton migration under pressure in the malonic acid and 4,4′-bi­pyridine cocrystal
Source: IUCrJ. 2024 Jan 13;11(Pt 2):168–81. doi: 10.1107/S2052252524000344 (PMC10916288; doi:10.1107/S2052252524000344)
Supplement: Supplementary file 8 [file m-11-00168-BIPYMA_087sup8.hkl]

data_BIPYMA_087                                                                 
_shelx_title ' bipyma_092_final_56_a.res in C2/c'                               
_shelx_refln_list_code          4                                               
_shelx_F_calc_maximum      155.33                                               
_exptl_crystal_F_000       544.00                                               
_reflns_d_resolution_high  0.7423                                               
                                                                                
loop_                                                                           
 _space_group_symop_operation_xyz                                               
 'x, y, z'                                                                      
 '-x, y, -z+1/2'                                                                
 'x+1/2, y+1/2, z'                                                              
 '-x+1/2, y+1/2, -z+1/2'                                                        
 '-x, -y, -z'                                                                   
 'x, -y, z-1/2'                                                                 
 '-x+1/2, -y+1/2, -z'                                                           
 'x+1/2, -y+1/2, z-1/2'                                                         
                                                                                
_cell_length_a    19.6120                                                       
_cell_length_b     3.8444                                                       
_cell_length_c    15.4621                                                       
_cell_angle_alpha  90.000                                                       
_cell_angle_beta  105.612                                                       
_cell_angle_gamma  90.000                                                       
                                                                                
_shelx_F_squared_multiplier     1.000                                           
                                                                                
loop_                                                                           
 _refln_index_h                                                                 
 _refln_index_k                                                                 
 _refln_index_l                                                                 
 _refln_F_squared_calc                                                          
 _refln_F_squared_meas                                                          
 _refln_F_squared_sigma                                                         
 _refln_observed_status                                                         
   1   1   0        311.49        309.26         9.02 o                         
   3   1   0      12387.93      12169.82        95.35 o                         
   5   1   0        278.22        283.05        54.37 o                         
   0   2   0       4019.80       3753.21        54.70 o                         
   2   2   0        705.45        643.58        19.47 o                         
   4   2   0          5.96          0.21         5.55 o                         
   6   2   0         64.69         52.50        10.72 o                         
   8   2   0         97.08         83.76        22.01 o                         
  10   2   0         29.09         17.30        16.30 o                         
  12   2   0          3.03         20.56        21.21 o                         
   1   3   0        648.15        675.55        35.01 o                         
   3   3   0         42.81         61.00        13.28 o                         
   5   3   0        162.45        157.56        20.50 o                         
   7   3   0        177.30        292.30        45.61 o                         
   9   3   0        521.73        492.36        64.04 o                         
  11   3   0         20.04         30.86        24.40 o                         
  13   3   0          0.74        -29.19        29.19 o                         
   0   4   0        167.46        141.77        32.15 o                         
   2   4   0         27.59          9.69        18.94 o                         
   4   4   0         25.93         -6.61        32.36 o                         
   6   4   0          0.00         12.97        27.46 o                         
   8   4   0          8.23         23.22        34.08 o                         
  10   4   0         16.08        117.34        64.64 o                         
  12   4   0         31.68         88.69        67.56 o                         
  14   4   0         12.30        -13.55        62.44 o                         
   3   5   0          3.88        -21.38        72.81 o                         
  -9   1   1         32.58         81.58        25.37 o                         
  -7   1   1        392.70        328.99        33.91 o                         
  -5   1   1        501.46        514.85        24.10 o                         
  -3   1   1      10086.46      10009.97        67.47 o                         
  -1   1   1          1.64         -0.77         2.05 o                         
   1   1   1       2034.64       1880.51        34.13 o                         
 -14   2   1         59.89         -6.92        30.47 o                         
 -12   2   1       2663.14       2682.43       116.98 o                         
 -10   2   1          0.01         -7.74        14.14 o                         
  -8   2   1        158.95        176.38        19.79 o                         
  -6   2   1        283.35        295.47        18.21 o                         
  -4   2   1       3642.73       3702.22        48.94 o                         
  -2   2   1         62.83         42.00         5.54 o                         
   0   2   1       1660.38       1595.16        27.86 o                         
   2   2   1        418.27        417.20        17.81 o                         
   4   2   1        254.89        232.92        19.77 o                         
   6   2   1        460.04        482.88        36.34 o                         
   8   2   1        161.50        120.18        23.68 o                         
  10   2   1         83.15         73.86        23.36 o                         
 -15   3   1        116.71        156.80        42.79 o                         
 -13   3   1          0.02         22.54        35.53 o                         
 -11   3   1          0.00          0.69        28.02 o                         
  -9   3   1         23.97         48.59        28.02 o                         
  -7   3   1        111.37        269.59        57.25 o                         
  -5   3   1        250.08        269.20        22.70 o                         
  -3   3   1        271.67        240.85        19.67 o                         
  -1   3   1        100.67        104.68        13.80 o                         
   1   3   1         91.78         62.80        12.25 o                         
   3   3   1          3.09         -0.19        13.45 o                         
   5   3   1          4.82        -10.40        26.69 o                         
   7   3   1          7.19        -28.21        28.21 o                         
   9   3   1        102.59        135.40        36.55 o                         
  11   3   1        544.52        618.59        68.39 o                         
  13   3   1         44.03         21.93        34.09 o                         
 -16   4   1          5.05        113.60       110.88 o                         
 -14   4   1          3.93         64.99        63.72 o                         
 -12   4   1          4.34        -24.41        46.64 o                         
 -10   4   1          1.45        -24.83        36.34 o                         
  -8   4   1          4.48        -30.76        30.76 o                         
  -6   4   1          5.41        -21.34        28.16 o                         
  -4   4   1          4.77        -24.08        24.08 o                         
  -2   4   1          6.27         29.20        29.26 o                         
   0   4   1         33.50         54.99        20.51 o                         
   2   4   1         46.69         22.06        19.11 o                         
   4   4   1          5.50          4.49        28.83 o                         
   6   4   1         78.16        104.60        34.53 o                         
   8   4   1         22.35        -27.49        93.89 o                         
  10   4   1         16.69         61.52        43.25 o                         
  12   4   1          0.58         29.22        53.12 o                         
  -3   5   1         43.80        324.99       144.81 o                         
  -1   5   1          0.32         15.13        83.74 o                         
  -8   0   2        891.14        810.68       105.78 o                         
  -6   0   2       3011.01       3041.06        72.02 o                         
  -4   0   2        594.57        542.33        16.69 o                         
  -2   0   2        921.99        879.59        18.45 o                         
 -15   1   2       2771.34       2534.00       208.33 o                         
 -13   1   2        487.97        473.40        58.76 o                         
 -11   1   2        685.68        703.52        67.24 o                         
  -9   1   2         12.10          6.24        13.70 o                         
  -7   1   2       5963.68       6059.97        84.72 o                         
  -5   1   2       9564.37       9138.57        88.42 o                         
  -3   1   2      12827.86      12655.24        85.96 o                         
  -1   1   2      24126.00      23523.90       114.67 o                         
   1   1   2       1702.00       1665.25        57.77 o                         
 -16   2   2          4.32         32.54        43.86 o                         
 -14   2   2        220.20        197.06        34.84 o                         
 -12   2   2        509.34        461.00        43.42 o                         
 -10   2   2        192.97        196.52        30.05 o                         
  -8   2   2        241.86        243.15        21.34 o                         
  -6   2   2       1086.08       1198.04        33.49 o                         
  -4   2   2        180.32        156.45        10.12 o                         
  -2   2   2         83.45         68.50         6.85 o                         
   0   2   2        258.71        248.12        13.15 o                         
   2   2   2          2.47         -0.70         6.02 o                         
   4   2   2          0.94         -9.20        14.26 o                         
   6   2   2        459.37        509.08        60.68 o                         
   8   2   2        535.49        470.56       124.15 o                         
 -17   3   2         13.83         16.32        40.90 o                         
 -15   3   2          1.05        -34.28        34.28 o                         
 -13   3   2         59.36         32.16        27.55 o                         
 -11   3   2          5.85        -13.19        38.64 o                         
  -9   3   2          5.23         17.64        17.89 o                         
  -5   3   2         54.21         45.17        11.64 o                         
  -3   3   2          1.23        -13.15        13.15 o                         
  -1   3   2         32.98         30.96        12.72 o                         
   1   3   2         51.77         51.26        12.68 o                         
   3   3   2        395.26        451.39        37.80 o                         
   5   3   2         12.57        -33.40        33.40 o                         
   7   3   2        156.64        169.86        32.53 o                         
   9   3   2         95.60        152.07        26.51 o                         
  11   3   2       1473.26       1652.08       121.42 o                         
 -14   4   2         39.07         99.06        60.56 o                         
 -12   4   2          2.81         21.54        38.02 o                         
 -10   4   2          0.22        -36.63        69.62 o                         
  -8   4   2          0.04         24.69        27.27 o                         
  -6   4   2          4.17         -6.81        23.44 o                         
  -4   4   2         40.71         25.17        21.85 o                         
  -2   4   2          8.74        -22.91        22.91 o                         
   0   4   2          1.50         -3.04        18.34 o                         
   2   4   2        173.20        165.72        25.31 o                         
   4   4   2          3.53        -27.02        27.02 o                         
   6   4   2         18.89         58.19        44.78 o                         
   8   4   2        138.98         82.85        50.30 o                         
  10   4   2         14.66        -25.96        58.42 o                         
  12   4   2          0.09         16.91        80.27 o                         
  -3   5   2          5.11        -13.34        59.18 o                         
  -1   5   2         19.08         61.72        50.10 o                         
 -17   1   3        137.74        133.81        39.07 o                         
 -15   1   3        564.14        513.20        68.07 o                         
 -13   1   3        371.76        330.41        49.98 o                         
 -11   1   3         10.10         16.64        14.21 o                         
  -9   1   3          0.35         -4.32         5.87 o                         
  -7   1   3       2183.61       2338.10        38.84 o                         
  -5   1   3       1921.84       2048.96        27.81 o                         
  -3   1   3       2397.41       2398.20        31.67 o                         
  -1   1   3      12633.92      12879.49       126.83 o                         
   1   1   3       1001.95        958.60        98.42 o                         
 -18   2   3        105.22         85.47        48.74 o                         
 -16   2   3         15.76         11.28        21.59 o                         
 -14   2   3         10.58        -24.14        24.14 o                         
 -12   2   3         28.23         36.10        15.37 o                         
 -10   2   3         42.43         68.34        14.57 o                         
  -8   2   3        555.28        563.55        27.53 o                         
  -6   2   3       3990.61       4175.63        51.59 o                         
  -4   2   3       2252.30       2086.75        38.72 o                         
  -2   2   3        399.09        387.04        15.03 o                         
   0   2   3          3.47          2.01         5.16 o                         
   2   2   3        293.33        280.42        21.93 o                         
   4   2   3          0.01         16.29        19.10 o                         
   6   2   3         21.63         63.03        41.09 o                         
 -19   3   3         90.50        178.77       122.72 o                         
 -17   3   3        105.52         93.80        90.30 o                         
 -15   3   3         30.43         22.11        79.07 o                         
 -13   3   3         23.60         32.02        29.99 o                         
 -11   3   3          0.13         -8.98        19.49 o                         
  -9   3   3         59.79         57.52        15.73 o                         
  -7   3   3        134.47        196.44        26.62 o                         
  -5   3   3        460.04        445.63        28.80 o                         
  -3   3   3        164.46        141.95        15.31 o                         
  -1   3   3        337.65        353.44        22.82 o                         
   1   3   3        201.11        206.48        25.66 o                         
   3   3   3          8.42        -11.97        23.13 o                         
   5   3   3         32.79         90.32        37.03 o                         
   7   3   3          8.51          3.85        36.30 o                         
   9   3   3          1.31        -25.61        27.60 o                         
 -14   4   3          9.93         74.85        51.82 o                         
 -12   4   3          9.68         13.95        47.86 o                         
 -10   4   3        123.65        170.14        36.11 o                         
  -8   4   3          0.32         19.41        22.80 o                         
  -6   4   3          6.18        -17.33        24.87 o                         
  -4   4   3         11.90         23.31        19.61 o                         
  -2   4   3         37.57         40.34        21.40 o                         
   0   4   3         82.56         31.68        20.40 o                         
   2   4   3          3.12        -21.80        21.80 o                         
   4   4   3          0.10         11.66        31.74 o                         
   6   4   3         12.56        -64.64        64.64 o                         
   8   4   3        309.46        336.39        75.00 o                         
  10   4   3         35.03         13.01        56.53 o                         
  -3   5   3          2.89        -77.76        81.09 o                         
  -1   5   3         74.38         96.85        49.46 o                         
   1   5   3          0.48        132.53       101.81 o                         
 -18   0   4       3964.62       4588.43       233.32 o                         
 -16   0   4        635.05        641.88        82.22 o                         
 -14   0   4        204.25        184.98        32.24 o                         
 -12   0   4         36.37         27.87        13.74 o                         
 -10   0   4       6461.22       6194.83       111.03 o                         
  -8   0   4       2592.63       2680.37        56.77 o                         
  -6   0   4       9506.97       9421.07        79.73 o                         
  -4   0   4       7357.10       7358.83        71.00 o                         
  -2   0   4        711.17        652.93        76.71 o                         
 -19   1   4         82.18         66.92        38.03 o                         
 -17   1   4       1167.24       1191.37        88.83 o                         
 -15   1   4        240.12        236.38        30.23 o                         
 -13   1   4         58.83         26.23        16.00 o                         
 -11   1   4        176.28        159.91        15.27 o                         
  -9   1   4        509.93        535.26        22.44 o                         
  -7   1   4        217.28        195.51        13.94 o                         
  -5   1   4       7074.19       7281.41        60.08 o                         
  -3   1   4       4014.67       4121.15        48.40 o                         
  -1   1   4        816.13        821.09        43.25 o                         
 -20   2   4        130.87         90.22        35.78 o                         
 -18   2   4        131.89         88.34        31.51 o                         
 -16   2   4         20.48         38.36        30.09 o                         
 -14   2   4         51.54         62.30        22.31 o                         
 -12   2   4         24.35         17.77        14.06 o                         
 -10   2   4        224.64        214.46        19.78 o                         
  -8   2   4         37.48         24.47         8.85 o                         
  -6   2   4        937.74        979.25        27.32 o                         
  -4   2   4       4004.39       4062.10        47.91 o                         
  -2   2   4         10.62          6.51         7.14 o                         
   0   2   4        296.52        301.12        21.32 o                         
   2   2   4         32.10         47.59        19.02 o                         
   4   2   4       2759.22       3316.97       191.14 o                         
 -19   3   4        181.38        159.82       101.04 o                         
 -17   3   4          0.35        -35.84        48.48 o                         
 -15   3   4         20.76        -14.52        39.57 o                         
 -13   3   4        172.45        182.19        58.57 o                         
 -11   3   4         23.50        -14.30        16.94 o                         
  -9   3   4         70.51         88.66        15.83 o                         
  -7   3   4        224.92        142.16        16.74 o                         
  -5   3   4         53.18         -2.39        15.86 o                         
  -3   3   4         17.46         11.75        12.70 o                         
  -1   3   4         20.70          1.46        15.66 o                         
   1   3   4        293.71        283.34        32.26 o                         
   3   3   4        304.09        445.67        59.44 o                         
   5   3   4         39.33         49.24        30.60 o                         
   7   3   4         20.33        -19.78        35.84 o                         
 -14   4   4         18.47         26.57        79.34 o                         
 -12   4   4          4.90         12.27        54.47 o                         
 -10   4   4          0.84         -5.39        34.20 o                         
  -8   4   4         21.98        -29.60        29.60 o                         
  -6   4   4          1.73         29.41        25.33 o                         
  -4   4   4         99.47         91.20        42.75 o                         
  -2   4   4         41.52         62.52        24.62 o                         
   0   4   4         66.28         93.26        24.94 o                         
   2   4   4         43.06         -1.23        29.55 o                         
   4   4   4        153.31        223.05        72.39 o                         
   6   4   4         54.36         12.75        46.08 o                         
   8   4   4         32.26        103.12        72.77 o                         
  -1   5   4         47.37        274.24       137.19 o                         
   1   5   4         26.14        126.70       110.44 o                         
 -21   1   5         59.94        157.05        61.23 o                         
 -19   1   5         39.93         50.26        41.67 o                         
 -17   1   5        386.03        375.54        47.70 o                         
 -15   1   5         34.67         53.62        21.84 o                         
 -13   1   5        194.56        150.17        17.26 o                         
 -11   1   5         26.20         35.16         9.84 o                         
  -9   1   5         59.51         62.87         6.97 o                         
  -7   1   5        816.63       1134.20        92.71 o                         
  -5   1   5        580.82        612.78        16.88 o                         
  -3   1   5         15.50         16.78         5.48 o                         
  -1   1   5         64.97         96.86        34.75 o                         
 -20   2   5        161.69        184.64        44.78 o                         
 -18   2   5         84.53         33.18        48.00 o                         
 -16   2   5          2.86         -5.68        21.35 o                         
 -14   2   5          8.54         30.54        37.37 o                         
 -12   2   5          5.95         27.98        14.32 o                         
 -10   2   5         15.20         17.51        10.70 o                         
  -8   2   5         39.90         87.19        11.60 o                         
  -6   2   5        875.59        915.16        28.77 o                         
  -4   2   5       2980.49       3349.68        56.43 o                         
  -2   2   5        565.84        615.75        25.49 o                         
   0   2   5        260.39        228.13        24.59 o                         
   2   2   5         26.22         19.37        21.60 o                         
   4   2   5         79.99         72.18        49.48 o                         
 -19   3   5          0.12         -8.41        60.48 o                         
 -17   3   5         36.20         32.05        40.28 o                         
 -15   3   5         23.77         41.49        43.16 o                         
 -13   3   5          5.31          2.03        27.64 o                         
 -11   3   5         90.25         75.45        19.40 o                         
  -9   3   5         12.97         10.14        14.81 o                         
  -7   3   5        396.89        406.04        29.00 o                         
  -5   3   5          1.92         85.95        28.91 o                         
  -3   3   5         64.57          5.54        19.16 o                         
  -1   3   5         86.17         62.18        27.40 o                         
   3   3   5         27.15        -13.98        33.92 o                         
   5   3   5          3.29         -7.21        31.28 o                         
 -14   4   5          8.59        -54.34        81.91 o                         
 -12   4   5         49.19         42.11        68.72 o                         
 -10   4   5         23.61         26.29        31.67 o                         
  -8   4   5        142.50        113.56        26.44 o                         
  -6   4   5          8.15         89.71        64.15 o                         
  -4   4   5         34.38         -0.40        26.34 o                         
  -2   4   5         21.86         61.35        28.90 o                         
   0   4   5         25.56         39.56        29.71 o                         
   2   4   5         34.31        139.11        51.32 o                         
   4   4   5         17.36          2.99        33.67 o                         
   6   4   5          4.37        -51.41        51.41 o                         
   8   4   5          7.62         28.14        44.39 o                         
 -22   0   6          5.31        -53.92        57.25 o                         
 -20   0   6          1.07         -8.90        36.56 o                         
 -18   0   6        665.03        684.98       103.30 o                         
 -16   0   6       1315.91       1310.15       103.89 o                         
 -14   0   6        583.71        542.48        48.38 o                         
 -12   0   6        833.48        956.23        45.40 o                         
 -10   0   6        308.99        325.90        19.63 o                         
  -8   0   6       9556.09      10978.36       127.63 o                         
  -6   0   6        574.42        652.01        23.47 o                         
  -4   0   6       2957.77       3200.74        69.40 o                         
 -23   1   6        110.19         80.70        96.06 o                         
 -21   1   6          0.07         15.38        59.89 o                         
 -19   1   6        587.63        648.30        89.43 o                         
 -17   1   6         30.35         14.89        22.95 o                         
 -15   1   6         38.07         14.15        14.12 o                         
 -13   1   6          9.65         -5.15        11.63 o                         
 -11   1   6       4220.05       3956.78        59.96 o                         
  -9   1   6        447.76        417.95        14.75 o                         
  -7   1   6        745.72        786.88        19.15 o                         
  -3   1   6         76.41         48.41        10.43 o                         
  -1   1   6        105.43         82.88        20.46 o                         
 -22   2   6          2.38        -74.33        74.33 o                         
 -20   2   6          6.62        -31.58        33.25 o                         
 -18   2   6         99.04        110.53        30.35 o                         
 -16   2   6         17.94          7.82        22.18 o                         
 -14   2   6        394.21        403.91        35.55 o                         
 -12   2   6        151.31        133.54        16.43 o                         
 -10   2   6        202.13        233.49        18.99 o                         
  -8   2   6         88.58         41.00         9.94 o                         
  -6   2   6          7.97         -5.88         8.57 o                         
  -4   2   6         35.51         31.54         9.16 o                         
  -2   2   6          3.34         12.79         9.07 o                         
   0   2   6         10.58         -6.19        12.86 o                         
   2   2   6       1667.96       1443.59       255.78 o                         
 -19   3   6          0.83        -76.56        76.56 o                         
 -17   3   6         94.51         57.09        52.87 o                         
 -15   3   6         14.35         29.62        34.44 o                         
 -13   3   6         11.37        -17.05        24.65 o                         
 -11   3   6        347.35        528.26        40.29 o                         
  -9   3   6        413.44        477.43        32.76 o                         
  -7   3   6        810.50        811.88        40.01 o                         
  -5   3   6        312.97        320.47        25.81 o                         
  -3   3   6        178.86        138.37        19.74 o                         
  -1   3   6         77.72          1.34        18.98 o                         
   1   3   6         92.82         53.33        23.36 o                         
   3   3   6        310.23        362.38        54.04 o                         
   5   3   6        355.59        377.89        63.72 o                         
 -12   4   6          8.38        -42.88        81.12 o                         
 -10   4   6         34.60         31.25        89.31 o                         
  -8   4   6          4.13        -76.13        76.13 o                         
  -6   4   6         85.23         75.18        34.71 o                         
  -4   4   6        178.87        173.16        35.23 o                         
  -2   4   6         46.05         37.05        25.56 o                         
   0   4   6         32.81         59.28        46.22 o                         
   2   4   6         92.23        140.51        54.78 o                         
   4   4   6         36.30         48.48        91.09 o                         
   6   4   6         73.20         79.51        59.14 o                         
 -23   1   7        217.24         40.93       154.62 o                         
 -21   1   7         15.79         70.36        57.91 o                         
 -19   1   7        268.31        312.64        52.64 o                         
 -17   1   7         20.54         24.63        19.01 o                         
 -15   1   7         56.31        -15.05        24.46 o                         
 -13   1   7         26.11         23.85        12.52 o                         
 -11   1   7        650.45        621.50        26.45 o                         
  -9   1   7          9.54         11.55         6.56 o                         
  -7   1   7        174.55        159.73        11.16 o                         
  -5   1   7         20.75          1.66         5.91 o                         
  -3   1   7          2.57        -11.34        11.34 o                         
 -22   2   7          4.84         94.75        73.68 o                         
 -20   2   7        295.85        433.89       117.88 o                         
 -18   2   7         42.57         30.93        29.70 o                         
 -16   2   7         33.45         70.64        22.70 o                         
 -14   2   7         10.93          0.16        15.18 o                         
 -10   2   7          4.82        -11.24        11.90 o                         
  -8   2   7          0.25         12.42         9.41 o                         
  -6   2   7        569.92        567.54        27.39 o                         
  -4   2   7        904.89        968.68        40.77 o                         
  -2   2   7         35.31         55.04        19.18 o                         
   0   2   7         53.84        117.42        28.76 o                         
   2   2   7         20.35        -39.34        52.18 o                         
 -19   3   7          1.33        -31.39        64.81 o                         
 -17   3   7          7.00         55.40        44.61 o                         
 -15   3   7          1.14          7.62        28.99 o                         
 -13   3   7         21.72         10.51        21.05 o                         
 -11   3   7          0.16        -21.51        21.51 o                         
  -9   3   7         39.72         -1.29        15.93 o                         
  -7   3   7        106.92        128.48        19.01 o                         
  -5   3   7         21.72         30.29        17.47 o                         
  -3   3   7         45.10         29.90        18.19 o                         
  -1   3   7          4.65         -9.05        19.92 o                         
   1   3   7        100.07        101.06        28.12 o                         
   3   3   7          8.00         -4.94        34.98 o                         
 -12   4   7         19.34        -41.30        41.30 o                         
 -10   4   7         93.05         67.71       111.14 o                         
  -8   4   7         21.96         34.81        35.41 o                         
  -6   4   7         11.26        -26.12        26.12 o                         
  -4   4   7         60.95        116.49        34.12 o                         
  -2   4   7        273.15        363.88        61.18 o                         
   0   4   7          4.28         45.12        43.45 o                         
   2   4   7          0.02        -48.27        48.27 o                         
   4   4   7          0.22         41.42        53.18 o                         
 -24   0   8         66.47        131.77       114.95 o                         
 -22   0   8         79.41         31.79        56.48 o                         
 -20   0   8         44.25         17.55        69.06 o                         
 -18   0   8         87.47         70.48        49.18 o                         
 -16   0   8          3.95        -22.27        22.27 o                         
 -14   0   8        148.58        130.15        20.46 o                         
 -12   0   8       1521.37       1609.75        61.89 o                         
 -10   0   8       1785.04       1884.24        52.12 o                         
  -8   0   8        111.68        114.72        11.89 o                         
  -6   0   8         99.37        109.07        17.24 o                         
  -4   0   8        286.67        288.16        54.56 o                         
 -23   1   8        401.00        367.62       135.28 o                         
 -21   1   8        116.00         81.75        72.85 o                         
 -19   1   8          1.64        -17.31        47.40 o                         
 -17   1   8        171.96        165.96        29.25 o                         
 -15   1   8          0.84        -17.96        17.96 o                         
 -13   1   8          1.79         23.30        12.72 o                         
 -11   1   8          5.44         -8.58         8.58 o                         
  -9   1   8        854.15        867.41        26.62 o                         
  -7   1   8         15.91         11.89         7.36 o                         
  -5   1   8        553.30        627.80        28.67 o                         
  -3   1   8       1414.74       1388.30        61.73 o                         
 -22   2   8         95.36         67.08        59.87 o                         
 -20   2   8          0.88         43.34        44.33 o                         
 -18   2   8         26.60         18.40        59.20 o                         
 -16   2   8          5.92         -3.90        30.06 o                         
 -14   2   8        763.70        727.65        39.38 o                         
 -12   2   8        239.33        199.02        18.18 o                         
 -10   2   8        195.92        208.59        19.35 o                         
  -8   2   8        481.13        496.44        26.58 o                         
  -6   2   8        198.18        175.84        17.29 o                         
  -4   2   8          4.30        -14.06        14.06 o                         
  -2   2   8        407.53        389.01        33.70 o                         
   0   2   8        887.49        818.08        83.33 o                         
 -19   3   8          2.58        100.00        94.39 o                         
 -17   3   8         65.59         32.14        46.30 o                         
 -15   3   8          3.86          3.47        30.98 o                         
 -13   3   8         17.22         28.71        23.19 o                         
 -11   3   8          1.49        -19.64        19.64 o                         
  -9   3   8         32.54        103.97        20.92 o                         
  -7   3   8         57.27         62.59        16.00 o                         
  -5   3   8       1464.88       1743.72        70.56 o                         
  -3   3   8         15.23         47.99        23.16 o                         
  -1   3   8        204.59        179.68        32.72 o                         
   1   3   8          2.58         38.27        22.33 o                         
   3   3   8        230.71        241.89        66.89 o                         
 -12   4   8          4.60        -48.86        60.41 o                         
 -10   4   8          2.86        -47.40        47.40 o                         
  -8   4   8        112.49         79.57        46.52 o                         
  -6   4   8          4.95         26.23        37.96 o                         
  -4   4   8         23.90         37.76        37.36 o                         
  -2   4   8        203.41        262.67        56.03 o                         
   0   4   8         14.32         63.29        60.03 o                         
   2   4   8          4.59         65.18        48.56 o                         
   4   4   8        113.72        135.84        74.78 o                         
 -23   1   9          0.08        -29.12        70.99 o                         
 -21   1   9         16.45         60.78        36.26 o                         
 -19   1   9          6.62         31.63        36.62 o                         
 -17   1   9        251.97        226.62        30.14 o                         
 -15   1   9          5.42         -2.80        16.64 o                         
 -13   1   9         23.53        -13.29        13.29 o                         
 -11   1   9          8.11          9.65        10.60 o                         
  -9   1   9       1257.66       1238.13        40.51 o                         
  -7   1   9         10.18          7.72         9.38 o                         
  -5   1   9       1235.87       1241.02        56.47 o                         
  -3   1   9         95.71         75.06        18.24 o                         
 -22   2   9         48.10         26.83        84.74 o                         
 -20   2   9          2.75        -30.04        79.74 o                         
 -18   2   9         19.21         53.41        28.70 o                         
 -16   2   9         10.15        -21.33        34.64 o                         
 -14   2   9          0.55        -14.80        15.76 o                         
 -12   2   9        127.18        143.58        19.32 o                         
 -10   2   9          7.19        119.30        26.18 o                         
  -8   2   9       1205.64       1229.08        46.64 o                         
  -6   2   9        100.37        101.10        17.97 o                         
  -4   2   9        392.57        404.45        35.72 o                         
  -2   2   9        230.17        215.42        24.95 o                         
   0   2   9         67.86         26.88        28.72 o                         
 -19   3   9          9.07        -12.03        74.29 o                         
 -17   3   9          5.47         51.17       183.02 o                         
 -15   3   9          5.45        -17.37        39.14 o                         
 -13   3   9          0.16         23.02        23.26 o                         
 -11   3   9         14.51         41.14        21.95 o                         
  -9   3   9         57.92         74.94        22.88 o                         
  -7   3   9         12.53         48.23        21.97 o                         
  -5   3   9        751.18        710.36        53.51 o                         
  -3   3   9         50.20         63.86        29.50 o                         
  -1   3   9          0.02         13.98        29.33 o                         
   1   3   9          8.45         -5.01        23.86 o                         
 -14   4   9          0.03        266.21       144.38 o                         
 -12   4   9          0.68       -280.89       280.89 o                         
 -10   4   9         17.78         -8.94        59.29 o                         
  -8   4   9         16.74         20.63        47.87 o                         
  -6   4   9          0.87         23.91        46.16 o                         
  -4   4   9          2.04        -17.66        53.85 o                         
  -2   4   9         49.08         95.92        63.99 o                         
   0   4   9        112.68        193.66        66.83 o                         
   2   4   9          4.53         19.71        72.53 o                         
 -22   0  10         23.42         22.19        46.36 o                         
 -20   0  10        149.42         82.74        48.30 o                         
 -18   0  10        242.27        248.69        33.62 o                         
 -16   0  10         22.57          2.80        20.94 o                         
 -14   0  10        155.47        240.64        39.61 o                         
 -12   0  10        364.18        399.97        34.15 o                         
 -10   0  10         71.05         78.92        16.69 o                         
  -8   0  10        532.55        494.54        41.82 o                         
  -6   0  10       1073.09       1078.13        57.79 o                         
  -4   0  10          6.18         17.53        44.76 o                         
 -23   1  10         26.34        142.47        85.59 o                         
 -21   1  10        141.62        121.54        37.25 o                         
 -19   1  10          8.19         21.12        22.60 o                         
 -17   1  10          3.74         25.41        20.93 o                         
 -15   1  10        801.22        827.60        51.41 o                         
 -13   1  10        115.33        212.72        31.18 o                         
 -11   1  10        131.08        113.80        14.17 o                         
  -9   1  10        324.52        304.54        21.56 o                         
  -7   1  10        841.69        852.97        36.16 o                         
  -5   1  10        876.29        908.93        53.68 o                         
  -3   1  10        633.85        817.17        84.12 o                         
 -22   2  10         25.08        177.80       107.08 o                         
 -20   2  10         38.43         89.72        49.11 o                         
 -18   2  10         71.26         86.09        24.65 o                         
 -16   2  10        115.76         75.08        18.41 o                         
 -14   2  10         41.32         44.61        18.36 o                         
 -12   2  10        243.06        241.33        24.72 o                         
 -10   2  10         15.31        -11.83        16.38 o                         
  -8   2  10        490.57        571.89        41.74 o                         
  -6   2  10          4.99        -28.02        28.02 o                         
  -4   2  10         67.35         55.51        17.16 o                         
  -2   2  10         10.89          4.15        19.32 o                         
 -19   3  10          0.57        105.50       106.47 o                         
 -17   3  10          9.45         28.13       161.51 o                         
 -15   3  10        280.81        245.63        41.70 o                         
 -13   3  10         11.52         21.92        22.51 o                         
 -11   3  10          0.30        -26.47        26.47 o                         
  -9   3  10          4.56         22.20        19.17 o                         
  -7   3  10          9.95        -12.88        34.62 o                         
  -5   3  10         62.26         74.99        38.72 o                         
  -3   3  10        482.60        526.81        57.51 o                         
  -1   3  10        135.94        147.63        32.51 o                         
 -14   4  10         26.87        145.09       125.86 o                         
 -10   4  10         43.62         22.55        90.72 o                         
  -8   4  10         18.05        -15.37        45.72 o                         
  -6   4  10         29.38         -0.71        87.79 o                         
  -4   4  10          0.43         33.02        86.47 o                         
  -2   4  10          5.57         73.94       100.27 o                         
   0   4  10          3.21        -21.47       134.28 o                         
 -23   1  11          5.18         -8.31       269.24 o                         
 -21   1  11          6.25         17.06        31.18 o                         
 -19   1  11         14.41         19.71        28.46 o                         
 -17   1  11          0.14        -23.56        23.56 o                         
 -15   1  11        141.19        130.47        26.58 o                         
 -13   1  11        122.91        115.62        22.08 o                         
 -11   1  11        374.60        379.58        28.62 o                         
  -9   1  11        409.99        389.36        29.86 o                         
  -7   1  11        546.72        528.75        38.96 o                         
  -5   1  11         18.43         23.56        23.71 o                         
  -3   1  11        162.04        119.95        83.34 o                         
 -22   2  11          5.29        -42.47        70.65 o                         
 -20   2  11          0.51         45.68        65.36 o                         
 -18   2  11          3.99         34.69        42.93 o                         
 -16   2  11          3.64         24.92        27.18 o                         
 -14   2  11          6.11        -13.36        18.48 o                         
 -12   2  11          3.93          5.50        18.59 o                         
 -10   2  11        409.74        446.28        32.36 o                         
  -8   2  11        117.12        104.08        21.24 o                         
  -6   2  11       2383.54       2175.58        94.23 o                         
  -4   2  11          0.42        -25.70        32.37 o                         
  -2   2  11         52.55         26.84        28.30 o                         
 -17   3  11          9.91        -64.09        64.09 o                         
 -15   3  11          0.24         65.67        36.25 o                         
 -13   3  11         32.45         52.63        25.86 o                         
 -11   3  11         64.08         54.74        61.47 o                         
  -9   3  11         19.61        -17.37        33.68 o                         
  -7   3  11         29.68        127.76        71.62 o                         
  -5   3  11          7.33         94.15        35.56 o                         
  -3   3  11        126.78        111.30        29.34 o                         
  -1   3  11          8.90        -20.49        24.85 o                         
 -12   4  11         41.72         93.30        94.90 o                         
  -8   4  11          2.60         74.98        95.03 o                         
  -6   4  11          0.73        -42.62        62.50 o                         
  -4   4  11          0.27        -36.71        68.13 o                         
  -2   4  11          5.89          6.57        60.61 o                         
   0   4  11          3.79       -106.79       106.79 o                         
 -22   0  12          3.91        257.92        89.46 o                         
 -20   0  12         25.68        -26.49        41.82 o                         
 -18   0  12        467.65        529.66       106.69 o                         
 -16   0  12          1.16         -4.19        28.40 o                         
 -14   0  12         49.63         93.36        20.38 o                         
 -12   0  12        603.25        621.84        49.32 o                         
 -10   0  12       3384.74       3482.43       131.17 o                         
  -8   0  12         12.79        -11.99        29.31 o                         
  -6   0  12       1439.87       1473.27       100.89 o                         
 -23   1  12          0.50        -26.44        76.41 o                         
 -21   1  12         66.56         71.46        42.07 o                         
 -19   1  12          4.58         36.04        25.32 o                         
 -17   1  12          1.51        -26.82        26.82 o                         
 -15   1  12         92.41         -0.15        30.70 o                         
 -13   1  12        180.78        163.89        24.33 o                         
 -11   1  12        129.84        130.47        22.82 o                         
  -9   1  12       1126.09       1409.57        72.60 o                         
  -7   1  12         40.77         31.45        15.87 o                         
  -5   1  12        672.05        630.31        49.97 o                         
 -22   2  12         69.00        235.38       129.65 o                         
 -20   2  12         55.27         34.83        58.61 o                         
 -18   2  12          8.63         50.87        49.40 o                         
 -16   2  12         52.19         61.64        60.63 o                         
 -14   2  12         26.62         33.26        20.56 o                         
 -12   2  12         16.80         17.25        19.44 o                         
 -10   2  12         19.26         85.80        23.21 o                         
  -8   2  12         60.44         72.50        27.44 o                         
  -6   2  12        710.18        564.37        68.44 o                         
  -4   2  12        165.43        151.70        35.01 o                         
 -17   3  12         15.38         56.25        90.42 o                         
 -15   3  12         46.12         16.19        47.80 o                         
 -13   3  12         87.28        109.44        42.11 o                         
 -11   3  12          2.88         34.67        37.15 o                         
  -9   3  12          0.05        -38.82        38.82 o                         
  -7   3  12         11.88         24.91        32.00 o                         
  -5   3  12          0.00        -29.68        32.84 o                         
  -3   3  12          6.96         47.18        29.93 o                         
 -21   1  13         17.91         16.49        34.23 o                         
 -19   1  13          4.11        -17.84        27.39 o                         
 -17   1  13          9.42         17.00        25.19 o                         
 -15   1  13         33.37         55.14        22.83 o                         
 -13   1  13        162.76        191.45        28.64 o                         
 -11   1  13        184.09        153.90        25.61 o                         
  -9   1  13        605.38        562.25        54.94 o                         
  -7   1  13        343.20        295.83        35.62 o                         
  -5   1  13         20.83         43.68        36.84 o                         
 -20   2  13         16.62        -25.19        55.04 o                         
 -18   2  13         66.12         59.24        66.72 o                         
 -16   2  13         29.18         34.51        52.52 o                         
 -14   2  13          0.60        -14.24        25.16 o                         
 -12   2  13         27.73        -21.36        21.36 o                         
 -10   2  13          5.26         15.31        22.22 o                         
  -8   2  13         61.37         38.45        20.95 o                         
  -6   2  13         23.73          0.21        23.32 o                         
  -4   2  13        205.86        187.84        31.66 o                         
 -15   3  13         20.69         53.48        51.99 o                         
 -13   3  13         37.66        179.78        56.66 o                         
 -11   3  13        102.73         49.01        69.06 o                         
  -9   3  13         75.55         66.76        37.88 o                         
  -7   3  13         22.53         14.11        34.59 o                         
  -5   3  13          0.10         14.11        29.06 o                         
  -3   3  13         29.28         12.33        28.88 o                         
 -22   0  14         45.41         14.67        72.69 o                         
 -20   0  14         13.19        -78.89        78.89 o                         
 -18   0  14          7.39        -44.41        44.41 o                         
 -16   0  14          0.00        -38.71        38.71 o                         
 -14   0  14        520.51        536.92        62.80 o                         
 -12   0  14       2074.05       2112.30       115.15 o                         
 -10   0  14        310.33        267.22        46.65 o                         
  -8   0  14        823.19       1096.44       128.12 o                         
  -6   0  14         10.11         25.63        37.58 o                         
 -21   1  14          0.81         18.25        45.44 o                         
 -19   1  14        113.45        138.77        34.29 o                         
 -17   1  14          0.02         -3.22        33.15 o                         
 -15   1  14         47.57         68.46        23.47 o                         
 -13   1  14        203.96        277.85        36.22 o                         
 -11   1  14       1289.67       1259.58        93.76 o                         
  -9   1  14        526.49        486.18        58.91 o                         
  -7   1  14        158.39        139.18        34.63 o                         
 -20   2  14          9.38        168.76       119.11 o                         
 -18   2  14         18.38         60.82        77.50 o                         
 -16   2  14          3.38         72.29        57.58 o                         
 -14   2  14         18.54         12.54        29.43 o                         
 -12   2  14         67.09         97.53        33.74 o                         
 -10   2  14         21.14         26.25        29.17 o                         
  -8   2  14          0.12         -2.32        24.38 o                         
  -6   2  14         31.28         37.65        34.25 o                         
 -13   3  14        172.09        151.56       106.14 o                         
 -11   3  14          2.55         10.00       110.39 o                         
  -9   3  14          0.27          2.45       144.29 o                         
  -7   3  14         65.89         -6.70        97.04 o                         
  -5   3  14          0.00        -24.12        36.86 o                         
 -21   1  15          3.28        -21.46        83.18 o                         
 -19   1  15         20.35          4.49        54.68 o                         
 -17   1  15         33.76        -25.61        25.61 o                         
 -15   1  15         20.04         -2.01        25.54 o                         
 -13   1  15         57.75         25.81        29.70 o                         
 -11   1  15        194.37        189.45        38.71 o                         
  -9   1  15         61.56         88.08        31.94 o                         
  -7   1  15         94.64        113.57        36.12 o                         
 -18   2  15          6.29        231.08       104.15 o                         
 -16   2  15        518.84        455.44        94.14 o                         
 -14   2  15         44.24        -50.33        50.33 o                         
 -12   2  15         23.93         -0.85        32.13 o                         
 -10   2  15         15.96         19.07        30.17 o                         
  -8   2  15          1.99         50.04        24.27 o                         
  -6   2  15          1.07          3.92        28.55 o                         
 -11   3  15         23.24        -41.19        56.48 o                         
  -9   3  15         60.66        -32.66        53.43 o                         
  -7   3  15          0.84          8.74        44.57 o                         
 -18   0  16          8.11         40.79        56.75 o                         
 -16   0  16         16.88        113.98        56.97 o                         
 -14   0  16        163.81        204.10        65.85 o                         
 -12   0  16        458.76        419.95        77.44 o                         
 -10   0  16       1214.62       1427.30       124.12 o                         
  -8   0  16         46.20        122.67        66.76 o                         
 -19   1  16        119.66        142.12        45.68 o                         
 -17   1  16         34.52         33.60        46.32 o                         
 -15   1  16         18.15        -29.65        30.65 o                         
 -13   1  16        169.19        159.38        38.09 o                         
 -11   1  16          2.36          6.12        37.72 o                         
  -9   1  16        219.82        200.66        43.39 o                         
 -16   2  16         17.43         76.46        93.58 o                         
 -14   2  16         30.25        -23.95        61.39 o                         
 -12   2  16         57.32         76.19        45.82 o                         
 -10   2  16          1.57         20.57        37.66 o                         
  -8   2  16        115.60        135.48        33.37 o                         
 -11   3  16         83.38         76.15        88.61 o                         
  -9   3  16         10.15        -99.23       112.00 o                         
  -7   3  16         11.93        -42.59        51.08 o                         
 -17   1  17        136.60        154.67        53.04 o                         
 -15   1  17         12.77        -15.59        56.98 o                         
 -13   1  17         98.01         72.00        32.70 o                         
 -11   1  17         19.59         67.04        38.75 o                         
  -9   1  17         75.11         47.67        48.03 o                         
 -14   2  17        390.06        148.66        75.18 o                         
 -12   2  17         17.63         62.08        75.11 o                         
 -10   2  17         37.28         78.39        88.49 o                         
  -8   2  17          5.75         20.68        48.47 o                         
 -16   0  18         45.44        121.12       118.72 o                         
 -14   0  18         74.35        181.20        75.30 o                         
 -12   0  18          0.70         34.54       261.64 o                         
 -10   0  18         84.75         65.89        68.81 o                         
 -15   1  18        177.62        124.20        54.77 o                         
 -13   1  18          6.44          6.06        60.14 o                         
 -11   1  18          4.28         27.20        53.05 o                         
 -12   2  18         29.01        -72.41       105.93 o                         
 -10   2  18          5.97        124.53        82.32 o                         
 -13   1  19          2.46        -27.19        87.64 o                         
 -11   1  19        100.76        -79.13        79.13 o                         
                                                                                
