# Supplementary material for: The curious case of proton migration under pressure in the malonic acid and 4,4′-bi­pyridine cocrystal
Source: IUCrJ. 2024 Jan 13;11(Pt 2):168–81. doi: 10.1107/S2052252524000344 (PMC10916288; doi:10.1107/S2052252524000344)
Supplement: Supplementary file 9 [file m-11-00168-BIPYMA_103sup9.hkl]

data_BIPYMA_103                                                                 
_shelx_title ' bipyma_104_final_56_a.res in C2/c'                               
_shelx_refln_list_code          4                                               
_shelx_F_calc_maximum      155.14                                               
_exptl_crystal_F_000       544.00                                               
_reflns_d_resolution_high  0.7517                                               
                                                                                
loop_                                                                           
 _space_group_symop_operation_xyz                                               
 'x, y, z'                                                                      
 '-x, y, -z+1/2'                                                                
 'x+1/2, y+1/2, z'                                                              
 '-x+1/2, y+1/2, -z+1/2'                                                        
 '-x, -y, -z'                                                                   
 'x, -y, z-1/2'                                                                 
 '-x+1/2, -y+1/2, -z'                                                           
 'x+1/2, -y+1/2, z-1/2'                                                         
                                                                                
_cell_length_a    19.5983                                                       
_cell_length_b     3.8374                                                       
_cell_length_c    15.4421                                                       
_cell_angle_alpha  90.000                                                       
_cell_angle_beta  105.763                                                       
_cell_angle_gamma  90.000                                                       
                                                                                
_shelx_F_squared_multiplier     1.000                                           
                                                                                
loop_                                                                           
 _refln_index_h                                                                 
 _refln_index_k                                                                 
 _refln_index_l                                                                 
 _refln_F_squared_calc                                                          
 _refln_F_squared_meas                                                          
 _refln_F_squared_sigma                                                         
 _refln_observed_status                                                         
   1   1   0        316.51        301.97         9.93 o                         
   3   1   0      12020.97      11687.62       112.95 o                         
   5   1   0        299.94        291.72        31.39 o                         
   0   2   0       3925.42       3781.35        65.18 o                         
   2   2   0        661.99        613.36        21.89 o                         
   4   2   0         13.56          2.36         8.25 o                         
   6   2   0         54.57         38.00        15.10 o                         
   8   2   0         81.86         54.86        19.05 o                         
  10   2   0         40.32         88.90        28.57 o                         
  12   2   0          8.44         32.62        39.09 o                         
  14   2   0        963.58       1097.22       177.10 o                         
   1   3   0        619.70        629.44        37.32 o                         
   3   3   0         44.27         31.97        18.89 o                         
   5   3   0        158.46        143.16        25.53 o                         
   7   3   0        205.06        232.76        33.63 o                         
   9   3   0        546.43        491.82        64.74 o                         
  11   3   0         15.12         44.12        41.43 o                         
  13   3   0          0.75         -7.45        62.40 o                         
  15   3   0          5.14        -89.52       101.77 o                         
   0   4   0        213.46         92.33        57.25 o                         
   2   4   0         12.05         49.91        31.31 o                         
   4   4   0         25.05         89.86        37.97 o                         
   6   4   0          0.42        -18.33        36.13 o                         
   8   4   0         13.04         12.43        51.18 o                         
  10   4   0         28.09        152.35        57.05 o                         
  12   4   0         33.84         81.04       254.66 o                         
  14   4   0         19.88        172.25       131.97 o                         
   3   5   0          6.62        216.76       123.30 o                         
 -13   1   1        299.97        249.60        93.23 o                         
 -11   1   1        138.96        246.83        67.86 o                         
  -9   1   1         39.73         40.82        25.23 o                         
  -7   1   1        349.00        316.18        31.36 o                         
  -5   1   1        501.07        508.60        23.39 o                         
  -3   1   1       9950.52      10125.62        90.25 o                         
  -1   1   1          4.24          4.23         2.99 o                         
   1   1   1       2042.48       1875.56        32.99 o                         
   3   1   1         27.62         35.89        17.11 o                         
 -16   2   1        269.44        222.63        75.02 o                         
 -14   2   1         66.42         56.79        43.20 o                         
 -12   2   1       2480.82       2780.63       167.69 o                         
 -10   2   1          0.09         -2.94        22.25 o                         
  -8   2   1        139.52        141.52        19.12 o                         
  -6   2   1        286.51        269.35        20.68 o                         
  -4   2   1       3721.13       3712.38        50.05 o                         
  -2   2   1         53.75         40.83         7.83 o                         
   0   2   1       1746.14       1678.56        32.18 o                         
   2   2   1        406.09        392.39        19.19 o                         
   4   2   1        262.13        229.17        21.54 o                         
   6   2   1        384.03        455.16        40.88 o                         
   8   2   1        151.76        128.89        27.46 o                         
  10   2   1         84.29        115.37        50.41 o                         
  12   2   1        149.17         87.45        79.48 o                         
 -17   3   1         56.29       -196.34       214.58 o                         
 -15   3   1         90.80        152.45        67.27 o                         
 -13   3   1          1.26         51.55        44.90 o                         
 -11   3   1          0.51          3.06        39.98 o                         
  -9   3   1         14.25         10.03        28.72 o                         
  -7   3   1         91.80        182.78        34.41 o                         
  -5   3   1        229.84        235.51        26.16 o                         
  -3   3   1        267.30        260.13        27.37 o                         
  -1   3   1        111.90        136.19        22.07 o                         
   1   3   1        115.18        102.28        20.43 o                         
   3   3   1          2.53         -7.09        22.26 o                         
   7   3   1          1.39        -16.54        32.54 o                         
   9   3   1        107.41        119.66        39.67 o                         
  11   3   1        490.57        562.08        75.81 o                         
  13   3   1         26.81         -1.84        58.42 o                         
 -14   4   1          6.75         29.05       108.55 o                         
 -12   4   1          3.34         60.19        71.51 o                         
 -10   4   1          3.04         73.29        61.05 o                         
  -8   4   1          7.64         -9.01        48.79 o                         
  -6   4   1          0.79         19.41        38.82 o                         
  -4   4   1          5.51         13.49        37.79 o                         
  -2   4   1          9.41          3.31        34.40 o                         
   0   4   1         27.33          6.40        29.51 o                         
   2   4   1         39.28         18.66        31.56 o                         
   4   4   1          2.98          8.54        37.23 o                         
   6   4   1         89.34         58.14        51.18 o                         
   8   4   1         11.76          5.58        55.35 o                         
  10   4   1         23.25         46.64        76.88 o                         
  12   4   1          1.30        -27.92       212.77 o                         
  -3   5   1         51.35        135.93       123.32 o                         
  -1   5   1          1.62         20.58       116.21 o                         
   3   5   1          6.75        -84.96       152.05 o                         
  -8   0   2        818.04        798.92        52.31 o                         
  -6   0   2       2940.37       2861.01        75.27 o                         
  -4   0   2        537.77        545.48        19.24 o                         
 -17   1   2        165.54          9.09        92.22 o                         
 -15   1   2       2552.26       2440.59       188.55 o                         
 -13   1   2        413.99        420.17        69.96 o                         
 -11   1   2        650.93        666.85        81.37 o                         
  -9   1   2          6.32         18.99        20.13 o                         
  -7   1   2       5808.05       5691.32        85.04 o                         
  -5   1   2       9344.83       9252.34       101.63 o                         
  -3   1   2      12794.04      13054.24       107.34 o                         
  -1   1   2      24068.35      23621.05       125.22 o                         
   1   1   2       1660.14       1566.14        50.79 o                         
 -18   2   2          6.81         56.76        60.42 o                         
 -16   2   2         19.67        -11.53        67.95 o                         
 -14   2   2        194.88        167.31        50.62 o                         
 -12   2   2        487.39        441.41        47.37 o                         
 -10   2   2        156.61        129.58        21.15 o                         
  -8   2   2        214.68        216.44        20.36 o                         
  -6   2   2       1075.02       1135.82        38.38 o                         
  -4   2   2        178.36        161.47        11.88 o                         
  -2   2   2         76.91         70.72         8.81 o                         
   0   2   2        246.63        247.82        14.12 o                         
   2   2   2          1.77          7.28         9.92 o                         
   4   2   2          1.96         -3.79        14.84 o                         
   6   2   2        438.37        442.07        45.03 o                         
   8   2   2        614.04        480.23       100.08 o                         
 -19   3   2         35.23       -176.25       176.25 o                         
 -17   3   2         15.19        -31.38        84.46 o                         
 -15   3   2          9.12         16.56        49.13 o                         
 -13   3   2         69.31        111.01        47.77 o                         
 -11   3   2         10.51         -6.50        34.01 o                         
  -9   3   2          0.42          8.69        27.31 o                         
  -5   3   2         32.67         38.56        21.00 o                         
  -3   3   2          1.17         -6.18        20.20 o                         
  -1   3   2         36.63         31.16        18.22 o                         
   1   3   2         37.38         48.24        21.52 o                         
   3   3   2        394.56        421.06        39.72 o                         
   5   3   2          9.18         15.52        32.44 o                         
   7   3   2        143.36        186.15        41.41 o                         
   9   3   2        110.29        136.05        37.40 o                         
  11   3   2       1444.96       1563.62       131.29 o                         
 -14   4   2         44.01        191.60       115.41 o                         
 -12   4   2          1.30         58.88        87.22 o                         
 -10   4   2          0.08        -10.21        94.38 o                         
  -8   4   2          0.12         21.33        40.15 o                         
  -6   4   2          1.15         55.65        39.82 o                         
  -4   4   2         44.45         47.67        49.43 o                         
  -2   4   2         15.61         34.19        40.58 o                         
   0   4   2          0.74        -11.31        31.26 o                         
   2   4   2        204.30        156.28        42.46 o                         
   4   4   2          9.54        -44.65        49.99 o                         
   6   4   2         20.04        145.84        66.41 o                         
   8   4   2        137.57        164.90        64.99 o                         
  10   4   2         19.10        -68.75       181.06 o                         
  12   4   2          0.41        -36.28        97.92 o                         
  -3   5   2          5.23        -65.14       142.04 o                         
  -1   5   2         23.00       -100.43       129.03 o                         
 -19   1   3        213.04        142.88        69.36 o                         
 -17   1   3        115.60         -7.71        44.81 o                         
 -15   1   3        519.54        484.46        57.12 o                         
 -13   1   3        356.43        363.16        36.21 o                         
 -11   1   3          6.36         13.55        13.94 o                         
  -9   1   3          0.01         -3.31         9.85 o                         
  -7   1   3       2201.91       2250.48        41.65 o                         
  -5   1   3       2053.47       2197.43        30.88 o                         
  -3   1   3       2451.21       2502.52        35.66 o                         
  -1   1   3      12587.81      12527.21       120.26 o                         
 -20   2   3          6.03          0.59        69.83 o                         
 -18   2   3         79.45         -3.45        56.92 o                         
 -16   2   3          4.14         -5.74        33.87 o                         
 -14   2   3          7.35        -34.04        34.04 o                         
 -12   2   3          7.50          8.62        21.41 o                         
 -10   2   3         44.10         41.22        16.75 o                         
  -8   2   3        549.46        552.98        30.52 o                         
  -6   2   3       3989.11       4233.21        68.15 o                         
  -4   2   3       2105.42       1940.04        42.23 o                         
  -2   2   3        395.04        378.24        16.62 o                         
   0   2   3          3.45         -5.33        10.44 o                         
   2   2   3        269.93        264.74        21.51 o                         
   4   2   3          0.20        -29.43        29.43 o                         
   6   2   3         21.89         -4.03        42.11 o                         
 -19   3   3         70.08        204.69       128.35 o                         
 -17   3   3         95.35          6.54        86.62 o                         
 -15   3   3         21.37         16.49       101.12 o                         
 -13   3   3         27.16         -4.89        40.25 o                         
 -11   3   3          1.13         17.94        30.01 o                         
  -9   3   3         70.16         69.19        24.57 o                         
  -7   3   3        152.81        143.57        23.56 o                         
  -5   3   3        474.71        406.77        34.80 o                         
  -3   3   3        152.41        131.01        20.98 o                         
  -1   3   3        337.96        353.37        31.07 o                         
   1   3   3        195.69        224.25        29.25 o                         
   3   3   3          9.82        -30.29        30.29 o                         
   5   3   3         46.29         87.06        39.43 o                         
   7   3   3         10.59         56.65        42.26 o                         
   9   3   3          1.30         65.18        44.77 o                         
  11   3   3         10.24        -45.79       134.54 o                         
 -14   4   3          3.92       -162.17       162.17 o                         
 -12   4   3         19.20        -42.12        72.93 o                         
 -10   4   3        126.07        146.26        51.26 o                         
  -8   4   3          3.61         30.00        43.29 o                         
  -6   4   3          4.73         79.65        38.84 o                         
  -4   4   3          9.55        -25.06        37.00 o                         
  -2   4   3         36.35         14.44        33.30 o                         
   0   4   3         90.49        142.21        36.04 o                         
   2   4   3          1.29        -22.81        43.64 o                         
   4   4   3          1.02         53.68        42.50 o                         
   6   4   3          8.37        289.87       103.98 o                         
   8   4   3        318.31        240.36        98.90 o                         
  10   4   3         25.98         79.72       115.80 o                         
  12   4   3          1.11         24.59       159.41 o                         
  -1   5   3         98.87        453.34       187.30 o                         
   1   5   3          7.86       -105.37       159.01 o                         
 -20   0   4        897.30        981.97       140.32 o                         
 -18   0   4       3357.33       4034.64       322.34 o                         
 -16   0   4        584.95        559.34        86.48 o                         
 -14   0   4        244.40        249.08        38.83 o                         
 -12   0   4         15.67         28.40        18.47 o                         
 -10   0   4       6186.82       5930.13       120.12 o                         
  -8   0   4       2576.82       2611.55        53.05 o                         
  -6   0   4       9466.16       9361.84        80.29 o                         
  -4   0   4       7211.01       7549.64        75.16 o                         
 -21   1   4        202.10        146.44        70.58 o                         
 -19   1   4         64.06         23.73        51.58 o                         
 -17   1   4       1000.22       1046.87        88.09 o                         
 -15   1   4        204.19        195.82        35.98 o                         
 -13   1   4         69.94         44.15        19.49 o                         
 -11   1   4        153.98        141.13        15.58 o                         
  -9   1   4        499.49        540.49        25.26 o                         
  -7   1   4        211.19        199.99         9.60 o                         
  -5   1   4       7110.21       7460.26        64.29 o                         
  -3   1   4       4022.99       4032.41        59.07 o                         
  -1   1   4        769.97        793.37        47.38 o                         
 -20   2   4        124.22        108.73        57.96 o                         
 -18   2   4        127.54         65.78        46.14 o                         
 -16   2   4         13.81         63.51        36.47 o                         
 -14   2   4         62.32         82.98        28.82 o                         
 -12   2   4         28.33         -6.49        19.67 o                         
 -10   2   4        240.67        248.56        23.58 o                         
  -8   2   4         36.24         36.28        13.03 o                         
  -6   2   4        897.07        903.37        30.82 o                         
  -4   2   4       4011.99       4120.89        66.39 o                         
  -2   2   4         12.05         20.47        10.63 o                         
   0   2   4        277.50        305.42        22.27 o                         
   2   2   4         31.46         74.17        37.44 o                         
   4   2   4       2630.25       3249.56       222.11 o                         
 -19   3   4        188.26        527.04       178.52 o                         
 -17   3   4          0.68        159.37        89.47 o                         
 -15   3   4         35.64         78.31        45.24 o                         
 -13   3   4        151.38         98.09        36.87 o                         
 -11   3   4         34.50        -16.89        28.02 o                         
  -9   3   4         76.40         56.17        27.30 o                         
  -7   3   4        183.03        153.08        23.39 o                         
  -5   3   4         71.68         28.48        25.62 o                         
  -3   3   4          6.96         36.22        21.93 o                         
  -1   3   4         31.79         10.37        22.57 o                         
   1   3   4        329.83        301.33        33.94 o                         
   3   3   4        289.50        366.02        56.73 o                         
   5   3   4         29.55         44.70        47.63 o                         
   7   3   4         25.74        -12.16        49.13 o                         
   9   3   4        142.86        144.16       118.78 o                         
 -14   4   4         20.24        -26.17        91.55 o                         
 -12   4   4          6.88         76.32        74.41 o                         
 -10   4   4          2.82         37.73        68.85 o                         
  -8   4   4         26.67        -36.75        50.39 o                         
  -6   4   4          4.24        123.52        45.25 o                         
  -4   4   4         94.39        166.15        39.38 o                         
  -2   4   4         46.53         -0.13        36.51 o                         
   0   4   4         85.46         52.24        38.58 o                         
   2   4   4         66.40         53.62        36.97 o                         
   4   4   4        169.23        283.74        78.94 o                         
   6   4   4         64.28        175.90        72.44 o                         
   8   4   4         21.56        205.61       118.63 o                         
  10   4   4        184.68        439.04       208.04 o                         
 -23   1   5         17.10       -134.67       134.67 o                         
 -21   1   5         35.98         77.45        88.25 o                         
 -19   1   5         58.11         86.39        54.46 o                         
 -17   1   5        403.93        317.57        62.59 o                         
 -15   1   5         39.79         34.84        23.60 o                         
 -13   1   5        154.70        114.85        20.31 o                         
 -11   1   5         20.93         11.73        13.52 o                         
  -9   1   5         64.07         56.84         8.49 o                         
  -5   1   5        543.32        582.27        19.58 o                         
  -3   1   5         14.55          6.67        10.41 o                         
  -1   1   5         53.92         41.56        32.42 o                         
 -22   2   5        567.70        517.55       221.21 o                         
 -20   2   5        126.10        197.63        68.72 o                         
 -18   2   5         84.90        108.47        48.34 o                         
 -16   2   5          4.07        -17.91        34.02 o                         
 -14   2   5          6.59        -37.07        37.07 o                         
 -12   2   5         10.15         -2.77        23.94 o                         
 -10   2   5         26.09         28.96        16.56 o                         
  -8   2   5         49.46         82.99        15.85 o                         
  -6   2   5        951.14        970.47        36.93 o                         
  -4   2   5       2973.92       3220.90        62.00 o                         
  -2   2   5        525.37        573.06        27.22 o                         
   0   2   5        296.89        274.62        31.19 o                         
   2   2   5         32.81         36.54        32.64 o                         
 -21   3   5          2.97       -135.40       135.40 o                         
 -19   3   5          0.10        -96.78       157.65 o                         
 -17   3   5         40.61         12.54        62.91 o                         
 -15   3   5         31.11         89.53        50.20 o                         
 -13   3   5         14.20        -25.42        33.88 o                         
 -11   3   5         82.99        106.50        30.59 o                         
  -9   3   5         14.00         19.98        23.19 o                         
  -7   3   5        393.72        413.44        32.85 o                         
  -5   3   5          0.57         61.47        27.92 o                         
  -3   3   5         57.11         81.55        25.03 o                         
  -1   3   5        102.13         69.40        27.58 o                         
   1   3   5         39.14        105.75        33.58 o                         
   3   3   5         24.50         89.45        41.66 o                         
   5   3   5          5.92        -45.66        45.66 o                         
   7   3   5         91.84        265.61        95.08 o                         
 -14   4   5          1.66       -116.98       116.98 o                         
 -12   4   5         44.67        185.25        67.72 o                         
 -10   4   5         25.76         55.05        67.07 o                         
  -8   4   5        161.53        227.43        45.15 o                         
  -6   4   5          3.90        -67.74        67.74 o                         
  -4   4   5         42.83         74.57        52.39 o                         
  -2   4   5         21.74         41.02        41.37 o                         
   0   4   5         21.57         39.91        75.11 o                         
   2   4   5         26.01         71.34        72.54 o                         
   4   4   5         22.65          3.61        57.46 o                         
   6   4   5          2.00        -72.51        72.51 o                         
   8   4   5          8.03        123.87       148.01 o                         
 -24   0   6         42.23        -39.34       171.17 o                         
 -22   0   6          9.88         10.14        67.67 o                         
 -20   0   6          0.11         21.10        70.89 o                         
 -18   0   6        605.84        709.46       105.51 o                         
 -16   0   6       1191.59       1224.65        86.37 o                         
 -14   0   6        528.90        577.82        51.65 o                         
 -12   0   6        840.41        909.76        52.39 o                         
 -10   0   6        292.94        292.85        19.17 o                         
  -8   0   6       9579.45      10716.50       105.42 o                         
  -6   0   6        603.92        686.45        32.02 o                         
  -4   0   6       3086.72       3180.60        99.52 o                         
 -23   1   6         72.19         28.95        87.35 o                         
 -21   1   6          0.04         37.25        77.80 o                         
 -19   1   6        502.54        490.54        84.68 o                         
 -17   1   6         31.96         33.87        32.76 o                         
 -15   1   6         48.25         64.12        27.11 o                         
 -13   1   6         19.32        -12.04        19.05 o                         
 -11   1   6       4155.87       4057.70        67.49 o                         
  -9   1   6        422.14        419.11        17.66 o                         
  -7   1   6        771.69        803.96        22.90 o                         
  -3   1   6         77.50         65.56        15.10 o                         
 -22   2   6          0.63        357.53       246.65 o                         
 -20   2   6          0.61         52.58        80.90 o                         
 -18   2   6        110.63        117.79        53.36 o                         
 -16   2   6         27.81         31.83        29.36 o                         
 -14   2   6        337.55        249.21        34.05 o                         
 -12   2   6        150.23         78.25        23.04 o                         
 -10   2   6        194.27        220.51        22.38 o                         
  -8   2   6         83.02         57.87        13.72 o                         
  -6   2   6          8.22        -14.64        14.64 o                         
  -4   2   6         48.11         46.73        12.28 o                         
  -2   2   6          3.26         12.25        12.51 o                         
   0   2   6         40.67         35.41        25.17 o                         
   2   2   6       1515.89       1509.55       166.66 o                         
 -21   3   6         39.84        395.02       205.37 o                         
 -19   3   6          2.47        -43.40       157.55 o                         
 -17   3   6         64.26        143.19        62.60 o                         
 -15   3   6         11.72         37.75        36.64 o                         
 -13   3   6         16.07         15.06        33.99 o                         
 -11   3   6        355.53        424.56        42.60 o                         
  -9   3   6        435.06        501.56        42.86 o                         
  -7   3   6        868.36        868.75        48.27 o                         
  -5   3   6        274.69        292.86        28.55 o                         
  -3   3   6        178.45        134.86        26.39 o                         
  -1   3   6         88.22         18.75        43.47 o                         
   1   3   6         83.72         37.08        30.72 o                         
   3   3   6        373.07        371.37        62.20 o                         
   5   3   6        356.13        326.14        84.50 o                         
 -14   4   6          0.04        142.37       153.85 o                         
 -12   4   6         10.78        -61.43        61.43 o                         
 -10   4   6         30.66        131.83        83.59 o                         
  -6   4   6         92.87        121.41        38.15 o                         
  -4   4   6        210.28        220.84        43.74 o                         
  -2   4   6         51.56        107.09        40.57 o                         
   0   4   6         47.92        113.98        60.48 o                         
   2   4   6        100.20         19.40        69.45 o                         
   4   4   6         47.98        150.06        81.86 o                         
   6   4   6         76.99        215.94        87.87 o                         
 -23   1   7        191.66        282.41       110.73 o                         
 -21   1   7          6.15        108.87       150.15 o                         
 -19   1   7        236.54        317.01        56.70 o                         
 -17   1   7         16.09          7.06        46.44 o                         
 -15   1   7         71.18         74.52        29.33 o                         
 -13   1   7         18.86         25.19        16.37 o                         
 -11   1   7        621.21        586.32        30.57 o                         
  -9   1   7         14.26         11.93         9.53 o                         
  -7   1   7        179.74        176.24        14.17 o                         
  -5   1   7         18.30          3.71         9.70 o                         
  -3   1   7          3.97          7.01        20.67 o                         
 -22   2   7          4.29        164.70       110.75 o                         
 -20   2   7        293.72        336.15        95.04 o                         
 -18   2   7         45.56         26.20        40.11 o                         
 -16   2   7         48.46         62.63        31.49 o                         
 -14   2   7         13.26         58.06        21.78 o                         
 -10   2   7          7.61          1.93        18.75 o                         
  -8   2   7          0.59          7.59        17.54 o                         
  -6   2   7        605.24        552.14        34.41 o                         
  -4   2   7        933.14        940.52        44.11 o                         
  -2   2   7         23.55          5.09        26.93 o                         
   0   2   7         60.32        135.79        43.17 o                         
   2   2   7         29.74         60.66        70.63 o                         
 -19   3   7          5.01        -85.52       234.56 o                         
 -17   3   7         18.92       -126.15       126.15 o                         
 -15   3   7          2.83         44.36        38.20 o                         
 -13   3   7         19.53         -6.02        32.59 o                         
 -11   3   7          1.29        -31.23        31.23 o                         
  -9   3   7         54.18         54.61        27.11 o                         
  -7   3   7        113.84        115.07        26.73 o                         
  -5   3   7         18.18          4.71        22.93 o                         
  -3   3   7         54.11         83.75        26.81 o                         
  -1   3   7          0.56        -36.70        48.98 o                         
   1   3   7         92.90        109.59        39.85 o                         
   3   3   7          2.76         11.08        56.31 o                         
 -12   4   7         14.28        123.80       117.75 o                         
 -10   4   7         93.21        101.28        62.82 o                         
  -8   4   7         19.60         71.70        87.50 o                         
  -6   4   7         13.88         25.28        46.68 o                         
  -4   4   7         43.38         70.70        45.68 o                         
  -2   4   7        285.93        186.48        65.31 o                         
   0   4   7          4.85         23.39        63.83 o                         
   2   4   7          0.00        -93.30        93.30 o                         
   4   4   7          0.33        -82.91       127.83 o                         
   6   4   7         50.37         25.30       131.90 o                         
 -24   0   8         53.34        225.21       200.87 o                         
 -22   0   8         68.69        105.12       131.70 o                         
 -20   0   8         62.84         20.51        52.97 o                         
 -18   0   8         93.47         63.07        52.69 o                         
 -14   0   8        159.98        164.13        28.58 o                         
 -12   0   8       1550.76       1559.38        72.54 o                         
 -10   0   8       1821.72       1864.55        56.93 o                         
  -8   0   8        114.53        142.73        18.95 o                         
  -6   0   8         88.70         81.13        16.04 o                         
 -23   1   8        388.53        459.39       149.35 o                         
 -21   1   8         95.62         68.98        50.80 o                         
 -19   1   8          0.10         30.00        35.96 o                         
 -17   1   8        165.86        138.74        35.90 o                         
 -13   1   8          0.81          9.40        19.27 o                         
 -11   1   8          5.48         -7.73        17.42 o                         
  -9   1   8        883.18        853.62        32.73 o                         
  -7   1   8         12.34         -5.46        11.80 o                         
  -5   1   8        516.49        566.60        37.92 o                         
  -3   1   8       1375.05       1341.59       110.53 o                         
 -22   2   8         64.83        379.81       184.56 o                         
 -20   2   8          0.02        125.45        61.23 o                         
 -18   2   8         33.95         50.62        40.82 o                         
 -16   2   8          3.86         13.82        28.54 o                         
 -14   2   8        782.60        693.15        49.78 o                         
 -12   2   8        254.83        209.49        27.67 o                         
 -10   2   8        179.33        148.71        32.28 o                         
  -8   2   8        481.56        462.09        32.61 o                         
  -6   2   8        202.01        194.40        23.95 o                         
  -4   2   8          7.60          5.65        26.87 o                         
  -2   2   8        385.41        436.28        55.84 o                         
   0   2   8        932.09        884.25       109.65 o                         
 -19   3   8          0.01        -65.84       149.05 o                         
 -17   3   8         58.59         48.95        62.04 o                         
 -15   3   8          0.01         13.77        41.54 o                         
 -13   3   8         17.28        -39.80        48.01 o                         
 -11   3   8          1.94         19.90        34.51 o                         
  -9   3   8         41.00         74.00        30.60 o                         
  -7   3   8         68.13         73.12        29.01 o                         
  -5   3   8       1552.91       1671.67        82.55 o                         
  -3   3   8         29.01         30.05        32.76 o                         
  -1   3   8        156.08        180.15        51.64 o                         
   1   3   8          0.90        -33.82        47.15 o                         
   3   3   8        222.29        216.35       137.84 o                         
 -12   4   8          9.41        -68.22       169.97 o                         
 -10   4   8          1.46        -57.09        81.97 o                         
  -8   4   8        108.83         78.34        63.15 o                         
  -6   4   8          0.93         17.13        50.58 o                         
  -4   4   8         28.89         54.19        50.54 o                         
  -2   4   8        212.61        222.53       101.64 o                         
   0   4   8         13.76         -7.93        71.92 o                         
   2   4   8         11.58        -53.43       117.82 o                         
 -23   1   9          0.01         22.83        93.08 o                         
 -21   1   9         17.47         35.62        44.86 o                         
 -19   1   9          3.16         28.82        39.00 o                         
 -17   1   9        255.06        226.41        36.89 o                         
 -15   1   9          7.49         -7.65        30.22 o                         
 -13   1   9         27.06          5.45        22.03 o                         
 -11   1   9         13.20          8.87        17.07 o                         
  -9   1   9       1289.11       1247.50        48.49 o                         
  -7   1   9         11.60         16.31        14.31 o                         
  -5   1   9       1243.91       1238.69        66.66 o                         
  -3   1   9         66.01        153.75        78.64 o                         
 -22   2   9         64.48         25.00       138.17 o                         
 -20   2   9          0.98        -93.85        93.85 o                         
 -18   2   9          6.07        -16.78        38.59 o                         
 -16   2   9          8.03         16.40        30.71 o                         
 -12   2   9        102.62        110.88        25.10 o                         
 -10   2   9         11.12        127.46        29.47 o                         
  -8   2   9       1234.42       1246.94        59.87 o                         
  -6   2   9         79.35         86.68        22.37 o                         
  -4   2   9        393.37        406.03        41.21 o                         
  -2   2   9        228.33        205.13        41.45 o                         
   0   2   9         73.60        -22.78        91.20 o                         
 -19   3   9          8.53        179.12       201.90 o                         
 -17   3   9          2.28         31.18        85.09 o                         
 -15   3   9         10.58          0.90        36.84 o                         
 -13   3   9          0.25        -39.86        46.35 o                         
 -11   3   9         12.61         38.32        32.70 o                         
  -9   3   9         48.52         30.96        31.79 o                         
  -7   3   9         13.64         -0.29        29.79 o                         
  -5   3   9        745.05        723.14        69.10 o                         
  -3   3   9         56.38        -13.65        41.42 o                         
  -1   3   9          0.26         40.48        42.65 o                         
   1   3   9          4.49        -55.00        75.55 o                         
 -12   4   9          3.06        -33.38       155.23 o                         
 -10   4   9         24.19       -120.29       120.29 o                         
  -8   4   9         16.54        -65.52        65.52 o                         
  -4   4   9          0.25         46.74        80.66 o                         
  -2   4   9         34.19         44.61        87.97 o                         
   0   4   9        102.34         52.25        88.84 o                         
 -24   0  10        194.89        414.93       177.79 o                         
 -22   0  10         26.82        104.47        72.68 o                         
 -20   0  10        138.25        119.91        71.91 o                         
 -18   0  10        217.52        211.27        37.48 o                         
 -16   0  10         14.15          5.42        30.45 o                         
 -14   0  10        183.89        211.00        40.74 o                         
 -12   0  10        345.47        398.19        41.98 o                         
 -10   0  10         74.62         59.56        23.81 o                         
  -8   0  10        453.92        413.91        45.94 o                         
  -6   0  10        957.64        980.19        89.49 o                         
 -23   1  10         18.41       -150.83       203.96 o                         
 -21   1  10        127.17         14.63        46.03 o                         
 -19   1  10          8.73         57.99        38.01 o                         
 -17   1  10          4.60        -24.88        36.59 o                         
 -15   1  10        817.76        884.61        64.30 o                         
 -13   1  10         98.05        148.30        31.73 o                         
 -11   1  10        127.53        145.37        24.09 o                         
  -9   1  10        318.53        290.80        28.60 o                         
  -7   1  10        832.12        789.95        46.39 o                         
  -5   1  10        772.21        858.28        66.10 o                         
 -22   2  10         23.83         -4.43       109.29 o                         
 -20   2  10         20.98         -0.08        83.84 o                         
 -18   2  10         49.02        -12.56        36.37 o                         
 -16   2  10        135.32        103.58        42.40 o                         
 -14   2  10         53.34         26.74        27.29 o                         
 -12   2  10        262.44        242.44        33.86 o                         
 -10   2  10         10.71         39.77        29.30 o                         
  -8   2  10        462.30        471.98        45.36 o                         
  -6   2  10          9.62        -29.26        29.26 o                         
  -4   2  10         53.54         18.80        25.34 o                         
  -2   2  10         19.45         -1.46        40.98 o                         
 -17   3  10          7.49        -53.17        68.17 o                         
 -15   3  10        284.70        403.92        61.02 o                         
 -13   3  10          8.37         43.33        37.16 o                         
 -11   3  10          0.01         78.64        77.25 o                         
  -9   3  10          3.67        -34.17        34.17 o                         
  -7   3  10          8.72        -16.05        36.70 o                         
  -5   3  10         31.55         64.30        49.09 o                         
  -3   3  10        466.97        588.63        76.05 o                         
  -1   3  10        157.30        195.63        52.43 o                         
 -10   4  10         47.44          7.65       206.42 o                         
  -8   4  10         20.62        -45.17        98.99 o                         
  -6   4  10         33.07         29.96       127.82 o                         
  -4   4  10          2.65       -139.22       139.22 o                         
  -2   4  10          6.96        -81.68       113.80 o                         
   0   4  10          3.73        207.23       135.04 o                         
 -21   1  11         12.93         -5.26        37.14 o                         
 -19   1  11         25.05         24.50        41.74 o                         
 -17   1  11          0.23        -36.24        36.24 o                         
 -15   1  11        129.92        139.69        32.29 o                         
 -13   1  11        105.61        115.64        35.29 o                         
 -11   1  11        400.76        411.09        47.36 o                         
  -9   1  11        381.67        437.14        39.49 o                         
  -7   1  11        504.93        521.75        46.53 o                         
  -5   1  11         16.19          3.86        26.87 o                         
 -22   2  11          3.79        133.11        98.01 o                         
 -20   2  11          4.11        139.30        93.80 o                         
 -18   2  11          2.61         12.64        44.58 o                         
 -16   2  11          1.10         54.08        38.97 o                         
 -14   2  11          3.21         50.80        37.71 o                         
 -12   2  11          6.89        -20.04        28.34 o                         
 -10   2  11        381.98        363.69        41.09 o                         
  -8   2  11         99.94        139.40        38.06 o                         
  -6   2  11       2274.79       2291.37       140.06 o                         
  -4   2  11          2.40         -8.61        36.17 o                         
  -2   2  11         26.21        -54.08        68.91 o                         
 -17   3  11         11.87       -109.07       109.07 o                         
 -15   3  11          0.46         71.48        69.31 o                         
 -13   3  11         23.78        -27.72        55.48 o                         
 -11   3  11         81.17         16.88        43.09 o                         
  -9   3  11         16.35        -26.68        49.64 o                         
  -7   3  11         25.06         -5.36        47.52 o                         
  -5   3  11         10.98         40.83        52.90 o                         
  -3   3  11        125.99        111.54        50.22 o                         
  -1   3  11          9.67        -75.85       115.23 o                         
  -6   4  11          0.19          4.78       125.28 o                         
  -4   4  11          3.16        309.66       156.52 o                         
  -2   4  11          1.91        -47.43        85.83 o                         
 -22   0  12          0.92         71.77        73.12 o                         
 -20   0  12         28.95         29.68        61.21 o                         
 -18   0  12        413.52        515.00        84.23 o                         
 -16   0  12          1.71          0.12        30.97 o                         
 -14   0  12         56.50        141.82        37.36 o                         
 -12   0  12        585.78        598.80        57.44 o                         
 -10   0  12       3197.47       3269.27       152.31 o                         
  -8   0  12         17.80         60.88        35.91 o                         
  -6   0  12       1384.27       1300.31       108.49 o                         
 -23   1  12          2.69        -17.36       240.68 o                         
 -21   1  12         57.63         46.12        50.77 o                         
 -19   1  12          0.58        -20.30        39.11 o                         
 -17   1  12          0.12         -8.45        33.97 o                         
 -15   1  12        116.84         28.85        37.47 o                         
 -13   1  12        141.90        167.59        40.04 o                         
 -11   1  12        107.55        108.78        30.57 o                         
  -9   1  12       1079.96       1166.30        76.66 o                         
  -7   1  12         48.02         30.58        28.37 o                         
  -5   1  12        562.87        503.82        64.67 o                         
 -20   2  12         49.10         93.33        73.44 o                         
 -18   2  12          9.63         12.98        79.18 o                         
 -16   2  12         62.65         30.84        56.39 o                         
 -14   2  12         19.37        -17.44        36.98 o                         
 -12   2  12         19.34         17.98        30.01 o                         
 -10   2  12         11.33         59.80        31.07 o                         
  -8   2  12         85.83        115.47        36.69 o                         
  -6   2  12        624.47        542.37        94.99 o                         
  -4   2  12        125.41        188.33        53.63 o                         
 -15   3  12         45.47         56.36        76.05 o                         
 -13   3  12        107.06         95.44        56.00 o                         
 -11   3  12          1.92        -24.48        40.41 o                         
  -9   3  12          0.14         27.60        53.16 o                         
  -7   3  12          5.86        -55.03        60.91 o                         
  -5   3  12          1.42         14.86        58.49 o                         
  -3   3  12          1.52        -67.75        67.75 o                         
 -21   1  13          9.65         46.71        62.46 o                         
 -19   1  13          3.02         -1.05        41.84 o                         
 -17   1  13         10.77         71.54        44.53 o                         
 -15   1  13         19.53        173.52        50.45 o                         
 -13   1  13        161.85        134.96        47.58 o                         
 -11   1  13        185.45        129.63        58.15 o                         
  -9   1  13        541.97        434.43        63.70 o                         
  -7   1  13        286.59        186.67        44.37 o                         
  -5   1  13          9.87        -53.26       115.96 o                         
 -20   2  13          8.57         21.27       164.62 o                         
 -18   2  13         59.87         85.92        94.73 o                         
 -16   2  13         30.05        -20.66        54.63 o                         
 -14   2  13          4.99         73.47        39.73 o                         
 -10   2  13          2.76        -34.51        37.82 o                         
  -8   2  13         66.26         21.61        79.32 o                         
  -6   2  13         13.19         22.95        48.39 o                         
  -4   2  13        152.27        180.19       136.69 o                         
 -15   3  13         15.08         19.61       120.47 o                         
 -13   3  13         45.79        -23.49       111.59 o                         
 -11   3  13         95.95        449.95       398.69 o                         
  -9   3  13         82.49         26.62        94.79 o                         
  -7   3  13         19.49         78.01        61.79 o                         
  -5   3  13          0.00          3.10        58.41 o                         
  -3   3  13         16.12        -90.60        90.60 o                         
 -20   0  14         21.94         26.21        78.81 o                         
 -18   0  14         28.56         29.01        70.28 o                         
 -16   0  14          0.12        302.97       120.70 o                         
 -14   0  14        483.37        433.18        91.59 o                         
 -12   0  14       1870.01       1960.15       178.42 o                         
 -10   0  14        265.93        205.44        61.55 o                         
  -8   0  14        600.19        530.86        86.86 o                         
 -21   1  14          0.48         90.28        77.22 o                         
 -19   1  14         99.71         71.45        49.76 o                         
 -17   1  14          0.45         45.14        44.97 o                         
 -15   1  14         57.54         58.59        62.17 o                         
 -13   1  14        183.91        157.14        46.86 o                         
 -11   1  14       1171.59       1279.06       118.13 o                         
  -9   1  14        420.15        460.44        69.09 o                         
  -7   1  14        161.69        144.47        43.66 o                         
 -18   2  14         20.45         50.90       112.42 o                         
 -16   2  14          5.06         -4.75        81.71 o                         
 -14   2  14          9.53         30.08        41.10 o                         
 -12   2  14         68.30         15.33        51.79 o                         
 -10   2  14         13.55        112.92        69.15 o                         
  -8   2  14          0.22        -36.09        42.65 o                         
  -6   2  14         39.51          1.13        51.69 o                         
 -13   3  14        169.84        131.79       107.73 o                         
 -11   3  14          1.37        -33.47        97.98 o                         
  -9   3  14          1.81       -116.48       116.48 o                         
  -7   3  14         45.48         88.87       252.60 o                         
  -5   3  14          2.99        261.23       171.14 o                         
 -19   1  15         20.68        130.68        73.44 o                         
 -17   1  15         45.61        -37.57        51.15 o                         
 -15   1  15         10.75         -4.18        45.89 o                         
 -13   1  15         47.20         22.54        65.27 o                         
 -11   1  15        172.30        172.78        53.94 o                         
  -9   1  15         87.50         67.79        57.25 o                         
  -7   1  15         62.98        -55.56        73.02 o                         
 -18   2  15          7.48         29.75       151.81 o                         
 -16   2  15        484.41        678.75       165.17 o                         
 -14   2  15         43.06         24.78        99.23 o                         
 -12   2  15         22.01        -40.88       104.90 o                         
 -10   2  15         13.42          9.19        60.48 o                         
  -8   2  15          3.41         56.47        56.14 o                         
 -11   3  15         25.99         60.84       145.89 o                         
  -9   3  15         62.21        102.64       119.85 o                         
  -7   3  15          0.52        168.37       131.70 o                         
 -18   0  16         12.67        -59.36       201.48 o                         
 -16   0  16          6.09         49.53        88.79 o                         
 -14   0  16        120.39        161.43       128.41 o                         
 -12   0  16        481.91        132.22       239.18 o                         
 -10   0  16       1024.69        947.41       119.58 o                         
 -19   1  16         89.59        134.21        95.50 o                         
 -17   1  16         26.28         13.46        65.37 o                         
 -15   1  16         19.11        -75.96       119.83 o                         
 -13   1  16        154.45        121.94        58.59 o                         
 -11   1  16          0.30         -2.30        77.46 o                         
  -9   1  16        168.67         35.14        76.23 o                         
 -16   2  16         12.13        232.33       175.24 o                         
 -14   2  16         18.13        -29.09        98.82 o                         
 -12   2  16         54.10        -23.16       102.65 o                         
 -10   2  16          3.04        -94.36        94.36 o                         
  -8   2  16         86.61        -55.22       140.13 o                         
 -11   3  16         67.24       -125.15       185.61 o                         
  -9   3  16         11.31        -65.47       165.48 o                         
 -17   1  17        126.53        155.15       104.82 o                         
 -15   1  17         15.22         13.16        90.40 o                         
 -13   1  17         84.35        107.66        95.47 o                         
 -11   1  17         11.71         30.12        59.38 o                         
 -14   2  17        345.15        395.85       152.59 o                         
 -12   2  17          7.43       -104.28       104.28 o                         
 -10   2  17         47.63         95.48       253.21 o                         
 -16   0  18         42.20        -71.44       189.84 o                         
 -14   0  18         63.17         12.58        83.71 o                         
 -12   0  18          1.50         85.48        93.75 o                         
 -15   1  18        153.93        658.98       188.57 o                         
 -13   1  18          1.52        -74.35        80.99 o                         
 -11   1  18          3.03        -23.44       116.15 o                         
                                                                                
