# Supplementary material for: The curious case of proton migration under pressure in the malonic acid and 4,4′-bi­pyridine cocrystal
Source: IUCrJ. 2024 Jan 13;11(Pt 2):168–81. doi: 10.1107/S2052252524000344 (PMC10916288; doi:10.1107/S2052252524000344)
Supplement: Supplementary file 10 [file m-11-00168-BIPYMA_132sup10.hkl]

data_BIPYMA_132                                                                 
_shelx_title ' bipuma_139_final_56_a.res in C2/c'                               
_shelx_refln_list_code          4                                               
_shelx_F_calc_maximum      151.75                                               
_exptl_crystal_F_000       544.00                                               
_reflns_d_resolution_high  0.7495                                               
                                                                                
loop_                                                                           
 _space_group_symop_operation_xyz                                               
 'x, y, z'                                                                      
 '-x, y, -z+1/2'                                                                
 'x+1/2, y+1/2, z'                                                              
 '-x+1/2, y+1/2, -z+1/2'                                                        
 '-x, -y, -z'                                                                   
 'x, -y, z-1/2'                                                                 
 '-x+1/2, -y+1/2, -z'                                                           
 'x+1/2, -y+1/2, z-1/2'                                                         
                                                                                
_cell_length_a    19.6310                                                       
_cell_length_b     3.7932                                                       
_cell_length_c    15.3523                                                       
_cell_angle_alpha  90.000                                                       
_cell_angle_beta  105.954                                                       
_cell_angle_gamma  90.000                                                       
                                                                                
_shelx_F_squared_multiplier     1.000                                           
                                                                                
loop_                                                                           
 _refln_index_h                                                                 
 _refln_index_k                                                                 
 _refln_index_l                                                                 
 _refln_F_squared_calc                                                          
 _refln_F_squared_meas                                                          
 _refln_F_squared_sigma                                                         
 _refln_observed_status                                                         
   1   1   0        232.69        240.43         8.23 o                         
   3   1   0      11568.42      11159.95       129.56 o                         
   5   1   0        233.99        265.51        27.60 o                         
   0   2   0       3388.66       3511.02        55.60 o                         
   2   2   0        641.17        650.45        20.90 o                         
   4   2   0         21.82         17.15         8.60 o                         
   6   2   0         42.50         11.99        12.88 o                         
   8   2   0        135.11        110.68        24.95 o                         
  10   2   0         42.74        -15.09        24.74 o                         
  12   2   0         11.66          1.94        43.80 o                         
  14   2   0        933.42        822.72       132.58 o                         
   1   3   0        539.91        534.60        31.53 o                         
   3   3   0         73.12         81.08        19.68 o                         
   5   3   0        203.09        234.55        33.36 o                         
   7   3   0        175.92        131.37        27.25 o                         
   9   3   0        517.73        497.74        59.40 o                         
  11   3   0          8.70        -36.64        51.43 o                         
  13   3   0          0.03        -28.31        54.49 o                         
  15   3   0          0.50        -86.47        86.47 o                         
   0   4   0        247.85        134.68        54.19 o                         
   2   4   0         16.03         32.97        30.80 o                         
   4   4   0         22.06         38.44        38.68 o                         
   6   4   0          2.07         49.57        40.36 o                         
   8   4   0         10.47        -53.51        53.51 o                         
  10   4   0         12.14         52.96        60.70 o                         
  12   4   0         38.02        -52.50        91.47 o                         
  14   4   0         12.15         77.38       159.74 o                         
   3   5   0          1.40        -52.26       132.53 o                         
 -13   1   1        270.90        217.98        65.87 o                         
 -11   1   1        129.30        121.89        47.14 o                         
  -9   1   1         63.88         80.28        26.88 o                         
  -7   1   1        415.89        359.33        30.86 o                         
  -5   1   1        614.09        600.64        22.96 o                         
  -3   1   1      10012.82       9889.40        66.80 o                         
  -1   1   1         21.39         20.93         3.16 o                         
   1   1   1       2215.82       2074.80        31.48 o                         
   3   1   1         14.88         14.51        11.52 o                         
 -16   2   1        297.38        333.60        78.42 o                         
 -14   2   1         38.36         27.56        42.85 o                         
 -12   2   1       2780.18       2978.29       138.36 o                         
 -10   2   1          1.06          9.21        24.29 o                         
  -8   2   1        135.67        146.41        17.56 o                         
  -6   2   1        229.94        216.12        17.09 o                         
  -4   2   1       3808.01       3829.34        45.99 o                         
  -2   2   1         44.21         44.12         8.10 o                         
   0   2   1       2071.49       1981.16        31.96 o                         
   2   2   1        435.88        439.90        18.88 o                         
   4   2   1        266.97        255.93        20.32 o                         
   6   2   1        362.39        406.65        35.05 o                         
   8   2   1        138.32        115.98        28.80 o                         
  10   2   1         61.45         79.07        42.06 o                         
  12   2   1        146.31        109.49        88.44 o                         
 -17   3   1         45.55         97.88       117.72 o                         
 -15   3   1        125.43        270.20        83.62 o                         
 -13   3   1          0.00        -24.79        43.05 o                         
 -11   3   1          0.00        -47.17        47.17 o                         
  -9   3   1          5.65         13.25        33.63 o                         
  -7   3   1         61.80         64.97        24.75 o                         
  -5   3   1        253.00        232.86        25.87 o                         
  -3   3   1        248.83        209.45        23.18 o                         
  -1   3   1        148.96        157.81        21.79 o                         
   1   3   1        122.25        113.21        19.82 o                         
   3   3   1          0.83         -4.87        19.24 o                         
   5   3   1          7.23        -27.95        28.55 o                         
   7   3   1          0.06        -25.40        35.63 o                         
   9   3   1        178.25        302.37        53.36 o                         
  11   3   1        458.01        599.40        77.43 o                         
  13   3   1         27.89         -1.25        49.77 o                         
 -14   4   1         12.72         55.32       153.72 o                         
 -12   4   1          5.38        111.76        98.53 o                         
 -10   4   1          5.82        -41.41        82.99 o                         
  -8   4   1         14.18         14.65        59.82 o                         
  -6   4   1          6.83         -8.48        44.51 o                         
  -4   4   1          5.62         45.36        46.40 o                         
  -2   4   1          2.71         33.98        32.99 o                         
   0   4   1         22.66         10.23        33.55 o                         
   2   4   1         29.02          2.83        34.21 o                         
   4   4   1         13.33         -1.90        45.84 o                         
   6   4   1         99.67        106.19        49.12 o                         
   8   4   1         12.93         -6.62        53.79 o                         
  10   4   1         32.65         85.56        68.98 o                         
  12   4   1          0.11        -95.01       111.97 o                         
  -3   5   1         64.03        289.92       181.39 o                         
  -1   5   1          0.00        121.96       137.10 o                         
  -8   0   2        816.03        778.75        46.55 o                         
  -6   0   2       2906.16       2860.27        74.56 o                         
  -4   0   2        557.54        513.10        16.87 o                         
 -17   1   2        199.79        199.13       123.23 o                         
 -15   1   2       2817.74       2734.11       354.33 o                         
 -13   1   2        472.36        493.73        70.77 o                         
 -11   1   2        734.11        674.20        59.15 o                         
  -9   1   2          5.91         29.04        18.49 o                         
  -7   1   2       5748.36       5809.81        77.10 o                         
  -5   1   2       9257.44       9122.21        92.94 o                         
  -3   1   2      12968.28      13076.05        84.56 o                         
  -1   1   2      23029.51      22537.34       124.55 o                         
   1   1   2       1414.32       1349.59        42.72 o                         
 -18   2   2         21.27        -19.11        69.68 o                         
 -16   2   2         10.71          3.10        41.83 o                         
 -14   2   2        182.52        140.25        38.70 o                         
 -12   2   2        424.19        386.01        40.49 o                         
 -10   2   2        158.70        182.27        24.97 o                         
  -8   2   2        192.69        176.57        18.03 o                         
  -6   2   2        904.59        980.90        31.73 o                         
  -4   2   2        132.85        108.75         9.44 o                         
  -2   2   2         82.48         68.49         8.19 o                         
   0   2   2        212.41        197.88        13.09 o                         
   2   2   2          2.99         12.01         9.63 o                         
   4   2   2          5.99        -13.52        14.34 o                         
   6   2   2        531.23        592.93        45.76 o                         
   8   2   2        580.19        384.75       137.08 o                         
 -19   3   2         61.24         13.19       145.87 o                         
 -17   3   2         26.42        -19.09        93.76 o                         
 -15   3   2          2.97        -31.85        64.46 o                         
 -13   3   2         59.80         73.71        42.48 o                         
 -11   3   2          7.46        -35.67        35.67 o                         
  -9   3   2          0.26         26.97        27.28 o                         
  -7   3   2         20.24        -19.84        22.06 o                         
  -5   3   2         29.50         43.56        22.08 o                         
  -3   3   2          1.67        -21.72        21.72 o                         
  -1   3   2         71.04         73.54        19.32 o                         
   1   3   2         26.88         30.41        25.47 o                         
   3   3   2        393.56        436.82        38.16 o                         
   5   3   2         22.63        115.38        36.04 o                         
   7   3   2        154.08        159.79        42.91 o                         
   9   3   2         89.09        220.79        51.75 o                         
  11   3   2       1582.96       1694.81       123.55 o                         
 -14   4   2         38.98        -26.50       103.28 o                         
 -12   4   2          0.60        -23.69       130.02 o                         
 -10   4   2          0.79        -24.05        57.09 o                         
  -8   4   2          0.41        -12.15        40.28 o                         
  -6   4   2          1.22         -9.23        46.94 o                         
  -4   4   2         41.67        125.84        52.40 o                         
  -2   4   2         16.60          7.77        34.95 o                         
   0   4   2          0.57         -9.42        29.73 o                         
   2   4   2        221.66        138.56        53.63 o                         
   4   4   2          3.42         21.08        64.71 o                         
   6   4   2         11.62        -36.22        56.22 o                         
   8   4   2        107.55          2.75        71.42 o                         
  10   4   2         15.92        120.81       108.22 o                         
  12   4   2          0.01        123.85       109.57 o                         
  -3   5   2          2.80        -27.50       122.21 o                         
  -1   5   2         11.87         28.86       117.15 o                         
 -19   1   3        255.12        128.82        69.38 o                         
 -17   1   3        171.19        153.60        51.01 o                         
 -15   1   3        474.69        498.39        52.02 o                         
 -13   1   3        421.52        434.99        39.89 o                         
 -11   1   3          8.84         14.59        13.15 o                         
  -9   1   3          0.29         -0.54         9.83 o                         
  -7   1   3       1932.15       2062.54        35.70 o                         
  -5   1   3       2519.98       2658.50        31.84 o                         
  -3   1   3       2747.46       2752.95        33.97 o                         
  -1   1   3      13379.68      12985.06       114.83 o                         
 -20   2   3         28.70         79.95        77.61 o                         
 -18   2   3         93.43         71.64        45.47 o                         
 -16   2   3         14.20         41.28        43.65 o                         
 -14   2   3          6.60          6.87        29.81 o                         
 -12   2   3          5.25         -0.57        21.98 o                         
 -10   2   3         43.90         30.40        16.11 o                         
  -8   2   3        538.70        617.44        29.58 o                         
  -6   2   3       4405.87       4561.85        61.71 o                         
  -4   2   3       1958.07       1777.34        34.70 o                         
  -2   2   3        417.08        409.94        16.20 o                         
   0   2   3          2.47          1.52        10.57 o                         
   2   2   3        281.40        285.05        20.65 o                         
   4   2   3          6.35          7.55        25.02 o                         
   6   2   3          6.77         56.29        75.07 o                         
 -19   3   3         75.03        115.55       128.96 o                         
 -17   3   3        117.04         69.62       140.20 o                         
 -15   3   3         16.06         92.95        53.09 o                         
 -13   3   3         34.47         20.70        39.93 o                         
 -11   3   3          0.31         -5.21        29.61 o                         
  -9   3   3         44.74         23.86        23.98 o                         
  -7   3   3        157.38         81.03        22.30 o                         
  -5   3   3        483.46        426.51        33.62 o                         
  -3   3   3        169.44        133.08        20.22 o                         
  -1   3   3        356.00        400.41        29.20 o                         
   1   3   3        187.71        184.39        28.78 o                         
   3   3   3         15.47        -31.93        31.93 o                         
   5   3   3         44.49         -2.77        37.02 o                         
   7   3   3          5.59         62.87        51.24 o                         
   9   3   3          2.31         39.98        64.48 o                         
 -14   4   3          2.19        241.74       169.54 o                         
 -12   4   3         22.24        -78.07        88.90 o                         
 -10   4   3        151.89        201.10        63.38 o                         
  -8   4   3          2.61         69.20        39.61 o                         
  -6   4   3          3.96         50.91        38.90 o                         
  -4   4   3         27.30         14.26        36.34 o                         
  -2   4   3         37.50         34.79        34.92 o                         
   0   4   3         69.32         66.39        33.03 o                         
   2   4   3          0.39          7.97        37.93 o                         
   4   4   3          6.23         -8.98        41.06 o                         
   6   4   3         17.23        -71.02        71.02 o                         
   8   4   3        348.43        519.06       158.60 o                         
  10   4   3         24.03        120.57       110.64 o                         
  12   4   3          5.60        -38.85       142.74 o                         
  -1   5   3        113.78        216.48       168.71 o                         
 -20   0   4       1209.90       1120.20       153.67 o                         
 -18   0   4       3937.95       4250.76       228.97 o                         
 -16   0   4        627.46        605.72        86.06 o                         
 -14   0   4        273.89        255.27        49.73 o                         
 -12   0   4         18.23         26.21        16.78 o                         
 -10   0   4       6209.97       5918.30       107.24 o                         
  -8   0   4       2635.30       2635.89        48.08 o                         
  -6   0   4       9342.79       9179.03        74.81 o                         
  -4   0   4       6992.39       7303.94        85.93 o                         
  -2   0   4        730.38        715.17        79.81 o                         
 -21   1   4        250.72        167.37       102.09 o                         
 -19   1   4        114.21         95.33        51.68 o                         
 -17   1   4       1198.67       1232.91        86.07 o                         
 -15   1   4        262.41        250.55        35.43 o                         
 -13   1   4         68.74         28.59        16.89 o                         
 -11   1   4        172.61        157.22        15.65 o                         
  -9   1   4        497.00        541.65        22.91 o                         
  -7   1   4        190.02        170.66        10.24 o                         
  -5   1   4       6875.57       7300.83        76.52 o                         
  -3   1   4       4061.36       4071.79        50.22 o                         
  -1   1   4        871.32        892.85        46.38 o                         
 -20   2   4        128.13        208.25        60.70 o                         
 -18   2   4        134.45        141.93        47.54 o                         
 -16   2   4         16.43        -37.76        37.76 o                         
 -14   2   4         46.86         43.62        28.18 o                         
 -12   2   4         28.59         39.75        20.92 o                         
 -10   2   4        274.60        278.99        23.50 o                         
  -8   2   4          8.50          5.33        13.69 o                         
  -6   2   4        694.20        724.39        26.58 o                         
  -4   2   4       3865.80       3880.49        56.53 o                         
  -2   2   4          7.29         15.05        10.45 o                         
   0   2   4        327.26        335.56        22.93 o                         
   2   2   4         37.23         59.19        55.41 o                         
   4   2   4       2753.90       3214.96       166.42 o                         
 -19   3   4        157.34        197.74       163.87 o                         
 -17   3   4          3.43         70.01        83.65 o                         
 -15   3   4         35.14         27.00        51.76 o                         
 -13   3   4        187.26        210.06        39.46 o                         
 -11   3   4         25.94         10.35        27.81 o                         
  -9   3   4         87.47         58.65        22.40 o                         
  -7   3   4        191.15        201.41        24.93 o                         
  -5   3   4        121.04        203.86        26.63 o                         
  -3   3   4          6.54         -4.11        24.91 o                         
  -1   3   4         37.28        -23.39        23.39 o                         
   1   3   4        374.25        340.38        33.20 o                         
   3   3   4        308.39        354.43        51.85 o                         
   5   3   4         29.42         79.64        50.60 o                         
   7   3   4         12.33         17.17        39.50 o                         
   9   3   4        106.12        264.65       148.40 o                         
 -14   4   4         26.63         41.57       174.39 o                         
 -12   4   4          7.28        127.03        82.60 o                         
 -10   4   4          0.31        -17.65        51.54 o                         
  -8   4   4         19.71        -20.78        42.30 o                         
  -6   4   4          6.20         23.92        39.74 o                         
  -4   4   4        103.02        163.73        40.82 o                         
  -2   4   4         45.07         53.19        42.75 o                         
   0   4   4         82.50        114.17        41.12 o                         
   2   4   4         52.78        105.36        38.92 o                         
   4   4   4        166.83        260.93        84.16 o                         
   6   4   4         65.80        114.40        62.19 o                         
   8   4   4         47.49        144.36       128.98 o                         
  10   4   4        181.99        -61.42       173.62 o                         
 -21   1   5         58.53         28.17        68.12 o                         
 -19   1   5         49.89        -24.37        53.16 o                         
 -17   1   5        425.28        433.60        54.86 o                         
 -15   1   5         53.24         45.29        24.16 o                         
 -13   1   5        145.74        122.61        19.98 o                         
 -11   1   5         27.08         45.82        12.92 o                         
  -9   1   5         69.29         62.79         8.52 o                         
  -7   1   5        888.44       1065.59        31.35 o                         
  -5   1   5        436.52        443.58        15.80 o                         
  -3   1   5          2.57         -3.83         7.90 o                         
  -1   1   5         83.90         70.82        43.73 o                         
 -22   2   5        638.46        421.70       178.48 o                         
 -20   2   5        171.63        247.18        65.25 o                         
 -18   2   5        130.93        139.93        52.28 o                         
 -16   2   5          1.86          0.17        31.45 o                         
 -14   2   5         11.42         35.39        46.71 o                         
 -12   2   5          4.48         27.42        20.73 o                         
 -10   2   5          9.98          2.99        15.66 o                         
  -8   2   5         47.40         89.93        15.14 o                         
  -6   2   5       1066.66       1100.04        33.56 o                         
  -4   2   5       3287.51       3398.52        61.07 o                         
  -2   2   5        574.23        604.51        27.84 o                         
   0   2   5        252.75        277.46        30.56 o                         
   2   2   5         54.18         26.49        37.09 o                         
 -19   3   5          0.05        358.31       189.29 o                         
 -17   3   5         43.40        -12.89        62.57 o                         
 -15   3   5         28.45          3.34        45.38 o                         
 -13   3   5         11.80          2.25        33.61 o                         
 -11   3   5        120.81        154.26        31.92 o                         
  -9   3   5         30.80         17.02        23.00 o                         
  -7   3   5        379.33        386.20        31.26 o                         
  -5   3   5          0.88        -24.19        24.19 o                         
  -1   3   5        114.67        227.94        35.58 o                         
   1   3   5         24.23         -3.78        38.14 o                         
   3   3   5          6.16          6.68        41.74 o                         
   5   3   5          3.76         32.70        41.85 o                         
   7   3   5        102.30          7.68        67.35 o                         
 -14   4   5          1.74         43.49       123.20 o                         
 -12   4   5         42.94         50.31        83.60 o                         
 -10   4   5         25.50        230.96        85.59 o                         
  -8   4   5        185.92        106.01        41.93 o                         
  -6   4   5          7.42        -45.74        53.07 o                         
  -4   4   5         46.64        128.90        41.04 o                         
  -2   4   5         38.13         38.34        38.25 o                         
   0   4   5         14.88         18.16        54.23 o                         
   2   4   5         16.14         81.09        61.54 o                         
   4   4   5          4.30        -61.72        61.72 o                         
   6   4   5          0.08        -27.93        64.15 o                         
   8   4   5         11.02         69.90       137.73 o                         
 -24   0   6         51.26        -12.22       140.28 o                         
 -22   0   6          5.34         55.21        83.78 o                         
 -20   0   6         12.30         -7.82        54.33 o                         
 -18   0   6        733.28        904.98       111.13 o                         
 -16   0   6       1304.63       1330.62        81.66 o                         
 -14   0   6        588.93        583.99        49.14 o                         
 -12   0   6        838.15        888.01        47.62 o                         
 -10   0   6        303.69        310.11        18.50 o                         
  -8   0   6       9797.94      10794.65        95.07 o                         
  -6   0   6        600.32        602.64        27.08 o                         
  -4   0   6       3074.27       3066.57        82.74 o                         
 -23   1   6        117.62         20.98        71.84 o                         
 -21   1   6          0.00        -43.14        60.94 o                         
 -19   1   6        575.88        558.14       109.30 o                         
 -17   1   6         24.80         16.78        32.95 o                         
 -15   1   6         56.36         41.42        21.69 o                         
 -13   1   6         27.71         24.62        17.66 o                         
 -11   1   6       4199.41       4120.26        61.08 o                         
  -9   1   6        429.64        420.89        16.29 o                         
  -7   1   6        700.52        708.19        19.69 o                         
  -3   1   6         58.86         22.76        15.51 o                         
 -24   2   6         11.32         25.75       132.78 o                         
 -22   2   6          0.01        156.66       168.98 o                         
 -20   2   6          7.79         45.90        64.64 o                         
 -18   2   6         93.67        115.79        44.90 o                         
 -16   2   6         28.39         17.21        29.95 o                         
 -14   2   6        372.44        326.58        30.00 o                         
 -12   2   6        140.54        149.26        23.46 o                         
 -10   2   6        203.39        218.92        20.00 o                         
  -8   2   6         96.48        110.99        15.58 o                         
  -6   2   6         47.61         22.89        14.01 o                         
  -4   2   6         98.07         82.59        15.11 o                         
  -2   2   6          4.30         -2.27        14.57 o                         
   0   2   6         36.19         10.05        23.25 o                         
   2   2   6       1498.55       1470.20       150.65 o                         
 -21   3   6         24.19       -120.75       134.38 o                         
 -19   3   6          0.67       -140.41       151.58 o                         
 -17   3   6         71.71         56.12        62.36 o                         
 -15   3   6          5.86         17.15        49.19 o                         
 -13   3   6         25.22         92.77        34.16 o                         
 -11   3   6        312.74        357.44        39.69 o                         
  -9   3   6        411.74        458.13        37.65 o                         
  -7   3   6       1006.62       1010.51        47.67 o                         
  -5   3   6        312.50        355.87        30.84 o                         
  -3   3   6        218.36        188.51        28.76 o                         
  -1   3   6         77.68         53.25        27.68 o                         
   1   3   6         84.08         21.10        33.26 o                         
   3   3   6        350.74        359.71        58.45 o                         
   5   3   6        396.84        410.02        93.05 o                         
 -12   4   6          2.91        155.64       110.93 o                         
 -10   4   6         25.73        138.19        75.99 o                         
  -8   4   6         12.74        -25.56        53.33 o                         
  -6   4   6         92.39        110.52        39.79 o                         
  -4   4   6        212.89        241.70        42.89 o                         
  -2   4   6         66.56         32.46        40.69 o                         
   0   4   6         40.75        137.88       108.94 o                         
   2   4   6         89.15        150.12        75.36 o                         
   4   4   6         42.22        199.08        80.55 o                         
   6   4   6         79.08         32.17       119.22 o                         
 -25   1   7          7.58        -53.79       150.39 o                         
 -23   1   7        267.84        361.98       105.45 o                         
 -21   1   7         13.44        -60.85        79.25 o                         
 -19   1   7        297.01        271.89        54.19 o                         
 -17   1   7         18.45         89.10        34.65 o                         
 -15   1   7         63.35         22.90        44.67 o                         
 -13   1   7         28.26         37.63        16.47 o                         
 -11   1   7        737.97        669.53        30.11 o                         
  -9   1   7         14.03          5.40         9.63 o                         
  -7   1   7        224.51        202.12        14.25 o                         
  -5   1   7         30.60         17.83         9.12 o                         
  -3   1   7          3.22         -7.79        20.39 o                         
 -22   2   7          5.17       -144.56       144.56 o                         
 -20   2   7        323.39        429.67        89.98 o                         
 -18   2   7         64.25          4.81        38.23 o                         
 -16   2   7         51.46          9.54        27.76 o                         
 -14   2   7         12.85         -1.42        21.93 o                         
 -12   2   7          9.58         91.91        24.68 o                         
 -10   2   7          1.14         25.25        17.81 o                         
  -8   2   7          3.24         10.54        15.55 o                         
  -6   2   7        647.77        603.07        32.79 o                         
  -4   2   7        916.73       1004.06        42.03 o                         
  -2   2   7         19.53         82.10        29.87 o                         
   0   2   7         40.27         17.87        30.49 o                         
   2   2   7         12.78        139.92       103.01 o                         
 -19   3   7          5.10         -4.20       177.80 o                         
 -17   3   7         13.83        -72.54        72.54 o                         
 -15   3   7          1.60        -35.64        35.64 o                         
 -13   3   7         22.41         27.94        33.73 o                         
 -11   3   7          1.07         65.29        31.99 o                         
  -9   3   7         90.32         94.80        28.86 o                         
  -7   3   7         87.49         84.27        29.34 o                         
  -5   3   7         10.85        -23.49        23.49 o                         
  -3   3   7         33.14         -5.31        26.83 o                         
  -1   3   7          0.13         -5.35        40.93 o                         
   1   3   7        115.26         65.73        37.83 o                         
   3   3   7         12.25         38.13        41.84 o                         
 -12   4   7         18.32        -59.84        85.39 o                         
 -10   4   7        112.50        168.69        81.15 o                         
  -8   4   7         20.01         36.28        71.57 o                         
  -6   4   7         20.13         58.55        55.17 o                         
  -4   4   7         48.96         34.34        44.04 o                         
  -2   4   7        340.62        308.00        64.98 o                         
   0   4   7          9.47        -60.32        79.15 o                         
   2   4   7          3.71        148.67        75.67 o                         
   4   4   7          2.51        121.37        85.88 o                         
   6   4   7         33.93        -68.95       147.33 o                         
 -24   0   8         81.68        128.06       126.80 o                         
 -22   0   8         88.36        -36.86       105.05 o                         
 -20   0   8         65.58        124.08        57.78 o                         
 -18   0   8         83.91         93.20        35.72 o                         
 -16   0   8         13.21        -34.93        34.93 o                         
 -14   0   8        199.08        160.05        29.18 o                         
 -12   0   8       1575.18       1658.95        69.63 o                         
 -10   0   8       1756.81       1883.96        52.20 o                         
  -8   0   8        123.18        148.79        19.05 o                         
  -6   0   8         78.98         72.03        16.38 o                         
 -23   1   8        396.65        284.67       106.71 o                         
 -21   1   8        137.35        105.31        63.40 o                         
 -19   1   8          0.37         -0.01        35.07 o                         
 -17   1   8        194.44        205.69        35.28 o                         
 -15   1   8          1.57        -28.88        28.88 o                         
 -13   1   8          0.02        -18.14        18.14 o                         
 -11   1   8          1.17          2.34        16.86 o                         
  -9   1   8        817.66        793.31        29.41 o                         
  -7   1   8          9.52          3.28        12.03 o                         
  -5   1   8        486.07        500.29        33.10 o                         
  -3   1   8       1316.73       1464.69       106.67 o                         
 -22   2   8         86.21        188.61       159.14 o                         
 -20   2   8          0.13        -66.45        76.36 o                         
 -18   2   8         30.71        -29.06        41.87 o                         
 -16   2   8          3.99        -26.72        26.72 o                         
 -14   2   8        860.94        757.79        44.19 o                         
 -12   2   8        226.47        226.70        26.18 o                         
 -10   2   8        164.30        120.37        20.28 o                         
  -8   2   8        559.77        582.93        31.69 o                         
  -6   2   8        188.71        198.73        23.65 o                         
  -4   2   8         23.52         12.27        18.81 o                         
  -2   2   8        455.93        454.98        49.12 o                         
   0   2   8        926.09        967.35       107.95 o                         
 -19   3   8          2.95        -76.85        85.98 o                         
 -17   3   8         73.15         45.04        73.28 o                         
 -15   3   8          1.11         57.72        35.93 o                         
 -13   3   8          9.71        -19.26        39.71 o                         
 -11   3   8          0.02         31.81        36.23 o                         
  -9   3   8         19.64         32.91        27.63 o                         
  -7   3   8         69.24         68.19        25.50 o                         
  -5   3   8       1714.81       1884.12        80.02 o                         
  -3   3   8         14.76         38.10        32.07 o                         
  -1   3   8        167.33        209.87        50.30 o                         
   1   3   8          3.99         19.60        38.87 o                         
   3   3   8        246.60         30.78       105.42 o                         
 -12   4   8         12.79         18.27       120.60 o                         
 -10   4   8          0.02        -23.56        79.96 o                         
  -8   4   8        113.71        226.36        79.38 o                         
  -6   4   8          8.26        108.71        62.33 o                         
  -4   4   8         22.40        125.98        58.48 o                         
  -2   4   8        189.96        192.89        84.29 o                         
   0   4   8         13.68         76.07        78.37 o                         
   2   4   8          3.66         -4.41        88.13 o                         
 -23   1   9          0.74        212.89       102.76 o                         
 -21   1   9         29.55        105.19        42.79 o                         
 -19   1   9          5.59         24.42        34.90 o                         
 -17   1   9        262.92        257.40        37.99 o                         
 -15   1   9          7.09         40.89        28.43 o                         
 -13   1   9         29.49        -14.00        23.25 o                         
 -11   1   9          6.13         11.29        15.63 o                         
  -9   1   9       1382.54       1368.31        43.41 o                         
  -7   1   9         21.38         21.07        14.09 o                         
  -5   1   9       1332.29       1267.44        62.95 o                         
  -3   1   9        100.24        145.94        74.34 o                         
 -22   2   9         56.57         82.82       131.95 o                         
 -20   2   9          1.43         30.40        70.03 o                         
 -18   2   9         14.94         54.88        37.48 o                         
 -16   2   9         12.37        -30.29        30.40 o                         
 -14   2   9          4.50         16.20        26.66 o                         
 -12   2   9        157.00        198.37        29.92 o                         
 -10   2   9         21.17         25.34        22.28 o                         
  -8   2   9       1285.38       1306.16        54.08 o                         
  -6   2   9         94.18        138.03        23.36 o                         
  -4   2   9        400.45        438.27        41.62 o                         
  -2   2   9        207.67        248.02        39.93 o                         
   0   2   9         60.60         -3.04       108.19 o                         
 -19   3   9         14.74        224.91       114.58 o                         
 -17   3   9          7.57        -51.24       146.50 o                         
 -15   3   9          5.88        -44.06        44.06 o                         
 -13   3   9          0.03         61.57        35.12 o                         
 -11   3   9         20.01         55.53        36.42 o                         
  -9   3   9         79.89        104.96        37.36 o                         
  -7   3   9          5.74          0.88        39.84 o                         
  -5   3   9        665.33        680.61        61.96 o                         
  -3   3   9         99.99        140.27        50.82 o                         
  -1   3   9          0.51        -22.73        40.27 o                         
   1   3   9          5.00        -19.31        74.50 o                         
 -10   4   9         22.05        -22.21        85.06 o                         
  -8   4   9         26.09        -32.36        67.00 o                         
  -6   4   9          0.52         80.65        92.56 o                         
  -4   4   9          4.44        148.39       112.60 o                         
  -2   4   9         31.39         22.87        86.03 o                         
   0   4   9        126.45        204.63       118.03 o                         
 -24   0  10        222.43        494.15       240.24 o                         
 -22   0  10         33.51        107.84       122.60 o                         
 -20   0  10        173.92        109.61        58.69 o                         
 -18   0  10        246.28        265.24        39.29 o                         
 -16   0  10         13.76         -7.99        28.93 o                         
 -14   0  10        160.89        215.89        37.31 o                         
 -12   0  10        391.12        442.56        40.80 o                         
 -10   0  10         58.61         74.11        24.56 o                         
  -8   0  10        488.44        492.48        43.47 o                         
  -6   0  10        916.28       1018.29        68.05 o                         
 -23   1  10         26.85        -22.70       197.60 o                         
 -21   1  10        145.50        133.07        47.60 o                         
 -19   1  10          8.52        -11.20        36.94 o                         
 -17   1  10          0.49        -29.22        33.39 o                         
 -15   1  10        856.16        914.54        59.29 o                         
 -13   1  10        109.13        121.84        26.43 o                         
 -11   1  10        161.07        146.58        21.07 o                         
  -9   1  10        346.95        318.62        26.34 o                         
  -7   1  10        941.67        896.85        44.21 o                         
  -5   1  10        733.49        749.76        56.27 o                         
 -22   2  10         17.14         10.35       130.93 o                         
 -20   2  10         27.70        -15.78       115.97 o                         
 -18   2  10         53.94         39.77        39.89 o                         
 -16   2  10        109.25         83.19        33.94 o                         
 -14   2  10         45.61         -4.28        27.52 o                         
 -12   2  10        275.73        253.39        31.42 o                         
 -10   2  10         18.53         13.80        25.95 o                         
  -8   2  10        447.13        278.70        37.79 o                         
  -6   2  10         24.67         -3.05        31.48 o                         
  -4   2  10         52.75         19.81        40.54 o                         
  -2   2  10          8.67        -41.79        41.79 o                         
 -17   3  10          6.56         10.26        63.66 o                         
 -15   3  10        300.57        178.80        74.65 o                         
 -13   3  10         11.79         83.79        36.55 o                         
 -11   3  10          0.44        -15.24        36.64 o                         
  -9   3  10          3.17         -8.37        31.98 o                         
  -7   3  10          8.78          9.62        35.09 o                         
  -5   3  10         38.97         98.30        56.91 o                         
  -3   3  10        478.83        422.62        60.40 o                         
  -1   3  10        156.72         31.37        60.83 o                         
 -10   4  10         60.94         74.37       130.91 o                         
  -8   4  10         22.29        -28.75       104.09 o                         
  -6   4  10         28.66        321.68       204.25 o                         
  -4   4  10          0.47        140.82       165.16 o                         
  -2   4  10          3.79        -54.83        85.87 o                         
   0   4  10          1.96        -52.25       108.80 o                         
 -23   1  11          2.89        -33.30        69.25 o                         
 -21   1  11         17.70         95.58        44.09 o                         
 -19   1  11         16.79         44.23        38.72 o                         
 -17   1  11          0.39         -7.58        32.19 o                         
 -15   1  11        122.81        140.92        39.20 o                         
 -13   1  11        128.26         96.25        34.20 o                         
 -11   1  11        444.15        482.79        38.91 o                         
  -9   1  11        418.73        416.08        32.90 o                         
  -7   1  11        517.04        482.97        41.21 o                         
  -5   1  11         14.73        -28.59        28.59 o                         
 -22   2  11          9.57          0.55       106.01 o                         
 -20   2  11          1.57         51.13        67.62 o                         
 -18   2  11          0.62        -39.96        51.80 o                         
 -16   2  11          6.67          8.61        39.16 o                         
 -14   2  11          7.76         42.31        30.82 o                         
 -12   2  11          6.29         20.10        27.38 o                         
 -10   2  11        425.25        415.63        38.51 o                         
  -8   2  11        103.97         85.52        34.29 o                         
  -6   2  11       2454.28       2418.02       119.86 o                         
  -4   2  11          0.04          0.26        35.33 o                         
  -2   2  11         43.82         84.22        62.54 o                         
 -17   3  11         10.41          1.54       179.44 o                         
 -15   3  11          1.19        -15.39        63.78 o                         
 -13   3  11         24.64         -8.13        44.04 o                         
 -11   3  11         81.85         59.90        35.92 o                         
  -9   3  11         14.32         14.23        39.58 o                         
  -7   3  11         28.57         49.19        67.07 o                         
  -5   3  11          5.52         -4.14        48.06 o                         
  -3   3  11         82.32        147.77        59.48 o                         
  -1   3  11          4.83         83.34        81.18 o                         
  -2   4  11          6.53        300.37       165.94 o                         
 -22   0  12          6.07         91.33       102.44 o                         
 -20   0  12         18.77        -25.63        60.52 o                         
 -18   0  12        516.28        636.48        89.58 o                         
 -16   0  12          0.89        -20.77        35.13 o                         
 -14   0  12         74.07         94.29        48.49 o                         
 -12   0  12        628.06        664.03        55.11 o                         
 -10   0  12       3662.98       3604.31       133.54 o                         
  -8   0  12         23.78          3.37        36.99 o                         
  -6   0  12       1266.58       1221.08        98.57 o                         
 -23   1  12          2.15        262.97       133.56 o                         
 -21   1  12         63.41         46.42        79.22 o                         
 -19   1  12          3.64         16.41        37.70 o                         
 -17   1  12          0.37        -37.51        43.78 o                         
 -15   1  12        107.03         61.70        36.98 o                         
 -13   1  12        184.60        159.01        34.29 o                         
 -11   1  12        110.83        109.46        29.55 o                         
  -9   1  12       1132.05       1173.54        73.26 o                         
  -7   1  12         21.93         39.58        40.21 o                         
  -5   1  12        608.93        524.04        89.00 o                         
 -20   2  12         61.22         61.76        74.45 o                         
 -18   2  12         13.25         92.16        68.47 o                         
 -16   2  12         54.84         55.31       101.81 o                         
 -14   2  12         18.17          3.76        34.33 o                         
 -12   2  12         22.06         27.65        30.82 o                         
 -10   2  12         14.77         27.14        35.95 o                         
  -8   2  12         70.72         69.35        38.09 o                         
  -6   2  12        537.65        575.20        65.36 o                         
  -4   2  12        146.97        119.32        41.57 o                         
 -15   3  12         53.39        -16.42       104.88 o                         
 -13   3  12        125.70        299.31        90.14 o                         
 -11   3  12          7.42        -12.95        41.01 o                         
  -9   3  12          0.43         13.87        74.96 o                         
  -7   3  12         11.09         52.11        58.44 o                         
  -5   3  12          0.01         32.26        62.58 o                         
  -3   3  12          4.74         19.88        54.21 o                         
 -21   1  13         18.37         98.96        65.59 o                         
 -19   1  13          1.71        -40.65        40.65 o                         
 -17   1  13          6.17          1.10        41.89 o                         
 -15   1  13         34.45        -16.90        39.94 o                         
 -13   1  13        193.77        239.13        38.88 o                         
 -11   1  13        196.15        187.79        46.74 o                         
  -9   1  13        593.22        626.01        61.39 o                         
  -7   1  13        332.27        268.90        43.09 o                         
  -5   1  13         14.02       -113.05       113.41 o                         
 -20   2  13         12.67         75.58       100.10 o                         
 -18   2  13         71.65         47.73        98.25 o                         
 -16   2  13         24.10         26.15        52.87 o                         
 -14   2  13          6.45         -5.87        37.51 o                         
 -12   2  13         32.91         24.83        41.02 o                         
 -10   2  13          2.06          9.25        41.27 o                         
  -8   2  13         53.11         61.14        46.28 o                         
  -6   2  13         17.99         76.90        50.22 o                         
  -4   2  13        164.78        106.49        85.95 o                         
 -15   3  13         21.12        131.29       162.76 o                         
 -13   3  13         44.79        136.23        94.31 o                         
 -11   3  13         96.57       -174.46       174.46 o                         
  -9   3  13         68.55        -81.86       119.68 o                         
  -7   3  13         14.87          0.17        76.42 o                         
  -5   3  13          0.56         75.26        89.36 o                         
  -3   3  13         19.44       -136.66       136.66 o                         
 -20   0  14          9.21        167.79       141.42 o                         
 -18   0  14          9.81         15.28        63.83 o                         
 -16   0  14          0.38        -62.04        66.50 o                         
 -14   0  14        537.97        538.91        65.63 o                         
 -12   0  14       2079.68       2099.87       128.77 o                         
 -10   0  14        315.49        351.57        69.33 o                         
  -8   0  14        861.22        897.98       103.85 o                         
 -21   1  14          3.72          8.33        77.49 o                         
 -19   1  14        108.61        158.70        48.81 o                         
 -17   1  14          2.66        -41.52        41.52 o                         
 -15   1  14         58.05         25.43        34.73 o                         
 -13   1  14        237.82        234.64        45.91 o                         
 -11   1  14       1291.84       1312.03       105.84 o                         
  -9   1  14        457.18        542.60        65.78 o                         
  -7   1  14         95.01         48.15        35.92 o                         
 -20   2  14         15.29        256.66       173.33 o                         
 -18   2  14         26.96        -16.92        79.09 o                         
 -16   2  14          4.91        -65.91        67.83 o                         
 -14   2  14         10.06         35.15        51.60 o                         
 -12   2  14         52.04         -6.75        54.54 o                         
 -10   2  14         23.24          9.34        74.73 o                         
  -8   2  14          0.63         -9.68        50.76 o                         
  -6   2  14         24.35         70.25        47.36 o                         
 -13   3  14        174.95        106.50       285.90 o                         
 -11   3  14          0.13        -91.21       113.39 o                         
  -9   3  14          7.33          4.92       108.99 o                         
  -7   3  14         86.21        123.28       139.29 o                         
  -5   3  14          0.00         39.60       117.18 o                         
 -19   1  15         22.77        -18.02        62.46 o                         
 -17   1  15         44.41         29.85        55.57 o                         
 -15   1  15         12.50         31.03        40.52 o                         
 -13   1  15         62.32         -7.11        42.64 o                         
 -11   1  15        231.72        155.75        54.13 o                         
  -9   1  15         79.70        106.88        60.25 o                         
  -7   1  15         83.71        -28.56        78.29 o                         
 -18   2  15         10.04         63.13       104.54 o                         
 -16   2  15        595.23        641.77       115.64 o                         
 -14   2  15         67.67         36.51       129.87 o                         
 -12   2  15         26.86         33.36        77.25 o                         
 -10   2  15         10.62        -90.13       106.94 o                         
  -8   2  15          1.64        -28.20        57.12 o                         
 -13   3  15         26.18         33.63       128.57 o                         
 -11   3  15         33.27        -97.52       135.67 o                         
  -9   3  15         67.59         83.38        90.29 o                         
  -7   3  15          0.83         35.16       100.46 o                         
 -18   0  16         26.47        135.62        77.66 o                         
 -16   0  16         14.51        -77.09        77.09 o                         
 -14   0  16        171.63        242.74        86.57 o                         
 -12   0  16        474.01        557.41       104.59 o                         
 -10   0  16       1078.62        907.34       197.72 o                         
 -19   1  16        124.22        223.96        74.83 o                         
 -17   1  16         31.20          5.04        65.65 o                         
 -15   1  16         31.08        107.66        67.71 o                         
 -13   1  16        142.38        193.85        65.66 o                         
 -11   1  16          5.69        -50.94        50.94 o                         
  -9   1  16        194.43        142.81        73.62 o                         
 -16   2  16          8.43       -164.34       164.34 o                         
 -14   2  16         26.90         30.86        89.69 o                         
 -12   2  16         48.40        -38.63        88.87 o                         
 -10   2  16          0.44        129.68        88.19 o                         
  -8   2  16        144.57        223.99       114.12 o                         
 -17   1  17        177.03         92.37        89.28 o                         
 -15   1  17         19.42         15.89        86.67 o                         
 -13   1  17        110.57         81.74        68.62 o                         
 -11   1  17         21.14        107.84        61.52 o                         
 -14   2  17        441.05        667.26       237.13 o                         
 -12   2  17         15.72         92.76       142.32 o                         
 -10   2  17         54.01         24.65       250.73 o                         
 -16   0  18         52.00        102.84       143.71 o                         
 -14   0  18         88.63        167.95       200.80 o                         
 -12   0  18          0.55        -88.78       114.47 o                         
 -15   1  18        180.18       -141.50       141.50 o                         
 -13   1  18          4.63        -91.80        91.80 o                         
 -11   1  18         18.78         64.62        87.24 o                         
                                                                                
