# Supplementary material for: The curious case of proton migration under pressure in the malonic acid and 4,4′-bi­pyridine cocrystal
Source: IUCrJ. 2024 Jan 13;11(Pt 2):168–81. doi: 10.1107/S2052252524000344 (PMC10916288; doi:10.1107/S2052252524000344)
Supplement: Supplementary file 11 [file m-11-00168-BIPYMA_154sup11.hkl]

data_BIPYMA_154                                                                 
_shelx_title ' bipyma_160_final_56_a.res in C2/c'                               
_shelx_refln_list_code          4                                               
_shelx_F_calc_maximum      149.04                                               
_exptl_crystal_F_000       544.00                                               
_reflns_d_resolution_high  0.7414                                               
                                                                                
loop_                                                                           
 _space_group_symop_operation_xyz                                               
 'x, y, z'                                                                      
 '-x, y, -z+1/2'                                                                
 'x+1/2, y+1/2, z'                                                              
 '-x+1/2, y+1/2, -z+1/2'                                                        
 '-x, -y, -z'                                                                   
 'x, -y, z-1/2'                                                                 
 '-x+1/2, -y+1/2, -z'                                                           
 'x+1/2, -y+1/2, z-1/2'                                                         
                                                                                
_cell_length_a    19.6350                                                       
_cell_length_b     3.7664                                                       
_cell_length_c    15.2961                                                       
_cell_angle_alpha  90.000                                                       
_cell_angle_beta  106.029                                                       
_cell_angle_gamma  90.000                                                       
                                                                                
_shelx_F_squared_multiplier     1.000                                           
                                                                                
loop_                                                                           
 _refln_index_h                                                                 
 _refln_index_k                                                                 
 _refln_index_l                                                                 
 _refln_F_squared_calc                                                          
 _refln_F_squared_meas                                                          
 _refln_F_squared_sigma                                                         
 _refln_observed_status                                                         
   1   1   0        189.49        220.07         6.67 o                         
   3   1   0      11294.02      11286.33        84.62 o                         
   5   1   0        213.59        291.16        49.38 o                         
   0   2   0       3307.65       3297.87        46.77 o                         
   2   2   0        659.45        642.24        18.31 o                         
   4   2   0         62.82         45.90         6.34 o                         
   6   2   0         60.53         39.25        10.10 o                         
   8   2   0        171.99        152.53        20.56 o                         
  10   2   0         47.17         45.66        19.99 o                         
  12   2   0         26.36         34.92        31.46 o                         
   1   3   0        497.41        567.98        28.69 o                         
   3   3   0         74.44         47.42        12.58 o                         
   5   3   0        242.72        192.84        20.45 o                         
   7   3   0        255.82        202.90        21.48 o                         
   9   3   0        508.00        519.63        52.23 o                         
  11   3   0          1.11         -1.33        32.03 o                         
  13   3   0          2.32         -1.10        29.91 o                         
   0   4   0        313.66        282.09        40.51 o                         
   2   4   0          3.98         -8.16        20.61 o                         
   4   4   0         24.47        -15.65        29.99 o                         
   6   4   0         10.20         23.82        26.31 o                         
   8   4   0          3.08         22.02        37.36 o                         
  10   4   0         24.75        129.30        47.08 o                         
  12   4   0         27.40         43.73        54.57 o                         
  14   4   0         17.70        103.25        76.28 o                         
  -9   1   1         36.60         75.32        25.39 o                         
  -7   1   1        436.93        384.77        37.19 o                         
  -5   1   1        690.31        695.21        23.77 o                         
  -3   1   1       9760.96       9620.20        74.66 o                         
  -1   1   1         34.14         36.79         2.65 o                         
   1   1   1       2370.08       2254.58        29.28 o                         
   3   1   1          4.50         -9.32        14.49 o                         
 -14   2   1         29.31         45.22        27.71 o                         
 -12   2   1       3079.11       3239.91       120.40 o                         
 -10   2   1          1.04          7.84        17.31 o                         
  -8   2   1        124.48        157.60        16.88 o                         
  -6   2   1        185.25        189.59        14.64 o                         
  -4   2   1       3995.42       3986.84        46.82 o                         
  -2   2   1         32.24         34.58         5.22 o                         
   0   2   1       2248.42       2204.32        30.45 o                         
   2   2   1        427.50        454.60        16.44 o                         
   4   2   1        315.83        278.58        19.68 o                         
   6   2   1        337.26        425.79        31.00 o                         
   8   2   1        119.47        117.77        27.96 o                         
  10   2   1         63.66         51.10        30.10 o                         
 -15   3   1        125.00        240.80        52.20 o                         
 -13   3   1          6.45         29.63        33.58 o                         
 -11   3   1          6.21         23.10        28.22 o                         
  -9   3   1          5.25         -8.36        18.67 o                         
  -7   3   1         47.21          9.16        16.62 o                         
  -5   3   1        232.60        170.41        16.53 o                         
  -3   3   1        263.81        266.30        20.92 o                         
  -1   3   1        169.97        193.87        18.43 o                         
   1   3   1        176.06        147.97        15.43 o                         
   3   3   1          0.06         11.46        13.59 o                         
   5   3   1          2.70        -17.30        19.52 o                         
   7   3   1          1.86         19.10        19.99 o                         
   9   3   1        267.76        250.86        42.81 o                         
  11   3   1        483.67        482.79        55.22 o                         
  13   3   1         13.22         20.10        32.60 o                         
 -16   4   1          2.21        -13.58        93.43 o                         
 -14   4   1          6.75        146.40       100.45 o                         
 -12   4   1          3.82         47.66        61.92 o                         
 -10   4   1         10.74         47.11        41.22 o                         
  -8   4   1         16.97         63.78        42.63 o                         
  -6   4   1          4.42         10.19        35.45 o                         
  -4   4   1          5.71         11.69        21.42 o                         
  -2   4   1          4.99         -5.55        21.09 o                         
   0   4   1         13.96         20.28        24.87 o                         
   2   4   1         30.59         24.92        24.65 o                         
   4   4   1         10.88         -7.16        24.65 o                         
   6   4   1        113.40         72.05        30.52 o                         
   8   4   1          8.80         19.99        55.46 o                         
  10   4   1         58.18         19.13        50.10 o                         
  12   4   1          0.00        -10.56        78.26 o                         
  -3   5   1         80.97         18.73        69.09 o                         
  -1   5   1          4.80        -91.26       101.18 o                         
  -8   0   2        744.29        631.26        83.53 o                         
  -6   0   2       2929.26       2937.74        82.32 o                         
  -4   0   2        534.67        489.44        14.56 o                         
  -2   0   2        723.13        766.98        15.97 o                         
 -15   1   2       3109.96       3023.92       442.61 o                         
 -13   1   2        545.39        518.14       120.09 o                         
 -11   1   2        818.64        922.93        91.18 o                         
  -9   1   2          1.28         13.24        15.35 o                         
  -7   1   2       6010.18       6158.83        88.81 o                         
  -5   1   2       9326.23       9011.87        92.01 o                         
  -3   1   2      13367.34      13014.08        89.48 o                         
  -1   1   2      22211.83      21913.11       104.82 o                         
   1   1   2       1302.92       1304.05        39.14 o                         
 -16   2   2         36.16         40.43        29.03 o                         
 -14   2   2        210.06        178.58        40.90 o                         
 -12   2   2        434.73        384.07        38.08 o                         
 -10   2   2        162.58        135.41        42.01 o                         
  -8   2   2        191.66        191.25        15.18 o                         
  -6   2   2        842.27        912.75        29.55 o                         
  -4   2   2         99.09         93.95         7.58 o                         
  -2   2   2         84.77         71.98         6.04 o                         
   0   2   2        166.86        164.59         9.65 o                         
   2   2   2          9.29         15.15         6.51 o                         
   4   2   2         11.98         10.58         9.96 o                         
   6   2   2        594.67        572.57        70.72 o                         
 -17   3   2         25.27        109.60        52.76 o                         
 -15   3   2          4.94         10.18        30.81 o                         
 -13   3   2         54.98         93.15        35.03 o                         
 -11   3   2         18.31         37.15        31.17 o                         
  -9   3   2          0.28          9.93        15.76 o                         
  -7   3   2         12.79        -18.47        18.47 o                         
  -5   3   2         12.31        -19.70        19.70 o                         
  -3   3   2          1.70         14.56        11.81 o                         
  -1   3   2         77.92         74.49        14.37 o                         
   1   3   2         13.09         -1.07        12.78 o                         
   3   3   2        466.70        456.41        33.82 o                         
   5   3   2         24.94        145.10        50.80 o                         
   7   3   2        160.86        177.53        29.88 o                         
   9   3   2        122.72        132.97        24.28 o                         
  11   3   2       1898.29       1923.42       127.46 o                         
 -14   4   2         59.48        -15.71        75.75 o                         
 -12   4   2          0.10          7.74        60.39 o                         
 -10   4   2         10.30         -8.82        37.78 o                         
  -8   4   2          0.69          6.74        25.47 o                         
  -6   4   2          1.20         39.82        24.69 o                         
  -4   4   2         46.15         25.46        31.76 o                         
  -2   4   2         31.14         13.63        24.01 o                         
   0   4   2         11.46         10.02        22.05 o                         
   2   4   2        278.45        263.74        33.01 o                         
   4   4   2         14.57         54.61        26.86 o                         
   6   4   2         10.34        -13.83        44.74 o                         
   8   4   2         95.03        184.77        57.65 o                         
  10   4   2          5.68         48.82        57.49 o                         
  12   4   2          1.09         46.41        51.46 o                         
  -1   5   2          8.86          7.49        86.77 o                         
 -17   1   3        164.65        150.86        45.54 o                         
 -15   1   3        536.16        493.99        76.25 o                         
 -13   1   3        427.68        415.34        64.57 o                         
 -11   1   3          5.34          1.32        12.98 o                         
  -9   1   3          0.47          0.68         6.61 o                         
  -7   1   3       1957.16       1964.81        29.67 o                         
  -5   1   3       2836.98       2912.88        30.89 o                         
  -3   1   3       3055.49       2934.26        30.77 o                         
  -1   1   3      13735.13      13657.73       129.87 o                         
   1   1   3       1028.16        991.19        91.33 o                         
 -18   2   3        111.85        138.71        44.17 o                         
 -16   2   3          8.90          5.17        26.01 o                         
 -14   2   3         37.53         50.26        20.14 o                         
 -12   2   3          1.94         42.73        19.18 o                         
 -10   2   3         39.66         56.32        12.76 o                         
  -8   2   3        590.97        580.16        27.36 o                         
  -6   2   3       4666.08       4739.66        52.08 o                         
  -4   2   3       1735.98       1663.72        31.13 o                         
  -2   2   3        493.60        441.02        15.29 o                         
   0   2   3          3.87          8.65         5.58 o                         
   2   2   3        280.51        343.62        20.05 o                         
   4   2   3         11.12          1.43        21.08 o                         
   6   2   3         24.42         45.54        25.65 o                         
 -19   3   3        115.52        176.44       120.20 o                         
 -17   3   3        107.43        236.16        54.26 o                         
 -15   3   3         24.52         34.59        75.06 o                         
 -13   3   3         25.28         21.67        24.61 o                         
 -11   3   3          0.00          3.44        20.24 o                         
  -9   3   3         31.26         39.28        16.31 o                         
  -7   3   3        163.07        124.15        15.67 o                         
  -5   3   3        503.50        461.89        28.40 o                         
  -3   3   3        154.19        150.33        15.83 o                         
  -1   3   3        358.79        376.68        25.99 o                         
   1   3   3        218.45        183.73        21.42 o                         
   3   3   3         17.73         31.78        24.73 o                         
   5   3   3         55.38        -25.18        27.40 o                         
   7   3   3          0.05         35.41        28.83 o                         
   9   3   3          4.93         25.95        26.09 o                         
 -14   4   3          0.35        205.39       108.57 o                         
 -12   4   3         16.58        -19.49       140.09 o                         
 -10   4   3        157.41        111.40        35.95 o                         
  -8   4   3          7.11         15.31        30.73 o                         
  -6   4   3          4.51         19.55        37.77 o                         
  -4   4   3         30.66         15.51        25.10 o                         
  -2   4   3         29.16         33.68        23.42 o                         
   0   4   3         80.60        110.37        24.76 o                         
   2   4   3          4.30         -0.40        27.94 o                         
   4   4   3          5.95          8.41        31.47 o                         
   6   4   3         21.02        -75.17        75.17 o                         
   8   4   3        419.01        407.05        78.85 o                         
  10   4   3         16.93         25.87       117.13 o                         
  -1   5   3        169.84        233.16       102.74 o                         
   1   5   3         16.58        -92.57        92.57 o                         
 -18   0   4       4269.85       4295.31       239.78 o                         
 -16   0   4        599.02        597.75        65.29 o                         
 -14   0   4        300.56        268.51        58.48 o                         
 -12   0   4         24.63         63.61        22.68 o                         
 -10   0   4       6469.63       6269.40       137.20 o                         
  -8   0   4       2679.67       2694.03        44.80 o                         
  -6   0   4       9255.73       9411.02        86.77 o                         
  -4   0   4       6964.24       7271.79       107.99 o                         
  -2   0   4        631.30        585.70        65.45 o                         
 -19   1   4         82.68         51.41        28.41 o                         
 -17   1   4       1203.26       1281.04        72.90 o                         
 -15   1   4        250.49        259.33        28.55 o                         
 -13   1   4         80.49         28.82        11.73 o                         
 -11   1   4        191.78        184.76        14.47 o                         
  -9   1   4        477.38        538.26        18.95 o                         
  -7   1   4        205.77        157.29        17.57 o                         
  -5   1   4       6789.57       6967.95        74.25 o                         
  -3   1   4       4098.24       4077.99        43.93 o                         
  -1   1   4        951.07        943.09        40.39 o                         
 -20   2   4        129.33        121.15        40.87 o                         
 -18   2   4        158.93        148.75        37.26 o                         
 -16   2   4         14.83         30.52        32.43 o                         
 -14   2   4         47.69         48.87        23.42 o                         
 -12   2   4          9.89          0.80        13.01 o                         
 -10   2   4        270.83        266.17        19.30 o                         
  -8   2   4          5.44         11.13         8.93 o                         
  -6   2   4        573.48        614.11        21.93 o                         
  -4   2   4       3881.57       3907.30        44.60 o                         
  -2   2   4          4.76         11.90         6.37 o                         
   0   2   4        370.79        375.98        21.36 o                         
   2   2   4         41.66         24.59        18.46 o                         
   4   2   4       3028.88       3445.67       177.04 o                         
 -19   3   4        207.47        407.44       147.40 o                         
 -17   3   4          3.27         18.56        43.15 o                         
 -15   3   4         34.59        113.55        46.39 o                         
 -13   3   4        227.05        238.25        34.77 o                         
 -11   3   4         36.03         33.76        17.14 o                         
  -9   3   4         89.14         56.13        14.66 o                         
  -7   3   4        186.56        205.39        21.19 o                         
  -5   3   4        192.76        276.17        25.60 o                         
  -3   3   4          0.68        -14.85        14.85 o                         
  -1   3   4         61.41          8.25        20.51 o                         
   1   3   4        425.97        528.29        41.43 o                         
   3   3   4        313.14        262.95        35.39 o                         
   5   3   4         28.70         73.52        26.53 o                         
   7   3   4          7.42        -23.61        23.61 o                         
 -12   4   4         17.41        -84.36        86.94 o                         
 -10   4   4          0.36          0.02        31.08 o                         
  -8   4   4         13.95        -22.44        26.54 o                         
  -6   4   4          5.22         -6.86        31.87 o                         
  -4   4   4        119.91        139.20        27.18 o                         
  -2   4   4         51.60         68.46        25.16 o                         
   0   4   4        112.78        127.44        28.76 o                         
   2   4   4         88.03        145.26        42.34 o                         
   4   4   4        213.05        228.98        58.49 o                         
   6   4   4        103.99         84.55        62.13 o                         
   8   4   4         97.27        162.34       125.10 o                         
 -21   1   5         44.04         27.80        40.37 o                         
 -19   1   5         47.97         42.02        27.02 o                         
 -17   1   5        520.19        482.31        45.68 o                         
 -15   1   5         46.32         31.63        16.28 o                         
 -13   1   5        146.95        125.94        15.30 o                         
 -11   1   5         26.42         35.39         7.76 o                         
  -9   1   5        104.28         81.72         6.88 o                         
  -7   1   5        872.63        934.65        63.25 o                         
  -5   1   5        360.92        363.36        12.21 o                         
  -3   1   5          0.19         -0.30         5.47 o                         
  -1   1   5         93.95        109.94        38.46 o                         
 -22   2   5        739.78        606.55       121.80 o                         
 -20   2   5        188.30        192.04        59.54 o                         
 -18   2   5        114.42         84.30        29.41 o                         
 -16   2   5          0.88          0.53        24.21 o                         
 -14   2   5         11.67         28.13        41.01 o                         
 -12   2   5          6.74        -14.42        14.42 o                         
 -10   2   5          7.99         11.35         9.81 o                         
  -8   2   5         57.38        105.42        12.05 o                         
  -6   2   5       1134.15       1152.80        30.62 o                         
  -4   2   5       3536.90       3681.39        55.26 o                         
  -2   2   5        524.86        605.55        22.36 o                         
   0   2   5        249.94        230.55        23.92 o                         
   2   2   5         91.14        100.82        30.59 o                         
   4   2   5        203.68        187.49        71.75 o                         
 -19   3   5          0.57        133.25        81.28 o                         
 -17   3   5         65.86        132.01        70.99 o                         
 -15   3   5         33.12        121.78        37.41 o                         
 -13   3   5         11.76         36.20        25.20 o                         
 -11   3   5        165.36        211.78        28.85 o                         
  -9   3   5         54.02         73.07        16.67 o                         
  -7   3   5        354.79        350.42        23.72 o                         
  -5   3   5          0.97        -14.43        14.43 o                         
  -3   3   5         59.59         93.37        20.77 o                         
  -1   3   5        143.38        271.40        30.37 o                         
   1   3   5         19.69        -29.24        29.24 o                         
   3   3   5         13.73         12.88        33.20 o                         
   5   3   5         10.55         39.44        31.64 o                         
   7   3   5        117.20        172.81        87.16 o                         
 -12   4   5         54.21         60.91        53.34 o                         
 -10   4   5         23.77         10.33        35.21 o                         
  -8   4   5        202.35        214.95        32.74 o                         
  -6   4   5          3.22         30.14        29.69 o                         
  -4   4   5         60.13         83.63        28.04 o                         
  -2   4   5         49.61         57.97        24.83 o                         
   0   4   5         10.47         85.90        32.80 o                         
   2   4   5         13.74         95.99        64.01 o                         
   4   4   5          0.92        -31.98        49.13 o                         
   6   4   5          0.11         47.28        45.81 o                         
   8   4   5         15.75          6.94        55.33 o                         
 -22   0   6          1.58          2.17        53.12 o                         
 -20   0   6          3.96         20.76        45.65 o                         
 -18   0   6        795.20        757.62        77.63 o                         
 -16   0   6       1397.14       1383.57        82.92 o                         
 -14   0   6        634.32        636.45        46.84 o                         
 -12   0   6        895.65        919.16        37.14 o                         
 -10   0   6        333.99        363.26        18.15 o                         
  -8   0   6      10345.25      11288.53       166.18 o                         
  -6   0   6        568.38        645.94        24.01 o                         
  -4   0   6       3006.34       3127.62        85.07 o                         
 -23   1   6        104.46        162.59        76.70 o                         
 -21   1   6          1.12         15.31        67.33 o                         
 -19   1   6        591.88        566.39        64.63 o                         
 -17   1   6         23.00         41.37        21.66 o                         
 -15   1   6         51.26         56.76        14.98 o                         
 -13   1   6         17.75         31.75        11.72 o                         
 -11   1   6       4328.82       4166.17        56.19 o                         
  -9   1   6        435.59        434.73        13.83 o                         
  -7   1   6        634.50        672.70        16.07 o                         
  -3   1   6         63.26        -15.81        15.81 o                         
  -1   1   6        121.46        102.21        21.56 o                         
 -22   2   6          0.30          6.18       127.18 o                         
 -20   2   6          2.89        -20.78        28.59 o                         
 -18   2   6         99.22         63.22        26.24 o                         
 -16   2   6         28.76         38.35        26.17 o                         
 -14   2   6        420.89        388.60        33.00 o                         
 -12   2   6        160.36        134.69        16.40 o                         
 -10   2   6        261.62        270.80        18.73 o                         
  -8   2   6         82.19         91.39        10.41 o                         
  -6   2   6         92.81        119.26        13.30 o                         
  -4   2   6        196.14        168.40        14.53 o                         
  -2   2   6          0.96          6.59         9.71 o                         
   0   2   6         37.90         44.96        18.04 o                         
   2   2   6       1559.42       1765.86       149.61 o                         
 -19   3   6          2.39        -17.29        59.50 o                         
 -17   3   6         69.12        111.31        45.04 o                         
 -15   3   6          9.30         17.99        27.58 o                         
 -13   3   6         16.00        -27.99        27.99 o                         
 -11   3   6        316.49        332.63        29.32 o                         
  -9   3   6        450.30        468.20        30.42 o                         
  -7   3   6       1152.55       1089.74        41.95 o                         
  -5   3   6        302.89        308.83        23.45 o                         
  -3   3   6        275.07        279.31        25.30 o                         
  -1   3   6        100.07         73.42        19.68 o                         
   1   3   6        102.50         76.80        27.10 o                         
   3   3   6        366.72        473.05        55.18 o                         
   5   3   6        378.73        358.74        47.22 o                         
 -12   4   6          3.39        101.41        72.80 o                         
 -10   4   6         13.23         77.78        48.13 o                         
  -8   4   6         26.17         43.79        29.70 o                         
  -6   4   6        115.92        147.88        35.54 o                         
  -4   4   6        249.83        293.31        36.99 o                         
  -2   4   6         80.14        110.96        27.43 o                         
   0   4   6         70.55        103.44        47.19 o                         
   2   4   6         97.06        -62.35        62.35 o                         
   4   4   6         68.61        104.07        58.26 o                         
   6   4   6        138.14        169.39        50.80 o                         
 -23   1   7        307.44        281.89        72.56 o                         
 -21   1   7         19.27         54.30        34.27 o                         
 -19   1   7        301.63        403.88        50.90 o                         
 -17   1   7         17.64         36.65        22.05 o                         
 -15   1   7         58.13         31.53        20.94 o                         
 -13   1   7         14.97         22.98        10.93 o                         
 -11   1   7        829.24        794.76        26.22 o                         
  -9   1   7         14.31          8.96         6.45 o                         
  -7   1   7        219.29        217.07        11.68 o                         
  -5   1   7         40.86         23.31         6.25 o                         
  -3   1   7          3.04         -7.65        10.12 o                         
 -22   2   7          1.72         57.43       100.96 o                         
 -20   2   7        398.03        442.04        96.55 o                         
 -18   2   7         63.81         99.34        30.69 o                         
 -16   2   7         45.28         36.60        20.06 o                         
 -14   2   7         19.42         -4.24        14.75 o                         
 -12   2   7         19.87         94.93        18.65 o                         
 -10   2   7          0.06        -12.70        12.70 o                         
  -8   2   7         13.37          8.68         9.64 o                         
  -6   2   7        679.36        661.01        26.67 o                         
  -4   2   7       1031.52       1025.37        36.39 o                         
  -2   2   7         17.74         89.54        21.20 o                         
   0   2   7         39.57         20.19        22.79 o                         
   2   2   7          2.48          4.29        36.90 o                         
 -19   3   7          9.13        -87.31       101.82 o                         
 -17   3   7         12.81        -73.60        73.60 o                         
 -15   3   7          2.28        -16.51        28.11 o                         
 -13   3   7         37.84         29.91        24.97 o                         
 -11   3   7          2.11        -20.55        20.55 o                         
  -9   3   7        117.25        130.01        20.64 o                         
  -7   3   7         61.05         49.22        16.31 o                         
  -5   3   7          4.15        -15.33        15.33 o                         
  -3   3   7         28.22         51.97        18.86 o                         
  -1   3   7          0.13         28.13        27.10 o                         
   1   3   7        150.49        183.69        44.85 o                         
   3   3   7         24.73         57.72        39.04 o                         
 -12   4   7         21.36         17.34        51.48 o                         
 -10   4   7        144.04        163.92        61.26 o                         
  -8   4   7         16.54        -18.31        35.52 o                         
  -6   4   7         25.07         24.96        39.87 o                         
  -4   4   7         42.32         50.32        30.26 o                         
  -2   4   7        390.16        357.42        62.41 o                         
   0   4   7         11.50        -29.36        49.16 o                         
   2   4   7          3.05        -76.66        76.66 o                         
   4   4   7          7.72        -24.73       112.95 o                         
 -24   0   8         54.18         51.51       104.35 o                         
 -22   0   8        112.27        148.01        70.14 o                         
 -20   0   8         90.92         29.07        43.87 o                         
 -18   0   8         58.87         80.33        30.23 o                         
 -16   0   8          5.10          6.17        30.71 o                         
 -14   0   8        218.26        222.73        26.82 o                         
 -12   0   8       1542.35       1648.71        57.46 o                         
 -10   0   8       1809.18       1893.47        46.31 o                         
  -8   0   8        122.84        149.77        15.43 o                         
  -6   0   8         90.45        104.07        13.90 o                         
  -4   0   8        287.08        314.15        72.21 o                         
 -23   1   8        483.40        327.38        95.64 o                         
 -21   1   8        164.45        207.42        47.42 o                         
 -19   1   8          2.59        -32.14        36.90 o                         
 -17   1   8        256.47        157.75        33.30 o                         
 -15   1   8          6.35        -22.67        22.67 o                         
 -13   1   8          1.09          8.58        10.50 o                         
 -11   1   8          0.24        -10.33        10.38 o                         
  -9   1   8        802.49        778.13        24.36 o                         
  -7   1   8         12.68         19.30         7.78 o                         
  -5   1   8        483.45        572.23        29.25 o                         
  -3   1   8       1433.89       1459.24        59.72 o                         
 -22   2   8         83.94        171.47       108.08 o                         
 -20   2   8          0.24         -0.78        39.64 o                         
 -18   2   8         42.16          5.90        35.77 o                         
 -16   2   8          8.34         15.46        19.57 o                         
 -14   2   8        889.16        827.61        44.63 o                         
 -12   2   8        246.48        234.66        22.11 o                         
 -10   2   8        155.85        118.01        14.60 o                         
  -8   2   8        633.24        643.49        29.98 o                         
  -6   2   8        182.33        131.89        16.75 o                         
  -4   2   8         33.64         19.31        14.08 o                         
  -2   2   8        511.34        501.00        36.88 o                         
   0   2   8       1049.74       1011.26        63.76 o                         
 -19   3   8          2.24        -81.79        81.79 o                         
 -17   3   8         94.81         93.74        91.45 o                         
 -15   3   8          1.59        -26.81        26.81 o                         
 -13   3   8         10.95          8.06        25.61 o                         
 -11   3   8          0.11         -0.76        20.68 o                         
  -9   3   8          4.94        -17.92        17.92 o                         
  -7   3   8         83.43         73.44        18.00 o                         
  -5   3   8       1973.08       2180.25        66.80 o                         
  -3   3   8         36.02          2.01        23.05 o                         
  -1   3   8        193.15        284.51        41.41 o                         
   1   3   8          8.07         29.09        30.09 o                         
   3   3   8        312.40        -66.53       122.64 o                         
 -12   4   8         24.29         28.29        74.60 o                         
 -10   4   8          0.93         68.03        62.30 o                         
  -8   4   8        103.56         76.47        54.69 o                         
  -6   4   8         15.31        -21.08        37.21 o                         
  -4   4   8         27.06         76.86        39.16 o                         
  -2   4   8        184.89        143.29        53.97 o                         
   0   4   8         21.79         91.86        77.37 o                         
   2   4   8         11.28        -23.43        47.45 o                         
 -23   1   9          0.00        -15.00        52.88 o                         
 -21   1   9         40.67          7.92        27.54 o                         
 -19   1   9          8.55         -7.83        21.45 o                         
 -17   1   9        251.76        236.88        29.76 o                         
 -15   1   9          7.99         26.05        18.36 o                         
 -13   1   9         16.17         -0.71        13.21 o                         
 -11   1   9         17.24         15.85        10.48 o                         
  -9   1   9       1551.49       1472.35        37.97 o                         
  -7   1   9         25.28         30.24         9.66 o                         
  -5   1   9       1445.81       1416.33        53.58 o                         
  -3   1   9         95.59         57.98        27.89 o                         
 -22   2   9         68.62        -33.04        76.09 o                         
 -20   2   9          1.02        -57.99        72.04 o                         
 -18   2   9         18.36         14.19        21.56 o                         
 -16   2   9         20.50         12.92        18.90 o                         
 -14   2   9         15.14          8.33        16.24 o                         
 -12   2   9        180.01        130.31        18.84 o                         
 -10   2   9         16.59        -15.68        15.68 o                         
  -8   2   9       1294.19       1204.16        45.23 o                         
  -6   2   9         85.69         95.90        17.19 o                         
  -4   2   9        454.86        464.71        36.27 o                         
  -2   2   9        217.23        205.01        35.39 o                         
   0   2   9         53.93          8.85        40.29 o                         
 -19   3   9         14.66        -56.11        71.92 o                         
 -17   3   9          6.25       -117.42       117.42 o                         
 -15   3   9          4.23         65.89        29.99 o                         
 -13   3   9          1.87          5.75        22.78 o                         
 -11   3   9         33.91         57.91        21.43 o                         
  -9   3   9        110.35        128.73        24.82 o                         
  -7   3   9          3.79        -26.43        33.85 o                         
  -5   3   9        671.25        736.05        55.76 o                         
  -3   3   9        121.56        137.73        33.87 o                         
  -1   3   9          5.64         37.40        42.22 o                         
   1   3   9          5.29          9.80        27.95 o                         
 -10   4   9         19.44        -51.93        76.18 o                         
  -8   4   9         32.60         20.18        81.67 o                         
  -6   4   9          0.02         24.87        46.45 o                         
  -4   4   9          6.19          0.02        56.38 o                         
  -2   4   9         25.43         54.89        65.42 o                         
   0   4   9        136.39         84.08       157.66 o                         
   2   4   9          9.02        -70.86        71.67 o                         
 -24   0  10        243.80        299.35       146.93 o                         
 -22   0  10         23.63         83.86        54.11 o                         
 -20   0  10        187.19        313.18        68.50 o                         
 -18   0  10        256.86        298.72        37.82 o                         
 -16   0  10         26.26         25.71        25.47 o                         
 -14   0  10        235.14        327.48        35.67 o                         
 -12   0  10        362.80        424.96        32.13 o                         
 -10   0  10         45.44         32.49        17.68 o                         
  -8   0  10        527.55        607.76        42.52 o                         
  -6   0  10       1079.95       1126.52        62.31 o                         
  -4   0  10         19.28        107.60        53.12 o                         
 -23   1  10         16.12         -2.43        50.75 o                         
 -21   1  10        160.88        235.92        38.33 o                         
 -19   1  10         14.57        -24.65        24.65 o                         
 -17   1  10          4.31        -30.34        30.34 o                         
 -15   1  10        943.17       1004.89        51.57 o                         
 -13   1  10        143.20        130.26        21.33 o                         
 -11   1  10        189.38        168.89        16.25 o                         
  -9   1  10        332.91        363.22        23.87 o                         
  -7   1  10       1003.88        939.45        37.41 o                         
  -5   1  10        879.72        820.15        48.59 o                         
  -3   1  10        681.11       1085.50       108.65 o                         
 -22   2  10         22.26        207.73       106.77 o                         
 -20   2  10         17.07        -39.74       198.36 o                         
 -18   2  10         82.71         85.30        28.83 o                         
 -16   2  10        112.57         49.15        19.27 o                         
 -14   2  10         41.82         -9.41        21.09 o                         
 -12   2  10        290.17        298.92        25.72 o                         
 -10   2  10         34.46         29.13        15.43 o                         
  -8   2  10        490.00        380.57        30.55 o                         
  -6   2  10         22.69        137.76        38.11 o                         
  -4   2  10         43.47        -19.35        20.37 o                         
  -2   2  10         11.60          4.94        19.08 o                         
 -19   3  10          0.51         75.43        97.28 o                         
 -17   3  10          8.45        -11.41        66.11 o                         
 -15   3  10        359.05        448.68        90.40 o                         
 -13   3  10         12.19          4.42        23.47 o                         
 -11   3  10          1.59         62.18        35.04 o                         
  -9   3  10          1.88         25.39        21.00 o                         
  -7   3  10         15.97        -14.20        22.09 o                         
  -5   3  10         28.76         40.79        36.09 o                         
  -3   3  10        468.25        517.14        55.78 o                         
  -1   3  10        196.28        197.83        41.31 o                         
  -8   4  10         37.75        101.69        90.13 o                         
  -6   4  10         21.51         45.31        74.77 o                         
  -4   4  10          0.55        -64.92        71.21 o                         
  -2   4  10          4.64        -32.66        63.71 o                         
   0   4  10          0.09          1.06        78.89 o                         
 -23   1  11          3.21        -45.44        77.19 o                         
 -21   1  11         13.16         14.09        29.26 o                         
 -19   1  11         15.91         12.35        29.91 o                         
 -17   1  11          0.08         -7.48        20.69 o                         
 -15   1  11         92.67         57.00        21.07 o                         
 -13   1  11        136.90        126.19        19.63 o                         
 -11   1  11        449.13        660.05        40.75 o                         
  -9   1  11        422.84        411.55        29.73 o                         
  -7   1  11        508.11        507.27        33.44 o                         
  -5   1  11          5.50        -10.00        23.37 o                         
 -22   2  11         10.13        -72.38       106.67 o                         
 -20   2  11          0.52         76.66       209.94 o                         
 -18   2  11          0.86        -35.08        70.38 o                         
 -16   2  11          4.86         -7.18        22.80 o                         
 -14   2  11         17.52         26.25        17.82 o                         
 -12   2  11         14.78         64.37        19.87 o                         
 -10   2  11        521.25        508.18        34.76 o                         
  -8   2  11        108.19         89.33        20.46 o                         
  -6   2  11       2573.01       2658.37       101.62 o                         
  -4   2  11          2.77         11.79        21.64 o                         
  -2   2  11         46.33         -0.86        24.26 o                         
 -17   3  11         12.74         54.02        61.88 o                         
 -15   3  11          1.26         -4.35        44.13 o                         
 -13   3  11         32.28         16.42        28.37 o                         
 -11   3  11         77.73         75.84        23.48 o                         
  -9   3  11          8.10         45.43        25.83 o                         
  -7   3  11         38.26        -13.98        37.54 o                         
  -5   3  11          4.92         54.56        40.24 o                         
  -3   3  11         67.43         60.11        30.59 o                         
  -1   3  11          5.25         13.06        30.53 o                         
  -4   4  11          2.43         19.70        82.57 o                         
  -2   4  11         11.28        116.32        81.44 o                         
 -22   0  12          1.83        -42.89        55.55 o                         
 -20   0  12         38.20         90.93        43.78 o                         
 -18   0  12        510.24        565.10        79.22 o                         
 -16   0  12          0.42        -13.55        32.34 o                         
 -14   0  12         65.12         94.34        22.07 o                         
 -12   0  12        698.50        715.35        46.31 o                         
 -10   0  12       3889.09       3711.43       117.82 o                         
  -8   0  12         24.79         10.06        26.94 o                         
  -6   0  12       1406.85       1476.25        96.58 o                         
 -23   1  12          0.24        -41.81        54.69 o                         
 -21   1  12         95.82        153.05        43.19 o                         
 -19   1  12          0.93         15.93        26.64 o                         
 -17   1  12          0.00         12.75        22.67 o                         
 -15   1  12        119.56        104.53        22.43 o                         
 -13   1  12        221.36        215.73        26.14 o                         
 -11   1  12        104.36        118.65        21.91 o                         
  -9   1  12       1118.58       1163.00        60.71 o                         
  -7   1  12         30.69        -22.21        22.21 o                         
  -5   1  12        675.74        710.23        51.56 o                         
 -20   2  12         80.09         -1.42        56.87 o                         
 -18   2  12         26.90         -3.85        69.64 o                         
 -16   2  12         57.68         36.66        43.42 o                         
 -14   2  12         17.44         12.97        20.43 o                         
 -12   2  12         13.15         -6.18        18.87 o                         
 -10   2  12         18.94         31.54        22.35 o                         
  -8   2  12         79.26         29.76        24.45 o                         
  -6   2  12        540.84        416.59        75.58 o                         
  -4   2  12        183.64        220.30        35.04 o                         
 -15   3  12         77.68         66.97        47.13 o                         
 -13   3  12        126.27        140.16        49.42 o                         
 -11   3  12         15.47          6.56        25.50 o                         
  -9   3  12          0.00         10.07        37.10 o                         
  -7   3  12         17.12         51.19        38.28 o                         
  -5   3  12          0.35         -8.31        39.09 o                         
  -3   3  12          0.93        -31.92        39.64 o                         
 -21   1  13         15.85         32.94        47.23 o                         
 -19   1  13          3.93         50.64        25.65 o                         
 -17   1  13          7.80         53.08        24.00 o                         
 -15   1  13         51.34         55.47        24.99 o                         
 -13   1  13        167.41        184.21        25.37 o                         
 -11   1  13        215.44        197.91        26.78 o                         
  -9   1  13        641.62        571.86        52.50 o                         
  -7   1  13        302.19        255.52        39.00 o                         
  -5   1  13          8.77         35.61        25.96 o                         
 -20   2  13         13.09        -49.78        64.97 o                         
 -18   2  13         69.07         91.69       157.99 o                         
 -16   2  13         20.57        -30.06        34.10 o                         
 -14   2  13          4.76         32.03        24.59 o                         
 -12   2  13         28.40          8.89        24.59 o                         
 -10   2  13          0.03         39.40        28.47 o                         
  -8   2  13         59.52         79.00        33.21 o                         
  -6   2  13         10.71         -4.23        25.38 o                         
  -4   2  13        145.38         42.90        38.59 o                         
 -15   3  13         24.80        -49.65        54.53 o                         
 -13   3  13         44.74         46.38        49.31 o                         
 -11   3  13        128.86        169.32        70.16 o                         
  -9   3  13         87.09        -10.65        51.10 o                         
  -7   3  13          6.94         11.41        37.12 o                         
  -5   3  13          0.61        -10.48        42.53 o                         
  -3   3  13         12.70        106.81        88.12 o                         
 -22   0  14         33.10         51.12        79.50 o                         
 -20   0  14         14.94         53.80        63.20 o                         
 -18   0  14         17.80        -42.51        42.81 o                         
 -16   0  14          5.08        -21.94        39.80 o                         
 -14   0  14        611.19        696.09        59.77 o                         
 -12   0  14       2162.99       2239.18       110.14 o                         
 -10   0  14        265.83        275.11        44.59 o                         
  -8   0  14        937.46       1025.08       131.54 o                         
  -6   0  14          0.05         -6.78        75.23 o                         
 -21   1  14          1.07        -17.26        40.67 o                         
 -19   1  14        111.24         58.01        44.26 o                         
 -17   1  14          0.03         19.10        24.62 o                         
 -15   1  14         58.42         24.80        25.45 o                         
 -13   1  14        242.94        183.85        27.02 o                         
 -11   1  14       1470.01       1419.95        89.39 o                         
  -9   1  14        524.07        520.05        56.97 o                         
  -7   1  14         73.96         41.56        31.88 o                         
 -20   2  14         20.45         36.65        75.01 o                         
 -18   2  14         32.88         67.37        51.39 o                         
 -16   2  14         10.23        -42.40        50.46 o                         
 -14   2  14         27.33         94.70        42.58 o                         
 -12   2  14         53.11         59.74        59.92 o                         
 -10   2  14         36.82         23.39        26.87 o                         
  -8   2  14          0.58        -28.71        30.55 o                         
  -6   2  14         14.27         41.05        26.94 o                         
 -13   3  14        211.34        228.16        72.95 o                         
 -11   3  14          0.03          3.37        77.68 o                         
  -9   3  14          8.92        -26.88        56.37 o                         
  -7   3  14        103.82         94.35       109.35 o                         
  -5   3  14          0.03         52.72        65.44 o                         
 -19   1  15         33.83        183.82        44.71 o                         
 -17   1  15         43.09         24.42        26.42 o                         
 -15   1  15         12.03         55.52        26.64 o                         
 -13   1  15         99.18         39.03        31.05 o                         
 -11   1  15        269.38        246.99        44.92 o                         
  -9   1  15         74.96        141.48        48.62 o                         
  -7   1  15         77.29         57.86        32.45 o                         
 -18   2  15          6.44        -23.17       210.51 o                         
 -16   2  15        687.34        592.06        92.78 o                         
 -14   2  15         54.93        139.50        83.60 o                         
 -12   2  15         26.28        -38.03        38.03 o                         
 -10   2  15         12.02        -39.23        39.23 o                         
  -8   2  15          0.21        -27.61        31.31 o                         
  -6   2  15          0.94        118.86       102.45 o                         
 -11   3  15         42.27        -77.24        79.51 o                         
  -9   3  15         76.95        203.05        91.45 o                         
  -7   3  15          0.66        115.92        68.17 o                         
 -18   0  16         24.93         23.58        63.55 o                         
 -16   0  16         34.78         34.65        50.60 o                         
 -14   0  16        226.09        203.03        74.39 o                         
 -12   0  16        437.12        434.09        82.30 o                         
 -10   0  16       1127.94       1131.71        95.00 o                         
  -8   0  16        121.63        123.02        43.83 o                         
 -19   1  16        135.82        258.84        62.66 o                         
 -17   1  16         51.49         29.54        42.56 o                         
 -15   1  16         30.73         37.66        48.32 o                         
 -13   1  16        123.25        122.49        42.89 o                         
 -11   1  16          1.79          5.83        52.78 o                         
  -9   1  16        187.17        101.49        39.57 o                         
 -16   2  16         11.39        173.44       112.03 o                         
 -14   2  16         32.59         83.81        72.83 o                         
 -12   2  16         59.68        126.82        71.06 o                         
 -10   2  16          0.56        -74.44        74.44 o                         
  -8   2  16        173.17        148.27        52.17 o                         
  -9   3  16          3.65         18.75        77.53 o                         
 -17   1  17        216.59        154.75        99.83 o                         
 -15   1  17         11.17        -27.21        48.19 o                         
 -13   1  17        102.61         53.77        41.57 o                         
 -11   1  17         31.99         19.43        41.06 o                         
  -9   1  17         73.09         77.67        56.89 o                         
 -14   2  17        540.55        452.92       165.10 o                         
 -12   2  17         20.50         87.61        94.90 o                         
 -10   2  17         41.35        -63.50       118.05 o                         
 -16   0  18         65.54        135.01       146.25 o                         
 -14   0  18        167.44        158.83        82.00 o                         
 -12   0  18          0.00        -63.93        70.45 o                         
 -10   0  18         34.36         14.38        56.97 o                         
 -15   1  18        205.89        353.31       124.39 o                         
 -13   1  18         16.10         88.55        58.74 o                         
 -11   1  18         33.23        -40.12        51.11 o                         
 -12   2  18         36.71        195.07       124.28 o                         
 -10   2  18          0.15       -133.28       133.28 o                         
                                                                                
