# Supplementary material for: The curious case of proton migration under pressure in the malonic acid and 4,4′-bi­pyridine cocrystal
Source: IUCrJ. 2024 Jan 13;11(Pt 2):168–81. doi: 10.1107/S2052252524000344 (PMC10916288; doi:10.1107/S2052252524000344)
Supplement: Supplementary file 12 [file m-11-00168-BIPYMA_174sup12.hkl]

data_BIPYMA_174                                                                 
_shelx_title ' bipyma_179_final_56_a.res in C2/c'                               
_shelx_refln_list_code          4                                               
_shelx_F_calc_maximum      146.46                                               
_exptl_crystal_F_000       544.00                                               
_reflns_d_resolution_high  0.7404                                               
                                                                                
loop_                                                                           
 _space_group_symop_operation_xyz                                               
 'x, y, z'                                                                      
 '-x, y, -z+1/2'                                                                
 'x+1/2, y+1/2, z'                                                              
 '-x+1/2, y+1/2, -z+1/2'                                                        
 '-x, -y, -z'                                                                   
 'x, -y, z-1/2'                                                                 
 '-x+1/2, -y+1/2, -z'                                                           
 'x+1/2, -y+1/2, z-1/2'                                                         
                                                                                
_cell_length_a    19.6471                                                       
_cell_length_b     3.7198                                                       
_cell_length_c    15.1909                                                       
_cell_angle_alpha  90.000                                                       
_cell_angle_beta  106.207                                                       
_cell_angle_gamma  90.000                                                       
                                                                                
_shelx_F_squared_multiplier     1.000                                           
                                                                                
loop_                                                                           
 _refln_index_h                                                                 
 _refln_index_k                                                                 
 _refln_index_l                                                                 
 _refln_F_squared_calc                                                          
 _refln_F_squared_meas                                                          
 _refln_F_squared_sigma                                                         
 _refln_observed_status                                                         
   1   1   0        142.65        161.48         7.41 o                         
   3   1   0      10753.36      10242.13       101.99 o                         
   5   1   0        169.41        195.04        36.36 o                         
   0   2   0       2995.06       2866.05        77.50 o                         
   2   2   0        691.49        627.18        21.56 o                         
   4   2   0         90.94         77.60         7.09 o                         
   6   2   0         36.46         35.34         8.52 o                         
   8   2   0        183.20        167.22        19.82 o                         
  10   2   0         52.75         79.72        19.73 o                         
  12   2   0         19.33         21.80        22.05 o                         
   1   3   0        417.90        430.88        29.53 o                         
   3   3   0         77.40         65.34        11.05 o                         
   5   3   0        296.37        279.81        29.87 o                         
   7   3   0        240.64        195.59        43.75 o                         
   9   3   0        386.44        391.25        61.35 o                         
  11   3   0          1.82          8.14        26.75 o                         
  13   3   0          4.79         22.67        32.55 o                         
  15   3   0          0.45         -0.72        50.84 o                         
   0   4   0        263.49        339.04        63.14 o                         
   2   4   0         16.98         39.92        20.88 o                         
   4   4   0         47.80         83.17        28.71 o                         
   6   4   0          5.84        -24.55        34.51 o                         
   8   4   0          5.42         37.60        35.37 o                         
  10   4   0         14.91         11.52        28.59 o                         
  12   4   0         25.05         16.28        63.13 o                         
  14   4   0         13.33        -63.66        69.53 o                         
 -13   1   1        194.75         80.08        67.86 o                         
 -11   1   1        100.14         62.34        28.50 o                         
  -9   1   1         54.22         48.17        22.74 o                         
  -7   1   1        435.23        448.80        44.69 o                         
  -5   1   1        806.15        772.37        31.31 o                         
  -3   1   1       9452.88       9222.12        64.79 o                         
  -1   1   1         71.09         72.52         4.58 o                         
   1   1   1       2558.57       2343.29        37.28 o                         
   3   1   1          1.38          6.24         9.33 o                         
 -14   2   1          4.04         -1.57        16.67 o                         
 -12   2   1       2956.62       2840.29       134.26 o                         
 -10   2   1          0.01         -5.48        17.66 o                         
  -8   2   1        106.30        113.11        15.62 o                         
  -6   2   1        135.83        135.57        13.99 o                         
  -4   2   1       3906.47       4060.74        58.29 o                         
  -2   2   1         11.21          7.65         4.04 o                         
   0   2   1       2589.77       2589.30        40.39 o                         
   2   2   1        466.59        460.70        20.97 o                         
   4   2   1        281.98        297.02        25.47 o                         
   6   2   1        274.20        303.01        31.90 o                         
   8   2   1         81.05        147.01        31.60 o                         
  10   2   1         41.65         24.80        27.65 o                         
 -15   3   1        101.98         73.67        32.22 o                         
 -13   3   1          4.03         40.00        29.50 o                         
 -11   3   1          4.34          1.62        36.97 o                         
  -9   3   1          0.40        -21.70        21.70 o                         
  -7   3   1         52.92         39.03        17.49 o                         
  -5   3   1        209.61        178.93        22.59 o                         
  -3   3   1        243.44        227.38        20.72 o                         
  -1   3   1        190.63        219.62        20.97 o                         
   1   3   1        184.38        188.82        19.26 o                         
   3   3   1          0.42         -0.56        13.12 o                         
   5   3   1          3.21        111.32        53.96 o                         
   7   3   1         12.48         -1.55        16.70 o                         
   9   3   1        256.28        348.23        57.03 o                         
  11   3   1        304.49        280.14        53.62 o                         
  13   3   1         13.07        -36.18        49.66 o                         
 -14   4   1         16.34        159.26        98.24 o                         
 -12   4   1          8.49         31.28        51.92 o                         
 -10   4   1          3.71         22.12        39.82 o                         
  -8   4   1         17.00         -4.83        28.19 o                         
  -6   4   1          7.80         65.04        24.19 o                         
  -4   4   1          3.03        -22.88        22.88 o                         
  -2   4   1          0.79        -12.48        17.12 o                         
   0   4   1          9.08          6.71        18.57 o                         
   2   4   1         24.77         41.67        24.61 o                         
   4   4   1         11.11         18.47        27.31 o                         
   6   4   1         85.25         80.78        33.99 o                         
   8   4   1          4.68         -7.85        37.38 o                         
  10   4   1         60.41          8.65        73.43 o                         
  12   4   1          0.00        -61.74        61.74 o                         
  -8   0   2        751.71        621.47        84.89 o                         
  -6   0   2       2707.98       2775.34       178.32 o                         
  -4   0   2        511.07        475.98        18.08 o                         
  -2   0   2        633.82        691.80        18.13 o                         
 -15   1   2       2809.39       2420.46       303.35 o                         
 -13   1   2        570.33        578.47        96.79 o                         
 -11   1   2        844.98        828.86        71.22 o                         
  -9   1   2         10.41         -3.15        11.22 o                         
  -7   1   2       6079.45       6222.47        97.40 o                         
  -5   1   2       9327.36       8972.35       119.74 o                         
  -3   1   2      13310.47      13309.96       112.05 o                         
  -1   1   2      21450.76      21041.39       137.16 o                         
   1   1   2       1147.22       1081.38        47.52 o                         
 -16   2   2         21.02         33.49        17.37 o                         
 -14   2   2        161.50        161.14        33.53 o                         
 -12   2   2        319.87        288.43        33.99 o                         
 -10   2   2        232.07        207.60        30.55 o                         
  -8   2   2        173.81        156.52        16.99 o                         
  -6   2   2        644.18        667.66        31.09 o                         
  -4   2   2         67.80         53.02         6.66 o                         
  -2   2   2         97.02         83.92         7.50 o                         
   0   2   2         94.93        105.58         9.86 o                         
   2   2   2         12.86         13.12         5.91 o                         
   4   2   2         25.00         24.93        12.02 o                         
   6   2   2        581.36        622.18        55.62 o                         
   8   2   2        593.99        413.43        77.28 o                         
 -17   3   2         40.61        -52.67        95.95 o                         
 -15   3   2          0.13         54.80        28.39 o                         
 -13   3   2         71.21         57.53        29.72 o                         
 -11   3   2          7.38         -8.84        15.81 o                         
  -9   3   2          0.40         21.90        17.04 o                         
  -7   3   2          5.43        -14.24        14.24 o                         
  -5   3   2         17.42          7.91        26.88 o                         
  -3   3   2          0.29         -8.17        12.46 o                         
  -1   3   2        118.46        121.40        14.79 o                         
   1   3   2          3.79          5.32        15.02 o                         
   3   3   2        427.06        470.51        43.24 o                         
   5   3   2         17.38         -6.37        23.64 o                         
   7   3   2        140.62        145.88        46.21 o                         
   9   3   2         99.36         73.43        19.43 o                         
  11   3   2       1770.54       2059.13       188.78 o                         
 -14   4   2         47.22         72.69        40.93 o                         
 -12   4   2          0.54        -19.64        46.42 o                         
 -10   4   2         18.94         57.23        42.14 o                         
  -8   4   2          3.73         11.58        33.54 o                         
  -6   4   2          0.14         -4.06        26.79 o                         
  -4   4   2         33.79         22.34        24.77 o                         
  -2   4   2         31.02         13.86        19.53 o                         
   0   4   2          5.82         12.10        23.85 o                         
   2   4   2        226.32        179.46        36.94 o                         
   4   4   2          2.59        -13.45        30.00 o                         
   6   4   2         28.64         54.34        33.86 o                         
   8   4   2         78.16         72.34        41.26 o                         
  10   4   2          7.14         67.97       144.47 o                         
  12   4   2          0.22        -33.57        48.79 o                         
  -1   5   2          5.42         48.68        71.45 o                         
 -17   1   3        221.12        251.55        54.60 o                         
 -15   1   3        429.96        541.01       111.93 o                         
 -13   1   3        479.26        458.87        47.66 o                         
 -11   1   3          6.76         -8.95         9.16 o                         
  -9   1   3          0.05         -2.07         6.37 o                         
  -7   1   3       1590.22       1867.54        37.73 o                         
  -5   1   3       3420.95       3591.36        43.33 o                         
  -3   1   3       3305.05       3285.66        47.41 o                         
  -1   1   3      14081.77      13926.61       133.44 o                         
   1   1   3        992.04        889.89       109.69 o                         
 -18   2   3         85.78         90.00        44.99 o                         
 -16   2   3          9.68         11.46        20.17 o                         
 -14   2   3         36.18         16.96        20.55 o                         
 -12   2   3          2.07         22.33        22.28 o                         
 -10   2   3         43.62         50.16        14.93 o                         
  -8   2   3        617.17        632.78        34.27 o                         
  -6   2   3       4764.94       5063.66        69.66 o                         
  -4   2   3       1483.32       1436.40        34.44 o                         
  -2   2   3        487.12        474.74        19.54 o                         
   0   2   3          8.10          4.69         7.15 o                         
   2   2   3        328.75        331.18        23.05 o                         
   4   2   3         44.56         28.66        16.94 o                         
   6   2   3         24.75         33.49        20.06 o                         
 -19   3   3        100.97        228.99       126.51 o                         
 -17   3   3        116.83        141.02        57.37 o                         
 -15   3   3         14.04         56.43        39.59 o                         
 -13   3   3         32.49         37.38        46.73 o                         
 -11   3   3          0.01         29.45        33.24 o                         
  -9   3   3         20.61         15.57        13.96 o                         
  -7   3   3        134.66        154.75        16.92 o                         
  -5   3   3        541.47        664.05        41.32 o                         
  -1   3   3        333.37        321.73        24.78 o                         
   1   3   3        168.90        116.02        21.96 o                         
   3   3   3         33.55         99.44        36.65 o                         
   5   3   3         46.91          5.46        18.75 o                         
   7   3   3          0.28         41.99        29.22 o                         
   9   3   3         16.37         48.04        33.56 o                         
 -14   4   3          0.05        -59.96       103.98 o                         
 -12   4   3         22.59         33.99       145.72 o                         
 -10   4   3        125.49        143.38        39.08 o                         
  -8   4   3          0.67         18.25        25.17 o                         
  -6   4   3          6.12         12.07        20.66 o                         
  -4   4   3         52.02         70.18        23.31 o                         
  -2   4   3         21.39         23.22        20.42 o                         
   0   4   3         41.37          1.61        26.65 o                         
   2   4   3         13.98         -0.97        28.12 o                         
   4   4   3         22.36         11.08        28.21 o                         
   6   4   3         25.06        -60.64       123.35 o                         
   8   4   3        310.94        349.49        84.64 o                         
  10   4   3         10.56         56.22        51.11 o                         
 -20   0   4       1370.50       3136.60       574.82 o                         
 -16   0   4        563.04        679.33        98.68 o                         
 -14   0   4        334.29        350.33        47.48 o                         
 -12   0   4         18.88         12.94        16.07 o                         
 -10   0   4       6823.98       6539.07       161.51 o                         
  -8   0   4       2615.86       2691.83        60.58 o                         
  -6   0   4       9257.21       9180.78       136.83 o                         
  -4   0   4       6860.08       7280.37        76.68 o                         
  -2   0   4        708.91        655.23        74.98 o                         
 -19   1   4        105.98         70.88        46.23 o                         
 -17   1   4       1298.30       1300.93       173.28 o                         
 -15   1   4        260.15        265.43        33.97 o                         
 -13   1   4         59.02         40.26        12.14 o                         
 -11   1   4        216.86        216.52        19.80 o                         
  -9   1   4        480.57        556.64        26.64 o                         
  -7   1   4        174.02        138.76        15.23 o                         
  -5   1   4       6345.26       6873.36        73.01 o                         
  -3   1   4       3967.77       4047.41        58.56 o                         
  -1   1   4        968.35        970.25        55.96 o                         
 -20   2   4        117.91        115.23        60.97 o                         
 -18   2   4        119.60        136.96        41.14 o                         
 -16   2   4         28.97         -6.19        30.91 o                         
 -14   2   4         42.50         56.76        22.01 o                         
 -12   2   4         11.92         15.76        11.36 o                         
 -10   2   4        322.68        319.76        26.73 o                         
  -8   2   4          1.26         10.74        16.81 o                         
  -6   2   4        448.60        459.37        23.97 o                         
  -4   2   4       3732.77       3820.01        54.97 o                         
  -2   2   4          2.32          5.99         7.46 o                         
   0   2   4        360.66        391.73        25.55 o                         
   2   2   4         11.55         19.28        17.64 o                         
   4   2   4       2723.40       3000.59       196.12 o                         
 -19   3   4        150.57        183.05        96.12 o                         
 -17   3   4          7.67          0.55        66.19 o                         
 -15   3   4         34.23         60.45        33.22 o                         
 -13   3   4        250.14        290.85        44.31 o                         
 -11   3   4         11.44         35.37        24.54 o                         
  -9   3   4         59.76         54.73        13.97 o                         
  -7   3   4        190.37        125.74        17.11 o                         
  -5   3   4        218.70        148.31        20.95 o                         
  -3   3   4          3.95         64.44        34.45 o                         
  -1   3   4        133.47         95.54        48.82 o                         
   1   3   4        469.20        634.01        49.58 o                         
   3   3   4        311.37        300.84        46.25 o                         
   5   3   4         19.38         24.53        26.06 o                         
   7   3   4          5.22         -8.37        21.87 o                         
 -12   4   4         14.96         28.15        36.11 o                         
 -10   4   4          0.37         11.52        30.59 o                         
  -8   4   4         13.99         39.58        23.56 o                         
  -6   4   4          6.43         -0.90        31.96 o                         
  -4   4   4        125.55        140.38        33.33 o                         
  -2   4   4         47.88         69.82        24.97 o                         
   0   4   4        126.58        134.19        25.11 o                         
   2   4   4         74.23         94.61        31.26 o                         
   4   4   4        164.59        165.04        58.71 o                         
   6   4   4         95.82         64.72        48.50 o                         
   8   4   4         81.43         60.23        39.21 o                         
 -21   1   5         76.44        136.16        70.01 o                         
 -19   1   5         46.82         42.85        32.50 o                         
 -17   1   5        573.19        527.05        63.42 o                         
 -15   1   5         46.60         30.70        12.55 o                         
 -13   1   5        161.04        131.49        23.26 o                         
 -11   1   5         42.26         43.17         9.25 o                         
  -9   1   5         99.11         98.59         8.19 o                         
  -7   1   5        910.45        772.53        53.39 o                         
  -5   1   5        231.00        235.26        11.47 o                         
  -3   1   5          3.57         -1.47         4.46 o                         
  -1   1   5         98.15        112.59        46.69 o                         
 -22   2   5        757.26        565.21       130.00 o                         
 -20   2   5        226.49        205.82        71.73 o                         
 -18   2   5        167.68        129.95        41.26 o                         
 -16   2   5          1.86        -10.44        23.78 o                         
 -14   2   5         12.70         22.12        49.93 o                         
 -12   2   5          3.63        -16.41        16.41 o                         
 -10   2   5          0.91         14.96         9.07 o                         
  -8   2   5         68.29         55.26        11.34 o                         
  -6   2   5       1206.80       1250.83        37.96 o                         
  -4   2   5       3614.19       4053.47        70.12 o                         
  -2   2   5        563.41        635.46        27.40 o                         
   0   2   5        250.76        228.56        25.14 o                         
   2   2   5        184.72        168.33        41.58 o                         
   4   2   5        215.98        316.51        98.37 o                         
 -19   3   5          1.36        -41.07        53.76 o                         
 -17   3   5         59.89        132.17        53.84 o                         
 -15   3   5         33.08         15.12        33.75 o                         
 -13   3   5          1.66        -28.81        30.68 o                         
 -11   3   5        173.97        175.77        27.49 o                         
  -9   3   5         52.57         52.93        13.48 o                         
  -7   3   5        309.42        317.26        27.29 o                         
  -5   3   5          1.05         -4.13        10.93 o                         
  -3   3   5         34.33          3.40        15.50 o                         
  -1   3   5         98.15         31.62        27.77 o                         
   1   3   5         27.44         -2.02        22.26 o                         
   3   3   5          0.84         22.50        23.15 o                         
   5   3   5         22.83         -7.51        19.59 o                         
   7   3   5         85.18        140.99        81.69 o                         
 -12   4   5         41.46         77.14        72.09 o                         
 -10   4   5         15.35        113.76        46.09 o                         
  -8   4   5        180.84        170.63        34.90 o                         
  -6   4   5          5.08          3.16        27.25 o                         
  -4   4   5         48.42          3.70        22.67 o                         
  -2   4   5         52.42         40.46        20.56 o                         
   0   4   5          5.72         -4.19        29.73 o                         
   2   4   5          1.46         12.38        34.18 o                         
   4   4   5          0.18        -18.56        33.80 o                         
   6   4   5          7.39         51.22        59.55 o                         
   8   4   5         28.15        198.25        96.32 o                         
 -22   0   6         22.67         -3.78        62.70 o                         
 -20   0   6         15.98        -13.51        52.48 o                         
 -18   0   6        850.00       1103.69       155.05 o                         
 -16   0   6       1467.15       1531.37       124.60 o                         
 -14   0   6        627.99        632.89        66.18 o                         
 -12   0   6        840.45        835.08        44.00 o                         
 -10   0   6        394.43        395.20        21.90 o                         
  -8   0   6      10092.58      11685.21       174.23 o                         
  -6   0   6        564.00        596.61        29.19 o                         
  -4   0   6       2995.61       3315.71        98.76 o                         
 -23   1   6        138.70         97.07        97.97 o                         
 -21   1   6          0.83         57.78        42.96 o                         
 -19   1   6        581.68        733.72       114.31 o                         
 -17   1   6         13.46          4.62        31.25 o                         
 -15   1   6         42.28         39.01        23.32 o                         
 -13   1   6         22.96          4.94        11.73 o                         
 -11   1   6       4369.90       4154.26        68.40 o                         
  -9   1   6        433.41        447.05        16.82 o                         
  -7   1   6        557.13        562.24        17.82 o                         
  -5   1   6        515.59        731.56        61.69 o                         
  -3   1   6         48.09        -24.71        29.18 o                         
  -1   1   6        122.81         48.64        67.83 o                         
 -22   2   6          1.36         63.20        52.77 o                         
 -20   2   6         18.43          1.19        51.12 o                         
 -18   2   6         86.54         87.12        61.79 o                         
 -16   2   6         23.06         -1.23        22.43 o                         
 -14   2   6        463.58        437.79        47.29 o                         
 -12   2   6        128.14        116.83        36.20 o                         
 -10   2   6        251.17        254.07        20.97 o                         
  -8   2   6         97.50         78.16         9.57 o                         
  -6   2   6        182.36        241.83        18.09 o                         
  -4   2   6        299.57        300.05        20.94 o                         
  -2   2   6          0.19         16.46         9.69 o                         
   0   2   6         44.50         38.26        19.30 o                         
   2   2   6       1343.02       1905.51       318.80 o                         
 -19   3   6          0.06        -31.86        48.81 o                         
 -17   3   6         67.53         46.55        53.83 o                         
 -15   3   6          7.31        -23.33        27.01 o                         
 -13   3   6         23.74         27.58        26.58 o                         
 -11   3   6        255.34        281.51        32.82 o                         
  -9   3   6        391.86        382.83        32.40 o                         
  -7   3   6       1224.61       1286.50        55.40 o                         
  -5   3   6        303.37        364.33        29.81 o                         
  -3   3   6        281.00        350.18        34.07 o                         
  -1   3   6         99.19         87.10        17.95 o                         
   1   3   6         65.29         30.68        33.03 o                         
   3   3   6        321.79        344.24        53.41 o                         
   5   3   6        372.63        351.27        70.94 o                         
 -12   4   6          4.71        -59.96        59.96 o                         
 -10   4   6         19.11          9.53        80.41 o                         
  -8   4   6         30.54         40.42        36.81 o                         
  -6   4   6        131.13        144.69        27.68 o                         
  -4   4   6        286.66        330.64        44.49 o                         
  -2   4   6         99.07        105.26        24.47 o                         
   0   4   6         60.53         65.70        53.15 o                         
   2   4   6         89.92         79.13        47.47 o                         
   4   4   6         49.00         36.95        48.64 o                         
   6   4   6        114.03        141.34        50.77 o                         
 -23   1   7        333.93        547.66       145.92 o                         
 -21   1   7         19.18        -35.69        35.69 o                         
 -19   1   7        355.79        449.20        73.26 o                         
 -17   1   7         19.82         19.80        23.83 o                         
 -15   1   7         62.63         25.14        26.98 o                         
 -13   1   7         16.83         19.36         8.52 o                         
 -11   1   7        964.44        950.99        35.45 o                         
  -9   1   7         28.75         26.99         5.48 o                         
  -7   1   7        262.70        255.11        14.70 o                         
  -5   1   7         33.24         26.37         5.17 o                         
  -3   1   7          4.63        -11.87        11.87 o                         
 -22   2   7          1.37         19.99        43.60 o                         
 -20   2   7        403.72        451.52        79.19 o                         
 -18   2   7         80.25        119.25        34.24 o                         
 -16   2   7         43.70         -3.68        17.67 o                         
 -14   2   7          9.68         28.83        16.84 o                         
 -12   2   7          2.54          4.65        37.94 o                         
 -10   2   7          2.53          6.84        12.32 o                         
  -8   2   7         33.00          5.80         9.99 o                         
  -6   2   7        707.88        704.86        33.84 o                         
  -4   2   7        900.50        975.78        44.01 o                         
   0   2   7         60.69         59.82        19.28 o                         
   2   2   7          1.16         22.31        85.69 o                         
 -19   3   7         10.05        122.78        43.05 o                         
 -17   3   7         15.27        -21.38        88.51 o                         
 -15   3   7          4.00         29.43        24.46 o                         
 -13   3   7         27.26         14.55        18.55 o                         
 -11   3   7         15.38         19.90        21.42 o                         
  -9   3   7        152.95        144.88        21.75 o                         
  -7   3   7         45.41         30.99        14.11 o                         
  -5   3   7          1.08         13.15        13.14 o                         
  -3   3   7         10.22          8.24        16.02 o                         
  -1   3   7         18.86          2.15        21.43 o                         
   1   3   7        126.20        100.69        21.03 o                         
   3   3   7         13.94         26.16        32.32 o                         
 -12   4   7         14.89        187.44       120.73 o                         
 -10   4   7        110.01         36.73        74.93 o                         
  -8   4   7         13.96         10.97        34.09 o                         
  -6   4   7         29.51         32.71        26.01 o                         
  -4   4   7         21.51         13.82        25.77 o                         
  -2   4   7        346.49        364.67        64.47 o                         
   0   4   7          2.96         12.26        49.78 o                         
   2   4   7          1.95         77.22        40.36 o                         
   4   4   7         14.10         89.58        69.83 o                         
 -24   0   8         82.88        416.27       196.99 o                         
 -22   0   8        109.85        163.27       114.28 o                         
 -20   0   8         71.65        107.98        45.89 o                         
 -18   0   8         70.88         60.25        48.63 o                         
 -16   0   8          0.62        -24.18        24.18 o                         
 -14   0   8        245.03        232.05        25.94 o                         
 -12   0   8       1618.25       1625.37        68.18 o                         
 -10   0   8       1752.92       1775.24        56.65 o                         
  -8   0   8        151.96        133.42        16.28 o                         
  -6   0   8         45.58         56.63        19.30 o                         
 -23   1   8        460.26        579.65       137.45 o                         
 -21   1   8        202.32        315.82        76.43 o                         
 -19   1   8          6.02          1.77        26.48 o                         
 -17   1   8        232.46        248.55        42.58 o                         
 -15   1   8          3.39        -22.94        22.94 o                         
 -13   1   8         11.59          7.15         9.18 o                         
 -11   1   8          0.14         -9.22         9.22 o                         
  -9   1   8        691.06        697.24        28.91 o                         
  -7   1   8         20.46         12.41         6.34 o                         
  -5   1   8        562.02        591.32        38.79 o                         
  -3   1   8       1490.11       1729.95        99.32 o                         
 -22   2   8         94.39         85.51        75.80 o                         
 -20   2   8          0.83          1.66        35.29 o                         
 -18   2   8         46.16        -23.35        26.07 o                         
 -16   2   8          9.33        -17.34        17.34 o                         
 -14   2   8        889.52        852.60        52.03 o                         
 -12   2   8        219.46        181.77        20.07 o                         
 -10   2   8        110.85         65.24        15.30 o                         
  -8   2   8        649.70        757.60        37.43 o                         
  -6   2   8        154.51        139.52        17.75 o                         
  -4   2   8         54.70         35.80        12.36 o                         
  -2   2   8        477.15        499.08        51.48 o                         
   0   2   8       1075.09       1133.75       124.14 o                         
 -19   3   8          6.58        -58.37        80.04 o                         
 -17   3   8        101.95        184.06        83.85 o                         
 -15   3   8          1.31         16.72        27.18 o                         
 -13   3   8          2.96         29.08        21.15 o                         
 -11   3   8          1.96        -14.79        16.18 o                         
  -9   3   8          0.09         -7.89        13.32 o                         
  -7   3   8         73.11        108.42        21.70 o                         
  -5   3   8       2020.75       2389.64        95.75 o                         
  -3   3   8         35.53         30.37        24.76 o                         
  -1   3   8        173.14        199.10        33.54 o                         
   1   3   8         10.34        -14.05        22.15 o                         
   3   3   8        341.35        299.82       272.81 o                         
 -10   4   8          2.31         21.04        53.72 o                         
  -8   4   8        134.92         75.09        82.18 o                         
  -6   4   8         10.82         -2.66        41.13 o                         
  -4   4   8         21.80        -26.79        50.29 o                         
  -2   4   8        184.86        287.48        90.86 o                         
   0   4   8         18.66         84.33        69.65 o                         
   2   4   8          3.41         37.88        44.82 o                         
 -23   1   9          3.57         10.28        48.53 o                         
 -21   1   9         49.68         31.62        42.66 o                         
 -19   1   9          5.56         16.11        23.42 o                         
 -17   1   9        240.05        243.62        33.71 o                         
 -15   1   9          1.94         17.51        17.45 o                         
 -13   1   9         26.25          4.63        18.18 o                         
 -11   1   9          8.04          0.32         7.58 o                         
  -9   1   9       1666.24       1642.27        47.65 o                         
  -7   1   9         43.51         18.70         8.87 o                         
  -5   1   9       1548.60       1689.73        91.47 o                         
  -3   1   9        130.05         66.27        60.19 o                         
 -22   2   9         81.96        102.83        91.14 o                         
 -20   2   9          2.44         -4.87        53.16 o                         
 -18   2   9         25.11         37.02        25.14 o                         
 -16   2   9         32.08         38.86        19.99 o                         
 -14   2   9         22.83          6.61        16.93 o                         
 -12   2   9        210.54        183.93        21.04 o                         
  -8   2   9       1360.54       1282.07        54.92 o                         
  -6   2   9         92.54         93.81        15.61 o                         
  -4   2   9        470.10        526.24        44.73 o                         
  -2   2   9        182.59        214.15        36.25 o                         
   0   2   9         49.53        -20.13        82.31 o                         
 -19   3   9          8.24        -73.95        87.47 o                         
 -17   3   9         11.23         13.85       123.54 o                         
 -15   3   9          2.50         55.49        20.89 o                         
 -13   3   9          2.33        -22.16        22.16 o                         
 -11   3   9         19.38          4.73        18.57 o                         
  -9   3   9        118.62        132.24        23.18 o                         
  -7   3   9          5.55        -20.16        20.16 o                         
  -5   3   9        582.60        557.01        54.59 o                         
  -3   3   9        146.03        133.65        35.88 o                         
  -1   3   9         16.47         23.02        39.80 o                         
   1   3   9          0.25         -4.00        29.58 o                         
 -10   4   9          9.57          2.07        56.16 o                         
  -8   4   9         19.06        -47.70        67.82 o                         
  -6   4   9          1.12         31.03        57.42 o                         
  -4   4   9          6.20         -0.50        45.30 o                         
  -2   4   9          6.35         32.90       111.38 o                         
   0   4   9        126.71         89.15        43.79 o                         
   2   4   9          3.67        114.98        80.48 o                         
 -24   0  10        225.11        386.94       191.81 o                         
 -22   0  10         32.26        138.80        81.33 o                         
 -20   0  10        193.12        212.65        38.99 o                         
 -18   0  10        281.69        315.44        44.40 o                         
 -16   0  10          6.67          6.53        14.21 o                         
 -14   0  10        245.27        349.07        39.81 o                         
 -12   0  10        474.05        438.70        38.37 o                         
 -10   0  10         48.35         55.85        13.78 o                         
  -8   0  10        557.45        716.24        55.62 o                         
  -6   0  10       1094.16       1231.34        85.06 o                         
 -23   1  10         26.77         73.74        79.27 o                         
 -21   1  10        146.73        174.29        41.52 o                         
 -19   1  10          6.30         -8.46        28.30 o                         
 -17   1  10          2.81        -18.41        18.41 o                         
 -15   1  10        994.66        924.02        56.75 o                         
 -13   1  10        122.01         94.07        22.93 o                         
 -11   1  10        214.94        203.70        17.32 o                         
  -9   1  10        385.69        400.17        30.73 o                         
  -7   1  10       1085.56       1077.68        54.53 o                         
  -5   1  10        901.33        871.84        73.61 o                         
 -22   2  10         16.40        -56.03        83.99 o                         
 -20   2  10         20.38         20.65        44.33 o                         
 -18   2  10         61.93         47.12        26.56 o                         
 -16   2  10         83.47        111.22        25.51 o                         
 -14   2  10         44.19         24.29        20.43 o                         
 -12   2  10        300.56        266.25        26.56 o                         
 -10   2  10         49.48         19.85        13.47 o                         
  -8   2  10        488.44        342.98        66.29 o                         
  -4   2  10         34.27        -37.23        37.23 o                         
  -2   2  10         21.72        112.05        38.45 o                         
 -19   3  10          2.07        363.71       181.72 o                         
 -17   3  10          4.83         53.49        75.99 o                         
 -15   3  10        347.10        438.21        70.89 o                         
 -13   3  10         21.35         22.13        22.76 o                         
 -11   3  10         13.48         22.68        21.35 o                         
  -9   3  10          0.07          7.06        20.11 o                         
  -7   3  10         16.01         46.76        19.75 o                         
  -5   3  10         23.31        103.52        37.39 o                         
  -3   3  10        367.98        434.90        60.40 o                         
  -1   3  10        198.38        160.13        49.48 o                         
  -8   4  10         42.39        117.57       101.02 o                         
  -6   4  10         22.92        -65.80        73.57 o                         
  -4   4  10          1.20         -2.36       102.32 o                         
  -2   4  10          1.28        210.05       104.96 o                         
   0   4  10          1.43         -6.22        38.61 o                         
 -23   1  11          1.67        -64.72        64.72 o                         
 -21   1  11         20.09         32.14        22.96 o                         
 -19   1  11         16.41         33.48        30.11 o                         
 -17   1  11          3.98          5.67        19.11 o                         
 -15   1  11         79.74         69.26        18.42 o                         
 -13   1  11        128.34        104.11        18.49 o                         
 -11   1  11        514.88        672.40        46.58 o                         
  -9   1  11        410.23        453.89        36.46 o                         
  -7   1  11        522.28        544.59        43.03 o                         
  -5   1  11          2.06         11.37        19.54 o                         
 -22   2  11          9.13         39.46        58.28 o                         
 -20   2  11          3.23         11.55        50.72 o                         
 -18   2  11          0.51        -31.59        31.59 o                         
 -16   2  11         13.28         28.71        26.90 o                         
 -14   2  11         22.45         38.71        13.73 o                         
 -12   2  11         14.87          7.03        14.44 o                         
 -10   2  11        558.72        582.71        44.99 o                         
  -8   2  11         78.41         45.44        16.45 o                         
  -6   2  11       2742.02       2982.98       132.99 o                         
  -4   2  11          7.15         11.61        27.16 o                         
  -2   2  11         45.15        -48.97        53.71 o                         
 -17   3  11          4.31         47.13        73.92 o                         
 -15   3  11          4.59        -24.66        42.17 o                         
 -13   3  11         26.58         43.89        27.64 o                         
 -11   3  11         78.31         63.86        22.68 o                         
  -9   3  11         23.08         37.39        25.29 o                         
  -7   3  11         27.38         28.14        35.82 o                         
  -5   3  11          8.28         27.77        31.81 o                         
  -3   3  11         47.75         55.60        33.40 o                         
  -1   3  11          2.41          8.48        51.93 o                         
  -2   4  11          8.26         65.49        99.37 o                         
 -22   0  12          6.28          0.82        62.82 o                         
 -20   0  12         33.65         38.43        45.39 o                         
 -18   0  12        616.29        698.28        84.58 o                         
 -16   0  12          2.07         -9.31        25.50 o                         
 -14   0  12         83.65         68.57        16.88 o                         
 -12   0  12        671.19        694.50        57.11 o                         
 -10   0  12       4645.32       4833.73       164.55 o                         
  -8   0  12          7.98         25.64        22.70 o                         
  -6   0  12       1302.90       1061.17       146.50 o                         
 -23   1  12          2.31         45.33        74.43 o                         
 -21   1  12        101.65        101.70        37.78 o                         
 -19   1  12          6.30          9.93        27.28 o                         
 -17   1  12          0.27          3.48        15.96 o                         
 -15   1  12        117.04         77.69        22.43 o                         
 -13   1  12        284.29        272.90        32.44 o                         
 -11   1  12        116.88         97.67        19.19 o                         
  -9   1  12       1122.33       1155.82        74.17 o                         
  -7   1  12         27.49         -8.04        18.77 o                         
  -5   1  12        590.91        604.98        73.40 o                         
 -20   2  12         78.23        108.23        50.80 o                         
 -18   2  12         44.18         47.62        43.46 o                         
 -16   2  12         41.63         20.69        30.71 o                         
 -14   2  12         11.07         -4.38        15.06 o                         
 -12   2  12         20.19         28.12        17.50 o                         
 -10   2  12         21.98         38.12        23.24 o                         
  -8   2  12         77.21         47.04        26.36 o                         
  -6   2  12        417.05        442.19        50.99 o                         
  -4   2  12        200.03        208.26        54.01 o                         
 -17   3  12         25.92         38.71        61.74 o                         
 -15   3  12         93.28         98.35        40.12 o                         
 -13   3  12        131.06        202.16        62.82 o                         
 -11   3  12         23.38        -10.67        24.53 o                         
  -9   3  12          0.07         79.94        39.77 o                         
  -7   3  12         27.76        -31.09        46.81 o                         
  -5   3  12          0.05         21.10        43.39 o                         
  -3   3  12          1.03        -37.79        37.79 o                         
 -21   1  13         18.71         51.62        72.05 o                         
 -19   1  13          1.97        -16.09        17.63 o                         
 -15   1  13         66.52         45.05        28.30 o                         
 -13   1  13        195.08        202.78        30.61 o                         
 -11   1  13        277.03        245.24        38.66 o                         
  -9   1  13        617.96        623.93        65.15 o                         
  -7   1  13        267.82        228.85        34.16 o                         
  -5   1  13         12.11        -43.34        71.21 o                         
 -20   2  13          3.40        -47.09        51.97 o                         
 -18   2  13         87.61         48.51        89.56 o                         
 -16   2  13         18.02         38.59        26.24 o                         
 -14   2  13          8.14         23.71        30.01 o                         
 -12   2  13         37.27         21.16        22.31 o                         
 -10   2  13          0.01        -11.63        18.18 o                         
  -8   2  13         57.26         57.46        36.09 o                         
  -6   2  13          0.93        -15.60        25.45 o                         
 -15   3  13         25.17         26.16        91.99 o                         
 -13   3  13         43.23         90.96        46.19 o                         
 -11   3  13        137.81        132.91        79.86 o                         
  -9   3  13         85.76         57.92        49.29 o                         
  -7   3  13         14.07         87.40        54.83 o                         
  -5   3  13          0.39         46.67        47.86 o                         
 -20   0  14          3.91         10.45        34.94 o                         
 -18   0  14          4.01        -14.89        41.49 o                         
 -16   0  14         13.80          5.76        31.61 o                         
 -14   0  14        676.09        779.93        83.84 o                         
 -12   0  14       2229.88       2622.53       147.69 o                         
 -10   0  14        264.07        194.12        40.35 o                         
  -8   0  14        982.28        933.85        90.65 o                         
 -21   1  14         11.24         -7.24        40.03 o                         
 -19   1  14        142.99        118.43        26.33 o                         
 -17   1  14          3.21         21.67        24.46 o                         
 -15   1  14         42.88         28.00        28.71 o                         
 -13   1  14        338.92        392.89        48.85 o                         
 -11   1  14       1597.09       1727.30       126.23 o                         
  -9   1  14        511.04        558.59        72.78 o                         
  -7   1  14         71.59         54.36        24.97 o                         
 -18   2  14         29.14         -0.82        31.95 o                         
 -16   2  14         11.02         66.61        76.76 o                         
 -14   2  14         36.72        -16.82        48.74 o                         
 -12   2  14         56.97         65.85        76.87 o                         
 -10   2  14         23.33         33.34        34.58 o                         
  -8   2  14          0.03         -0.68        26.69 o                         
  -6   2  14         21.17         -9.70        24.61 o                         
 -13   3  14        185.49        319.83       100.90 o                         
 -11   3  14          0.34         -6.81        68.50 o                         
  -9   3  14         11.18         88.55        69.56 o                         
  -7   3  14        120.78        116.12       209.59 o                         
  -5   3  14          0.32        193.20       142.70 o                         
 -19   1  15         33.92         28.75        49.22 o                         
 -17   1  15         40.72         34.25        31.14 o                         
 -15   1  15          6.98         -7.10        27.22 o                         
 -13   1  15         92.09         93.24        41.64 o                         
 -11   1  15        324.29        351.02        59.74 o                         
  -9   1  15        132.17        146.85        39.27 o                         
  -7   1  15         54.16         15.63        27.16 o                         
 -18   2  15          7.30        -38.30        42.56 o                         
 -16   2  15        753.22       1051.42       178.51 o                         
 -14   2  15         60.49         50.68       112.62 o                         
 -12   2  15         42.21         -6.51        53.36 o                         
 -10   2  15          8.60         40.45        39.12 o                         
  -8   2  15          0.55        -27.83        29.90 o                         
 -13   3  15         17.93        -19.53        73.81 o                         
 -11   3  15         45.07        207.96       103.89 o                         
  -9   3  15         77.42         80.65        55.50 o                         
  -7   3  15          1.04        -93.64        93.67 o                         
 -18   0  16         32.60         27.00        51.57 o                         
 -16   0  16         49.14        229.47        67.78 o                         
 -14   0  16        338.06        256.81       118.35 o                         
 -12   0  16        534.45        540.42        95.25 o                         
 -10   0  16       1074.60        949.37        93.31 o                         
 -19   1  16        169.87        155.58        50.89 o                         
 -17   1  16         75.78         96.74        46.63 o                         
 -15   1  16         33.28         45.42        44.21 o                         
 -13   1  16        116.69         99.58        36.78 o                         
 -11   1  16          8.64        -35.84        36.27 o                         
  -9   1  16        128.39         98.66        32.49 o                         
 -16   2  16          4.43         76.20        97.67 o                         
 -14   2  16         56.58          9.90        49.12 o                         
 -12   2  16         48.66        -17.47        71.21 o                         
 -10   2  16          0.45         14.13        48.98 o                         
  -8   2  16        151.84        112.97        60.09 o                         
 -17   1  17        251.03        285.85        75.60 o                         
 -15   1  17         11.96         21.71        52.84 o                         
 -13   1  17        115.68         46.48        27.42 o                         
 -11   1  17         25.31         24.83        38.19 o                         
 -14   2  17        562.73        794.46       240.20 o                         
 -12   2  17         18.80        -47.16        47.16 o                         
 -10   2  17         60.89         74.41        42.70 o                         
 -14   0  18        148.26         79.53        63.10 o                         
 -12   0  18          3.70         16.30       102.31 o                         
 -15   1  18        262.16        235.04        80.68 o                         
 -13   1  18          9.79         24.99        72.63 o                         
 -11   1  18         45.63        -23.71        52.59 o                         
                                                                                
