# Supplementary material for: The curious case of proton migration under pressure in the malonic acid and 4,4′-bi­pyridine cocrystal
Source: IUCrJ. 2024 Jan 13;11(Pt 2):168–81. doi: 10.1107/S2052252524000344 (PMC10916288; doi:10.1107/S2052252524000344)
Supplement: Supplementary file 13 [file m-11-00168-BIPYMA_183sup13.hkl]

data_BIPYMA_183                                                                 
_shelx_title ' bipyma_182_final_56_a.res in C2/c'                               
_shelx_refln_list_code          4                                               
_shelx_F_calc_maximum      148.04                                               
_exptl_crystal_F_000       544.00                                               
_reflns_d_resolution_high  0.7491                                               
                                                                                
loop_                                                                           
 _space_group_symop_operation_xyz                                               
 'x, y, z'                                                                      
 '-x, y, -z+1/2'                                                                
 'x+1/2, y+1/2, z'                                                              
 '-x+1/2, y+1/2, -z+1/2'                                                        
 '-x, -y, -z'                                                                   
 'x, -y, z-1/2'                                                                 
 '-x+1/2, -y+1/2, -z'                                                           
 'x+1/2, -y+1/2, z-1/2'                                                         
                                                                                
_cell_length_a    19.6469                                                       
_cell_length_b     3.7375                                                       
_cell_length_c    15.2216                                                       
_cell_angle_alpha  90.000                                                       
_cell_angle_beta  106.117                                                       
_cell_angle_gamma  90.000                                                       
                                                                                
_shelx_F_squared_multiplier     1.000                                           
                                                                                
loop_                                                                           
 _refln_index_h                                                                 
 _refln_index_k                                                                 
 _refln_index_l                                                                 
 _refln_F_squared_calc                                                          
 _refln_F_squared_meas                                                          
 _refln_F_squared_sigma                                                         
 _refln_observed_status                                                         
   1   1   0        150.74        157.74        10.68 o                         
   3   1   0      10785.29      10256.99       143.45 o                         
   5   1   0        203.93        181.98        44.69 o                         
   0   2   0       3061.08       3129.76       100.73 o                         
   2   2   0        599.89        628.04        36.67 o                         
   4   2   0         78.50         65.54        10.10 o                         
   6   2   0         65.53         20.60        16.14 o                         
   8   2   0        167.51         99.10        27.76 o                         
  10   2   0         61.10         84.52        31.79 o                         
  12   2   0          7.83         -6.48        30.02 o                         
   1   3   0        435.11        475.77        48.79 o                         
   3   3   0         52.45         68.76        18.99 o                         
   5   3   0        256.45        339.16        63.35 o                         
   7   3   0        261.92        241.07        44.49 o                         
   9   3   0        320.24        508.69        92.76 o                         
  11   3   0          0.20         29.51        41.37 o                         
  13   3   0          2.45        -39.47        43.13 o                         
  15   3   0          2.14        -48.78        77.27 o                         
   0   4   0        246.19        347.27       103.02 o                         
   2   4   0          5.44        -18.10        37.10 o                         
   4   4   0         28.63         33.89        50.04 o                         
   6   4   0         17.67          5.38        40.69 o                         
   8   4   0          3.97        -19.59        98.03 o                         
  10   4   0         11.09       -118.68       118.68 o                         
  12   4   0         16.34         85.40       100.91 o                         
  14   4   0         12.73        262.67       209.18 o                         
 -13   1   1        133.26        123.34        49.70 o                         
 -11   1   1        113.68        130.92        51.90 o                         
  -9   1   1         58.31         24.63        18.70 o                         
  -7   1   1        400.63        355.88        45.76 o                         
  -5   1   1        743.13        722.27        45.83 o                         
  -3   1   1       9741.79       9594.64       108.21 o                         
  -1   1   1         60.28         60.25         6.08 o                         
   1   1   1       2395.90       2230.77        53.59 o                         
   3   1   1          1.32         11.01        23.22 o                         
 -16   2   1        172.62         32.90        59.68 o                         
 -14   2   1         10.93         65.05        40.72 o                         
 -12   2   1       2800.70       3013.83       191.31 o                         
 -10   2   1          0.00        -25.09        25.09 o                         
  -8   2   1         94.28        110.88        21.53 o                         
  -6   2   1        138.36        136.61        17.53 o                         
  -4   2   1       3891.64       3909.68        99.56 o                         
  -2   2   1         20.87          8.74         6.97 o                         
   0   2   1       2291.46       2363.63        62.16 o                         
   2   2   1        421.26        429.65        30.04 o                         
   4   2   1        294.67        324.48        39.28 o                         
   6   2   1        253.21        377.80        48.88 o                         
   8   2   1        115.64        110.99        42.21 o                         
  10   2   1         44.48         29.65        39.76 o                         
 -17   3   1         48.10        132.78        47.13 o                         
 -15   3   1        119.18         78.91        52.36 o                         
 -13   3   1          2.15         18.56        30.36 o                         
 -11   3   1          1.39         17.80        67.82 o                         
  -9   3   1          1.44        -22.77        43.80 o                         
  -7   3   1         41.35         26.14        23.38 o                         
  -5   3   1        192.25        134.42        27.48 o                         
  -3   3   1        253.54        211.64        32.02 o                         
  -1   3   1        152.27        186.61        24.82 o                         
   1   3   1        207.30        168.93        25.76 o                         
   3   3   1          0.15         -8.58        22.81 o                         
   5   3   1          2.77        111.86        51.75 o                         
   7   3   1          7.98         32.48        35.22 o                         
   9   3   1        277.49        273.12        68.40 o                         
  11   3   1        342.37        346.08        82.21 o                         
  13   3   1         32.21         51.10        44.71 o                         
 -14   4   1         13.90        115.96       119.19 o                         
 -12   4   1          0.85        -77.22        77.22 o                         
 -10   4   1         17.94        -47.31       115.21 o                         
  -8   4   1         10.41          0.85        47.61 o                         
  -6   4   1          0.31        -35.44        86.84 o                         
  -4   4   1          0.65        -28.13        29.74 o                         
  -2   4   1          7.94         36.30        31.12 o                         
   0   4   1         10.98         49.98        35.23 o                         
   2   4   1         32.70         54.14        32.39 o                         
   4   4   1          3.45        -31.47        61.18 o                         
   6   4   1         73.85         -3.97       111.09 o                         
   8   4   1          0.86         20.40        81.94 o                         
  10   4   1         38.07        150.25        54.25 o                         
  12   4   1          0.69         31.92        96.79 o                         
  -8   0   2        738.78        570.45       112.99 o                         
  -6   0   2       2761.58       2744.44       122.20 o                         
  -4   0   2        461.16        454.28        28.62 o                         
 -15   1   2       2680.32       2763.28       452.32 o                         
 -13   1   2        456.48        397.85        99.27 o                         
 -11   1   2        788.06        683.34        86.58 o                         
  -9   1   2          2.08         -0.36        13.97 o                         
  -7   1   2       5974.04       5731.38       141.58 o                         
  -5   1   2       9004.64       8795.74       122.04 o                         
  -3   1   2      13124.65      13355.42       133.28 o                         
  -1   1   2      21914.47      21377.92       162.59 o                         
   1   1   2       1273.92       1188.05        96.66 o                         
 -16   2   2         15.71        -18.97        44.90 o                         
 -14   2   2        226.27        241.81        60.86 o                         
 -12   2   2        287.07        205.89        39.67 o                         
 -10   2   2        208.59        210.90        35.62 o                         
  -8   2   2        168.48        160.58        23.95 o                         
  -6   2   2        703.07        772.31        48.19 o                         
  -4   2   2         79.44         51.97        11.69 o                         
  -2   2   2         72.09         64.38        11.37 o                         
   0   2   2         95.05        137.52        16.52 o                         
   2   2   2          7.61         19.89        11.45 o                         
   4   2   2         16.62         47.35        15.49 o                         
   6   2   2        584.07        642.58        75.44 o                         
   8   2   2        564.17        477.88       132.58 o                         
 -17   3   2         39.00        -77.95        77.95 o                         
 -15   3   2          0.27        -14.40        38.57 o                         
 -13   3   2         55.94         68.16        42.27 o                         
 -11   3   2          7.18         77.37        33.62 o                         
  -9   3   2          4.70         21.62        27.04 o                         
  -7   3   2          2.42        -25.51        25.51 o                         
  -5   3   2          5.90        -26.10        26.10 o                         
  -3   3   2          0.58        -21.28        21.28 o                         
  -1   3   2         59.83         40.53        19.53 o                         
   1   3   2         12.52          2.75        22.06 o                         
   3   3   2        439.92        430.93        65.48 o                         
   5   3   2         14.64        -34.50        36.81 o                         
   7   3   2        119.89         81.94        47.85 o                         
   9   3   2        126.82         74.52        44.41 o                         
  11   3   2       1612.34       1932.36       204.90 o                         
 -14   4   2         41.31         56.01        72.94 o                         
 -12   4   2          0.03        -64.45       140.66 o                         
 -10   4   2         21.45         24.62        56.98 o                         
  -8   4   2          6.25         49.08        35.90 o                         
  -6   4   2          0.74         17.46        51.03 o                         
  -4   4   2         44.50         60.70        62.69 o                         
  -2   4   2         35.17         51.99        32.67 o                         
   0   4   2         10.47        -21.58        34.21 o                         
   2   4   2        204.85        295.03        64.62 o                         
   4   4   2          9.79         19.33        68.55 o                         
   6   4   2         15.60         63.21        55.17 o                         
   8   4   2         55.13        -52.75        52.75 o                         
  10   4   2          6.82        -80.33        80.33 o                         
  12   4   2          0.07         28.25       144.14 o                         
 -17   1   3        147.81        100.66        46.49 o                         
 -15   1   3        366.34        402.58        63.96 o                         
 -13   1   3        349.60        356.60        49.57 o                         
 -11   1   3          1.44         17.12        11.02 o                         
  -9   1   3          1.12         17.23         9.45 o                         
  -7   1   3       1722.25       1791.87        58.10 o                         
  -5   1   3       3055.63       3181.05        59.08 o                         
  -3   1   3       3094.47       3121.59        83.66 o                         
  -1   1   3      14053.36      13751.19       219.84 o                         
   1   1   3       1051.37        988.80       153.04 o                         
 -18   2   3         91.39         76.16        41.48 o                         
 -16   2   3          0.53        -10.50        28.58 o                         
 -14   2   3         46.36         21.66        45.97 o                         
 -12   2   3          0.09        -25.57        25.57 o                         
 -10   2   3         34.41         42.77        18.90 o                         
  -8   2   3        588.15        543.57        48.99 o                         
  -6   2   3       4562.72       4724.56       123.08 o                         
  -4   2   3       1551.66       1557.82        64.04 o                         
  -2   2   3        481.46        476.90        32.76 o                         
   0   2   3          4.08         -3.13         8.31 o                         
   2   2   3        271.65        316.43        32.43 o                         
   4   2   3         21.45         24.49        28.76 o                         
   6   2   3         25.06        -30.60        30.60 o                         
 -19   3   3        104.67        197.28       160.40 o                         
 -17   3   3         83.18         62.82        52.47 o                         
 -15   3   3         13.66         58.80        72.38 o                         
 -13   3   3         41.35         10.49        35.87 o                         
 -11   3   3          0.35        -26.99        26.99 o                         
  -9   3   3         23.04          6.89        28.53 o                         
  -7   3   3        157.50         96.33        38.16 o                         
  -5   3   3        495.00        685.74        63.30 o                         
  -3   3   3        156.07        121.06        20.86 o                         
  -1   3   3        327.64        295.33        29.70 o                         
   1   3   3        183.48        107.44        41.69 o                         
   3   3   3         17.87        142.88        55.40 o                         
   5   3   3         54.65         61.48        38.07 o                         
   7   3   3          0.03        -41.91        41.91 o                         
   9   3   3         15.62         56.94        71.66 o                         
 -12   4   3          9.81        -22.10        77.26 o                         
 -10   4   3         98.57        141.63        84.67 o                         
  -8   4   3          6.75         16.39        64.23 o                         
  -6   4   3          7.22         29.79        61.34 o                         
  -4   4   3         17.15        106.91        81.39 o                         
  -2   4   3         19.35         30.51        29.43 o                         
   0   4   3         69.94         69.64        38.01 o                         
   2   4   3          8.06         89.31        47.00 o                         
   4   4   3          9.16         34.36        95.81 o                         
   6   4   3         10.32       -153.07       193.93 o                         
   8   4   3        325.25        451.11       154.63 o                         
  10   4   3          4.60        -97.50        99.95 o                         
 -20   0   4       1055.30       1029.11       166.36 o                         
 -18   0   4       3837.29       4562.75       327.13 o                         
 -16   0   4        464.08        536.59       103.23 o                         
 -14   0   4        269.80        257.41        50.47 o                         
 -12   0   4         28.83         37.38        21.86 o                         
 -10   0   4       6301.09       6109.34       189.26 o                         
  -8   0   4       2648.98       2621.85        94.14 o                         
  -6   0   4       9323.92       9209.12       159.25 o                         
  -4   0   4       6886.21       7523.38       145.16 o                         
 -19   1   4         54.56        -31.18        41.24 o                         
 -17   1   4       1149.05       1180.35       116.04 o                         
 -15   1   4        232.02        198.23        40.66 o                         
 -13   1   4         68.16         10.54        21.25 o                         
 -11   1   4        177.84        153.97        23.97 o                         
  -9   1   4        444.79        500.27        36.28 o                         
  -7   1   4        182.16        130.72        28.23 o                         
  -5   1   4       6561.14       6853.63       109.65 o                         
  -3   1   4       4013.06       4006.73       102.72 o                         
  -1   1   4       1062.59       1007.41       111.45 o                         
 -20   2   4        138.15         36.93        67.77 o                         
 -18   2   4        109.44        234.44        65.29 o                         
 -16   2   4         11.25         10.40        36.91 o                         
 -14   2   4         26.09         11.92        34.28 o                         
 -12   2   4         13.65         14.85        29.33 o                         
 -10   2   4        287.13        306.27        41.04 o                         
  -8   2   4          6.24        -17.31        17.31 o                         
  -6   2   4        471.17        492.94        43.68 o                         
  -4   2   4       3857.27       3871.02       113.23 o                         
  -2   2   4          5.55         10.65        11.50 o                         
   0   2   4        307.27        327.33        37.74 o                         
   2   2   4         28.75         28.07        28.84 o                         
   4   2   4       2806.95       3037.42       269.94 o                         
 -19   3   4        115.34        104.95       166.62 o                         
 -17   3   4          0.26         98.02       111.14 o                         
 -15   3   4         33.11         56.42       102.57 o                         
 -13   3   4        215.00        167.78        70.99 o                         
 -11   3   4         26.27         14.93        39.22 o                         
  -9   3   4         65.46         29.88        23.86 o                         
  -7   3   4        142.94        125.36        30.64 o                         
  -5   3   4        188.18        239.47        43.01 o                         
  -3   3   4          0.03         55.82        37.57 o                         
  -1   3   4        101.12         71.74        39.34 o                         
   1   3   4        367.52        666.08       117.61 o                         
   3   3   4        259.49        160.50       103.17 o                         
   5   3   4         20.49         21.06        43.21 o                         
   7   3   4         12.37         14.71        43.31 o                         
   9   3   4        104.54        256.77       139.85 o                         
 -12   4   4         14.05        169.44       123.19 o                         
 -10   4   4          0.01        -26.28        45.02 o                         
  -8   4   4          5.59        104.67        61.00 o                         
  -6   4   4          1.73        -48.43        50.73 o                         
  -4   4   4        130.34        147.26        46.15 o                         
  -2   4   4         45.82         82.03        45.32 o                         
   0   4   4        119.99        225.78        57.26 o                         
   2   4   4         76.71        122.08        48.73 o                         
   4   4   4        144.15        188.38       128.17 o                         
   6   4   4         98.20         49.58        37.66 o                         
   8   4   4         86.76         72.93       168.10 o                         
  10   4   4        154.98          2.96       164.34 o                         
 -21   1   5         52.89         -0.11        61.90 o                         
 -19   1   5         48.04        119.03        66.28 o                         
 -17   1   5        534.24        441.68        96.99 o                         
 -15   1   5         52.72         -1.47        35.31 o                         
 -13   1   5        104.69         93.93        20.81 o                         
 -11   1   5         36.39         54.22        10.52 o                         
  -9   1   5         94.49         73.83        10.68 o                         
  -7   1   5        907.11        888.67        63.18 o                         
  -5   1   5        284.07        289.92        26.22 o                         
  -3   1   5          5.40        -14.61        14.61 o                         
  -1   1   5         86.65         87.43        49.99 o                         
 -22   2   5        568.41        765.40       324.88 o                         
 -20   2   5        192.71        374.66        87.55 o                         
 -18   2   5        142.30        113.93        60.86 o                         
 -16   2   5          0.04         13.24        28.02 o                         
 -14   2   5          7.57          9.60        56.43 o                         
 -12   2   5          6.58          3.32        20.34 o                         
 -10   2   5          6.21          7.74        21.52 o                         
  -8   2   5         57.10         57.73        21.26 o                         
  -6   2   5       1198.75       1188.47        67.57 o                         
  -4   2   5       3547.42       3731.66       125.41 o                         
  -2   2   5        486.63        568.71        44.19 o                         
   0   2   5        245.41        255.61        51.92 o                         
   2   2   5        129.65         66.41        33.80 o                         
 -19   3   5          2.79       -133.07       156.23 o                         
 -17   3   5         63.31         15.13        50.22 o                         
 -15   3   5         20.43         68.63        54.28 o                         
 -13   3   5          5.31        -10.23        36.93 o                         
 -11   3   5        141.45        130.64        40.87 o                         
  -9   3   5         46.85         51.19        34.97 o                         
  -7   3   5        335.08        276.29        38.21 o                         
  -5   3   5          2.06          1.43        23.10 o                         
  -3   3   5         35.45        -24.93        26.35 o                         
  -1   3   5        107.97         19.19        50.35 o                         
   1   3   5         12.82         15.82        42.76 o                         
   3   3   5          3.34        -24.05        34.56 o                         
   5   3   5         18.71         17.77        39.56 o                         
   7   3   5        117.89         24.47        81.28 o                         
 -12   4   5         34.15         60.49       113.11 o                         
 -10   4   5         10.66         28.48       122.77 o                         
  -8   4   5        170.32        175.64        65.56 o                         
  -6   4   5          1.55         83.20        61.91 o                         
  -4   4   5         38.21         18.76        37.82 o                         
  -2   4   5         40.85         -0.82        46.48 o                         
   0   4   5         10.04         29.09        60.37 o                         
   2   4   5          5.70        -15.63        52.28 o                         
   4   4   5          0.46        -33.26        46.58 o                         
   6   4   5          4.56         -2.78        97.51 o                         
   8   4   5          7.73        -17.07        94.03 o                         
 -24   0   6         92.57        744.45       381.48 o                         
 -22   0   6         15.73         78.74        82.78 o                         
 -20   0   6          0.38        -77.49        77.49 o                         
 -18   0   6        661.95        809.50       128.74 o                         
 -16   0   6       1215.62       1187.81       125.31 o                         
 -14   0   6        656.64        654.75        85.60 o                         
 -12   0   6        820.24        769.06        84.83 o                         
 -10   0   6        329.71        345.52        37.36 o                         
  -8   0   6      10253.63      11209.55       181.96 o                         
  -6   0   6        546.74        628.05        51.57 o                         
  -4   0   6       3002.75       3468.26       376.52 o                         
 -23   1   6        103.20        128.25       201.01 o                         
 -21   1   6          1.69          7.46        67.05 o                         
 -19   1   6        497.34        493.51       130.82 o                         
 -17   1   6         29.54         11.32        72.22 o                         
 -15   1   6         34.39         26.53        32.65 o                         
 -13   1   6         19.64        -17.45        17.45 o                         
 -11   1   6       4188.21       4131.84       119.02 o                         
  -9   1   6        426.75        443.35        29.24 o                         
  -7   1   6        558.56        621.63        34.19 o                         
  -5   1   6        530.86        546.35        63.33 o                         
  -3   1   6         64.36        -39.03        39.03 o                         
  -1   1   6        136.75         41.12        67.44 o                         
 -24   2   6         20.61        -32.98       103.90 o                         
 -22   2   6          1.63        419.39       257.46 o                         
 -20   2   6         11.48         57.49        91.54 o                         
 -18   2   6         85.75         62.25        53.88 o                         
 -16   2   6         16.46          3.87        59.59 o                         
 -14   2   6        340.69        326.05        52.71 o                         
 -12   2   6        123.61        131.63        50.03 o                         
 -10   2   6        250.51        220.29        40.25 o                         
  -8   2   6         92.80        106.58        24.86 o                         
  -6   2   6        133.91        195.23        34.60 o                         
  -4   2   6        230.30        169.37        30.33 o                         
  -2   2   6          4.43         22.19        24.99 o                         
   0   2   6         60.91          0.62        27.01 o                         
   2   2   6       1398.58       1761.18       303.12 o                         
 -19   3   6          3.95         50.28       125.16 o                         
 -17   3   6         29.19        -24.00       118.45 o                         
 -15   3   6         10.24          2.87        89.34 o                         
 -13   3   6          7.30         -8.98        25.97 o                         
 -11   3   6        265.38        316.86        66.08 o                         
  -9   3   6        397.73        304.00        47.93 o                         
  -7   3   6       1140.39       1181.97        83.60 o                         
  -5   3   6        268.72        386.11        48.65 o                         
  -3   3   6        255.75        220.13        45.52 o                         
  -1   3   6         99.69         40.51        48.15 o                         
   1   3   6         86.08         90.94        40.02 o                         
   3   3   6        339.26        377.00        86.84 o                         
   5   3   6        341.73        387.09        93.65 o                         
 -12   4   6          2.73         -9.07       100.07 o                         
 -10   4   6         12.73         48.00        92.74 o                         
  -8   4   6         27.31        -39.05        39.05 o                         
  -6   4   6         88.75         34.41        41.51 o                         
  -4   4   6        222.23        247.43        79.87 o                         
  -2   4   6        106.61        138.86        41.95 o                         
   0   4   6         55.57        -57.77        61.57 o                         
   2   4   6         87.60        226.73        84.91 o                         
   4   4   6         56.41         89.17        46.19 o                         
   6   4   6        104.57        156.10       218.40 o                         
 -23   1   7        246.96        299.76       108.12 o                         
 -21   1   7          5.56         -8.88        69.95 o                         
 -19   1   7        302.67        170.22        73.61 o                         
 -17   1   7          8.01         27.27        38.46 o                         
 -15   1   7         60.35         32.47        87.54 o                         
 -13   1   7         17.85         27.92        19.74 o                         
 -11   1   7        872.80        783.65        75.31 o                         
  -9   1   7         22.08         32.89        10.94 o                         
  -7   1   7        241.02        234.01        28.78 o                         
  -5   1   7         42.22         11.79        12.17 o                         
  -3   1   7          6.92         17.53        20.33 o                         
 -22   2   7          0.83         23.82       148.88 o                         
 -20   2   7        279.81        264.71       114.61 o                         
 -18   2   7         61.94        102.91        46.52 o                         
 -16   2   7         43.82         43.03        57.27 o                         
 -14   2   7         11.34        -38.86        38.86 o                         
 -12   2   7          6.70          3.37        50.83 o                         
 -10   2   7          0.58        -18.01        28.15 o                         
  -8   2   7         11.15          6.53        18.69 o                         
  -6   2   7        676.56        668.42        63.98 o                         
  -4   2   7        969.38        980.46        83.30 o                         
  -2   2   7          9.00          4.54        38.01 o                         
   0   2   7         32.88        -13.51        27.79 o                         
 -19   3   7          9.82        -50.08       160.04 o                         
 -17   3   7         16.89        178.54       161.18 o                         
 -15   3   7          1.28         55.27        52.85 o                         
 -13   3   7         25.03        -32.44        49.38 o                         
 -11   3   7          4.67        -44.86        44.86 o                         
  -9   3   7        140.82        154.47        61.02 o                         
  -7   3   7         44.01         37.12        21.13 o                         
  -5   3   7          1.59          2.12        27.35 o                         
  -3   3   7         31.70         35.37        68.20 o                         
  -1   3   7         12.37        -38.41        38.41 o                         
   1   3   7        125.27          5.33        38.34 o                         
   3   3   7         30.29        -17.66        50.98 o                         
 -12   4   7         17.90        317.90       188.61 o                         
 -10   4   7        107.13        272.66       123.51 o                         
  -8   4   7         11.58        -51.94        62.80 o                         
  -6   4   7         24.65        -61.51        62.37 o                         
  -4   4   7         16.99        -14.04        72.27 o                         
  -2   4   7        337.64        540.29       120.44 o                         
   0   4   7          9.81        -65.63        65.63 o                         
   2   4   7          1.06         89.25        73.55 o                         
   4   4   7         20.73         16.83       262.37 o                         
 -24   0   8         76.42        353.47       180.95 o                         
 -22   0   8        101.20        297.22       203.72 o                         
 -20   0   8         90.07         47.79        48.62 o                         
 -18   0   8         93.12        101.51        26.03 o                         
 -16   0   8          1.62        -50.72        53.43 o                         
 -14   0   8        257.63        122.55        62.87 o                         
 -12   0   8       1517.43       1568.77       138.39 o                         
 -10   0   8       1770.13       1855.60       112.22 o                         
  -8   0   8        140.65        176.73        35.87 o                         
  -6   0   8         91.62        111.71        26.64 o                         
 -23   1   8        389.66        475.23       378.51 o                         
 -21   1   8        137.39        150.05        75.01 o                         
 -19   1   8          4.35         11.57        33.60 o                         
 -17   1   8        226.57        243.23        61.74 o                         
 -15   1   8          1.63        -35.20        62.20 o                         
 -13   1   8          7.37        -19.87        23.35 o                         
 -11   1   8          0.63         11.06        33.09 o                         
  -9   1   8        740.13        702.22        55.68 o                         
  -7   1   8          6.67         -3.48        17.34 o                         
  -5   1   8        443.82        545.23        63.09 o                         
  -3   1   8       1476.09       1408.84       164.38 o                         
 -22   2   8         79.81        319.82       202.16 o                         
 -18   2   8         39.68         95.90        71.58 o                         
 -16   2   8         17.61         33.42        67.05 o                         
 -14   2   8        790.90        806.95       101.74 o                         
 -12   2   8        212.30        179.68        33.47 o                         
 -10   2   8        109.79         79.22        28.38 o                         
  -8   2   8        638.71        597.36        63.32 o                         
  -6   2   8        168.80         85.00        31.20 o                         
  -4   2   8         69.22         43.89        38.86 o                         
  -2   2   8        452.20        506.16        78.96 o                         
   0   2   8       1169.83       1278.92       231.93 o                         
 -19   3   8          5.59        340.54       202.83 o                         
 -17   3   8         57.66        215.20       146.22 o                         
 -15   3   8          0.19        -61.99        61.99 o                         
 -13   3   8          3.06         -1.13        41.79 o                         
 -11   3   8          0.21         43.26        30.96 o                         
  -9   3   8          4.19        -43.18        43.18 o                         
  -7   3   8         96.39         65.57        27.72 o                         
  -5   3   8       1910.72       2266.04       179.98 o                         
  -3   3   8         35.41         60.77        58.73 o                         
  -1   3   8        178.76        282.84        62.56 o                         
   1   3   8          6.41        157.28        67.94 o                         
 -10   4   8          2.86        110.52        93.76 o                         
  -8   4   8        100.50        -15.37        69.35 o                         
  -6   4   8         12.13         63.66        34.36 o                         
  -4   4   8         12.82         92.66       121.52 o                         
  -2   4   8        155.03        185.65        66.79 o                         
   0   4   8         16.58          0.50        90.32 o                         
   2   4   8          4.35         40.03       195.78 o                         
 -23   1   9          3.98         28.24        89.99 o                         
 -21   1   9         21.25        104.31        55.18 o                         
 -19   1   9          4.02        -60.29        60.29 o                         
 -17   1   9        185.18        195.82       101.89 o                         
 -15   1   9         11.87         40.23        33.25 o                         
 -13   1   9         32.04         43.09        40.76 o                         
 -11   1   9          9.92         10.48        17.25 o                         
  -9   1   9       1595.93       1566.83       122.09 o                         
  -7   1   9         34.69          3.34        20.32 o                         
  -5   1   9       1468.81       1651.43       150.39 o                         
  -3   1   9        107.32         78.18        66.24 o                         
 -18   2   9          5.17         48.03        46.78 o                         
 -16   2   9         19.60          9.47        34.98 o                         
 -14   2   9         23.94         58.52        36.05 o                         
 -12   2   9        171.51        142.35        33.85 o                         
 -10   2   9         28.61        -44.40        44.40 o                         
  -8   2   9       1257.21       1118.23       118.59 o                         
  -6   2   9         99.07         85.92        47.10 o                         
  -4   2   9        450.67        340.13        61.96 o                         
  -2   2   9        180.72        231.76        54.95 o                         
 -19   3   9         10.84         55.27       132.54 o                         
 -17   3   9          5.95        -14.60        65.10 o                         
 -15   3   9          4.69         56.80        56.04 o                         
 -13   3   9          0.74         23.43        43.97 o                         
 -11   3   9         27.45         37.58        53.61 o                         
  -9   3   9         94.54         44.26        46.27 o                         
  -7   3   9          1.75         19.54        29.22 o                         
  -5   3   9        586.31        575.33       112.57 o                         
  -3   3   9        188.40        104.14        67.95 o                         
  -1   3   9          2.66        -18.82        56.20 o                         
   1   3   9          0.69        104.95        97.70 o                         
  -8   4   9         22.90        228.22       202.21 o                         
  -6   4   9          0.89       -121.16       276.96 o                         
  -4   4   9          3.14        -10.01        66.85 o                         
  -2   4   9          5.48         -4.34       167.29 o                         
   0   4   9        138.29        116.26       265.48 o                         
   2   4   9          7.07        268.76       148.03 o                         
 -18   0  10        228.36        376.55        88.26 o                         
 -16   0  10          6.40        -23.94        23.94 o                         
 -14   0  10        209.19        197.96        79.25 o                         
 -12   0  10        341.49        386.49        73.35 o                         
 -10   0  10         22.08         -1.80        20.57 o                         
  -8   0  10        591.49        664.60       132.13 o                         
  -6   0  10       1108.87       1170.41       124.46 o                         
 -21   1  10        121.07        125.75        83.33 o                         
 -19   1  10          4.42         75.12        68.52 o                         
 -17   1  10          3.92         24.91        55.84 o                         
 -15   1  10        938.49        795.27       139.21 o                         
 -13   1  10        128.98        143.12        55.75 o                         
 -11   1  10        221.93        214.27        41.93 o                         
  -9   1  10        326.79        311.70        59.39 o                         
  -7   1  10       1126.70       1101.41        88.63 o                         
  -5   1  10        871.16        898.16       113.44 o                         
 -18   2  10         62.61        -28.33        75.95 o                         
 -16   2  10         78.76         45.90        50.53 o                         
 -14   2  10         53.49         44.38        58.88 o                         
 -12   2  10        328.90        183.25        72.15 o                         
 -10   2  10         51.91         50.64        43.50 o                         
  -8   2  10        473.72        554.94       141.60 o                         
  -6   2  10         25.90        140.83        77.04 o                         
  -4   2  10         67.65         41.07        32.03 o                         
  -2   2  10         39.17        217.89       137.72 o                         
 -17   3  10          6.28        -99.89        99.89 o                         
 -15   3  10        288.90        285.42       121.53 o                         
 -13   3  10         13.22          4.46        56.44 o                         
 -11   3  10          7.50         24.31        54.06 o                         
  -9   3  10          0.99        -64.93        64.93 o                         
  -7   3  10         17.22         43.74       102.70 o                         
  -5   3  10         13.16          3.50        96.46 o                         
  -3   3  10        375.80        431.38        98.46 o                         
  -1   3  10        214.32        214.10        63.04 o                         
  -6   4  10         14.61        240.43       200.31 o                         
  -4   4  10          1.02       -105.75       105.75 o                         
  -2   4  10          0.64        -27.62       110.81 o                         
   0   4  10          1.78       -111.01       111.01 o                         
 -21   1  11         29.23         66.20        80.91 o                         
 -19   1  11         21.40        172.06        71.85 o                         
 -17   1  11          0.03         89.20        72.34 o                         
 -15   1  11         66.67         31.92        34.64 o                         
 -13   1  11        122.55        187.26        62.21 o                         
 -11   1  11        472.65        575.86        99.87 o                         
  -9   1  11        423.37        444.76        77.22 o                         
  -7   1  11        562.86        510.84        85.35 o                         
  -5   1  11          0.75        -47.23        49.41 o                         
 -18   2  11          1.78         12.34        77.55 o                         
 -16   2  11          4.97         29.20        50.79 o                         
 -14   2  11         14.58        -14.22        36.54 o                         
 -12   2  11         14.53         -0.78        27.52 o                         
 -10   2  11        463.84        502.97        84.59 o                         
  -8   2  11         77.49        -59.85        59.85 o                         
  -6   2  11       2720.98       3042.20       323.06 o                         
  -4   2  11          1.04        -31.30        31.30 o                         
 -17   3  11          6.06       -122.13       122.13 o                         
 -15   3  11          2.09        -11.90        78.43 o                         
 -13   3  11         20.65         39.48        57.27 o                         
 -11   3  11         72.00         45.40        34.25 o                         
  -9   3  11         16.38         96.19        51.78 o                         
  -7   3  11         29.47        -75.54        75.54 o                         
  -5   3  11          4.26        -28.09        81.56 o                         
  -3   3  11         64.97         44.61        94.68 o                         
  -1   3  11          0.07       -202.14       202.14 o                         
  -2   4  11          5.00         71.96       113.91 o                         
 -16   0  12          0.37        -42.86        64.05 o                         
 -14   0  12         89.56        152.04        71.43 o                         
 -12   0  12        668.27        665.83       111.26 o                         
 -10   0  12       4350.92       5784.31       591.36 o                         
  -8   0  12         36.49        -27.61        72.75 o                         
  -6   0  12       1518.25       1663.97       216.83 o                         
 -21   1  12         66.64        183.51       187.66 o                         
 -19   1  12          0.58         51.54       139.39 o                         
 -17   1  12          2.13         14.37        47.91 o                         
 -15   1  12         85.66         84.57        55.72 o                         
 -13   1  12        235.69        126.46        92.11 o                         
 -11   1  12         88.49         82.17        43.44 o                         
  -9   1  12       1233.56       1074.12       166.35 o                         
  -7   1  12         25.47        -81.88        81.88 o                         
  -5   1  12        784.56        823.44       123.26 o                         
 -16   2  12         46.05        153.43        67.80 o                         
 -14   2  12         11.09        -49.71        58.30 o                         
 -12   2  12         20.40        -27.54        48.71 o                         
 -10   2  12         16.46         81.11        41.18 o                         
  -8   2  12        102.71         86.34        91.99 o                         
  -6   2  12        500.18        338.88        90.48 o                         
  -4   2  12        202.82        112.14        58.08 o                         
 -13   3  12        114.22        -84.07       120.26 o                         
 -11   3  12         17.29        -17.13        83.22 o                         
  -9   3  12          0.01        -90.67        90.67 o                         
  -7   3  12         15.59        -84.21        84.21 o                         
  -5   3  12          1.35        -58.03        86.74 o                         
  -3   3  12          0.06        -43.94        92.69 o                         
 -19   1  13          0.64         15.13        58.69 o                         
 -17   1  13          4.99        -14.35        34.02 o                         
 -15   1  13         42.06         47.17        54.79 o                         
 -13   1  13        205.46        211.35        75.17 o                         
 -11   1  13        240.32        114.10        68.14 o                         
  -9   1  13        594.52        392.47       126.13 o                         
  -7   1  13        365.89        210.14       102.59 o                         
 -16   2  13         14.67         99.38        66.26 o                         
 -14   2  13          6.93        -30.12        30.12 o                         
 -12   2  13         26.19         51.80        49.88 o                         
 -10   2  13          0.12         26.72        44.20 o                         
  -8   2  13         56.10         11.96        68.88 o                         
  -6   2  13          3.31        -77.18        77.18 o                         
 -15   3  13         21.50        106.06        88.61 o                         
 -13   3  13         50.60        457.17       245.82 o                         
 -11   3  13        101.55        296.93       195.57 o                         
  -9   3  13         85.04       -218.43       218.43 o                         
  -7   3  13         19.40        -65.40       126.71 o                         
  -5   3  13          0.83         72.98        46.72 o                         
 -14   0  14        731.41        838.52       251.13 o                         
 -12   0  14       2326.61       3017.29       456.44 o                         
 -10   0  14        296.64        293.05       109.24 o                         
  -8   0  14       1193.73       1260.49       203.17 o                         
 -19   1  14        102.70        383.42       147.63 o                         
 -17   1  14          0.02        -41.13        41.13 o                         
 -15   1  14         68.35         69.07        70.45 o                         
 -13   1  14        247.66        137.37       138.22 o                         
 -11   1  14       1703.50       1507.44       374.55 o                         
  -9   1  14        582.53        527.83       163.99 o                         
  -7   1  14         66.12        151.29       148.61 o                         
 -14   2  14         35.81        -92.74        92.74 o                         
 -12   2  14         67.40        -35.35       167.37 o                         
 -10   2  14         27.07        134.76        70.45 o                         
  -8   2  14          2.38        -42.15        63.75 o                         
  -6   2  14         20.81          9.23        39.42 o                         
 -13   3  14        187.54        261.45       157.01 o                         
 -11   3  14          0.12       -201.38       201.38 o                         
  -9   3  14          5.90       -236.37       236.37 o                         
  -7   3  14        113.67        193.85       119.39 o                         
 -17   1  15         45.71        100.81       107.08 o                         
 -15   1  15         11.21        -59.05        59.05 o                         
 -13   1  15         94.72       -122.49       206.35 o                         
 -11   1  15        330.02         13.66       151.91 o                         
  -9   1  15        120.00         58.96        54.98 o                         
  -7   1  15         84.43        276.22       293.01 o                         
 -10   2  15         13.53        -80.16        80.16 o                         
  -8   2  15          0.00        -61.71        91.74 o                         
 -13   3  15         20.20       -132.56       137.78 o                         
 -11   3  15         52.69        528.38       323.20 o                         
  -9   3  15         68.98        -30.33       114.38 o                         
  -7   3  15          0.01         83.17       189.97 o                         
 -12   0  16        577.59        868.54       301.39 o                         
 -10   0  16       1298.98       1273.71       244.08 o                         
 -15   1  16         28.66       -244.15       244.15 o                         
 -13   1  16        143.84         35.66       112.77 o                         
 -11   1  16          6.25         41.61       198.82 o                         
  -9   1  16        235.15        272.87       158.81 o                         
 -11   1  17         27.03        189.04       145.80 o                         
                                                                                
