# Supplementary material for: The curious case of proton migration under pressure in the malonic acid and 4,4′-bi­pyridine cocrystal
Source: IUCrJ. 2024 Jan 13;11(Pt 2):168–81. doi: 10.1107/S2052252524000344 (PMC10916288; doi:10.1107/S2052252524000344)
Supplement: Supplementary file 14 [file m-11-00168-BIPYMA_195sup14.hkl]

data_BIPYMA_195                                                                 
_shelx_title ' bipyma_201_final_56_a.res in C2/c'                               
_shelx_refln_list_code          4                                               
_shelx_F_calc_maximum      146.85                                               
_exptl_crystal_F_000       544.00                                               
_reflns_d_resolution_high  0.7490                                               
                                                                                
loop_                                                                           
 _space_group_symop_operation_xyz                                               
 'x, y, z'                                                                      
 '-x, y, -z+1/2'                                                                
 'x+1/2, y+1/2, z'                                                              
 '-x+1/2, y+1/2, -z+1/2'                                                        
 '-x, -y, -z'                                                                   
 'x, -y, z-1/2'                                                                 
 '-x+1/2, -y+1/2, -z'                                                           
 'x+1/2, -y+1/2, z-1/2'                                                         
                                                                                
_cell_length_a    19.6619                                                       
_cell_length_b     3.7264                                                       
_cell_length_c    15.2107                                                       
_cell_angle_alpha  90.000                                                       
_cell_angle_beta  106.165                                                       
_cell_angle_gamma  90.000                                                       
                                                                                
_shelx_F_squared_multiplier     1.000                                           
                                                                                
loop_                                                                           
 _refln_index_h                                                                 
 _refln_index_k                                                                 
 _refln_index_l                                                                 
 _refln_F_squared_calc                                                          
 _refln_F_squared_meas                                                          
 _refln_F_squared_sigma                                                         
 _refln_observed_status                                                         
   1   1   0        137.74        154.40        13.65 o                         
   3   1   0      10435.65       9894.41       152.94 o                         
   5   1   0        215.74        182.87        42.18 o                         
   0   2   0       3055.75       3014.19       105.64 o                         
   2   2   0        625.53        659.98        43.45 o                         
   4   2   0         79.91         65.56        10.34 o                         
   6   2   0         57.39         54.54        14.75 o                         
   8   2   0        151.00        124.09        26.25 o                         
  10   2   0         76.43         52.84        31.97 o                         
  12   2   0         13.53        -11.14        24.25 o                         
   1   3   0        405.90        459.87        44.00 o                         
   3   3   0         70.05         99.17        21.61 o                         
   5   3   0        231.91        265.47        76.86 o                         
   7   3   0        272.46        281.88        47.13 o                         
   9   3   0        304.25        257.35        77.36 o                         
  11   3   0          0.30        -38.55        38.55 o                         
  13   3   0          7.45         -4.69        42.84 o                         
  15   3   0          0.01         62.17        32.93 o                         
   0   4   0        212.08        281.79        99.47 o                         
   2   4   0         13.17          3.05        35.78 o                         
   4   4   0         48.43        -25.91        65.04 o                         
   6   4   0          6.64          4.78        38.70 o                         
   8   4   0          3.86         -9.16        74.53 o                         
  10   4   0         17.49         52.64        52.22 o                         
  12   4   0          9.70        -97.22        97.22 o                         
  14   4   0          8.31         37.27       114.76 o                         
 -13   1   1        105.13        -32.14        49.59 o                         
 -11   1   1        105.26         33.60        36.06 o                         
  -9   1   1         47.97         90.98        37.98 o                         
  -7   1   1        378.83        365.99        57.05 o                         
  -5   1   1        748.06        714.16        47.96 o                         
  -3   1   1       9470.64       9182.01       149.64 o                         
  -1   1   1         59.93         62.61         6.40 o                         
   1   1   1       2458.72       2292.07        62.76 o                         
   3   1   1          0.14         -9.49        20.09 o                         
 -14   2   1         14.04         19.48        63.52 o                         
 -12   2   1       2388.17       2917.99       248.07 o                         
 -10   2   1          1.64        -25.10        42.22 o                         
  -8   2   1         73.21         83.68        21.09 o                         
  -6   2   1        137.06        120.59        23.86 o                         
  -4   2   1       3648.39       3961.22       114.48 o                         
  -2   2   1         17.36         19.06         7.43 o                         
   0   2   1       2379.45       2439.88        78.44 o                         
   2   2   1        408.20        386.26        33.42 o                         
   4   2   1        242.36        241.73        36.46 o                         
   6   2   1        250.24        340.75        56.15 o                         
   8   2   1        134.26        142.45        44.75 o                         
  10   2   1         32.88         12.83        27.64 o                         
 -17   3   1         41.27        181.52       112.24 o                         
 -15   3   1         60.87         54.15        58.20 o                         
 -13   3   1          2.34        -32.24        43.77 o                         
 -11   3   1          9.66         24.94        68.19 o                         
  -9   3   1          1.90        -10.04        34.62 o                         
  -7   3   1         46.22        -10.51        23.07 o                         
  -5   3   1        155.51        148.54        35.66 o                         
  -3   3   1        239.99        266.93        36.91 o                         
  -1   3   1        140.91        103.67        37.73 o                         
   1   3   1        155.26        121.40        31.16 o                         
   3   3   1          0.24         20.20        29.45 o                         
   5   3   1          5.66         85.48        49.31 o                         
   7   3   1         19.82         96.01        45.51 o                         
   9   3   1        220.26        172.31        60.26 o                         
  11   3   1        309.27        354.32        91.52 o                         
  13   3   1          5.01         -8.40        36.31 o                         
 -14   4   1          7.99        147.96       105.98 o                         
 -12   4   1          5.85         74.03        79.22 o                         
 -10   4   1          9.01         35.26        44.24 o                         
  -8   4   1         15.54         15.43        50.80 o                         
  -6   4   1          2.75          7.77        59.25 o                         
  -4   4   1          1.51          1.32        46.04 o                         
  -2   4   1          1.39         15.29        40.98 o                         
   0   4   1          3.23        -29.52        38.50 o                         
   2   4   1         13.11         52.26        24.32 o                         
   4   4   1          4.61        -46.41        46.41 o                         
   6   4   1         60.01        -20.50        28.19 o                         
   8   4   1          4.70         41.14        58.74 o                         
  10   4   1         51.33        149.11        82.61 o                         
  12   4   1          0.98         -3.19        77.97 o                         
  -8   0   2        628.75        685.48       138.59 o                         
  -6   0   2       2748.76       2890.95       171.68 o                         
  -4   0   2        459.32        474.83        36.19 o                         
 -13   1   2        411.19        416.55       138.83 o                         
 -11   1   2        652.94        711.75       110.46 o                         
  -9   1   2          1.59         -6.15        34.18 o                         
  -7   1   2       5796.54       5609.38       170.54 o                         
  -5   1   2       8945.42       8512.28       137.67 o                         
  -3   1   2      13142.66      13275.53       182.66 o                         
  -1   1   2      21564.32      20243.41       183.81 o                         
   1   1   2       1192.78       1056.17        82.23 o                         
 -16   2   2         10.41        -21.19        65.67 o                         
 -14   2   2        129.96         79.39        39.46 o                         
 -12   2   2        260.02        194.78        68.06 o                         
 -10   2   2        202.44        140.04        64.61 o                         
  -8   2   2        124.11         89.98        28.02 o                         
  -6   2   2        629.64        678.21        54.76 o                         
  -4   2   2         65.15         54.94         8.80 o                         
  -2   2   2         84.13         76.40        12.91 o                         
   0   2   2         81.86         82.13        16.80 o                         
   2   2   2         21.65         24.46        12.92 o                         
   4   2   2         18.91         17.37        17.99 o                         
   6   2   2        549.84        519.39        80.86 o                         
   8   2   2        479.73        476.82       110.69 o                         
 -17   3   2         29.50          2.79        83.51 o                         
 -15   3   2          0.00         59.93        91.35 o                         
 -13   3   2         62.24        106.79        29.63 o                         
 -11   3   2          9.05         -7.21        34.58 o                         
  -9   3   2          0.89         15.20        26.34 o                         
  -7   3   2          2.57        -32.23        32.23 o                         
  -5   3   2         12.60        -41.06        47.40 o                         
  -3   3   2          0.42         46.42        30.17 o                         
  -1   3   2         97.18         81.91        24.93 o                         
   1   3   2          5.08         -1.32        22.22 o                         
   3   3   2        407.86        378.19        52.16 o                         
   5   3   2         17.59        -30.81        37.22 o                         
   7   3   2         88.85         74.88        32.58 o                         
   9   3   2        105.94         49.20        71.55 o                         
  11   3   2       1440.11       2123.96       328.48 o                         
 -14   4   2         44.22       -129.38       129.38 o                         
 -12   4   2          0.14         64.59       151.77 o                         
 -10   4   2         20.04         43.79        60.62 o                         
  -8   4   2          3.54        -13.89        48.86 o                         
  -6   4   2          1.21         19.60        48.28 o                         
  -4   4   2         34.64         52.91        43.93 o                         
  -2   4   2         27.09         68.80        46.66 o                         
   0   4   2          3.39         18.38        39.81 o                         
   2   4   2        192.92        196.15        48.84 o                         
   4   4   2          8.82          8.08        30.05 o                         
   6   4   2         30.54         82.96        90.17 o                         
   8   4   2         85.56        266.17        73.33 o                         
  10   4   2          3.20        -69.63        69.63 o                         
  12   4   2          0.16         -7.35       149.39 o                         
 -17   1   3        122.46        105.12        41.38 o                         
 -15   1   3        308.48        287.06        91.19 o                         
 -13   1   3        275.44        225.46        71.58 o                         
 -11   1   3          0.59         21.97        17.35 o                         
  -9   1   3          4.38         -2.27        11.83 o                         
  -7   1   3       1544.36       1651.21        68.26 o                         
  -5   1   3       3019.08       3276.86        69.46 o                         
  -3   1   3       3098.99       3083.36        84.16 o                         
  -1   1   3      14030.07      12853.73       222.34 o                         
   1   1   3        932.35        901.45       164.40 o                         
 -18   2   3         54.60         71.45        63.66 o                         
 -16   2   3          0.05        -56.72        61.77 o                         
 -14   2   3         50.43          6.60        34.56 o                         
 -12   2   3          0.03        -13.56        23.58 o                         
 -10   2   3         35.41         47.86        23.81 o                         
  -8   2   3        592.00        562.66        59.47 o                         
  -6   2   3       4358.75       4743.87       129.71 o                         
  -4   2   3       1584.73       1472.21        66.03 o                         
  -2   2   3        459.64        461.50        37.56 o                         
   0   2   3          7.97         15.82        10.09 o                         
   2   2   3        260.43        329.28        41.10 o                         
   4   2   3         21.08         -2.11        47.38 o                         
   6   2   3         18.88         24.30        11.79 o                         
 -19   3   3         72.80        321.64       160.28 o                         
 -17   3   3         61.58         61.56        81.71 o                         
 -15   3   3          7.39         51.64        87.36 o                         
 -13   3   3         19.42         13.37        22.59 o                         
 -11   3   3          0.01        -30.54        38.04 o                         
  -9   3   3         15.37        -10.47        14.08 o                         
  -7   3   3        132.96        161.78        33.53 o                         
  -5   3   3        451.06        640.22        69.41 o                         
  -3   3   3        164.82        100.32        30.84 o                         
  -1   3   3        313.85        255.66        41.62 o                         
   1   3   3        148.66         94.90        24.34 o                         
   3   3   3         20.38        162.45        66.45 o                         
   5   3   3         33.57          3.58        34.72 o                         
   7   3   3          4.22         -9.97        27.48 o                         
   9   3   3          9.78        -58.02        79.98 o                         
 -12   4   3         12.91        -11.24        71.81 o                         
 -10   4   3         90.57         73.50        49.44 o                         
  -8   4   3          4.64          5.65        37.83 o                         
  -6   4   3          4.35        -64.96        64.96 o                         
  -4   4   3         30.77         11.40        35.98 o                         
  -2   4   3         17.13         -3.27        66.54 o                         
   0   4   3         40.32        102.83        45.63 o                         
   2   4   3         16.45         50.09        28.01 o                         
   4   4   3         29.99         84.73        39.75 o                         
   6   4   3         12.79        -69.70       483.71 o                         
   8   4   3        249.77        297.02       101.58 o                         
  10   4   3         12.23         67.62       105.56 o                         
 -16   0   4        278.63        640.96       207.28 o                         
 -14   0   4        223.78        283.04       131.66 o                         
 -12   0   4         19.69         20.38         8.37 o                         
 -10   0   4       6236.81       6158.29       444.73 o                         
  -8   0   4       2493.16       2557.44       101.58 o                         
  -6   0   4       9180.09       8856.82       257.89 o                         
  -4   0   4       6879.03       7251.37       191.06 o                         
 -19   1   4         43.61         -6.99        40.54 o                         
 -17   1   4        839.63        931.52       253.29 o                         
 -15   1   4        188.64        144.72        56.05 o                         
 -13   1   4         46.34         19.89        20.34 o                         
 -11   1   4        193.75        208.08        30.00 o                         
  -9   1   4        441.46        473.29        45.03 o                         
  -7   1   4        181.93        118.20        33.80 o                         
  -5   1   4       6353.88       6828.19       163.81 o                         
  -3   1   4       3716.39       3744.78       107.72 o                         
  -1   1   4        958.77        960.08       131.18 o                         
 -20   2   4         68.95         80.05        76.58 o                         
 -18   2   4         74.49         51.93        70.51 o                         
 -16   2   4         14.06         30.94        79.38 o                         
 -14   2   4         31.77         14.01        37.83 o                         
 -12   2   4          6.52          3.98        15.04 o                         
 -10   2   4        275.76        264.39        39.31 o                         
  -8   2   4          1.31          0.54        13.45 o                         
  -6   2   4        418.26        437.99        44.55 o                         
  -4   2   4       3703.30       3807.64       121.28 o                         
  -2   2   4          5.34          1.51        15.81 o                         
   0   2   4        302.64        339.90        40.55 o                         
   2   2   4         26.16         37.67        25.40 o                         
   4   2   4       2784.27       2769.32       266.16 o                         
 -19   3   4         70.66        278.53       174.13 o                         
 -17   3   4          0.64        -33.54        33.54 o                         
 -15   3   4         31.41         -6.67        61.17 o                         
 -13   3   4        189.44        144.50        47.37 o                         
 -11   3   4         16.95         41.11        38.32 o                         
  -9   3   4         58.33         46.25        21.91 o                         
  -7   3   4        175.64        204.98        32.98 o                         
  -5   3   4        193.64         71.01        43.47 o                         
  -3   3   4          1.67         13.90        42.23 o                         
  -1   3   4        112.19         96.81        80.84 o                         
   1   3   4        482.57        809.88       115.74 o                         
   3   3   4        293.42        251.32        65.65 o                         
   5   3   4         13.64         63.00        27.96 o                         
   7   3   4         14.45         19.41        35.95 o                         
 -12   4   4         16.71         64.07       116.59 o                         
 -10   4   4          0.02         80.45        49.79 o                         
  -8   4   4         14.95         -3.25        36.26 o                         
  -6   4   4          3.62          7.43        36.68 o                         
  -4   4   4        139.51        134.88        47.30 o                         
  -2   4   4         49.29        135.39        57.35 o                         
   0   4   4        120.59        219.35        38.89 o                         
   2   4   4         56.35         55.99        40.85 o                         
   4   4   4        125.16        284.53        93.66 o                         
   6   4   4         97.19        126.26        55.34 o                         
   8   4   4         79.89         57.78        51.98 o                         
  10   4   4        172.61        164.13       116.03 o                         
 -21   1   5         45.58         70.17       258.94 o                         
 -19   1   5         22.32        -42.77        63.15 o                         
 -17   1   5        470.64        402.47       114.65 o                         
 -15   1   5         44.32         56.11        39.17 o                         
 -13   1   5        113.92         44.19        39.36 o                         
 -11   1   5         32.13         29.20        14.21 o                         
  -9   1   5         77.26         77.32        11.46 o                         
  -7   1   5        930.13        951.04        77.71 o                         
  -5   1   5        242.82        257.52        29.16 o                         
  -3   1   5          4.74        -10.01        13.15 o                         
  -1   1   5         88.47        131.95        66.35 o                         
 -20   2   5        124.86        250.00       124.46 o                         
 -18   2   5        114.55         85.57        49.99 o                         
 -16   2   5          0.00         44.99        52.46 o                         
 -14   2   5          3.48        -20.01        55.89 o                         
 -12   2   5          4.87        -43.15        47.31 o                         
 -10   2   5          1.07         14.84        21.49 o                         
  -8   2   5         37.23         -4.91        13.45 o                         
  -6   2   5       1127.38       1207.24        76.61 o                         
  -4   2   5       3454.21       3738.09       162.32 o                         
  -2   2   5        561.37        544.13        51.75 o                         
   0   2   5        242.41        192.20        45.20 o                         
   2   2   5        109.72         18.76        52.11 o                         
   4   2   5        285.36        306.28       145.01 o                         
 -19   3   5          0.20        203.36       171.43 o                         
 -17   3   5         47.13         -6.28        45.52 o                         
 -15   3   5         25.19         31.51        45.70 o                         
 -13   3   5          3.13         -7.81        35.30 o                         
 -11   3   5        123.91        190.62        46.27 o                         
  -9   3   5         38.92         49.94        32.85 o                         
  -7   3   5        279.27        292.58        44.01 o                         
  -5   3   5          3.56         13.44        26.63 o                         
  -3   3   5         20.99        -19.17        30.48 o                         
  -1   3   5         86.79         65.88        56.68 o                         
   1   3   5          8.88         -5.44        39.41 o                         
   3   3   5          6.35        -22.29        22.29 o                         
   5   3   5         11.05          1.74        27.92 o                         
   7   3   5         63.34        174.53       145.93 o                         
 -12   4   5         28.67          9.59        47.20 o                         
 -10   4   5         10.89         12.34        59.58 o                         
  -8   4   5        142.12        168.47        50.92 o                         
  -6   4   5          0.30         90.94        56.70 o                         
  -4   4   5         44.87        -10.09        31.25 o                         
  -2   4   5         47.30        104.00        44.60 o                         
   0   4   5          6.38        -36.77        53.99 o                         
   2   4   5          2.41        -88.02        88.02 o                         
   4   4   5          0.10         56.51        87.20 o                         
   6   4   5         12.12         25.76        77.19 o                         
   8   4   5         24.01       -119.72       135.87 o                         
 -22   0   6          9.01        115.33       101.14 o                         
 -20   0   6          0.03         67.45        50.87 o                         
 -18   0   6        570.23        850.24       241.44 o                         
 -16   0   6        977.69       2071.69       364.65 o                         
 -14   0   6        690.96        757.37       194.78 o                         
 -12   0   6        818.04        923.86       143.57 o                         
 -10   0   6        318.94        394.17        49.95 o                         
  -8   0   6       9524.98      11070.15       208.20 o                         
  -6   0   6        633.71        603.77        68.87 o                         
  -4   0   6       2655.16       2706.27       342.94 o                         
 -21   1   6          3.80        -13.26       109.77 o                         
 -19   1   6        339.15        153.03       238.43 o                         
 -17   1   6         34.78         18.70        22.48 o                         
 -15   1   6         28.41         -1.28        29.12 o                         
 -13   1   6         24.38         36.32        27.54 o                         
 -11   1   6       3937.42       3999.57       155.44 o                         
  -9   1   6        413.58        436.38        32.90 o                         
  -7   1   6        506.84        571.37        41.99 o                         
  -5   1   6        515.32        945.97       226.83 o                         
  -3   1   6         74.70        -71.22        71.22 o                         
  -1   1   6        114.12        -93.69        99.18 o                         
 -20   2   6         11.91        -50.82        57.80 o                         
 -18   2   6         64.30         84.76        66.76 o                         
 -16   2   6         18.10        122.09        46.67 o                         
 -14   2   6        337.30        378.71        75.62 o                         
 -12   2   6        114.27        138.03        45.90 o                         
 -10   2   6        266.14        234.02        33.51 o                         
  -8   2   6         83.33         60.13        16.26 o                         
  -6   2   6        169.56        220.78        37.43 o                         
  -4   2   6        292.34        249.84        39.81 o                         
  -2   2   6          0.04         13.96        14.30 o                         
   0   2   6         66.67        -22.53        41.03 o                         
   2   2   6       1286.81       1521.53       318.01 o                         
 -19   3   6          0.62        122.74       107.85 o                         
 -17   3   6         24.70        -95.17       150.82 o                         
 -15   3   6          7.43         32.91        43.96 o                         
 -13   3   6         11.85        -12.53        44.38 o                         
 -11   3   6        211.10        210.56        53.05 o                         
  -9   3   6        408.42        334.74        47.73 o                         
  -7   3   6       1178.25       1201.39       103.35 o                         
  -5   3   6        287.66        343.62        52.69 o                         
  -3   3   6        240.06        198.04        46.99 o                         
  -1   3   6         86.07         58.57        52.09 o                         
   1   3   6         99.82         22.57        50.24 o                         
   3   3   6        365.69        367.93        88.32 o                         
   5   3   6        302.89        404.30       112.89 o                         
 -12   4   6          6.94        -10.81       117.67 o                         
 -10   4   6         20.24        -20.56       109.32 o                         
  -8   4   6         26.78        -66.17        66.17 o                         
  -6   4   6        117.26         97.48        43.93 o                         
  -4   4   6        251.88        253.64        38.62 o                         
  -2   4   6         75.34        103.66        58.51 o                         
   0   4   6         65.30        249.13        90.54 o                         
   2   4   6         97.68        119.59        70.38 o                         
   4   4   6         48.03         71.34       176.22 o                         
   6   4   6         74.74         76.24        86.07 o                         
 -21   1   7          4.84        -13.85        55.99 o                         
 -19   1   7        229.45        190.64       140.40 o                         
 -17   1   7          1.92        -45.55        45.55 o                         
 -15   1   7         63.00         15.17        61.96 o                         
 -13   1   7         16.01          3.58        19.67 o                         
 -11   1   7        914.91        840.32       105.13 o                         
  -9   1   7         13.57         27.55        22.09 o                         
  -7   1   7        244.62        231.06        38.33 o                         
  -5   1   7         56.68         31.82        18.46 o                         
  -3   1   7          8.34        -48.72        48.72 o                         
 -20   2   7        200.25        249.59       114.62 o                         
 -18   2   7         45.46        141.84        53.07 o                         
 -16   2   7         34.93        -15.36        42.82 o                         
 -14   2   7          1.61          7.03        39.43 o                         
 -12   2   7          4.64          4.04        27.17 o                         
 -10   2   7          0.38         23.36        32.90 o                         
  -8   2   7         19.36        -16.32        19.52 o                         
  -6   2   7        663.02        694.19        74.20 o                         
  -4   2   7        829.74        782.01       100.97 o                         
  -2   2   7         17.36        -12.35        44.86 o                         
   0   2   7         21.47         16.26        21.40 o                         
 -19   3   7          8.99         56.80       145.26 o                         
 -17   3   7         12.28        -44.32        44.32 o                         
 -15   3   7          2.05        -19.47        67.66 o                         
 -13   3   7         23.50        -75.87        75.87 o                         
 -11   3   7         11.67          6.33        41.99 o                         
  -9   3   7        107.98         95.47        36.35 o                         
  -7   3   7         38.12         47.58        20.49 o                         
  -5   3   7          0.69        -20.14        22.46 o                         
  -3   3   7         16.26         36.83        33.78 o                         
  -1   3   7         26.88         12.69       103.48 o                         
   1   3   7        137.69         82.71        77.79 o                         
   3   3   7         43.74         76.77        27.46 o                         
 -12   4   7         10.38        -18.35        63.60 o                         
 -10   4   7         82.58        223.29       122.89 o                         
  -8   4   7         11.23        -65.34        65.34 o                         
  -6   4   7         23.54         13.21        62.41 o                         
  -4   4   7          8.24         11.12        49.03 o                         
  -2   4   7        330.74        363.78       114.84 o                         
   0   4   7         11.45        -18.23        54.40 o                         
   2   4   7          0.18       -105.65       105.65 o                         
   4   4   7         14.19         86.10       256.68 o                         
 -20   0   8         56.45        189.77        95.09 o                         
 -18   0   8         82.39         20.66        90.51 o                         
 -16   0   8          2.99        -35.75        35.75 o                         
 -14   0   8        212.30        232.97        63.12 o                         
 -12   0   8       1452.11       1746.54       212.70 o                         
 -10   0   8       1657.54       1690.24       146.84 o                         
  -8   0   8        158.76        210.50        70.38 o                         
  -6   0   8         73.38         71.57        54.41 o                         
 -21   1   8        128.26        167.48       257.64 o                         
 -19   1   8          4.05         23.86        76.93 o                         
 -17   1   8        214.93        150.82        97.13 o                         
 -15   1   8          1.27        -27.81        27.81 o                         
 -13   1   8          6.55         13.21        13.69 o                         
 -11   1   8          0.70         35.71        27.51 o                         
  -9   1   8        622.14        608.41        74.42 o                         
  -7   1   8         24.14         40.19        32.18 o                         
  -5   1   8        466.95        578.88       125.44 o                         
  -3   1   8       1423.73       1405.47       232.89 o                         
 -18   2   8         35.07          4.47       108.48 o                         
 -16   2   8         12.91        -30.94        30.94 o                         
 -14   2   8        713.52        713.32       226.44 o                         
 -12   2   8        170.47         90.86        55.24 o                         
 -10   2   8         94.18         41.10        41.09 o                         
  -8   2   8        692.27        668.31        88.28 o                         
  -6   2   8        154.32         46.19        46.05 o                         
  -4   2   8         75.52         23.73        41.11 o                         
  -2   2   8        407.82        283.15       104.29 o                         
   0   2   8       1020.30       1329.43       309.91 o                         
 -19   3   8          3.43        -33.89        74.43 o                         
 -17   3   8         69.43        155.55       106.23 o                         
 -15   3   8          0.02         17.99        59.73 o                         
 -13   3   8          0.49         -7.12        70.97 o                         
 -11   3   8          0.00        -20.68        20.68 o                         
  -9   3   8          0.01         50.89        61.48 o                         
  -7   3   8         85.75         68.36        49.39 o                         
  -5   3   8       1898.01       2148.63       185.95 o                         
  -3   3   8         46.40         32.07       130.90 o                         
  -1   3   8        164.76        106.92        80.00 o                         
   1   3   8          0.92        -63.54        63.54 o                         
 -10   4   8          0.54         -7.77        28.65 o                         
  -8   4   8        134.32        171.67       108.14 o                         
  -6   4   8          8.44        -54.91        54.91 o                         
  -4   4   8         14.04         18.28       115.86 o                         
  -2   4   8        149.08        233.28        78.50 o                         
   0   4   8         34.90         60.16       167.14 o                         
   2   4   8          8.07        139.77        87.18 o                         
 -21   1   9         15.61        -40.24        53.29 o                         
 -19   1   9          4.00          6.94        37.30 o                         
 -17   1   9        134.88         35.95        71.90 o                         
 -15   1   9         16.28         49.30        55.20 o                         
 -13   1   9         35.75         23.58        48.92 o                         
 -11   1   9          7.80         -9.34        18.39 o                         
  -9   1   9       1581.14       1624.97       201.04 o                         
  -7   1   9         44.91         14.56        30.33 o                         
  -5   1   9       1337.55       1494.11       219.02 o                         
  -3   1   9         91.20         99.00        47.38 o                         
 -18   2   9          4.78        -29.38        65.42 o                         
 -16   2   9         19.17         36.85        44.72 o                         
 -14   2   9         23.33          0.33        23.78 o                         
 -12   2   9        221.32        227.59        48.79 o                         
 -10   2   9         21.34         16.80        36.93 o                         
  -8   2   9       1218.89       1071.63       182.14 o                         
  -6   2   9         83.66        101.59        72.58 o                         
  -4   2   9        433.54        265.57       194.92 o                         
  -2   2   9        143.03        130.28        61.97 o                         
 -19   3   9          4.35       -137.29       137.29 o                         
 -17   3   9          7.45        170.73       121.57 o                         
 -15   3   9          6.23         -4.13        44.47 o                         
 -13   3   9          1.90         -5.28        53.91 o                         
 -11   3   9         16.03          2.31        31.31 o                         
  -9   3   9         88.25        -21.55        87.69 o                         
  -7   3   9          3.17         30.84        38.23 o                         
  -5   3   9        483.69        491.30       108.68 o                         
  -3   3   9        152.27        122.82        52.14 o                         
  -1   3   9          2.03        -55.34        55.34 o                         
   1   3   9          3.38         -9.05        49.54 o                         
 -10   4   9          7.46        -95.37        95.37 o                         
  -8   4   9         17.15       -111.83       111.97 o                         
  -6   4   9          0.10        -44.26       163.08 o                         
  -4   4   9          3.80         37.43        69.77 o                         
  -2   4   9          2.50        -66.63       261.96 o                         
   0   4   9        150.06         39.46       233.84 o                         
   2   4   9         10.54        150.17        66.47 o                         
 -18   0  10        183.48        276.91        75.54 o                         
 -16   0  10          5.42         -4.22        71.43 o                         
 -14   0  10        198.97        274.28        90.19 o                         
 -12   0  10        467.45        362.00       142.69 o                         
  -8   0  10        559.61        477.17       184.56 o                         
  -6   0  10       1033.13       1220.44       182.18 o                         
 -21   1  10         88.69         70.97        77.31 o                         
 -19   1  10          7.37        -42.49        69.40 o                         
 -17   1  10          6.20        -30.90        85.05 o                         
 -15   1  10        800.36        499.58       176.72 o                         
 -13   1  10        120.91        101.08        59.10 o                         
 -11   1  10        237.24        224.84        51.39 o                         
  -9   1  10        373.28        367.59       102.90 o                         
  -7   1  10       1050.88        893.99       152.15 o                         
  -5   1  10        679.26        779.15       173.56 o                         
 -18   2  10         60.23          9.89        42.00 o                         
 -16   2  10         73.40         -2.05        75.01 o                         
 -14   2  10         57.16        -46.30        46.30 o                         
 -12   2  10        264.57        195.23        58.10 o                         
 -10   2  10         58.76        -14.51        60.96 o                         
  -8   2  10        476.86        293.11       147.78 o                         
  -6   2  10         22.21        378.32       192.17 o                         
  -4   2  10         46.71         41.54        56.18 o                         
  -2   2  10         71.61        109.14        49.71 o                         
 -17   3  10          4.39         61.98        88.39 o                         
 -15   3  10        288.97        440.75       150.69 o                         
 -13   3  10         25.06        -15.31        58.42 o                         
 -11   3  10         19.61         54.39        21.98 o                         
  -9   3  10          0.29         19.52        45.53 o                         
  -7   3  10         18.72        -32.82       159.51 o                         
  -5   3  10         12.99        106.72       131.16 o                         
  -3   3  10        347.04        443.68       140.87 o                         
  -1   3  10        208.19         56.06        92.26 o                         
  -4   4  10          5.13         88.19       143.05 o                         
  -2   4  10          0.65        -72.31        72.31 o                         
   0   4  10          4.75        -96.42       110.68 o                         
 -21   1  11         20.45         -0.67        69.25 o                         
 -19   1  11         15.42        -27.97        54.77 o                         
 -17   1  11          0.23        -17.75        33.69 o                         
 -15   1  11         52.58         27.53        83.63 o                         
 -13   1  11        133.32         -1.94       152.14 o                         
 -11   1  11        459.93        606.46       223.36 o                         
  -9   1  11        389.67        448.11       144.02 o                         
  -7   1  11        546.55        339.86       254.89 o                         
  -5   1  11          0.95        -22.57        69.39 o                         
 -18   2  11          2.89        -21.19        21.19 o                         
 -16   2  11          3.88         41.54        58.03 o                         
 -14   2  11         13.34         65.68        24.60 o                         
 -12   2  11         12.42         40.36        44.55 o                         
 -10   2  11        459.88        546.12       219.49 o                         
  -8   2  11         67.87         64.41        32.47 o                         
  -6   2  11       2448.00       2944.90       479.42 o                         
  -4   2  11          5.14         26.64        28.63 o                         
 -17   3  11          2.85        -42.00        71.93 o                         
 -15   3  11          2.58        -39.03        39.03 o                         
 -13   3  11         25.18        -13.91        80.36 o                         
 -11   3  11         53.82         63.53        58.00 o                         
  -9   3  11         19.70         23.50        56.33 o                         
  -7   3  11         13.99         -0.36       132.11 o                         
  -5   3  11          2.13        -19.14        79.34 o                         
  -3   3  11         34.83         54.00        77.11 o                         
  -2   4  11          6.20        -70.76        70.76 o                         
 -16   0  12          0.51       -101.43       101.43 o                         
  -8   0  12         35.58         82.31        49.66 o                         
  -6   0  12        919.83       1032.39       321.03 o                         
 -21   1  12         50.35         69.97        87.99 o                         
 -19   1  12          1.14        -21.82        58.41 o                         
 -17   1  12          0.47          9.39        84.25 o                         
 -15   1  12        106.40         66.69        31.24 o                         
  -9   1  12       1137.97       1101.91       267.81 o                         
  -7   1  12         27.66          5.16        32.43 o                         
  -5   1  12        692.53        670.02       181.31 o                         
 -16   2  12         31.81        -36.34        80.94 o                         
 -14   2  12         10.24        -20.48        76.66 o                         
 -12   2  12         31.52        172.49        87.14 o                         
 -10   2  12         11.60        -24.82       102.85 o                         
  -8   2  12         91.85        141.50       154.33 o                         
  -6   2  12        349.54        397.71       153.30 o                         
  -4   2  12        159.38        124.50       111.31 o                         
 -15   3  12         69.24        108.32       107.22 o                         
 -13   3  12        113.34       -140.53       159.72 o                         
 -11   3  12         23.45        -64.09       149.53 o                         
  -9   3  12          0.53        117.76       163.81 o                         
  -7   3  12         27.49       -147.46       230.02 o                         
  -5   3  12          0.27         39.43        69.45 o                         
  -3   3  12          2.27        -18.28       111.67 o                         
 -19   1  13          0.45        -46.66        61.87 o                         
 -17   1  13          3.54         60.99       132.96 o                         
  -7   1  13        293.99        262.84       123.81 o                         
 -14   2  13          4.65        108.24        91.42 o                         
 -12   2  13         26.39         25.38       282.54 o                         
 -10   2  13          0.01        194.80       165.75 o                         
  -8   2  13         32.41        150.03       134.81 o                         
  -6   2  13          5.63         78.43       156.97 o                         
 -13   3  13         44.64         -3.94       107.72 o                         
 -11   3  13         86.80        386.59       217.08 o                         
  -9   3  13         72.68        202.19       223.81 o                         
  -7   3  13         12.58        -12.34        12.34 o                         
  -5   3  13          7.26        170.12       159.85 o                         
  -8   0  14        963.53       1079.88       338.21 o                         
  -7   1  14         31.53          1.30        60.08 o                         
 -10   2  14         20.99         96.30       137.26 o                         
  -8   2  14          4.86         10.58       110.40 o                         
  -6   2  14         39.80          1.88        80.73 o                         
 -13   3  14        151.30        -66.28       191.90 o                         
 -11   3  14          1.30         62.83        99.81 o                         
  -9   3  14         12.95       -221.87       221.87 o                         
  -7   3  14        102.51        415.93       187.62 o                         
  -5   3  14          0.21         75.71       104.41 o                         
  -9   1  15         83.19         12.79       226.04 o                         
 -10   2  15         14.80         78.69       101.23 o                         
  -8   2  15          0.04        249.14       202.73 o                         
 -13   3  15         14.07         31.93       157.42 o                         
 -11   3  15         44.95        214.49       138.41 o                         
  -9   3  15         38.90        373.23       251.19 o                         
  -7   3  15          0.12        341.43       267.86 o                         
  -9   1  16        113.22         34.70       214.71 o                         
  -8   2  16        204.35        377.60       209.73 o                         
                                                                                
