# Supplementary material for: The curious case of proton migration under pressure in the malonic acid and 4,4′-bi­pyridine cocrystal
Source: IUCrJ. 2024 Jan 13;11(Pt 2):168–81. doi: 10.1107/S2052252524000344 (PMC10916288; doi:10.1107/S2052252524000344)
Supplement: Supplementary file 15 [file m-11-00168-BIPYMA_210sup15.hkl]

data_BIPYMA_210                                                                 
_shelx_title ' bipyma_217_final_56_a.res in C2/c'                               
_shelx_refln_list_code          4                                               
_shelx_F_calc_maximum      145.43                                               
_exptl_crystal_F_000       544.00                                               
_reflns_d_resolution_high  0.7602                                               
                                                                                
loop_                                                                           
 _space_group_symop_operation_xyz                                               
 'x, y, z'                                                                      
 '-x, y, -z+1/2'                                                                
 'x+1/2, y+1/2, z'                                                              
 '-x+1/2, y+1/2, -z+1/2'                                                        
 '-x, -y, -z'                                                                   
 'x, -y, z-1/2'                                                                 
 '-x+1/2, -y+1/2, -z'                                                           
 'x+1/2, -y+1/2, z-1/2'                                                         
                                                                                
_cell_length_a    19.6478                                                       
_cell_length_b     3.7139                                                       
_cell_length_c    15.1711                                                       
_cell_angle_alpha  90.000                                                       
_cell_angle_beta  106.082                                                       
_cell_angle_gamma  90.000                                                       
                                                                                
_shelx_F_squared_multiplier     1.000                                           
                                                                                
loop_                                                                           
 _refln_index_h                                                                 
 _refln_index_k                                                                 
 _refln_index_l                                                                 
 _refln_F_squared_calc                                                          
 _refln_F_squared_meas                                                          
 _refln_F_squared_sigma                                                         
 _refln_observed_status                                                         
   1   1   0        127.74        143.67         9.60 o                         
   3   1   0      10517.26      10031.73       138.95 o                         
   5   1   0        184.81        180.05        35.66 o                         
   0   2   0       2782.83       2857.48        76.19 o                         
   2   2   0        601.08        643.01        34.12 o                         
   4   2   0         90.53         75.92        11.46 o                         
   6   2   0         39.64         32.93        14.64 o                         
   8   2   0        157.32        131.21        25.38 o                         
  10   2   0         53.05         11.53        29.25 o                         
  12   2   0         30.59        -15.69        28.12 o                         
  14   2   0        652.91        423.34       264.18 o                         
   1   3   0        372.97        368.13        39.51 o                         
   3   3   0         57.32         58.90        22.97 o                         
   5   3   0        234.85        332.33        65.52 o                         
   7   3   0        226.45        258.99        63.19 o                         
   9   3   0        340.51        416.64        94.65 o                         
  11   3   0          1.89        -15.01        35.20 o                         
  13   3   0          2.07         15.34        33.35 o                         
  15   3   0          0.77         63.17        48.19 o                         
   0   4   0        200.90        121.84        91.48 o                         
   2   4   0          6.60         -2.30        37.96 o                         
   4   4   0         30.51        -17.80        47.64 o                         
   6   4   0          3.32         25.92        73.48 o                         
   8   4   0          3.13        -14.01        72.66 o                         
  10   4   0          6.26        -42.83       133.30 o                         
  12   4   0         14.12        161.11       155.32 o                         
 -13   1   1        178.64         41.77       111.06 o                         
 -11   1   1        108.68         96.56        47.54 o                         
  -9   1   1         50.72         45.87        40.36 o                         
  -7   1   1        432.20        418.19        61.47 o                         
  -5   1   1        730.73        705.03        44.34 o                         
  -3   1   1       9178.19       8923.30        83.60 o                         
  -1   1   1         61.18         63.81         5.61 o                         
   1   1   1       2520.90       2327.75        56.84 o                         
   3   1   1          0.83         12.27        29.25 o                         
 -16   2   1        164.23        115.60        59.66 o                         
 -14   2   1         19.15         37.92        31.24 o                         
 -12   2   1       2374.17       3169.50       237.54 o                         
 -10   2   1          0.00          0.40        17.44 o                         
  -8   2   1         97.45         92.42        19.87 o                         
  -6   2   1        130.23        125.03        17.89 o                         
  -4   2   1       3551.54       3885.97        91.46 o                         
  -2   2   1         16.84         13.92         6.08 o                         
   0   2   1       2285.13       2436.70        61.24 o                         
   2   2   1        406.49        403.11        29.47 o                         
   4   2   1        251.02        242.98        29.25 o                         
   6   2   1        287.96        356.83        47.57 o                         
   8   2   1         93.31        164.86        43.03 o                         
  10   2   1         61.12         59.57        47.93 o                         
  12   2   1        104.66         97.82        77.04 o                         
 -17   3   1         30.53         38.61        58.66 o                         
 -15   3   1         66.37         77.42        54.57 o                         
 -13   3   1          0.40         29.64        54.34 o                         
 -11   3   1          2.11        -14.93        58.63 o                         
  -9   3   1          0.84         24.80        50.23 o                         
  -7   3   1         36.13         14.37        22.84 o                         
  -5   3   1        148.95        170.83        50.38 o                         
  -3   3   1        221.12        262.35        32.92 o                         
  -1   3   1        141.65        121.25        20.85 o                         
   1   3   1        151.79        116.53        22.63 o                         
   3   3   1          0.01         31.40        22.31 o                         
   5   3   1          0.86         91.45       117.03 o                         
   7   3   1          5.32         17.55        42.91 o                         
   9   3   1        213.48        237.75        83.08 o                         
  11   3   1        247.30        355.09       107.17 o                         
  13   3   1          6.57        -43.17        45.12 o                         
 -12   4   1          6.49        -27.64       129.37 o                         
 -10   4   1         10.78         28.04        82.85 o                         
  -8   4   1          9.40        -20.90        96.51 o                         
  -6   4   1          2.33        -63.65        63.65 o                         
  -4   4   1          2.82        -47.04        47.04 o                         
  -2   4   1          2.47         45.45        34.20 o                         
   0   4   1          3.64          4.26        31.29 o                         
   2   4   1         14.83         15.48        45.97 o                         
   4   4   1          3.88         -1.76        64.26 o                         
   6   4   1         65.11         55.94        71.99 o                         
   8   4   1          2.52        125.48       156.74 o                         
  10   4   1         26.71         89.35        56.82 o                         
  12   4   1          3.65         -2.79       135.75 o                         
  -8   0   2        692.61        668.08        75.95 o                         
  -6   0   2       2611.29       2618.95       109.24 o                         
  -4   0   2        483.69        459.71        23.79 o                         
 -17   1   2        105.74         56.02        67.35 o                         
 -15   1   2       2283.80       2900.28       322.02 o                         
 -13   1   2        415.88        344.39       138.56 o                         
 -11   1   2        745.25        819.27       113.61 o                         
  -9   1   2          9.52          0.55        27.49 o                         
  -7   1   2       5643.28       5929.97       125.19 o                         
  -5   1   2       8968.93       8659.39        95.06 o                         
  -3   1   2      12750.83      12862.61        98.62 o                         
  -1   1   2      21149.76      20142.95       140.62 o                         
   1   1   2       1089.32        959.89        72.51 o                         
 -18   2   2         26.67         23.08        45.72 o                         
 -16   2   2          6.76         11.55        31.75 o                         
 -14   2   2        154.62        108.07        37.46 o                         
 -12   2   2        261.96        209.73        43.01 o                         
 -10   2   2        182.73        186.42        27.52 o                         
  -8   2   2        143.58        123.80        24.09 o                         
  -6   2   2        562.07        631.25        41.58 o                         
  -4   2   2         68.17         50.10         8.51 o                         
  -2   2   2         93.17         78.62         9.40 o                         
   0   2   2         77.72         80.52        10.81 o                         
   2   2   2         11.77          6.37        13.77 o                         
   4   2   2         19.80         38.81        21.46 o                         
   6   2   2        558.51        600.55        71.45 o                         
   8   2   2        476.18        375.57       114.10 o                         
 -19   3   2         48.40        -50.62        88.73 o                         
 -17   3   2         33.23        -31.00        72.90 o                         
 -15   3   2          0.51        -10.67        55.01 o                         
 -13   3   2         41.79         29.27        38.96 o                         
 -11   3   2          2.92         29.58        79.74 o                         
  -9   3   2          0.06          2.44        31.03 o                         
  -7   3   2          5.88        -20.40        20.40 o                         
  -5   3   2          6.04        -22.90        39.55 o                         
  -3   3   2          0.07        -20.97        23.89 o                         
  -1   3   2         88.10         87.66        20.32 o                         
   1   3   2          4.27        -11.11        23.44 o                         
   3   3   2        374.08        388.43        56.46 o                         
   5   3   2         11.91        -29.36        40.29 o                         
   7   3   2        110.82        122.13        59.28 o                         
   9   3   2         95.36        286.43        85.08 o                         
  11   3   2       1483.13       2159.78       285.67 o                         
 -12   4   2          0.40        -60.79        60.79 o                         
 -10   4   2         11.64        162.46       253.66 o                         
  -8   4   2          3.66         13.03        34.13 o                         
  -6   4   2          2.11         28.44        45.45 o                         
  -4   4   2         30.32         96.84        60.01 o                         
  -2   4   2         24.03         44.58        44.72 o                         
   0   4   2          6.22          9.47        38.01 o                         
   2   4   2        181.73        151.73        64.15 o                         
   4   4   2          4.96         16.40        54.36 o                         
   6   4   2         16.45         63.26        77.13 o                         
   8   4   2         74.31         16.99       245.86 o                         
  10   4   2          3.79        -79.35       128.58 o                         
  12   4   2          0.00        119.42       164.33 o                         
 -19   1   3        217.79         76.38        67.30 o                         
 -17   1   3        134.23         88.40        52.09 o                         
 -15   1   3        371.20        353.73        62.36 o                         
 -13   1   3        354.68        350.92        42.63 o                         
 -11   1   3          1.75          6.85        10.56 o                         
  -9   1   3          0.05          0.43         8.68 o                         
  -7   1   3       1549.83       1707.49        47.54 o                         
  -5   1   3       3143.77       3295.51        55.98 o                         
  -3   1   3       3134.07       3118.03        61.42 o                         
  -1   1   3      13966.36      13445.04       176.97 o                         
 -20   2   3          4.61         15.48        56.36 o                         
 -18   2   3         53.59         96.01        60.61 o                         
 -16   2   3          7.85         53.90        33.08 o                         
 -14   2   3         24.62         26.35        33.01 o                         
 -12   2   3          1.02          7.35        21.59 o                         
 -10   2   3         36.88         21.85        17.95 o                         
  -8   2   3        569.82        615.96        48.45 o                         
  -6   2   3       4133.76       4792.17        97.00 o                         
  -4   2   3       1392.78       1398.37        50.41 o                         
  -2   2   3        470.52        429.28        26.72 o                         
   0   2   3          5.99         -8.16         9.73 o                         
   2   2   3        281.38        310.13        31.82 o                         
   4   2   3         12.78         -9.95        17.84 o                         
   6   2   3         40.47        -96.09        96.09 o                         
 -19   3   3         66.48        207.05       146.20 o                         
 -17   3   3         61.05         44.70        59.95 o                         
 -15   3   3          6.05         73.61        70.81 o                         
 -13   3   3         23.03         58.50        40.94 o                         
 -11   3   3          0.44        -30.39        30.39 o                         
  -9   3   3         14.87          3.56        22.45 o                         
  -7   3   3        113.34        107.40        25.51 o                         
  -5   3   3        406.25        628.79        65.53 o                         
  -3   3   3        136.77         66.57        24.88 o                         
  -1   3   3        277.61        334.92        47.42 o                         
   1   3   3        145.55        100.46        28.96 o                         
   5   3   3         29.45          7.22        28.38 o                         
   7   3   3          0.72        -42.87        42.87 o                         
   9   3   3          1.27        125.31        52.52 o                         
  11   3   3         42.38        322.20       216.82 o                         
 -12   4   3         18.23        -90.70       117.03 o                         
 -10   4   3         78.08         99.57        61.41 o                         
  -8   4   3          3.17        -23.71        72.11 o                         
  -6   4   3          2.22        -21.41        55.55 o                         
  -4   4   3         27.64        109.04        48.33 o                         
  -2   4   3         15.07          1.26        44.09 o                         
   0   4   3         38.28         28.57        48.94 o                         
   2   4   3         11.53         86.28        62.27 o                         
   4   4   3         15.21        -13.66        69.90 o                         
   6   4   3         16.24       -167.89       289.40 o                         
   8   4   3        235.40         41.70       375.52 o                         
  10   4   3          9.16        -71.86        77.66 o                         
  12   4   3          7.72       -246.69       276.21 o                         
 -20   0   4        887.50        798.51       221.63 o                         
 -18   0   4       3124.56       4277.24       307.07 o                         
 -16   0   4        424.03        599.00       104.94 o                         
 -14   0   4        215.63        200.61        39.59 o                         
 -12   0   4         18.84         13.90        15.48 o                         
 -10   0   4       6233.95       6067.91       155.40 o                         
  -8   0   4       2391.78       2503.76        76.82 o                         
  -6   0   4       9193.72       8924.31       112.44 o                         
  -4   0   4       6568.05       7108.52       147.78 o                         
 -21   1   4        143.64         51.91        66.31 o                         
 -19   1   4         88.33         41.48        46.03 o                         
 -17   1   4        936.89       1091.77       176.14 o                         
 -15   1   4        194.59        135.06        39.60 o                         
 -13   1   4         53.58         31.37        18.52 o                         
 -11   1   4        200.61        186.86        21.02 o                         
  -9   1   4        440.00        492.26        32.58 o                         
  -7   1   4        140.12         85.93        30.39 o                         
  -5   1   4       6150.61       6602.83        85.71 o                         
  -3   1   4       3907.84       3953.83        85.14 o                         
  -1   1   4        988.21        906.06        85.37 o                         
 -22   2   4          5.49       -167.42       167.42 o                         
 -20   2   4         85.52         74.49        46.48 o                         
 -18   2   4         68.76        131.86        55.89 o                         
 -16   2   4         15.58          2.78        33.95 o                         
 -14   2   4         25.02         30.87        24.06 o                         
 -12   2   4         15.52          5.69        20.21 o                         
 -10   2   4        269.21        279.73        31.88 o                         
  -8   2   4          1.71         15.11        12.30 o                         
  -6   2   4        414.63        409.62        31.91 o                         
  -4   2   4       3396.09       3575.92        92.24 o                         
  -2   2   4          1.59          6.68        13.18 o                         
   0   2   4        340.78        367.06        35.03 o                         
   2   2   4         14.11        -12.80        26.68 o                         
   4   2   4       2598.89       2789.65       239.74 o                         
 -19   3   4         97.35        109.63        70.79 o                         
 -17   3   4          0.86        -31.51        62.29 o                         
 -15   3   4         35.99         12.73        49.33 o                         
 -13   3   4        175.69        198.76       105.70 o                         
 -11   3   4         15.92         83.58        38.92 o                         
  -9   3   4         51.41         84.84        25.88 o                         
  -7   3   4        141.60        120.10        27.27 o                         
  -5   3   4        180.77        117.76        35.40 o                         
  -3   3   4          0.82         70.97        55.85 o                         
  -1   3   4        104.03        183.15        62.35 o                         
   3   3   4        259.36        245.96        54.56 o                         
   5   3   4         21.75         12.28        33.83 o                         
   7   3   4          8.09        -10.56        34.13 o                         
   9   3   4         64.87        170.90       127.94 o                         
 -12   4   4         18.32       -135.96       194.91 o                         
 -10   4   4          0.17         37.23       106.73 o                         
  -8   4   4          7.27         -0.59        44.71 o                         
  -6   4   4          4.32        -25.77        43.40 o                         
  -4   4   4        110.68        106.00        46.03 o                         
  -2   4   4         45.02         40.97        60.48 o                         
   0   4   4        105.37        117.15        40.59 o                         
   2   4   4         55.86          9.56        73.46 o                         
   4   4   4        137.69        229.60        97.75 o                         
   6   4   4         69.58        370.97       183.43 o                         
   8   4   4         57.37        287.63       142.88 o                         
  10   4   4        154.07        176.80       225.87 o                         
 -23   1   5         18.88         90.53        81.05 o                         
 -21   1   5         41.05         -9.56        61.32 o                         
 -19   1   5         32.78         60.13        50.40 o                         
 -17   1   5        386.69        332.70        89.88 o                         
 -15   1   5         41.20         22.75        24.52 o                         
 -13   1   5        115.22         92.84        18.88 o                         
 -11   1   5         39.71         35.83         8.65 o                         
  -9   1   5         84.46         68.76        10.76 o                         
  -7   1   5        825.44        802.63        61.63 o                         
  -5   1   5        225.58        221.51        16.64 o                         
  -3   1   5          7.98          6.39         9.78 o                         
  -1   1   5         89.15         73.04        51.39 o                         
 -22   2   5        422.94         11.18       199.54 o                         
 -20   2   5        123.22         86.45        49.86 o                         
 -18   2   5        110.89         69.14        40.97 o                         
 -16   2   5          0.05         24.16        31.11 o                         
 -14   2   5         10.17          9.42        28.59 o                         
 -12   2   5          7.08        -15.82        15.82 o                         
 -10   2   5          0.02         -3.10        13.84 o                         
  -8   2   5         46.01         51.73        15.57 o                         
  -6   2   5       1110.29       1168.19        60.38 o                         
  -4   2   5       3271.61       3660.15       109.09 o                         
  -2   2   5        524.59        589.46        42.48 o                         
   0   2   5        210.21        180.29        32.81 o                         
   2   2   5         98.99         85.16        30.13 o                         
 -19   3   5          0.25       -155.57       174.11 o                         
 -17   3   5         39.43         93.93        39.44 o                         
 -15   3   5         26.48         17.89        43.70 o                         
 -13   3   5          3.11        -31.53        31.53 o                         
 -11   3   5        116.79        158.79        66.99 o                         
  -9   3   5         32.28         65.39        22.18 o                         
  -7   3   5        224.80        206.34        32.11 o                         
  -5   3   5          2.07         -1.34        22.54 o                         
  -3   3   5         29.37        -23.63        23.63 o                         
  -1   3   5         87.49         79.97        25.01 o                         
   1   3   5         16.90         -5.04        50.76 o                         
   3   3   5          7.67        -33.28        33.28 o                         
   5   3   5         10.70          4.48        44.31 o                         
   7   3   5         46.02         94.85       287.17 o                         
 -12   4   5         26.93        245.03       222.65 o                         
 -10   4   5         11.73         68.99       160.63 o                         
  -8   4   5        120.65        208.29        75.89 o                         
  -6   4   5          1.23          0.97        60.00 o                         
  -4   4   5         40.48        150.74        71.70 o                         
  -2   4   5         39.36         73.11        44.89 o                         
   0   4   5          3.62        -21.28        57.44 o                         
   2   4   5          3.74         89.22        62.20 o                         
   4   4   5          0.01        -27.29        44.85 o                         
   6   4   5          8.34        100.74       114.01 o                         
   8   4   5         24.85        -41.72       193.15 o                         
 -24   0   6         34.85         97.87       131.15 o                         
 -22   0   6          8.08         -3.54        70.30 o                         
 -20   0   6          9.33          4.62        55.82 o                         
 -18   0   6        571.36        810.78       110.81 o                         
 -16   0   6       1122.42       1366.62       130.13 o                         
 -14   0   6        585.41        545.53        69.33 o                         
 -12   0   6        691.56        809.46        71.15 o                         
 -10   0   6        353.20        342.69        27.20 o                         
  -8   0   6       9655.22      11159.03       150.99 o                         
  -6   0   6        566.16        559.71        38.73 o                         
  -4   0   6       3058.02       3197.27       166.21 o                         
 -23   1   6         79.60        -30.84        98.28 o                         
 -21   1   6          0.37        -31.71        40.50 o                         
 -19   1   6        389.23        241.59        89.43 o                         
 -17   1   6         21.65         35.39        37.11 o                         
 -15   1   6         19.80         16.85        19.57 o                         
 -13   1   6         22.92        -15.20        15.20 o                         
 -11   1   6       3824.27       3903.88        94.88 o                         
  -9   1   6        420.64        426.22        25.71 o                         
  -7   1   6        556.44        534.38        28.18 o                         
  -5   1   6        500.57        483.88        64.54 o                         
  -3   1   6         38.30        -40.54        40.54 o                         
 -22   2   6          0.46          2.17       142.91 o                         
 -20   2   6          6.30         -9.14        47.92 o                         
 -18   2   6         71.87         93.03        58.86 o                         
 -16   2   6         19.98          0.43        26.19 o                         
 -14   2   6        334.26        389.99        47.84 o                         
 -12   2   6        103.52        102.40        32.68 o                         
 -10   2   6        216.87        208.86        26.31 o                         
  -8   2   6         87.48         74.22        14.99 o                         
  -6   2   6        164.58        238.26        30.61 o                         
  -4   2   6        254.72        203.78        28.27 o                         
  -2   2   6          3.10         -1.59        18.15 o                         
   0   2   6         40.22          3.02        24.04 o                         
   2   2   6       1194.96       1154.47       206.53 o                         
 -19   3   6          1.06         14.48        78.73 o                         
 -17   3   6         42.09        153.89        86.82 o                         
 -15   3   6         10.55        -25.29        37.82 o                         
 -13   3   6         18.43         48.05        33.23 o                         
 -11   3   6        208.53        230.43        43.89 o                         
  -9   3   6        327.28        334.79        40.35 o                         
  -7   3   6       1013.62       1165.09        82.74 o                         
  -5   3   6        241.07        276.11        41.48 o                         
  -3   3   6        249.15        184.41        38.05 o                         
  -1   3   6         83.23        110.33        37.03 o                         
   1   3   6         69.24         23.12        45.33 o                         
   3   3   6        357.17        369.87        76.66 o                         
   5   3   6        317.59        326.44       146.31 o                         
 -12   4   6          3.23        -95.81        95.81 o                         
 -10   4   6          8.33         66.24        83.43 o                         
  -8   4   6         20.86         12.56        44.61 o                         
  -6   4   6         80.57         23.71        35.56 o                         
  -4   4   6        196.25        136.21       118.71 o                         
  -2   4   6         72.13         65.49        36.96 o                         
   0   4   6         63.17         22.05       105.05 o                         
   2   4   6         87.99        183.16       102.03 o                         
   4   4   6         35.90        104.23        57.90 o                         
   6   4   6         78.68        -29.03       100.00 o                         
 -23   1   7        182.99        287.20       137.28 o                         
 -21   1   7          5.38         -0.93        38.99 o                         
 -19   1   7        259.00        232.78        77.89 o                         
 -17   1   7          8.65          7.85        29.07 o                         
 -15   1   7         46.17         39.25        29.96 o                         
 -13   1   7         11.18         20.02        16.88 o                         
 -11   1   7        838.83        890.44        50.11 o                         
  -9   1   7         23.87         17.34         8.59 o                         
  -7   1   7        243.39        209.97        20.86 o                         
  -5   1   7         39.65         26.99         9.15 o                         
  -3   1   7          7.31         -3.54        15.43 o                         
 -22   2   7          0.36        135.72       213.53 o                         
 -20   2   7        224.36        274.65       166.84 o                         
 -18   2   7         36.46         11.53        45.30 o                         
 -16   2   7         40.27         46.74        25.90 o                         
 -14   2   7         10.36          8.95        19.96 o                         
 -12   2   7          3.32        -25.10        28.39 o                         
 -10   2   7          0.03        -16.08        16.08 o                         
  -8   2   7         29.27         39.43        14.16 o                         
  -6   2   7        615.15        586.15        58.05 o                         
  -4   2   7        894.81        803.15        66.26 o                         
  -2   2   7         14.63          2.52        26.20 o                         
   0   2   7         58.47        128.26        72.76 o                         
   2   2   7         18.21        129.24        79.98 o                         
 -19   3   7          6.67       -272.97       272.97 o                         
 -17   3   7         10.34         39.16        59.44 o                         
 -15   3   7          1.50          7.64        47.24 o                         
 -13   3   7         20.76        -32.53        32.53 o                         
 -11   3   7         10.09         10.78        41.97 o                         
  -9   3   7        118.05        150.68        34.15 o                         
  -7   3   7         41.18         28.98        29.39 o                         
  -5   3   7          0.48         20.84        21.79 o                         
  -3   3   7          8.03        -26.48        26.48 o                         
  -1   3   7         11.74         45.60        38.32 o                         
   1   3   7        132.58        101.32        38.33 o                         
   3   3   7         14.12         53.99        38.90 o                         
 -12   4   7         11.51        119.12       126.86 o                         
 -10   4   7         75.14        200.80        71.84 o                         
  -8   4   7          9.24        -36.79        43.03 o                         
  -6   4   7         24.77         24.50        67.77 o                         
  -4   4   7         12.03         32.17        97.13 o                         
  -2   4   7        266.57        489.70       131.49 o                         
   0   4   7          6.27       -122.56       122.56 o                         
   2   4   7          1.05        -32.92        83.12 o                         
   4   4   7          7.13         26.46       106.42 o                         
 -24   0   8         60.15        -75.94       140.53 o                         
 -22   0   8         67.53        104.27       142.10 o                         
 -20   0   8         50.16         15.16        50.48 o                         
 -18   0   8         79.07        102.60        49.74 o                         
 -16   0   8          0.30        -42.01        42.01 o                         
 -14   0   8        229.57        222.42        42.24 o                         
 -12   0   8       1371.51       1569.33        99.57 o                         
 -10   0   8       1687.56       1755.74        81.57 o                         
  -8   0   8        140.00        197.19        30.01 o                         
  -6   0   8         37.73         52.77        16.84 o                         
  -4   0   8        186.50        255.98       125.98 o                         
 -23   1   8        264.53        294.39       206.46 o                         
 -21   1   8        131.75        120.38        48.07 o                         
 -19   1   8          3.99        -23.40        26.93 o                         
 -17   1   8        186.33        141.78        39.57 o                         
 -15   1   8          1.95        -22.51        25.75 o                         
 -13   1   8         16.70         14.77        16.37 o                         
 -11   1   8          0.61         -1.74        13.88 o                         
  -9   1   8        658.44        651.95        42.79 o                         
  -7   1   8         12.41          4.12        10.75 o                         
  -5   1   8        505.88        489.44        54.86 o                         
  -3   1   8       1246.32       1197.09       178.71 o                         
 -22   2   8         59.22         26.18       136.00 o                         
 -20   2   8          0.22        -95.51       127.83 o                         
 -18   2   8         23.44         23.05        49.81 o                         
 -16   2   8          8.65         14.80        30.46 o                         
 -14   2   8        689.73        723.07        80.58 o                         
 -12   2   8        177.98        110.42        23.77 o                         
 -10   2   8         91.45         29.78        27.08 o                         
  -8   2   8        576.91        651.68        57.83 o                         
  -6   2   8        159.34        145.69        34.48 o                         
  -4   2   8         68.26         33.49        23.01 o                         
  -2   2   8        447.22        513.51        67.51 o                         
   0   2   8        980.58       1001.83       162.17 o                         
 -19   3   8          3.85         73.22       130.83 o                         
 -17   3   8         56.84        109.05       104.89 o                         
 -15   3   8          1.19        -16.65        42.94 o                         
 -13   3   8          4.17         44.61        35.48 o                         
 -11   3   8          1.01        -11.10        32.44 o                         
  -9   3   8          1.17        -17.09        34.76 o                         
  -7   3   8         76.98         94.87        34.36 o                         
  -5   3   8       1715.09       2038.33       153.85 o                         
  -3   3   8         29.10        -22.90        84.50 o                         
  -1   3   8        135.10        139.28        44.74 o                         
   1   3   8          4.36         32.35        56.26 o                         
   3   3   8        341.35         28.73       129.61 o                         
 -10   4   8          0.75         49.21       110.80 o                         
  -8   4   8         82.16         42.86        70.78 o                         
  -6   4   8          9.05         68.11        62.64 o                         
  -4   4   8         12.85         72.24        82.84 o                         
  -2   4   8        130.12        172.83       129.50 o                         
   0   4   8         17.83        -31.74       158.99 o                         
   2   4   8         12.93         57.53        94.12 o                         
 -23   1   9          1.70        -48.56        80.05 o                         
 -21   1   9         20.72         27.25        41.91 o                         
 -19   1   9          1.36         17.63        29.69 o                         
 -17   1   9        178.36        200.17        55.91 o                         
 -15   1   9          2.44         14.43        27.59 o                         
 -13   1   9         25.48         -6.50        22.89 o                         
 -11   1   9          9.42         -5.11        15.86 o                         
  -9   1   9       1527.56       1548.18        90.04 o                         
  -7   1   9         39.45         21.77        16.27 o                         
  -5   1   9       1524.87       1551.15       112.07 o                         
  -3   1   9         92.87        142.10        84.18 o                         
 -22   2   9         55.01        -94.91       161.93 o                         
 -20   2   9          0.39        141.92        56.88 o                         
 -18   2   9          9.84        -41.01        45.99 o                         
 -16   2   9         25.86         12.02        27.38 o                         
 -14   2   9         19.34         32.44        28.14 o                         
 -12   2   9        151.81        130.55        27.77 o                         
 -10   2   9         30.90        -22.99        24.96 o                         
  -8   2   9       1198.94       1094.12        88.90 o                         
  -6   2   9         75.09         63.19        32.06 o                         
  -4   2   9        401.35        380.40        56.62 o                         
  -2   2   9        197.56        141.47        63.70 o                         
   0   2   9         50.82        -52.49       151.13 o                         
 -19   3   9          5.07        -95.19       157.70 o                         
 -17   3   9          4.19         79.20       196.31 o                         
 -15   3   9          1.39         45.98        54.30 o                         
 -13   3   9          1.24          1.44        40.78 o                         
 -11   3   9         16.48         51.01        28.05 o                         
  -9   3   9         82.45         57.96        31.15 o                         
  -7   3   9          0.46         46.45        30.97 o                         
  -5   3   9        479.96        510.54        97.03 o                         
  -3   3   9        112.88         98.07        34.30 o                         
  -1   3   9          7.44         47.06        33.70 o                         
   1   3   9          5.61        194.41       158.69 o                         
 -10   4   9          8.64       -127.08       127.08 o                         
  -8   4   9         17.86         78.11        63.90 o                         
  -6   4   9          0.25        418.72       218.62 o                         
  -4   4   9          7.23        164.20       105.96 o                         
  -2   4   9          4.52        -52.38       127.91 o                         
   0   4   9        119.06        336.06       163.56 o                         
 -24   0  10         98.56         -1.93       161.09 o                         
 -22   0  10         29.22         44.46       121.41 o                         
 -20   0  10        126.83        151.54        81.29 o                         
 -18   0  10        187.94        155.85        80.28 o                         
 -16   0  10          4.21        -15.27        32.01 o                         
 -14   0  10        264.68        358.90        60.22 o                         
 -12   0  10        378.16        441.54        56.30 o                         
 -10   0  10         38.50         32.94        28.79 o                         
  -8   0  10        534.24        699.75        97.71 o                         
  -6   0  10       1021.75       1294.41       143.56 o                         
 -23   1  10         19.32         78.44        69.80 o                         
 -21   1  10         87.33        156.40        64.82 o                         
 -19   1  10          1.76         13.03        37.37 o                         
 -17   1  10          4.85         20.13        30.05 o                         
 -15   1  10        831.31        894.68        96.41 o                         
 -13   1  10        112.19         74.91        24.30 o                         
 -11   1  10        202.70        146.04        23.91 o                         
  -9   1  10        363.84        300.65        48.44 o                         
  -7   1  10       1046.25       1078.68        79.54 o                         
  -5   1  10        849.72        736.43        81.27 o                         
 -22   2  10          7.99        128.94       149.35 o                         
 -20   2  10         13.13         85.67        69.15 o                         
 -18   2  10         46.90         11.56        53.59 o                         
 -16   2  10         61.09        -13.96        34.75 o                         
 -14   2  10         42.63         38.06        23.32 o                         
 -12   2  10        262.41        196.63        38.66 o                         
 -10   2  10         38.85         17.45        24.42 o                         
  -8   2  10        421.48        559.21       132.50 o                         
  -6   2  10         22.24        110.03        56.55 o                         
  -4   2  10         47.83        103.46        67.55 o                         
 -17   3  10          3.17        -58.97        58.97 o                         
 -15   3  10        240.05        302.39       211.04 o                         
 -13   3  10         12.77        -25.34        35.51 o                         
 -11   3  10          4.95         23.65        51.26 o                         
  -9   3  10          0.00         31.05        34.36 o                         
  -7   3  10         13.31         70.43        91.77 o                         
  -5   3  10         12.19         30.45        54.18 o                         
  -3   3  10        372.64        287.71        90.02 o                         
  -1   3  10        185.53        247.13        61.17 o                         
  -4   4  10          1.82        185.01       104.18 o                         
  -2   4  10          0.07         21.80        65.86 o                         
 -23   1  11          0.72        -49.99        89.75 o                         
 -21   1  11         13.22         89.64        34.04 o                         
 -19   1  11         16.53        101.19        42.55 o                         
 -17   1  11          2.15        -40.80        40.80 o                         
 -15   1  11         61.29         24.40        27.59 o                         
 -13   1  11         92.50         90.96        36.39 o                         
 -11   1  11        445.02        705.60       113.33 o                         
  -9   1  11        379.61        284.59        49.13 o                         
  -7   1  11        492.31        394.18        61.61 o                         
  -5   1  11          0.30        -44.62        44.62 o                         
 -22   2  11          3.66       -120.72       153.70 o                         
 -20   2  11          2.82         80.62        61.48 o                         
 -18   2  11          0.23         47.08        51.90 o                         
 -16   2  11         10.79         27.35        33.61 o                         
 -14   2  11         24.45        -12.16        22.86 o                         
 -12   2  11         10.91         37.78        25.74 o                         
 -10   2  11        416.37        376.10        62.94 o                         
  -8   2  11         76.64        144.42        62.11 o                         
  -6   2  11       2527.63       2680.30       185.04 o                         
  -4   2  11         11.74         12.55        33.50 o                         
 -17   3  11          2.35         85.13        69.33 o                         
 -15   3  11          1.31       -123.20       123.20 o                         
 -13   3  11         14.71          5.45        48.05 o                         
 -11   3  11         49.57         35.25        46.50 o                         
  -9   3  11         14.98         18.42        78.34 o                         
  -7   3  11         13.19         59.46        39.02 o                         
  -5   3  11          2.43          7.67        96.50 o                         
  -3   3  11         51.64         58.34        50.77 o                         
  -1   3  11          2.04         75.52       102.47 o                         
 -22   0  12          0.30         54.92        70.76 o                         
 -20   0  12         40.01         72.21        75.11 o                         
 -18   0  12        455.09        475.93       125.79 o                         
 -16   0  12          2.35         14.90        40.77 o                         
 -14   0  12         71.03         42.70        36.54 o                         
 -12   0  12        631.47        759.14       107.99 o                         
 -10   0  12       4240.94       5457.81       364.53 o                         
  -8   0  12         21.54         -7.60        49.75 o                         
  -6   0  12       1320.75       1368.82       209.87 o                         
 -23   1  12          1.50       -110.10       192.14 o                         
 -21   1  12         62.69         24.66        50.23 o                         
 -19   1  12          1.16         32.12        35.53 o                         
 -17   1  12          1.63         70.74        36.08 o                         
 -15   1  12         98.41         51.10        33.09 o                         
 -13   1  12        200.88        166.66        52.45 o                         
 -11   1  12        105.28         93.55        51.48 o                         
  -9   1  12       1066.39       1028.79       111.60 o                         
  -7   1  12         14.33         35.49        72.49 o                         
  -5   1  12        675.48        542.90        91.88 o                         
 -20   2  12         58.77         20.20        56.95 o                         
 -18   2  12         34.05        -10.96        51.12 o                         
 -16   2  12         36.66         55.67        61.06 o                         
 -14   2  12         10.85        -27.34        36.88 o                         
 -12   2  12         15.54         10.83        33.84 o                         
 -10   2  12         11.76        -13.69        48.80 o                         
  -8   2  12         69.49          0.12        57.75 o                         
  -6   2  12        381.52        332.97        62.15 o                         
  -4   2  12        155.23         61.54        39.78 o                         
 -15   3  12         66.03         59.57       140.73 o                         
 -13   3  12         98.39        159.07        77.43 o                         
 -11   3  12         19.95         18.63        72.10 o                         
  -9   3  12          0.21         47.96        51.98 o                         
  -7   3  12         16.09         31.19        86.73 o                         
  -5   3  12          0.57        -56.27        56.27 o                         
  -3   3  12          0.06       -193.62       193.62 o                         
 -21   1  13         11.41        -37.82        38.03 o                         
 -19   1  13          3.21         22.73        52.95 o                         
 -17   1  13          5.77         20.47        28.48 o                         
 -15   1  13         59.31         36.47        47.73 o                         
 -13   1  13        184.75        125.27        38.92 o                         
 -11   1  13        211.29        200.52        60.98 o                         
  -9   1  13        580.30        596.54       103.85 o                         
  -7   1  13        306.94        310.69        59.81 o                         
 -20   2  13          1.01        -40.32        75.23 o                         
 -18   2  13         58.42        135.78        97.74 o                         
 -16   2  13         17.06        -23.03       131.19 o                         
 -14   2  13          5.61         -7.62        47.74 o                         
 -12   2  13         18.29         25.30        47.06 o                         
 -10   2  13          0.21        -23.02        44.48 o                         
  -8   2  13         39.02         99.00        46.65 o                         
  -6   2  13          4.19        -27.64        45.42 o                         
 -15   3  13         21.63        -46.31        46.31 o                         
 -13   3  13         37.01        317.99       235.46 o                         
 -11   3  13         90.96        180.70       188.64 o                         
  -9   3  13         64.26         79.03       128.86 o                         
  -7   3  13         13.96        -30.96        50.26 o                         
  -5   3  13          2.95        -44.73        74.17 o                         
 -20   0  14          8.92         86.34       124.32 o                         
 -18   0  14          9.29         21.55        75.46 o                         
 -16   0  14          2.62        119.52       150.85 o                         
 -14   0  14        513.12        685.35       150.39 o                         
 -12   0  14       2024.23       2665.09       284.41 o                         
 -10   0  14        274.83        341.00       116.68 o                         
  -8   0  14       1132.50       1505.77       201.76 o                         
 -21   1  14          3.62        -46.79        81.95 o                         
 -19   1  14        119.97        136.30        63.16 o                         
 -17   1  14          1.23         31.70        48.45 o                         
 -15   1  14         36.99         77.41        48.79 o                         
 -13   1  14        244.02        213.67        80.15 o                         
 -11   1  14       1429.10       1889.12       301.75 o                         
  -9   1  14        473.50        518.03       100.09 o                         
  -7   1  14         68.13         43.32        41.86 o                         
 -18   2  14         20.68        -98.13       137.66 o                         
 -16   2  14         12.55       -143.34       143.34 o                         
 -14   2  14         25.65        -15.03        66.17 o                         
 -12   2  14         41.09         22.85        84.16 o                         
 -10   2  14         22.03         60.57        45.72 o                         
  -8   2  14          0.05         26.37        55.48 o                         
  -6   2  14         18.01        115.77       146.24 o                         
 -13   3  14        137.19        394.75       230.74 o                         
 -11   3  14          0.64        -28.11        74.63 o                         
  -9   3  14         13.60        -40.75       136.11 o                         
  -7   3  14         94.92         19.44       111.69 o                         
 -19   1  15         22.05        164.70       125.03 o                         
 -17   1  15         34.28         96.89        63.69 o                         
 -15   1  15         11.42        -32.20        98.34 o                         
 -13   1  15         89.94        110.97        58.93 o                         
 -11   1  15        343.06        401.63       108.40 o                         
  -9   1  15        100.35         53.66        66.79 o                         
 -18   2  15          0.92        -59.89        97.40 o                         
 -16   2  15        552.31        834.31       309.60 o                         
 -14   2  15         63.75        -54.10        54.10 o                         
 -12   2  15         39.45        -33.03       162.10 o                         
 -10   2  15         14.97         36.61        49.85 o                         
  -8   2  15          0.80         77.86        40.50 o                         
 -11   3  15         39.62        205.42        87.59 o                         
  -9   3  15         56.45        -72.59       121.69 o                         
 -18   0  16         18.46       -175.81       210.72 o                         
 -16   0  16         49.68        -64.18       157.27 o                         
 -14   0  16        218.48        181.07       213.53 o                         
 -12   0  16        489.96        636.16       169.95 o                         
 -10   0  16       1118.18       1240.23       207.41 o                         
 -17   1  16         36.70         70.14       165.26 o                         
 -15   1  16         25.82         36.36        76.39 o                         
 -13   1  16        108.55         76.61       106.37 o                         
 -11   1  16          6.98        -60.66        94.90 o                         
  -9   1  16        191.34        200.51        78.03 o                         
 -16   2  16          4.69         74.07       113.92 o                         
 -14   2  16         37.99        170.02       128.66 o                         
 -12   2  16         46.65       -180.72       180.72 o                         
 -10   2  16          0.84        -73.33       194.03 o                         
 -17   1  17        187.03         67.36        96.20 o                         
 -15   1  17         10.63       -128.70       208.59 o                         
 -13   1  17        103.91        313.70       127.50 o                         
 -11   1  17         21.59        -26.97        91.00 o                         
 -14   2  17        445.14        316.77       260.85 o                         
 -12   2  17         34.43        169.09       188.28 o                         
 -14   0  18        137.57       -206.13       216.84 o                         
 -12   0  18          1.17        -50.73       128.66 o                         
 -13   1  18          7.20       -134.58       134.58 o                         
 -11   1  18         18.53        -85.10       166.47 o                         
                                                                                
