# Supplementary material for: The curious case of proton migration under pressure in the malonic acid and 4,4′-bi­pyridine cocrystal
Source: IUCrJ. 2024 Jan 13;11(Pt 2):168–81. doi: 10.1107/S2052252524000344 (PMC10916288; doi:10.1107/S2052252524000344)
Supplement: Supplementary file 16 [file m-11-00168-BIPYMA_219sup16.hkl]

data_BIPYMA_219                                                                 
_shelx_title ' bipyma_226_final_56_a.res in C2/c'                               
_shelx_refln_list_code          4                                               
_shelx_F_calc_maximum      144.48                                               
_exptl_crystal_F_000       544.00                                               
_reflns_d_resolution_high  0.7483                                               
                                                                                
loop_                                                                           
 _space_group_symop_operation_xyz                                               
 'x, y, z'                                                                      
 '-x, y, -z+1/2'                                                                
 'x+1/2, y+1/2, z'                                                              
 '-x+1/2, y+1/2, -z+1/2'                                                        
 '-x, -y, -z'                                                                   
 'x, -y, z-1/2'                                                                 
 '-x+1/2, -y+1/2, -z'                                                           
 'x+1/2, -y+1/2, z-1/2'                                                         
                                                                                
_cell_length_a    19.6699                                                       
_cell_length_b     3.6881                                                       
_cell_length_c    15.1121                                                       
_cell_angle_alpha  90.000                                                       
_cell_angle_beta  106.480                                                       
_cell_angle_gamma  90.000                                                       
                                                                                
_shelx_F_squared_multiplier     1.000                                           
                                                                                
loop_                                                                           
 _refln_index_h                                                                 
 _refln_index_k                                                                 
 _refln_index_l                                                                 
 _refln_F_squared_calc                                                          
 _refln_F_squared_meas                                                          
 _refln_F_squared_sigma                                                         
 _refln_observed_status                                                         
   1   1   0        102.74        118.40        10.66 o                         
   3   1   0       9852.32       9210.83       161.44 o                         
   5   1   0        123.32        141.14        41.85 o                         
   0   2   0       2512.76       2695.32       106.91 o                         
   2   2   0        580.14        619.27        44.12 o                         
   4   2   0        131.70         99.66        18.45 o                         
   6   2   0         53.46         25.09        13.27 o                         
   8   2   0        220.15        229.35        40.69 o                         
  10   2   0         65.84         47.72        31.50 o                         
  12   2   0         21.44         17.65        33.76 o                         
   1   3   0        284.34        205.27        53.78 o                         
   3   3   0         99.46        104.79        30.51 o                         
   5   3   0        309.49        653.41       138.69 o                         
   7   3   0        266.78        278.66        60.61 o                         
   9   3   0        252.35        166.32        64.66 o                         
  11   3   0          1.82         86.47        70.26 o                         
  13   3   0          4.89          6.87        33.40 o                         
  15   3   0          2.23         -4.77        74.34 o                         
   0   4   0        238.83        177.75       351.82 o                         
   2   4   0          3.99       -114.86       114.86 o                         
   4   4   0         44.18         56.88       137.69 o                         
   6   4   0         11.70        137.59        69.71 o                         
   8   4   0         10.54        151.67        77.99 o                         
  10   4   0         10.58        141.68        68.21 o                         
  12   4   0         33.68        334.35       136.39 o                         
 -13   1   1        124.82         78.75        56.12 o                         
 -11   1   1         93.26          6.71       101.67 o                         
  -9   1   1         81.09         91.60        34.85 o                         
  -7   1   1        444.68        381.26        55.36 o                         
  -5   1   1        876.46        772.59        59.17 o                         
  -3   1   1       9062.48       8766.21       127.85 o                         
  -1   1   1         96.60        107.66         9.28 o                         
   1   1   1       2547.77       2352.99        68.08 o                         
 -16   2   1        222.59        143.26        77.27 o                         
 -14   2   1          9.94        -20.47        45.84 o                         
 -12   2   1       2596.95       3133.76       288.92 o                         
 -10   2   1          0.10         30.39        21.98 o                         
  -8   2   1         73.81         73.07        16.13 o                         
  -6   2   1        101.89        106.08        21.72 o                         
  -4   2   1       3598.92       3796.55       119.13 o                         
  -2   2   1          9.94         11.89         8.95 o                         
   0   2   1       2745.05       2690.90        80.73 o                         
   2   2   1        451.28        421.03        35.59 o                         
   4   2   1        266.81        297.84        43.04 o                         
   6   2   1        261.30        350.93        55.37 o                         
   8   2   1         86.93         92.88        36.52 o                         
  10   2   1         18.96         25.61        28.43 o                         
 -17   3   1         32.70         31.65        64.62 o                         
 -15   3   1         90.97         -1.27        50.20 o                         
 -13   3   1          2.18        -33.54        62.07 o                         
 -11   3   1          2.29         97.24        96.55 o                         
  -9   3   1          0.53          8.11        43.93 o                         
  -7   3   1         38.41         37.88        26.13 o                         
  -5   3   1        171.01        102.86        61.50 o                         
  -3   3   1        209.65        180.29        37.28 o                         
  -1   3   1        192.55        173.97        38.51 o                         
   1   3   1        176.24        170.90        43.08 o                         
   3   3   1          0.06        -23.76        23.76 o                         
   5   3   1          0.98        111.53       225.19 o                         
   7   3   1         23.73         65.02        77.06 o                         
   9   3   1        212.97        212.99        50.66 o                         
  11   3   1        257.60        315.80       101.17 o                         
  13   3   1         15.36        -39.90        39.90 o                         
 -14   4   1         20.59        -49.66        80.90 o                         
 -12   4   1          6.51         51.49       183.57 o                         
 -10   4   1          6.94       -140.89       140.89 o                         
  -8   4   1         13.24        -67.54        67.54 o                         
  -6   4   1          2.12         15.52        71.99 o                         
  -4   4   1          1.62          6.05       160.44 o                         
  -2   4   1          0.62         22.17       125.63 o                         
   0   4   1          0.50          0.26        80.67 o                         
   2   4   1         13.32        -37.60        50.14 o                         
   4   4   1          9.15        101.58       128.48 o                         
   6   4   1         59.57        183.22        88.01 o                         
   8   4   1          0.30        -73.85        73.85 o                         
  10   4   1         47.31        175.50       117.52 o                         
  12   4   1          0.00         94.50       302.58 o                         
  -8   0   2        627.63        587.70        83.51 o                         
  -6   0   2       2504.60       2419.07       117.71 o                         
  -4   0   2        428.23        399.20        35.58 o                         
 -15   1   2       2307.18       2508.91       343.25 o                         
 -13   1   2        402.25        310.67        90.50 o                         
 -11   1   2        720.45        744.89        95.60 o                         
  -9   1   2         15.32        -11.40        12.02 o                         
  -7   1   2       5797.82       5614.49       162.38 o                         
  -5   1   2       8743.90       8602.58       138.47 o                         
  -3   1   2      12867.92      12939.74       151.62 o                         
  -1   1   2      20875.24      20331.39       239.70 o                         
   1   1   2       1013.21        865.32       149.62 o                         
 -18   2   2         18.75        112.57       168.00 o                         
 -16   2   2          3.01        -19.43        44.01 o                         
 -14   2   2        104.90         16.43        35.68 o                         
 -12   2   2        197.76        148.48        34.70 o                         
 -10   2   2        271.25        277.68        59.40 o                         
  -8   2   2        105.18         50.41        17.69 o                         
  -6   2   2        398.27        451.58        41.59 o                         
  -4   2   2         46.56         11.31        17.60 o                         
  -2   2   2        103.40        103.23        12.04 o                         
   0   2   2         49.18         62.86        14.40 o                         
   2   2   2         33.77         36.12        16.21 o                         
   4   2   2         32.58         48.42        17.59 o                         
   6   2   2        641.08        660.33        85.25 o                         
   8   2   2        587.42        568.37       152.05 o                         
 -17   3   2         53.65         42.91        49.13 o                         
 -15   3   2          0.02         52.05        47.91 o                         
 -13   3   2         60.09         82.98        58.33 o                         
 -11   3   2          4.39          6.11        42.60 o                         
  -9   3   2          7.41        -21.48        32.15 o                         
  -7   3   2          3.31         -8.72        31.02 o                         
  -3   3   2          0.72        -12.82        27.28 o                         
  -1   3   2        121.69        158.89        24.99 o                         
   1   3   2          0.01        -33.85        33.85 o                         
   3   3   2        396.34        539.32       102.13 o                         
   5   3   2         25.24         61.42        36.35 o                         
   7   3   2        101.74         31.59        97.84 o                         
   9   3   2         56.24        159.18       108.98 o                         
  11   3   2       1601.64       2664.27       390.42 o                         
 -14   4   2         25.42       -208.69       208.69 o                         
 -12   4   2          0.89         24.79        93.94 o                         
 -10   4   2         13.80         85.15        92.63 o                         
  -8   4   2          2.23        -79.07        79.07 o                         
  -6   4   2          0.61        101.34        66.82 o                         
  -4   4   2         21.67         13.62        75.10 o                         
  -2   4   2         26.56         -1.50        52.18 o                         
   0   4   2         19.39        -78.54        78.54 o                         
   2   4   2        228.54        332.91        92.91 o                         
   4   4   2          2.84        -48.02        92.87 o                         
   6   4   2         38.01         36.96        94.05 o                         
   8   4   2         57.85         89.25       110.69 o                         
  10   4   2          4.12         42.29        93.40 o                         
  12   4   2          0.23         94.81       141.48 o                         
 -17   1   3        155.36        182.64        62.96 o                         
 -15   1   3        309.34        327.54        59.94 o                         
 -13   1   3        368.54        376.53        51.36 o                         
 -11   1   3          0.44          8.11        11.57 o                         
  -9   1   3          2.85         -8.28        10.46 o                         
  -7   1   3       1384.98       1484.84        62.77 o                         
  -5   1   3       3498.07       3792.23        72.64 o                         
  -3   1   3       3449.22       3422.24       110.16 o                         
  -1   1   3      14926.53      14250.52       250.67 o                         
   1   1   3        953.45        809.01       167.78 o                         
 -18   2   3        101.83         53.63        38.85 o                         
 -16   2   3          0.27        -32.54        39.37 o                         
 -14   2   3         36.11        -33.99        43.87 o                         
 -12   2   3          0.30        -22.12        22.12 o                         
 -10   2   3         30.54         14.87        20.02 o                         
  -8   2   3        557.70        571.59        59.18 o                         
  -6   2   3       4441.30       4821.08       151.53 o                         
  -4   2   3       1257.70       1245.85        76.30 o                         
  -2   2   3        458.60        474.24        50.18 o                         
   0   2   3          3.75         16.05         9.72 o                         
   2   2   3        346.79        370.18        41.21 o                         
   4   2   3         53.40        149.81        64.09 o                         
   6   2   3         13.69         74.02        30.27 o                         
 -19   3   3         73.90         94.65       163.90 o                         
 -17   3   3         87.97         44.54        95.07 o                         
 -15   3   3          6.30         63.79        46.12 o                         
 -13   3   3         39.49         82.43        43.67 o                         
 -11   3   3          0.23         -3.18        34.34 o                         
  -9   3   3         14.63         -7.89        30.70 o                         
  -7   3   3        112.64        116.73        34.11 o                         
  -5   3   3        462.71        597.55        77.16 o                         
  -3   3   3        141.02         77.95        49.44 o                         
  -1   3   3        291.84        150.94       150.31 o                         
   1   3   3        152.96        230.90        70.68 o                         
   3   3   3         26.93        -32.97        32.97 o                         
   5   3   3         32.89         -7.40        16.86 o                         
   7   3   3          0.80        -46.67        46.67 o                         
   9   3   3         25.56        171.09        85.17 o                         
 -12   4   3         21.52        133.47       335.90 o                         
 -10   4   3         83.63        191.49       101.27 o                         
  -8   4   3          5.61        106.83       213.33 o                         
  -6   4   3          2.94        -14.36        96.97 o                         
  -4   4   3         52.75         95.57       113.00 o                         
  -2   4   3         11.47         58.38        73.80 o                         
   0   4   3         36.47        144.39        89.24 o                         
   2   4   3         30.40        -83.70       102.95 o                         
   4   4   3         28.07         14.17        62.57 o                         
   6   4   3         16.79        224.61       139.84 o                         
   8   4   3        257.18        567.18       220.07 o                         
  10   4   3          8.87        -95.59        95.59 o                         
 -20   0   4        888.59        846.14       222.00 o                         
 -18   0   4       3573.38       3663.78       296.08 o                         
 -16   0   4        470.04        557.75       107.21 o                         
 -14   0   4        268.29        143.55        85.01 o                         
 -12   0   4          9.19         21.84        15.61 o                         
 -10   0   4       6160.11       6044.95       203.57 o                         
  -8   0   4       2419.39       2613.32       102.98 o                         
  -6   0   4       9114.77       8709.01       158.85 o                         
  -4   0   4       6466.84       7194.10       155.25 o                         
 -19   1   4        102.96         16.80        50.98 o                         
 -17   1   4       1126.86       1376.68       158.89 o                         
 -15   1   4        247.68        203.02        50.43 o                         
 -13   1   4         64.31         27.83        16.38 o                         
 -11   1   4        224.98        169.34        24.73 o                         
  -9   1   4        421.27        509.91        40.58 o                         
  -7   1   4        115.82         85.80        43.93 o                         
  -5   1   4       6000.70       6347.39       125.23 o                         
  -3   1   4       3923.78       3969.00       127.66 o                         
  -1   1   4       1009.35       1133.42       194.62 o                         
 -20   2   4         80.98         95.52        59.28 o                         
 -18   2   4         60.32        130.91        54.48 o                         
 -16   2   4         18.03         48.37        40.82 o                         
 -14   2   4         31.11         50.07        23.67 o                         
 -12   2   4         18.86         32.97        22.98 o                         
 -10   2   4        330.92        287.77        48.79 o                         
  -8   2   4          0.13         32.47        32.68 o                         
  -6   2   4        284.92        337.18        45.93 o                         
  -4   2   4       3671.71       3628.49       133.75 o                         
  -2   2   4          0.01         -9.58        23.38 o                         
   0   2   4        382.19        391.50        55.10 o                         
   2   2   4         15.37          3.53        33.25 o                         
   4   2   4       2482.39       2759.17       314.96 o                         
 -19   3   4         50.12        513.77       283.16 o                         
 -17   3   4         12.28        -42.87        43.78 o                         
 -15   3   4         43.43        -81.11        81.11 o                         
 -13   3   4        209.73        222.94       131.37 o                         
 -11   3   4          6.19         58.44        50.91 o                         
  -9   3   4         52.20         23.95        32.52 o                         
  -7   3   4        133.76        115.87        44.06 o                         
  -5   3   4        271.55        208.36        43.24 o                         
  -3   3   4          0.18        130.27        62.94 o                         
  -1   3   4        180.24        450.05       103.60 o                         
   1   3   4        514.78        423.82       121.63 o                         
   3   3   4        313.50        380.62       109.85 o                         
   5   3   4         21.54         64.35        65.46 o                         
   7   3   4         15.51        -39.80        39.80 o                         
   9   3   4         62.04        174.10       144.87 o                         
 -12   4   4         12.96        -11.09       110.35 o                         
 -10   4   4          0.09        122.61       152.90 o                         
  -8   4   4         16.81         -7.76        74.74 o                         
  -6   4   4         12.76         84.13        75.08 o                         
  -4   4   4        124.88         98.84        86.58 o                         
  -2   4   4         39.11         39.79       157.90 o                         
   0   4   4        110.17        156.53       146.71 o                         
   2   4   4         49.97         80.04       104.94 o                         
   4   4   4        134.25        234.52        85.33 o                         
   6   4   4         82.57         58.39       106.33 o                         
   8   4   4         76.35        408.26       190.02 o                         
  10   4   4        182.80        372.48       289.18 o                         
 -21   1   5         61.05         90.37        71.15 o                         
 -19   1   5         42.12         -4.28        64.57 o                         
 -17   1   5        571.56        512.85        77.28 o                         
 -15   1   5         41.93         32.91        26.34 o                         
 -13   1   5         79.42         55.71        25.20 o                         
 -11   1   5         47.46         45.16        17.26 o                         
  -9   1   5         92.45         92.66        13.38 o                         
  -7   1   5        849.57        727.15        74.91 o                         
  -5   1   5        153.78        143.98        21.69 o                         
  -3   1   5          8.61         19.00        11.03 o                         
  -1   1   5         91.89        178.35       104.98 o                         
 -22   2   5        517.29        639.44       334.96 o                         
 -20   2   5        212.23        160.55       143.50 o                         
 -18   2   5        184.26        162.85        69.36 o                         
 -16   2   5          0.65         37.16        32.79 o                         
 -14   2   5          4.52        -28.50        58.82 o                         
 -12   2   5          4.22        -16.91        30.35 o                         
 -10   2   5          0.81        -15.52        18.23 o                         
  -8   2   5         44.01         33.94        12.39 o                         
  -6   2   5       1260.78       1208.89        87.57 o                         
  -4   2   5       3498.95       3914.34       160.26 o                         
  -2   2   5        617.49        603.54        60.71 o                         
   0   2   5        286.53        247.60        50.46 o                         
   2   2   5        131.89         88.38        49.89 o                         
   4   2   5        304.39        319.84       168.04 o                         
 -19   3   5          3.57       -149.38       170.50 o                         
 -17   3   5         53.83        157.24       109.95 o                         
 -15   3   5         22.68         30.29        48.14 o                         
 -13   3   5          2.82        -16.64        52.25 o                         
 -11   3   5        114.07         94.56        25.76 o                         
  -9   3   5         54.41         55.60        33.79 o                         
  -7   3   5        226.67        144.65        38.09 o                         
  -5   3   5          0.61         21.17        35.51 o                         
  -3   3   5         38.75          5.46        36.85 o                         
  -1   3   5         99.81         60.43        39.01 o                         
   1   3   5         22.71         15.60        21.96 o                         
   3   3   5          0.05         66.76        66.34 o                         
   5   3   5         23.56         18.36        37.38 o                         
   7   3   5         84.19        205.36       113.33 o                         
 -12   4   5         20.43        230.58       157.49 o                         
 -10   4   5         11.72       -210.02       210.02 o                         
  -8   4   5        128.08        -20.16       115.27 o                         
  -6   4   5          1.21        -71.95        71.95 o                         
  -4   4   5         47.80         -0.81        91.69 o                         
  -2   4   5         56.43        106.30        73.35 o                         
   0   4   5          0.44        -10.03        43.99 o                         
   2   4   5          0.00         24.40       122.68 o                         
   4   4   5          0.22        -95.71        95.71 o                         
   6   4   5         14.06        -19.00       103.33 o                         
   8   4   5         28.12        185.34       177.34 o                         
 -24   0   6         71.47         34.95        64.90 o                         
 -22   0   6         33.94         25.20        62.94 o                         
 -20   0   6          8.78        100.68        49.98 o                         
 -18   0   6        641.38        807.40       136.20 o                         
 -16   0   6       1174.49       1469.72       143.25 o                         
 -14   0   6        527.96        565.69        80.76 o                         
 -12   0   6        675.18        726.84        83.56 o                         
 -10   0   6        339.32        365.96        45.89 o                         
  -8   0   6      10105.42      11430.79       236.11 o                         
  -6   0   6        508.08        575.26        59.13 o                         
  -4   0   6       2953.05       3285.97       220.80 o                         
 -23   1   6         97.42        -23.19       107.91 o                         
 -21   1   6          2.58         71.44        54.39 o                         
 -19   1   6        434.69        512.88       105.55 o                         
 -17   1   6         21.70        -17.48        34.29 o                         
 -15   1   6         33.20          7.76        26.31 o                         
 -13   1   6         40.59         28.68        22.37 o                         
 -11   1   6       3759.74       4042.83       146.96 o                         
  -9   1   6        423.21        466.40        35.92 o                         
  -7   1   6        432.27        356.65        51.49 o                         
  -5   1   6        503.00        428.14        88.74 o                         
  -3   1   6         37.01        -37.75        37.75 o                         
  -1   1   6         87.39         45.18        50.29 o                         
 -24   2   6          3.66        211.25        88.84 o                         
 -22   2   6          1.92         98.59       161.89 o                         
 -20   2   6         28.42          7.23        95.14 o                         
 -18   2   6         66.14         77.05        57.16 o                         
 -16   2   6         19.29         68.95        27.88 o                         
 -14   2   6        310.60        310.86        70.65 o                         
 -12   2   6         85.34        144.37       100.41 o                         
 -10   2   6        230.74        203.37        40.79 o                         
  -8   2   6         81.56         57.36        18.48 o                         
  -6   2   6        221.95        276.85        52.29 o                         
  -4   2   6        403.38        335.97        58.28 o                         
  -2   2   6          1.31        -21.63        21.63 o                         
   0   2   6         64.12         30.89        49.14 o                         
   2   2   6       1317.74       1392.79       323.27 o                         
 -19   3   6          0.06        215.07       146.29 o                         
 -17   3   6         17.68         66.10       109.75 o                         
 -15   3   6          0.83         59.39        59.26 o                         
 -13   3   6         28.37         14.70        53.70 o                         
 -11   3   6        174.33        318.10        85.17 o                         
  -9   3   6        344.90        264.12        63.51 o                         
  -7   3   6       1255.99       1316.33       129.08 o                         
  -5   3   6        307.57        355.48        65.34 o                         
  -3   3   6        262.91        350.40        79.45 o                         
  -1   3   6         64.11         55.77        38.44 o                         
   1   3   6         58.18          5.22        35.15 o                         
   3   3   6        335.93        164.57       171.46 o                         
   5   3   6        323.28        558.69       143.17 o                         
 -12   4   6          0.48        200.60       201.24 o                         
 -10   4   6          8.80        192.77       120.06 o                         
  -8   4   6         36.79        -74.69        84.10 o                         
  -6   4   6        137.60        218.21       199.63 o                         
  -4   4   6        279.34        405.09       130.60 o                         
  -2   4   6         90.52         33.31       101.49 o                         
   0   4   6         67.96         85.70        97.97 o                         
   2   4   6         90.60         46.20       155.14 o                         
   4   4   6         22.77        -63.54       109.58 o                         
   6   4   6         62.46        139.18       127.07 o                         
 -25   1   7          0.22         31.05        73.61 o                         
 -23   1   7        267.61        469.89       171.40 o                         
 -21   1   7          4.91         86.81        91.53 o                         
 -19   1   7        322.11        394.57       106.73 o                         
 -17   1   7         10.44        -34.75        50.65 o                         
 -15   1   7         69.00         30.45        41.51 o                         
 -13   1   7          9.08         43.63        33.14 o                         
 -11   1   7        978.96        762.38       136.73 o                         
  -9   1   7         29.65         27.88        10.09 o                         
  -7   1   7        291.36        284.42        36.49 o                         
  -5   1   7         51.49         40.96        16.72 o                         
  -3   1   7          5.40         -6.48        30.17 o                         
 -22   2   7          1.08       -316.26       316.26 o                         
 -20   2   7        254.38        119.14       126.65 o                         
 -18   2   7        105.44        114.24        63.99 o                         
 -16   2   7         49.85         17.58        26.78 o                         
 -14   2   7          6.55         61.29        46.01 o                         
 -12   2   7          3.31        -45.70        45.70 o                         
 -10   2   7          1.50        -19.05        32.40 o                         
  -8   2   7         52.42         21.86        27.30 o                         
  -6   2   7        684.75        618.55        81.43 o                         
  -4   2   7        883.49        884.49       101.85 o                         
  -2   2   7          3.66        -41.68        41.68 o                         
   0   2   7         75.75         23.41        65.82 o                         
 -19   3   7          7.16        516.87       271.30 o                         
 -17   3   7         19.07        152.75        96.74 o                         
 -15   3   7          0.25         -1.74        55.60 o                         
 -13   3   7         19.34        -72.38        72.38 o                         
 -11   3   7         21.85        -69.26        77.09 o                         
  -9   3   7        129.85         89.52        55.10 o                         
  -7   3   7         33.22        -10.71        31.25 o                         
  -5   3   7          0.79         46.81        35.08 o                         
  -3   3   7          4.09         40.65        68.94 o                         
  -1   3   7         27.17        -47.09        47.09 o                         
   1   3   7        113.05        116.88        36.68 o                         
   3   3   7         24.03         49.42        48.58 o                         
 -12   4   7          8.48       -181.20       191.43 o                         
 -10   4   7         94.67        279.02       195.81 o                         
  -8   4   7          9.42         25.84       115.97 o                         
  -6   4   7         21.84         15.05        84.09 o                         
  -4   4   7         13.42        -89.33        89.33 o                         
  -2   4   7        281.71        339.01       184.48 o                         
   0   4   7          4.90         76.05       228.15 o                         
   2   4   7          5.15        -37.75       174.65 o                         
   4   4   7         37.78        143.17       231.29 o                         
 -24   0   8         74.63       -202.80       202.80 o                         
 -22   0   8         85.91         10.01        92.73 o                         
 -20   0   8         70.17         82.82        42.23 o                         
 -18   0   8        123.53        122.07        53.86 o                         
 -16   0   8          2.07        -18.14        18.14 o                         
 -14   0   8        246.14        253.49        54.73 o                         
 -12   0   8       1303.66       1465.66       142.17 o                         
 -10   0   8       1636.52       1890.72       158.88 o                         
  -8   0   8        172.52        142.08        30.06 o                         
  -6   0   8         47.21         41.31        13.36 o                         
 -23   1   8        319.07        607.75       233.05 o                         
 -21   1   8        122.26        125.75        70.66 o                         
 -19   1   8          1.23         22.28        28.34 o                         
 -17   1   8        148.62         44.34        35.20 o                         
 -15   1   8          3.83        -20.62        48.50 o                         
 -13   1   8         26.36         52.85        25.61 o                         
 -11   1   8          0.13         -2.42        26.72 o                         
  -9   1   8        654.66        630.94        71.83 o                         
  -7   1   8         15.69          4.79        25.27 o                         
  -5   1   8        478.50        544.70        81.95 o                         
  -3   1   8       1553.28       1592.95       295.48 o                         
 -22   2   8         56.79        385.49       197.27 o                         
 -20   2   8          5.88         96.22       128.24 o                         
 -18   2   8         30.49        -19.83        19.83 o                         
 -16   2   8          7.99          2.41        66.62 o                         
 -14   2   8        721.55        708.03       170.75 o                         
 -12   2   8        135.17         57.37        39.48 o                         
 -10   2   8         76.31        -42.85        42.85 o                         
  -8   2   8        702.15        697.01        91.71 o                         
  -6   2   8        134.59         96.33        32.22 o                         
  -4   2   8         78.29         17.80        33.81 o                         
  -2   2   8        435.24        349.41        85.02 o                         
   0   2   8       1155.91       1153.03       305.40 o                         
 -19   3   8         10.07        210.97       225.26 o                         
 -17   3   8         63.81         28.97        91.30 o                         
 -15   3   8          0.39          3.79        51.99 o                         
 -13   3   8          0.23         12.19        52.20 o                         
 -11   3   8          2.46          6.11        41.36 o                         
  -9   3   8          2.62         97.41        53.65 o                         
  -7   3   8         82.20         93.93        59.27 o                         
  -5   3   8       1928.24       2571.31       276.81 o                         
  -3   3   8         37.22         71.45        62.33 o                         
  -1   3   8        117.58        136.57        56.83 o                         
   1   3   8          2.13         18.51        70.11 o                         
 -10   4   8          2.64         25.82       109.47 o                         
  -8   4   8        111.29        102.54       336.16 o                         
  -6   4   8         17.10       -303.10       303.10 o                         
  -4   4   8         25.06        231.41        96.03 o                         
  -2   4   8        125.75        -25.02       211.49 o                         
   0   4   8         24.88       -202.46       202.46 o                         
   2   4   8          2.88       -140.15       140.15 o                         
 -23   1   9         13.08       -161.96       161.96 o                         
 -21   1   9         34.10          0.89        51.52 o                         
 -19   1   9          5.79        -35.52        41.58 o                         
 -17   1   9        178.00         46.04        86.55 o                         
 -15   1   9          5.91        -11.17        37.32 o                         
 -13   1   9         28.60        -31.05        39.01 o                         
 -11   1   9         14.74          8.48        21.30 o                         
  -9   1   9       1677.23       1892.49       178.96 o                         
  -7   1   9         46.60         22.38        16.96 o                         
  -5   1   9       1473.20       1750.18       180.96 o                         
  -3   1   9        114.99        174.15       108.99 o                         
 -18   2   9         10.86          6.00        46.45 o                         
 -16   2   9         12.05        -58.86        58.86 o                         
 -14   2   9         40.38         18.96        34.78 o                         
 -12   2   9        220.76        127.15        46.86 o                         
 -10   2   9         35.25         -5.95        43.41 o                         
  -8   2   9       1214.17       1365.57       151.35 o                         
  -6   2   9         58.14        101.80        49.98 o                         
  -4   2   9        466.06        299.38        83.22 o                         
  -2   2   9         79.73         52.70        27.88 o                         
 -19   3   9         19.14        192.68       225.97 o                         
 -17   3   9          6.79        207.26       162.97 o                         
 -15   3   9          1.25        -58.86       102.67 o                         
 -13   3   9          2.32        -76.37        76.37 o                         
 -11   3   9         24.01         43.55        64.15 o                         
  -9   3   9        127.97        183.20        68.71 o                         
  -7   3   9          4.77        -36.33        75.84 o                         
  -5   3   9        455.77        390.13       107.20 o                         
  -3   3   9        141.25        141.86        89.07 o                         
  -1   3   9         17.43        -43.91        43.91 o                         
   1   3   9          3.42          7.00       111.59 o                         
  -8   4   9         27.08       -119.52       122.63 o                         
  -6   4   9          0.36        -85.05       150.88 o                         
  -4   4   9          3.69        471.07       207.56 o                         
  -2   4   9          3.18        -30.20       233.18 o                         
   0   4   9         95.23         27.11        66.91 o                         
 -24   0  10        195.25        538.41       288.47 o                         
 -18   0  10        141.11        198.37        89.45 o                         
 -16   0  10          0.26         10.49        37.09 o                         
 -14   0  10        301.37        266.33        78.50 o                         
 -12   0  10        371.76        416.35       109.46 o                         
 -10   0  10         41.69         26.36        17.80 o                         
  -8   0  10        537.50        747.24       138.17 o                         
  -6   0  10       1231.88       1212.37       141.98 o                         
 -21   1  10        113.84        163.00        89.62 o                         
 -19   1  10          0.00        -60.96        60.96 o                         
 -17   1  10          2.04        -78.26        78.26 o                         
 -15   1  10        776.71        804.43       240.39 o                         
 -13   1  10        143.27        -52.26        64.25 o                         
 -11   1  10        243.70        262.21        68.71 o                         
  -9   1  10        316.58        338.22        69.60 o                         
  -7   1  10       1178.13       1059.48        94.94 o                         
  -5   1  10        866.07        765.80       127.99 o                         
 -18   2  10         32.63        -40.92        79.58 o                         
 -16   2  10         54.73         43.52        18.04 o                         
 -14   2  10         41.17         23.15        58.08 o                         
 -12   2  10        274.58        208.55        55.95 o                         
 -10   2  10         63.44         -3.30        27.45 o                         
  -6   2  10         11.31         -5.46        48.90 o                         
  -4   2  10         21.43        177.81        88.12 o                         
  -2   2  10         38.05        130.90        70.08 o                         
 -17   3  10          2.47        164.57        62.35 o                         
 -15   3  10        277.16        538.51       222.24 o                         
 -13   3  10         20.46         75.91        77.20 o                         
 -11   3  10         10.96          2.74        69.53 o                         
  -9   3  10          0.00        -23.10        51.73 o                         
  -7   3  10         21.23        115.17        80.46 o                         
  -5   3  10          9.95         68.26        31.38 o                         
  -3   3  10        237.08        336.23       123.40 o                         
  -1   3  10        182.23        242.97        75.96 o                         
  -2   4  10          0.89        728.52       364.65 o                         
   0   4  10          8.67       -188.04       238.72 o                         
 -21   1  11         27.33          3.34        50.47 o                         
 -19   1  11         18.16        -49.26        71.57 o                         
 -17   1  11          0.52        -26.98        26.98 o                         
 -15   1  11         37.39         56.40        81.28 o                         
 -13   1  11        118.40        136.53       110.98 o                         
 -11   1  11        479.13        506.02       163.68 o                         
  -9   1  11        347.70        401.64        90.32 o                         
  -7   1  11        408.83        378.55       100.14 o                         
  -5   1  11          4.88          9.90        39.57 o                         
 -18   2  11          0.00         29.16       147.88 o                         
 -16   2  11         11.35         11.22       205.37 o                         
 -14   2  11         29.11         30.94        49.51 o                         
 -12   2  11         23.99        -35.49        53.07 o                         
 -10   2  11        509.26        532.76       134.42 o                         
  -8   2  11         43.90          2.87        26.69 o                         
  -6   2  11       2433.99       2425.79       322.10 o                         
  -4   2  11          8.53        -26.11        67.86 o                         
 -17   3  11          6.97       -210.84       235.37 o                         
 -15   3  11          4.66       -204.98       204.98 o                         
 -13   3  11         19.04         86.64        58.71 o                         
 -11   3  11         48.08         89.00        55.39 o                         
  -9   3  11          8.61        -27.55        51.62 o                         
  -7   3  11         21.64         38.68        82.55 o                         
  -5   3  11         15.62        -33.05        96.75 o                         
  -3   3  11         24.90         68.84        44.63 o                         
  -2   4  11          5.87       -153.95       153.95 o                         
 -16   0  12          1.01        -32.99        62.69 o                         
 -14   0  12         84.78        158.02        58.81 o                         
 -12   0  12        584.70        651.04       146.19 o                         
 -10   0  12       4245.86       4538.52       547.68 o                         
  -8   0  12         54.55        145.43        71.38 o                         
  -6   0  12       1307.14       1449.05       238.71 o                         
 -21   1  12         41.08         53.48       157.06 o                         
 -19   1  12          0.53         28.20        30.74 o                         
 -17   1  12          6.42         11.74        52.91 o                         
 -15   1  12        121.20        201.02       107.18 o                         
 -13   1  12        216.56        136.94       107.61 o                         
 -11   1  12         84.56        -29.20        53.51 o                         
  -9   1  12        943.05       1004.21       182.23 o                         
  -7   1  12         54.30        106.80        66.67 o                         
  -5   1  12        815.36        605.85       169.39 o                         
 -16   2  12         28.81         15.51       104.89 o                         
 -14   2  12         13.80         13.10       102.49 o                         
 -12   2  12          8.99        -37.04        37.04 o                         
 -10   2  12         19.31         47.48        32.85 o                         
  -8   2  12         93.16        -39.13        70.34 o                         
  -6   2  12        328.61        315.66       108.93 o                         
  -4   2  12        219.91        158.68        87.33 o                         
 -15   3  12         93.53        439.85       218.44 o                         
 -13   3  12        105.18        383.70       232.74 o                         
 -11   3  12         30.53        187.09       142.91 o                         
  -9   3  12          0.26       -110.99       261.72 o                         
  -7   3  12         25.79         79.06       228.51 o                         
  -5   3  12          0.34         28.66       123.50 o                         
  -3   3  12          0.00        -23.57        94.72 o                         
 -19   1  13          2.61        -33.66        33.66 o                         
 -17   1  13         10.76         -7.47        85.49 o                         
 -15   1  13         63.61        123.34        62.19 o                         
 -13   1  13        161.49        144.62        95.69 o                         
 -11   1  13        246.35        274.81       154.58 o                         
  -9   1  13        511.13        468.53       247.89 o                         
  -7   1  13        258.54        168.87        66.19 o                         
 -14   2  13          8.17       -123.09       123.09 o                         
 -12   2  13         15.89        -77.96        77.96 o                         
 -10   2  13          1.86         76.84        47.94 o                         
  -8   2  13         32.53        114.01       143.96 o                         
  -6   2  13          5.09        -30.50       104.55 o                         
 -13   3  13         32.43        567.16       272.33 o                         
 -11   3  13        121.34        192.31       175.74 o                         
  -9   3  13         55.79        244.41       161.16 o                         
  -7   3  13         14.23        -57.97        57.97 o                         
  -5   3  13          0.52         94.72        77.81 o                         
 -14   0  14        566.26        851.49       263.94 o                         
 -12   0  14       1971.34       2674.18       455.69 o                         
 -10   0  14        117.63         26.86        51.41 o                         
  -8   0  14       1014.71       1038.01       195.69 o                         
 -19   1  14         90.01        123.38       140.64 o                         
 -17   1  14          0.35         46.50        64.23 o                         
 -15   1  14         28.93         46.54        28.87 o                         
 -13   1  14        232.96        372.18       146.26 o                         
  -9   1  14        370.73        238.02       112.91 o                         
  -7   1  14         45.83         95.07        50.28 o                         
 -12   2  14         36.77        229.27       171.97 o                         
 -10   2  14         50.10        184.94       110.16 o                         
  -8   2  14          1.43        -69.11        99.80 o                         
  -6   2  14         12.63         -4.93        75.19 o                         
 -13   3  14        154.03        113.01       212.42 o                         
 -11   3  14          0.00        -88.76       169.55 o                         
  -9   3  14          9.04        194.30       201.46 o                         
  -7   3  14        120.71        399.94       235.31 o                         
 -17   1  15         33.75        138.75        62.69 o                         
 -15   1  15         12.44        -78.56        96.06 o                         
 -13   1  15         95.77        -54.47        81.03 o                         
 -11   1  15        363.72        436.17       238.39 o                         
  -9   1  15         80.23        169.70       108.84 o                         
 -10   2  15          7.15        532.32       266.27 o                         
  -8   2  15          0.21         65.74       233.41 o                         
 -11   3  15         52.71       -121.76       205.28 o                         
  -9   3  15         59.95         57.43       186.34 o                         
  -7   3  15          2.61       -163.62       163.62 o                         
 -12   0  16        529.04        380.37       168.06 o                         
 -10   0  16        895.94       1088.73       220.07 o                         
 -13   1  16         58.11         47.72       127.61 o                         
 -11   1  16          0.41         -2.14       118.83 o                         
  -9   1  16        161.30        175.71       133.67 o                         
                                                                                
