# Supplementary material for: The curious case of proton migration under pressure in the malonic acid and 4,4′-bi­pyridine cocrystal
Source: IUCrJ. 2024 Jan 13;11(Pt 2):168–81. doi: 10.1107/S2052252524000344 (PMC10916288; doi:10.1107/S2052252524000344)
Supplement: Supplementary file 17 [file m-11-00168-BIPYMA_247sup17.hkl]

data_BIPYMA_247                                                                 
_shelx_title ' bipyma_254_final_56_a.res in C2/c'                               
_shelx_refln_list_code          4                                               
_shelx_F_calc_maximum      142.54                                               
_exptl_crystal_F_000       544.00                                               
_reflns_d_resolution_high  0.7479                                               
                                                                                
loop_                                                                           
 _space_group_symop_operation_xyz                                               
 'x, y, z'                                                                      
 '-x, y, -z+1/2'                                                                
 'x+1/2, y+1/2, z'                                                              
 '-x+1/2, y+1/2, -z+1/2'                                                        
 '-x, -y, -z'                                                                   
 'x, -y, z-1/2'                                                                 
 '-x+1/2, -y+1/2, -z'                                                           
 'x+1/2, -y+1/2, z-1/2'                                                         
                                                                                
_cell_length_a    19.6865                                                       
_cell_length_b     3.6609                                                       
_cell_length_c    15.0433                                                       
_cell_angle_alpha  90.000                                                       
_cell_angle_beta  106.483                                                       
_cell_angle_gamma  90.000                                                       
                                                                                
_shelx_F_squared_multiplier     1.000                                           
                                                                                
loop_                                                                           
 _refln_index_h                                                                 
 _refln_index_k                                                                 
 _refln_index_l                                                                 
 _refln_F_squared_calc                                                          
 _refln_F_squared_meas                                                          
 _refln_F_squared_sigma                                                         
 _refln_observed_status                                                         
   1   1   0         88.21        101.79        11.26 o                         
   3   1   0       9617.62       9291.29       163.45 o                         
   5   1   0        118.48        152.39        50.19 o                         
   0   2   0       2424.59       2468.27       109.07 o                         
   2   2   0        623.09        612.41        45.01 o                         
   4   2   0        196.66        135.16        21.51 o                         
   6   2   0         44.72         10.96        18.76 o                         
   8   2   0        258.60        267.19        49.35 o                         
  10   2   0         66.15         62.11        17.39 o                         
  12   2   0         47.02        -37.68        56.94 o                         
  14   2   0        558.48        926.69       284.06 o                         
   1   3   0        256.82        223.74        44.90 o                         
   3   3   0         88.04          5.90        34.21 o                         
   5   3   0        393.49        549.84       116.53 o                         
   7   3   0        228.26        257.67        74.65 o                         
   9   3   0        248.85        318.67        78.43 o                         
  11   3   0          0.01         46.69        50.17 o                         
  13   3   0          5.03        -25.26        25.26 o                         
  15   3   0          0.76         18.64       120.75 o                         
   0   4   0        248.17        328.79       156.07 o                         
   2   4   0         13.08         20.21        71.58 o                         
   4   4   0         64.77        153.43        39.46 o                         
   6   4   0         10.53         14.55        59.48 o                         
   8   4   0         14.32         97.44        94.23 o                         
  10   4   0          7.77        -79.31       102.91 o                         
  12   4   0         36.67        -90.68       470.37 o                         
 -13   1   1        164.89        100.94        60.91 o                         
 -11   1   1         85.46         65.54        38.77 o                         
  -9   1   1         72.95         55.22        26.01 o                         
  -7   1   1        382.13        369.63        57.03 o                         
  -5   1   1        883.29        871.02        56.64 o                         
  -3   1   1       8686.72       8705.10       131.06 o                         
  -1   1   1        121.50        124.71        10.85 o                         
   1   1   1       2615.51       2523.60        72.54 o                         
   3   1   1          3.32        -12.33        46.33 o                         
 -16   2   1        200.75        110.91        45.46 o                         
 -14   2   1          0.52        -23.91        51.46 o                         
 -12   2   1       2858.39       3149.91       231.92 o                         
 -10   2   1          9.11          2.08        29.45 o                         
  -8   2   1         61.56         45.06        25.66 o                         
  -6   2   1         72.07        109.58        24.81 o                         
  -4   2   1       3862.70       3900.89       136.71 o                         
  -2   2   1          7.02          0.97        10.58 o                         
   0   2   1       2992.40       2953.24        92.61 o                         
   2   2   1        462.25        485.07        43.74 o                         
   4   2   1        275.93        264.98        38.92 o                         
   6   2   1        205.42        173.29        58.83 o                         
   8   2   1         55.62         92.76        36.17 o                         
  10   2   1         41.16         74.02        39.39 o                         
 -17   3   1         42.79         -7.56        68.68 o                         
 -15   3   1         87.96        126.68        74.30 o                         
 -13   3   1          0.22        -68.14        68.14 o                         
 -11   3   1          1.28        -42.55        42.55 o                         
  -9   3   1          0.49        -21.87        36.14 o                         
  -7   3   1         33.78         73.73        44.12 o                         
  -5   3   1        203.80        431.30       116.72 o                         
  -3   3   1        219.29        142.24        31.20 o                         
  -1   3   1        224.77        191.79        38.07 o                         
   1   3   1        216.33        153.87        41.26 o                         
   3   3   1          0.88        -43.29        43.29 o                         
   5   3   1          2.26       -122.77       122.77 o                         
   7   3   1         13.48         40.87        42.43 o                         
   9   3   1        309.83        303.41        73.07 o                         
  11   3   1        152.77        186.64        53.07 o                         
  13   3   1         14.09         61.81        78.43 o                         
 -14   4   1         28.46         -8.00       102.39 o                         
 -12   4   1          4.74        142.54        82.46 o                         
 -10   4   1          8.53        127.71        81.24 o                         
  -8   4   1          7.34        -11.91        83.75 o                         
  -6   4   1          6.26        -33.64        70.32 o                         
  -4   4   1          0.14        134.05        73.90 o                         
  -2   4   1          0.13         23.94        56.47 o                         
   0   4   1          0.37        -11.90        62.08 o                         
   2   4   1         20.78        -25.50        63.77 o                         
   4   4   1         11.99        -38.42        38.42 o                         
   6   4   1         60.12         23.18        75.87 o                         
   8   4   1          0.79         10.27       106.40 o                         
  10   4   1         35.46        -40.61       112.90 o                         
  12   4   1          0.21        -43.03       299.43 o                         
  -8   0   2        583.97        565.96        86.79 o                         
  -6   0   2       2564.50       2621.13       139.79 o                         
  -4   0   2        431.86        422.40        39.73 o                         
 -15   1   2       2495.44       2611.44       275.31 o                         
 -13   1   2        465.57        456.58        99.16 o                         
 -11   1   2        962.04        866.52       110.97 o                         
  -9   1   2         14.15         10.10        17.25 o                         
  -7   1   2       5891.82       5971.66       188.21 o                         
  -5   1   2       8915.53       8716.69       145.61 o                         
  -3   1   2      13199.35      13250.24       162.05 o                         
  -1   1   2      20318.88      19991.70       242.84 o                         
   1   1   2        987.45        901.34       119.66 o                         
 -18   2   2         23.43          0.13        80.54 o                         
 -16   2   2         16.47        -61.89        64.35 o                         
 -14   2   2        179.00        149.92        34.28 o                         
 -12   2   2        167.68        123.59        32.05 o                         
 -10   2   2        266.12        308.97        49.48 o                         
  -6   2   2        350.62        386.40        44.73 o                         
  -4   2   2         24.34         15.75        17.56 o                         
  -2   2   2         93.44         72.38        17.28 o                         
   0   2   2         42.60         52.82        14.41 o                         
   2   2   2         23.81         12.34        22.11 o                         
   4   2   2         33.71         30.15        18.65 o                         
   6   2   2        598.92        639.69        89.17 o                         
   8   2   2        569.06        499.39       178.42 o                         
 -17   3   2         53.33         92.15       102.36 o                         
 -15   3   2          2.04        -65.13       117.97 o                         
 -13   3   2         66.66         99.47        50.37 o                         
 -11   3   2          0.07         -5.20        53.87 o                         
  -9   3   2          1.87        -29.14        29.14 o                         
  -7   3   2          0.00          8.34        23.75 o                         
  -5   3   2          2.48        150.44        61.09 o                         
  -3   3   2          0.02        -56.39        56.39 o                         
  -1   3   2        157.26        142.56        41.01 o                         
   1   3   2          1.24        -30.99        30.99 o                         
   3   3   2        418.21        800.18       175.50 o                         
   5   3   2         28.76         41.86        59.59 o                         
   7   3   2         94.98        219.60        95.95 o                         
   9   3   2         51.84        144.25        95.71 o                         
  11   3   2       1838.06       2350.34       296.86 o                         
 -14   4   2         35.29        604.95       330.74 o                         
 -12   4   2          1.43         -6.28       233.61 o                         
 -10   4   2         39.59         -0.55        63.53 o                         
  -8   4   2          8.75         -5.96       104.18 o                         
  -6   4   2          3.42         84.84        44.87 o                         
  -4   4   2         18.72          0.54        65.00 o                         
  -2   4   2         33.13        181.92        79.08 o                         
   0   4   2         24.13         97.65        64.93 o                         
   2   4   2        213.72        509.38       123.36 o                         
   4   4   2          0.42        -75.60        81.20 o                         
   6   4   2         39.66        166.71       117.77 o                         
   8   4   2         55.42        112.00       168.82 o                         
  10   4   2          8.08        -10.69       117.12 o                         
  12   4   2          0.28          0.72        58.67 o                         
 -17   1   3        167.57        110.90        59.98 o                         
 -15   1   3        352.53        345.81        63.44 o                         
 -13   1   3        497.32        477.13        58.00 o                         
 -11   1   3          2.20         -5.63        12.92 o                         
  -9   1   3          1.06          3.25         6.85 o                         
  -7   1   3       1491.52       1494.14        64.51 o                         
  -5   1   3       4041.33       4186.86        79.41 o                         
  -3   1   3       3812.36       3653.50       113.24 o                         
  -1   1   3      14829.39      15185.10       278.02 o                         
   1   1   3        968.33        858.08       172.65 o                         
 -18   2   3        101.27        126.05        76.03 o                         
 -16   2   3          9.39        -40.01        40.01 o                         
 -14   2   3         36.56         -1.55        29.44 o                         
 -12   2   3          0.00          0.69        30.74 o                         
 -10   2   3         31.48         39.90        21.84 o                         
  -8   2   3        565.90        586.49        61.21 o                         
  -6   2   3       4696.37       5111.41       157.74 o                         
  -4   2   3       1203.83       1155.79        74.46 o                         
  -2   2   3        468.22        544.97        58.90 o                         
   0   2   3          0.20         -9.97         9.97 o                         
   2   2   3        350.55        362.06        43.63 o                         
   4   2   3         84.62         52.94        40.86 o                         
   6   2   3         21.50        171.51        75.47 o                         
 -19   3   3         67.29        275.65       236.08 o                         
 -17   3   3         97.60         87.86       131.65 o                         
 -15   3   3         22.03         21.63        40.42 o                         
 -13   3   3         46.04          7.55        57.75 o                         
 -11   3   3          3.04          0.46        59.24 o                         
  -9   3   3          6.28        -11.51        38.93 o                         
  -7   3   3        132.37        158.35        43.01 o                         
  -5   3   3        538.91        415.13        78.28 o                         
  -3   3   3        189.81        177.69       125.00 o                         
  -1   3   3        276.46        140.27        94.54 o                         
   1   3   3        144.39        265.35        91.90 o                         
   3   3   3         23.61        -54.66        54.66 o                         
   5   3   3         41.47         49.81        57.59 o                         
   7   3   3          0.24         -1.89        54.49 o                         
   9   3   3         21.12         75.96        71.22 o                         
 -12   4   3         12.15         90.71       116.17 o                         
 -10   4   3         83.48        125.56        61.60 o                         
  -8   4   3          0.28         -9.17        53.18 o                         
  -6   4   3          8.62         90.49        49.17 o                         
  -4   4   3         67.19        133.74        64.06 o                         
  -2   4   3          7.72        169.31        62.96 o                         
   0   4   3         27.71         42.06        53.40 o                         
   2   4   3         45.19        178.37        67.37 o                         
   4   4   3         39.00        -15.01        99.77 o                         
   6   4   3         40.00          0.03       188.89 o                         
   8   4   3        249.02        696.19       256.61 o                         
  10   4   3          1.04        -89.64       241.28 o                         
 -20   0   4        977.69       1127.70       186.60 o                         
 -18   0   4       3779.14       4044.08       341.59 o                         
 -16   0   4        565.72        535.04       101.70 o                         
 -14   0   4        370.75        344.45        69.20 o                         
 -12   0   4         17.23          3.63        17.22 o                         
 -10   0   4       6454.36       6155.94       189.22 o                         
  -8   0   4       2515.27       2585.10       109.93 o                         
  -6   0   4       9033.94       8934.87       169.86 o                         
  -4   0   4       7132.40       7376.96       165.33 o                         
 -19   1   4        143.57        101.88        85.18 o                         
 -17   1   4       1238.93       1363.02       142.96 o                         
 -15   1   4        210.19        169.04        36.30 o                         
 -13   1   4         87.62         61.39        28.48 o                         
 -11   1   4        233.04        219.04        21.01 o                         
  -9   1   4        472.01        485.23        41.89 o                         
  -7   1   4        140.26         58.90        36.39 o                         
  -5   1   4       6229.46       6173.28       126.49 o                         
  -3   1   4       3931.85       4081.40       128.35 o                         
  -1   1   4       1091.83       1161.29       201.54 o                         
 -20   2   4        117.07        150.71        61.82 o                         
 -18   2   4         92.47         71.63        28.64 o                         
 -16   2   4         21.36         44.32        52.07 o                         
 -14   2   4         14.21         33.39        68.53 o                         
 -12   2   4         23.16         23.11        31.01 o                         
 -10   2   4        333.09        306.88        48.38 o                         
  -6   2   4        276.41        292.75        39.61 o                         
  -4   2   4       3643.75       3624.04       135.03 o                         
  -2   2   4          1.25          5.23        15.45 o                         
   0   2   4        380.29        469.36        58.27 o                         
   2   2   4         38.32         46.50        48.39 o                         
   4   2   4       2359.90       2930.89       528.47 o                         
 -19   3   4        114.46        287.80       111.74 o                         
 -17   3   4          7.34        110.05        57.34 o                         
 -15   3   4         34.64         24.19        59.23 o                         
 -13   3   4        245.66        107.71       152.61 o                         
 -11   3   4          2.40          9.72        38.07 o                         
  -9   3   4         19.15          8.14        41.98 o                         
  -7   3   4        163.07        137.90        33.21 o                         
  -5   3   4        291.52        215.90        42.24 o                         
  -3   3   4          0.54         -5.12        96.56 o                         
  -1   3   4        257.21        317.02        71.16 o                         
   1   3   4        529.97        560.14       164.26 o                         
   3   3   4        313.04        239.03        85.49 o                         
   5   3   4         10.23         23.99        61.32 o                         
   7   3   4          2.55         34.39        46.43 o                         
   9   3   4         50.32         59.26        88.89 o                         
 -12   4   4         15.39         48.89        85.92 o                         
 -10   4   4          1.24        -40.63       130.81 o                         
  -8   4   4          4.95        -79.34        79.97 o                         
  -6   4   4         10.57        119.12       181.99 o                         
  -4   4   4        127.10        214.58        73.91 o                         
  -2   4   4         38.51         59.72        79.65 o                         
   0   4   4        136.09        247.49        94.71 o                         
   2   4   4         68.26         16.82        83.66 o                         
   4   4   4        144.50         76.39       101.05 o                         
   6   4   4         74.98        -66.48       132.80 o                         
   8   4   4         80.82        263.65       218.74 o                         
  10   4   4        183.49        756.43       339.82 o                         
 -21   1   5         35.85         14.39        58.77 o                         
 -19   1   5         48.18         76.09        48.23 o                         
 -17   1   5        604.65        518.43        80.23 o                         
 -15   1   5         51.30         41.19        30.58 o                         
 -13   1   5         92.18         60.58        47.65 o                         
 -11   1   5         53.51         41.90        24.28 o                         
  -9   1   5        115.91         97.92        16.38 o                         
  -5   1   5        112.61         93.57        11.74 o                         
  -3   1   5         19.68          8.39        18.55 o                         
  -1   1   5         96.95        107.78        73.76 o                         
 -22   2   5        626.25       1355.75       568.91 o                         
 -20   2   5        194.94        156.94       113.56 o                         
 -18   2   5        127.09         80.86        61.47 o                         
 -16   2   5          2.78        -36.81        76.10 o                         
 -14   2   5         13.02         71.50        98.17 o                         
 -12   2   5          4.63        -53.52        61.44 o                         
 -10   2   5          7.84        -16.39        19.95 o                         
  -6   2   5       1247.28       1261.65        90.23 o                         
  -4   2   5       3847.33       4110.48       175.55 o                         
  -2   2   5        536.48        624.66        65.58 o                         
   0   2   5        246.02        240.35        50.47 o                         
   2   2   5        147.77        104.18        79.42 o                         
 -19   3   5          5.10        177.93       175.24 o                         
 -17   3   5         54.45         21.84        45.09 o                         
 -15   3   5         21.37         67.95        51.21 o                         
 -13   3   5          1.39         -8.36        53.27 o                         
 -11   3   5        199.64        165.02        59.73 o                         
  -9   3   5         68.13         46.09        26.45 o                         
  -7   3   5        245.81        200.97        40.25 o                         
  -5   3   5          1.26         12.51        26.15 o                         
  -3   3   5         35.61         39.65        42.99 o                         
  -1   3   5        119.04        117.49        67.32 o                         
   1   3   5         25.78         22.24        38.37 o                         
   3   3   5          1.95        -54.86        54.86 o                         
   5   3   5         43.07          9.84        52.69 o                         
   7   3   5         47.35        153.85       165.11 o                         
 -12   4   5         20.24         -3.72       125.98 o                         
 -10   4   5          6.17         37.00        74.02 o                         
  -8   4   5        175.43        -26.41       259.75 o                         
  -6   4   5          1.57         81.25        62.35 o                         
  -4   4   5         46.27         -8.28        59.73 o                         
  -2   4   5         86.39        153.69        80.19 o                         
   0   4   5          0.32         20.72        77.68 o                         
   2   4   5          0.10        -42.18       155.84 o                         
   4   4   5          2.30        109.44       119.18 o                         
   6   4   5         35.34          8.86        99.10 o                         
   8   4   5         58.62        140.37       108.83 o                         
 -24   0   6         62.25       -227.61       227.61 o                         
 -22   0   6          5.34        114.21        93.17 o                         
 -20   0   6         19.98          4.94        68.03 o                         
 -18   0   6        721.53        819.15       146.33 o                         
 -16   0   6       1537.60       1588.40       160.97 o                         
 -14   0   6        590.92        500.66        83.08 o                         
 -12   0   6        695.73        709.92        89.43 o                         
 -10   0   6        410.96        415.99        50.95 o                         
  -8   0   6      11093.74      11951.08       249.85 o                         
  -6   0   6        580.53        594.69        90.14 o                         
  -4   0   6       3116.81       3211.12       233.74 o                         
 -23   1   6         98.84        185.45       169.30 o                         
 -21   1   6         11.36         42.96       133.52 o                         
 -19   1   6        565.58        563.83       112.53 o                         
 -17   1   6          6.36        -39.93        39.93 o                         
 -15   1   6         39.22         -1.77        27.55 o                         
 -13   1   6         20.01         -8.35        19.96 o                         
 -11   1   6       4179.79       4176.16       144.64 o                         
  -9   1   6        434.00        410.12        33.74 o                         
  -7   1   6        375.92        465.83        41.58 o                         
  -5   1   6        495.81        433.58       128.92 o                         
  -3   1   6        107.15         43.36       146.66 o                         
  -1   1   6        154.36        373.89       179.95 o                         
 -24   2   6          9.81       -298.61       298.61 o                         
 -22   2   6          6.88        156.52       187.48 o                         
 -20   2   6         27.33        -13.65        61.00 o                         
 -18   2   6         84.86         75.24        94.41 o                         
 -16   2   6          3.86         31.24        37.07 o                         
 -14   2   6        445.08        468.29        89.29 o                         
 -12   2   6        132.42        225.00        75.17 o                         
 -10   2   6        250.75        276.28        49.01 o                         
  -8   2   6         96.57         74.94        19.93 o                         
  -6   2   6        292.44        360.25        61.95 o                         
  -4   2   6        501.07        487.33        69.14 o                         
  -2   2   6          4.96        -18.64        20.35 o                         
   0   2   6         62.47         39.43        28.81 o                         
   2   2   6       1175.03       1274.55       298.24 o                         
 -19   3   6          1.61         58.13       110.54 o                         
 -17   3   6         39.96         82.61        50.56 o                         
 -15   3   6          8.95         91.63        77.48 o                         
 -13   3   6         14.11         26.87        70.42 o                         
 -11   3   6        192.25        180.32        54.69 o                         
  -9   3   6        330.38        211.42       107.85 o                         
  -7   3   6       1348.80       1432.38       136.72 o                         
  -5   3   6        326.99        427.66        84.87 o                         
  -3   3   6        265.45        278.97        65.39 o                         
  -1   3   6         59.08         67.44        34.06 o                         
   1   3   6         55.62         31.03        56.30 o                         
   3   3   6        315.63        449.99       108.75 o                         
   5   3   6        410.84        378.62       149.64 o                         
 -12   4   6          2.08        231.76       149.15 o                         
 -10   4   6         11.47         -6.80       110.91 o                         
  -8   4   6         42.73        132.70        55.04 o                         
  -6   4   6        164.01        127.58       126.17 o                         
  -4   4   6        325.63        393.57       100.31 o                         
  -2   4   6        126.35        196.30        89.89 o                         
   0   4   6         70.31        -30.52       100.83 o                         
   2   4   6         86.47         64.33        64.48 o                         
   4   4   6         23.78        -67.27        67.27 o                         
   6   4   6         96.15        -67.05       110.06 o                         
 -25   1   7          9.34       -248.95       371.32 o                         
 -23   1   7        289.82        663.06       219.22 o                         
 -21   1   7          8.35        -44.17        67.18 o                         
 -19   1   7        335.04        278.08        67.38 o                         
 -17   1   7         17.30        -32.36        32.36 o                         
 -15   1   7         45.96         27.73        95.66 o                         
 -13   1   7         11.75         15.07        23.87 o                         
 -11   1   7       1069.55       1070.56       123.15 o                         
  -9   1   7         36.44         31.42        31.89 o                         
  -7   1   7        254.66        238.45        34.44 o                         
  -5   1   7         76.23         68.41        15.60 o                         
  -3   1   7          0.00        -23.66        25.09 o                         
 -22   2   7          0.06          4.61       132.61 o                         
 -20   2   7        409.65        445.73       135.55 o                         
 -18   2   7         69.06        188.71       127.11 o                         
 -16   2   7         32.61          8.58        33.85 o                         
 -14   2   7          8.64        -11.41        33.34 o                         
 -12   2   7          1.14        -93.45        93.45 o                         
 -10   2   7         15.25         32.47        32.86 o                         
  -8   2   7         66.35         37.04        30.74 o                         
  -6   2   7        737.15        714.91        98.12 o                         
  -4   2   7        877.59        734.51       111.04 o                         
  -2   2   7          1.79         17.44        29.66 o                         
   0   2   7         74.38         34.87       121.09 o                         
 -19   3   7          3.61        213.02       240.39 o                         
 -17   3   7         17.75       -118.43       183.39 o                         
 -15   3   7          1.98        -16.16        94.77 o                         
 -13   3   7         13.54       -109.91       109.91 o                         
 -11   3   7         27.20        -22.89        37.01 o                         
  -9   3   7        205.27         79.09        58.56 o                         
  -7   3   7          9.53          0.60        43.88 o                         
  -5   3   7          0.47         59.52        35.37 o                         
  -3   3   7          7.71        -10.49        52.81 o                         
  -1   3   7         23.13         91.94        76.23 o                         
   1   3   7        151.71        255.12       102.00 o                         
   3   3   7          4.64         20.45        44.75 o                         
 -10   4   7         93.05         75.24       149.96 o                         
  -8   4   7         11.31         -0.18        52.89 o                         
  -6   4   7         33.74        -44.57        91.32 o                         
  -4   4   7          9.90         73.90        91.09 o                         
  -2   4   7        339.46        169.42        98.81 o                         
   0   4   7          1.22          7.31       238.55 o                         
   2   4   7          7.01        145.38       205.09 o                         
   4   4   7         63.51        213.42       142.56 o                         
 -24   0   8         34.62        336.56       185.17 o                         
 -22   0   8        160.53        342.21       272.08 o                         
 -20   0   8         62.33        -25.76        37.72 o                         
 -18   0   8         80.73        104.66        71.85 o                         
 -16   0   8          0.00        -33.70        44.13 o                         
 -14   0   8        262.21        251.87        56.74 o                         
 -12   0   8       1458.31       1565.64       160.59 o                         
 -10   0   8       1814.62       1834.29       166.55 o                         
  -8   0   8        190.79        295.10        81.93 o                         
  -6   0   8         80.53        108.07        37.26 o                         
 -23   1   8        364.77        284.83        90.61 o                         
 -21   1   8        200.95        305.56        80.30 o                         
 -19   1   8         31.71         52.52        37.72 o                         
 -17   1   8        173.51        203.73        54.53 o                         
 -15   1   8          3.39        -77.17       116.91 o                         
 -13   1   8         24.81          1.16        25.56 o                         
 -11   1   8          2.87         -3.06        15.62 o                         
  -9   1   8        748.83        640.73        81.81 o                         
  -7   1   8          2.40         25.32        40.39 o                         
  -5   1   8        412.65        521.55        99.14 o                         
  -3   1   8       1320.84       1590.96       301.69 o                         
 -22   2   8        109.22        413.56       289.08 o                         
 -20   2   8          6.15        -74.65       184.91 o                         
 -18   2   8         54.21         -1.38       101.90 o                         
 -16   2   8         17.10         22.79        40.70 o                         
 -14   2   8        731.15        676.84       113.96 o                         
 -12   2   8        194.27        148.66        63.05 o                         
 -10   2   8         90.25         63.41        85.44 o                         
  -8   2   8        860.00        893.77       114.80 o                         
  -6   2   8         91.09         62.95        47.51 o                         
  -4   2   8         80.17         31.60        26.08 o                         
  -2   2   8        436.09        426.81       113.69 o                         
   0   2   8       1254.83       1350.88       347.71 o                         
 -19   3   8         13.44         63.63       135.76 o                         
 -17   3   8         76.17        -66.17       122.78 o                         
 -15   3   8          1.38        -20.04        84.42 o                         
 -13   3   8          0.27        103.33        76.71 o                         
 -11   3   8          3.20         23.89        59.78 o                         
  -9   3   8          5.46         19.47        50.28 o                         
  -7   3   8         89.89         61.51        49.91 o                         
  -5   3   8       2247.59       2719.87       312.88 o                         
  -3   3   8         35.99         61.65        89.90 o                         
  -1   3   8        108.73        107.22        55.33 o                         
   1   3   8          0.05          6.10        35.30 o                         
 -10   4   8          6.00       -221.74       221.74 o                         
  -8   4   8        153.30        158.43       294.70 o                         
  -6   4   8          9.20        -63.23        63.23 o                         
  -4   4   8         34.17          9.35        87.31 o                         
  -2   4   8        149.09        325.62       207.08 o                         
   0   4   8         26.77         40.12       174.51 o                         
   2   4   8          2.26         64.87        98.50 o                         
 -23   1   9          0.56       -130.75       151.35 o                         
 -21   1   9         40.32         24.27        51.68 o                         
 -19   1   9          0.91         27.11        47.76 o                         
 -17   1   9        187.72        282.75        94.38 o                         
 -15   1   9          3.25        -17.87        30.28 o                         
 -13   1   9         14.14         39.18        42.04 o                         
 -11   1   9         13.77        -25.48        25.48 o                         
  -9   1   9       1888.13       1849.81       233.43 o                         
  -7   1   9         60.69         14.58        49.08 o                         
  -5   1   9       1642.47       1821.77       229.67 o                         
  -3   1   9         75.77         17.39        52.72 o                         
 -18   2   9         19.88        -42.82        69.31 o                         
 -16   2   9         41.81         31.32        76.16 o                         
 -14   2   9         64.47         49.76        75.98 o                         
 -12   2   9        239.70        172.44        47.89 o                         
 -10   2   9         36.03          7.16        39.41 o                         
  -8   2   9       1148.42       1344.36       354.83 o                         
  -6   2   9        108.80        -13.58        69.49 o                         
  -4   2   9        483.84        386.52       106.95 o                         
  -2   2   9        145.34        162.88        72.01 o                         
 -19   3   9          3.79        -62.89       137.54 o                         
 -17   3   9         16.38        -90.04       140.59 o                         
 -15   3   9          0.70         -7.80       218.57 o                         
 -13   3   9          4.37         86.76        67.13 o                         
 -11   3   9         21.72         47.41        61.12 o                         
  -9   3   9        133.76        192.66       107.17 o                         
  -7   3   9          5.63         81.73       177.91 o                         
  -5   3   9        462.58        679.77       162.84 o                         
  -3   3   9        175.41        142.64        75.01 o                         
  -1   3   9         39.34        -30.22        36.56 o                         
   1   3   9         17.50         99.27       120.93 o                         
  -6   4   9          0.05        207.72       191.13 o                         
  -4   4   9          5.81          7.50        64.77 o                         
  -2   4   9          3.05       -198.29       285.96 o                         
   0   4   9        116.75        249.39       125.00 o                         
 -24   0  10        157.49        470.21       353.58 o                         
 -18   0  10        214.86        403.18       102.95 o                         
 -16   0  10         11.52         50.26        62.58 o                         
 -14   0  10        253.30        451.57       117.47 o                         
 -12   0  10        355.86        480.56       211.50 o                         
 -10   0  10         14.68         39.35        61.67 o                         
  -8   0  10        459.20        639.88       135.25 o                         
  -6   0  10       1048.07       1087.65       137.75 o                         
 -21   1  10        137.44        257.08        95.77 o                         
 -19   1  10          8.62         74.58        56.46 o                         
 -17   1  10         11.14        -39.81        73.23 o                         
 -15   1  10        946.41       1103.22       168.45 o                         
 -13   1  10        204.91        152.13        60.09 o                         
 -11   1  10        229.13        346.91       124.05 o                         
  -9   1  10        387.22        387.07       124.27 o                         
  -7   1  10       1003.56        977.21       135.74 o                         
  -5   1  10        834.65        818.04       139.33 o                         
 -18   2  10         53.42         40.72        78.19 o                         
 -16   2  10         66.87         59.01        54.97 o                         
 -14   2  10         47.56         32.82        52.92 o                         
 -12   2  10        368.69        239.77        96.98 o                         
 -10   2  10         87.74         47.32       104.17 o                         
  -6   2  10         51.10         29.46        64.88 o                         
  -4   2  10         12.00         43.01        69.41 o                         
  -2   2  10         27.15        -21.99        87.55 o                         
 -17   3  10          7.10        198.98       162.48 o                         
 -15   3  10        350.23        494.65       254.71 o                         
 -13   3  10         30.14        156.17       101.08 o                         
 -11   3  10         42.00         13.54        53.74 o                         
  -9   3  10          1.95        -32.33        91.62 o                         
  -7   3  10         15.12         42.28        70.81 o                         
  -5   3  10         11.55          6.55        83.30 o                         
  -3   3  10        255.73        423.01       115.21 o                         
  -1   3  10        245.06        115.36       104.11 o                         
  -2   4  10          3.37        201.41       162.06 o                         
   0   4  10          8.10       -334.32       334.32 o                         
 -21   1  11         18.47       -106.91       106.91 o                         
 -19   1  11         24.18        -84.47       134.78 o                         
 -17   1  11          1.17         61.29        63.54 o                         
 -15   1  11         33.78         23.16        38.21 o                         
 -13   1  11        118.01         49.37       120.72 o                         
 -11   1  11        492.71        311.80       211.15 o                         
  -9   1  11        409.94        499.99       152.72 o                         
  -7   1  11        467.72        274.88        94.27 o                         
  -5   1  11          0.08         20.77        36.78 o                         
 -18   2  11          0.07        -37.55        67.55 o                         
 -16   2  11         12.72         94.41        55.48 o                         
 -14   2  11         24.20          4.68        29.46 o                         
 -12   2  11         29.64         38.15        77.42 o                         
 -10   2  11        596.14        618.65       196.29 o                         
  -8   2  11         69.06         10.29        40.95 o                         
  -6   2  11       2613.43       2665.41       490.80 o                         
  -4   2  11         33.74        -16.18       135.48 o                         
 -17   3  11          3.50        175.39       209.17 o                         
 -15   3  11         10.05       -150.02       177.87 o                         
 -13   3  11         13.82        124.23       108.10 o                         
 -11   3  11         44.59         89.78       104.99 o                         
  -9   3  11         13.14       -143.36       143.36 o                         
  -7   3  11         26.78        -44.57       152.35 o                         
  -5   3  11         12.82        146.31       119.30 o                         
  -3   3  11         43.47         90.99        84.37 o                         
  -2   4  11          6.43       -278.82       278.82 o                         
 -16   0  12          3.14        248.02       207.19 o                         
 -14   0  12         29.72         64.11        40.17 o                         
 -12   0  12        699.63        830.36       239.91 o                         
 -10   0  12       4681.89       5187.19       655.67 o                         
  -8   0  12          6.44         46.23        44.85 o                         
  -6   0  12       1182.73       1487.78       240.38 o                         
 -21   1  12         76.15        281.85       185.02 o                         
 -19   1  12          0.64         99.61        77.46 o                         
 -17   1  12          0.26          5.85        69.86 o                         
 -15   1  12         95.56       -105.43       118.41 o                         
 -13   1  12        260.44        252.08       185.11 o                         
 -11   1  12         46.60        136.17       121.96 o                         
  -9   1  12       1038.60        908.49       186.38 o                         
  -7   1  12         15.02        175.62        99.96 o                         
  -5   1  12        632.37        601.29       181.68 o                         
 -16   2  12         30.93        -54.75        54.75 o                         
 -14   2  12         17.51        288.52       190.98 o                         
 -12   2  12         20.72        -92.63        92.63 o                         
 -10   2  12          6.94        -58.94        76.52 o                         
  -8   2  12         74.66         81.35        90.40 o                         
  -6   2  12        304.01        171.20       112.12 o                         
  -4   2  12        241.96         93.62       123.51 o                         
 -15   3  12        113.44        255.02       167.09 o                         
 -13   3  12        185.01       -106.37       150.59 o                         
 -11   3  12         62.33         42.74       127.37 o                         
  -9   3  12          3.87         27.70       113.41 o                         
  -7   3  12         43.71        -36.89       145.80 o                         
  -5   3  12          0.33        -76.07       139.63 o                         
  -3   3  12          0.70         -0.35        69.09 o                         
 -19   1  13          2.62        -83.93        83.93 o                         
 -17   1  13          1.26        136.61        90.06 o                         
 -15   1  13         54.45        -78.30       135.46 o                         
 -13   1  13        200.00        144.91       130.04 o                         
 -11   1  13        261.86        357.19       224.26 o                         
  -9   1  13        631.61        537.45       295.48 o                         
  -7   1  13        247.66        115.21        77.69 o                         
 -14   2  13         13.92        174.78       177.89 o                         
 -12   2  13         37.89         68.32        93.11 o                         
 -10   2  13          6.59        -63.21       122.99 o                         
  -8   2  13         54.73         57.46        70.32 o                         
  -6   2  13          2.23         30.86        58.22 o                         
 -13   3  13         42.99       -242.65       242.65 o                         
 -11   3  13        115.81         84.65        93.52 o                         
  -9   3  13         73.86        482.86       275.02 o                         
  -7   3  13          9.67        112.11       210.54 o                         
  -5   3  13          6.27       -309.08       309.08 o                         
 -14   0  14        716.64        738.28       276.71 o                         
 -12   0  14       2078.19       2224.15       453.73 o                         
 -10   0  14        230.77        244.76       182.80 o                         
  -8   0  14       1056.48       1172.37       228.70 o                         
 -17   1  14          0.82        255.74       185.80 o                         
 -15   1  14         38.31        123.24       227.22 o                         
 -13   1  14        304.09        464.10       219.28 o                         
  -9   1  14        594.81        437.75       350.89 o                         
  -7   1  14         14.25        -16.85        51.70 o                         
 -12   2  14         31.96        200.63       215.58 o                         
 -10   2  14         31.13        -96.57        96.57 o                         
  -8   2  14          0.04        -76.80        76.80 o                         
  -6   2  14         11.73        -32.94        54.31 o                         
 -13   3  14        168.52        -19.24       127.59 o                         
 -11   3  14          9.78         18.26       137.35 o                         
  -9   3  14         32.20       -247.06       247.06 o                         
  -7   3  14        101.70         -0.35       119.82 o                         
 -17   1  15         51.39         84.11       137.15 o                         
 -15   1  15          1.95         28.72       163.93 o                         
 -13   1  15        121.79        238.95       209.04 o                         
 -11   1  15        421.71        351.97       255.69 o                         
  -9   1  15        136.99         -6.74       143.04 o                         
 -10   2  15         24.90       -123.78       168.26 o                         
  -8   2  15         20.00       -103.70       123.75 o                         
 -12   0  16        364.00         38.78       142.82 o                         
 -10   0  16       1274.64       1077.30       328.44 o                         
 -13   1  16        106.14        216.98       193.28 o                         
 -11   1  16          2.63       -215.58       218.98 o                         
  -9   1  16        136.54          3.93       100.42 o                         
                                                                                
