# Supplementary material for: The curious case of proton migration under pressure in the malonic acid and 4,4′-bi­pyridine cocrystal
Source: IUCrJ. 2024 Jan 13;11(Pt 2):168–81. doi: 10.1107/S2052252524000344 (PMC10916288; doi:10.1107/S2052252524000344)
Supplement: Supplementary file 18 [file m-11-00168-BIPYMA_276sup18.hkl]

data_BIPYMA_276                                                                 
_shelx_title ' bipyma_276_final_a.res in P2(1)/c'                               
_shelx_refln_list_code          4                                               
_shelx_F_calc_maximum      157.45                                               
_exptl_crystal_F_000       544.00                                               
_reflns_d_resolution_high  0.7532                                               
                                                                                
loop_                                                                           
 _space_group_symop_operation_xyz                                               
 'x, y, z'                                                                      
 '-x, y+1/2, -z+1/2'                                                            
 '-x, -y, -z'                                                                   
 'x, -y-1/2, z-1/2'                                                             
                                                                                
_cell_length_a     8.4117                                                       
_cell_length_b     7.9665                                                       
_cell_length_c    15.5763                                                       
_cell_angle_alpha  90.000                                                       
_cell_angle_beta  103.327                                                       
_cell_angle_gamma  90.000                                                       
                                                                                
_shelx_F_squared_multiplier     1.000                                           
                                                                                
loop_                                                                           
 _refln_index_h                                                                 
 _refln_index_k                                                                 
 _refln_index_l                                                                 
 _refln_F_squared_calc                                                          
 _refln_F_squared_meas                                                          
 _refln_F_squared_sigma                                                         
 _refln_observed_status                                                         
   1   1   0          0.18         11.33         7.23 o                         
   0   2   0       2048.26       2027.18        96.01 o                         
   1   2   0       2006.88       1998.77        27.77 o                         
   2   2   0       6747.34       6625.41       129.25 o                         
   1   3   0          5.17         -0.10         2.96 o                         
   2   3   0         11.82          4.38         4.10 o                         
   3   3   0          5.93         15.69         7.09 o                         
   0   4   0       3577.49       3366.38       113.87 o                         
   1   4   0       1885.25       1867.70        34.39 o                         
   2   4   0        471.12        454.02        17.36 o                         
   3   4   0        107.66         96.20        10.98 o                         
   5   4   0        253.53        276.99        26.62 o                         
   1   5   0        586.82        661.30        22.83 o                         
   2   5   0          4.48          4.35         6.41 o                         
   3   5   0         43.86         46.48         7.57 o                         
   4   5   0        252.29        271.63        22.12 o                         
   5   5   0        508.01        594.14        44.10 o                         
   0   6   0        128.34        120.88        21.14 o                         
   1   6   0        733.32        871.86        44.16 o                         
   2   6   0        131.11        160.11        19.88 o                         
   4   6   0         35.76         34.22         9.90 o                         
   5   6   0         19.16          9.18        29.19 o                         
   6   6   0         10.54         14.95        14.14 o                         
   1   7   0         12.78          8.57         9.57 o                         
   2   7   0          4.78         -1.48         8.34 o                         
   3   7   0          4.90        -11.18        11.18 o                         
   4   7   0          0.08          4.72        21.39 o                         
   5   7   0          4.85        -30.58        30.58 o                         
   6   7   0         13.45         34.56        20.25 o                         
   0   8   0        168.79        193.33        49.75 o                         
   1   8   0        100.04         88.42        20.64 o                         
   2   8   0          2.40         -3.83        10.12 o                         
   3   8   0         21.48         27.19        19.88 o                         
   4   8   0          7.42         -9.90        13.47 o                         
   5   8   0         10.15        -26.53        36.45 o                         
   6   8   0         37.76         27.67        40.45 o                         
   1   9   0         20.28         18.33        14.47 o                         
   2   9   0          0.01          2.23        13.13 o                         
   3   9   0         39.16         25.20        30.53 o                         
   4   9   0          0.51        -27.02        27.02 o                         
   5   9   0          3.57         38.07        46.87 o                         
   1  10   0          1.03         -8.46        38.10 o                         
   2  10   0          0.00         18.14        34.02 o                         
  -2   1   1        105.93         78.93        18.73 o                         
   0   1   1         13.86          9.80         1.76 o                         
  -3   2   1         72.23        100.29        27.41 o                         
  -2   2   1      14115.62      14377.33        79.31 o                         
  -1   2   1       2694.01       2494.25        38.41 o                         
  -5   3   1         12.20          6.88        13.30 o                         
  -4   3   1         16.23         20.70         6.80 o                         
  -3   3   1         29.59         24.54         6.48 o                         
  -2   3   1        558.47        552.43        16.44 o                         
  -1   3   1        714.37        673.57        20.61 o                         
   1   3   1         95.16         88.75         7.65 o                         
   2   3   1          6.45          8.18         5.41 o                         
  -6   4   1        188.15        196.29        23.27 o                         
  -5   4   1        320.92        387.42        30.57 o                         
  -4   4   1        153.75        182.00        14.27 o                         
  -3   4   1        126.80        131.52        10.61 o                         
  -2   4   1        400.66        409.15        17.81 o                         
  -1   4   1        143.08         84.79        25.18 o                         
   1   4   1          9.09          5.39         3.92 o                         
   2   4   1         56.16         61.74         7.26 o                         
   3   4   1         69.72         67.33        12.63 o                         
   4   4   1        171.68        142.32        19.34 o                         
  -5   5   1          2.05        -14.06        14.06 o                         
  -4   5   1        448.68        486.11        24.86 o                         
  -3   5   1         48.34         52.80         8.26 o                         
  -2   5   1        316.79        342.09        18.31 o                         
  -1   5   1        108.62        100.98         8.94 o                         
   0   5   1        393.62        436.77        18.51 o                         
   1   5   1         61.01         67.45         9.16 o                         
   2   5   1         77.76         66.61         7.72 o                         
   3   5   1         30.77         26.62         7.56 o                         
   4   5   1         26.61         20.02         8.05 o                         
   5   5   1        615.69        610.99        49.06 o                         
  -7   6   1         10.71          4.54        15.42 o                         
  -6   6   1          2.63         -7.60        14.49 o                         
  -5   6   1          7.86          3.37        16.69 o                         
  -4   6   1         49.21         72.37        18.06 o                         
  -3   6   1         18.68        -10.83        14.78 o                         
  -2   6   1         35.81         40.08         8.93 o                         
  -1   6   1          0.72         -2.85         7.31 o                         
   0   6   1         88.80         74.85         9.46 o                         
   1   6   1        158.03        178.34        18.52 o                         
   2   6   1          8.20         13.45         8.44 o                         
   3   6   1        180.11        177.39        31.73 o                         
   4   6   1        798.95        847.37        62.19 o                         
   5   6   1         71.67         76.21        19.55 o                         
  -7   7   1          0.01         -7.77        44.65 o                         
  -6   7   1          0.61        -25.71        29.51 o                         
  -5   7   1         28.91          6.30        19.04 o                         
  -4   7   1         15.04         11.64        13.41 o                         
  -3   7   1         93.45        103.63        14.38 o                         
  -2   7   1        118.58        123.65        15.90 o                         
  -1   7   1         16.44          8.87         7.80 o                         
   0   7   1         51.23         24.94        11.14 o                         
   1   7   1          4.63          3.53         8.43 o                         
   2   7   1         76.65         65.15        13.17 o                         
   3   7   1        252.74        271.85        43.72 o                         
   4   7   1        111.32        134.13        27.96 o                         
   5   7   1          4.70         15.65        17.15 o                         
  -7   8   1          4.33        166.63       116.78 o                         
  -6   8   1          1.38         -9.04        39.53 o                         
  -5   8   1         23.46         26.71        21.26 o                         
  -4   8   1          5.75          6.91        15.53 o                         
  -3   8   1         10.66          1.27        11.32 o                         
  -2   8   1         34.54         21.45        13.66 o                         
  -1   8   1         43.86         14.05        12.42 o                         
   0   8   1          4.11        -13.03        13.03 o                         
   1   8   1         10.22          7.00        15.79 o                         
   2   8   1          0.01         -5.33        10.88 o                         
   3   8   1         23.54         16.18        11.05 o                         
   4   8   1          2.71         -5.99        42.83 o                         
   5   8   1          2.72        -42.92       115.04 o                         
   6   8   1         43.30         38.13        47.75 o                         
  -5   9   1          0.96        -47.69        47.69 o                         
  -4   9   1         27.42         46.88        34.96 o                         
  -3   9   1          0.00         28.10        25.46 o                         
  -2   9   1         48.84         29.37        17.61 o                         
  -1   9   1          9.11          4.52        15.48 o                         
   0   9   1          0.08          5.20        14.21 o                         
   1   9   1          7.44         14.35        12.60 o                         
   2   9   1          1.75         -7.98        13.25 o                         
   3   9   1          1.69         25.19        23.44 o                         
   4   9   1          2.35          4.59        20.86 o                         
   5   9   1          0.45          0.49        39.92 o                         
  -2  10   1         21.61         -4.01        23.30 o                         
   1  10   1          6.37        -11.99        27.52 o                         
   2  10   1          2.31         59.26        57.25 o                         
  -3   0   2       2079.83       1981.19       107.00 o                         
  -2   0   2         92.67         87.00         7.28 o                         
  -6   1   2        118.79        106.51        46.51 o                         
  -5   1   2        145.66        102.52        35.05 o                         
  -3   1   2         54.70         56.55         8.90 o                         
  -2   1   2          9.91         22.95         9.07 o                         
  -6   2   2        236.27        207.74        36.21 o                         
  -5   2   2         31.30         23.65        10.57 o                         
  -4   2   2          8.34          2.61        10.19 o                         
  -3   2   2       6464.62       6439.66        70.82 o                         
  -2   2   2      24789.55      23923.65        82.02 o                         
  -1   2   2       8403.51       7772.96        89.70 o                         
   0   2   2       7769.20       7261.23       127.10 o                         
  -7   3   2          1.74         -5.43        17.22 o                         
  -6   3   2        859.46        925.86        46.12 o                         
  -5   3   2        109.03        127.84        16.66 o                         
  -4   3   2         49.05         45.70         8.55 o                         
  -3   3   2          0.09         -1.60         3.42 o                         
  -2   3   2       1295.03       1200.98        24.41 o                         
  -1   3   2        402.65        402.03        16.05 o                         
   0   3   2         42.89         39.76         5.16 o                         
   1   3   2        201.58        185.44        12.68 o                         
  -7   4   2         34.97         13.53        12.78 o                         
  -6   4   2        184.54        164.32        19.29 o                         
  -5   4   2        638.22        668.10        38.26 o                         
  -4   4   2       2025.84       2244.76        54.23 o                         
  -3   4   2          0.61          3.49         4.65 o                         
  -2   4   2         78.12         94.15         8.66 o                         
  -1   4   2       2225.63       2351.88        54.51 o                         
   0   4   2         70.22         64.78         6.26 o                         
   1   4   2        654.33        644.06        21.24 o                         
   2   4   2          0.33          3.08         5.05 o                         
   3   4   2        121.41        124.51        20.88 o                         
  -7   5   2         16.63          2.86        12.33 o                         
  -6   5   2         12.39          6.50        15.58 o                         
  -5   5   2        216.38        252.80        29.97 o                         
  -4   5   2        135.83        168.09        19.04 o                         
  -3   5   2          3.19         -7.45         7.45 o                         
  -2   5   2          1.60         -5.44         5.44 o                         
  -1   5   2         15.71          8.80         5.88 o                         
   0   5   2        162.08        170.53        13.53 o                         
   1   5   2         20.22         14.70        11.36 o                         
   2   5   2         16.95         26.25        12.46 o                         
   3   5   2        223.96        239.33        21.81 o                         
   4   5   2         42.65         35.52        10.95 o                         
  -7   6   2          9.25         30.63        25.05 o                         
  -6   6   2         25.65         -7.28        14.90 o                         
  -5   6   2          2.37        -14.12        14.12 o                         
  -4   6   2         74.87         67.31        17.12 o                         
  -3   6   2        353.56        330.35        20.59 o                         
  -2   6   2        231.54        228.31        17.27 o                         
  -1   6   2          4.73         -4.97         7.14 o                         
   0   6   2        523.39        562.03        52.09 o                         
   1   6   2          0.10          6.18         8.49 o                         
   2   6   2         78.42         71.39        12.10 o                         
   3   6   2          0.41         18.70        12.41 o                         
   4   6   2         33.53         29.12        14.65 o                         
   5   6   2          9.81          0.96        11.48 o                         
  -7   7   2          4.29        -35.87        35.87 o                         
  -6   7   2         26.18         12.02        22.14 o                         
  -5   7   2         29.77         45.72        27.02 o                         
  -4   7   2          2.28          3.15        11.41 o                         
  -3   7   2         45.49         49.39        11.31 o                         
  -2   7   2          0.08          0.69        14.16 o                         
  -1   7   2        337.22        298.25        33.17 o                         
   0   7   2          1.08          3.39        10.31 o                         
   1   7   2         37.29         23.13        10.88 o                         
   2   7   2          1.56        -11.25        17.76 o                         
   4   7   2         19.75         23.00        11.45 o                         
   5   7   2          9.42          3.01        21.19 o                         
  -6   8   2          1.15          2.54        43.27 o                         
  -5   8   2          0.79         12.94        17.48 o                         
  -4   8   2         13.39         10.79        15.73 o                         
  -3   8   2         30.41          8.94        12.48 o                         
  -2   8   2         55.76         57.25        13.32 o                         
  -1   8   2          0.91         -0.62        10.58 o                         
   0   8   2          5.35         -6.05        20.44 o                         
   1   8   2          1.28         21.30        15.90 o                         
   2   8   2        188.00        142.01        20.67 o                         
   3   8   2          2.33        -20.64        20.64 o                         
   4   8   2          0.91        -21.84        22.14 o                         
   5   8   2         24.77         19.75        39.77 o                         
  -5   9   2         28.42         14.12        28.70 o                         
  -4   9   2          0.43         -7.53        23.55 o                         
  -3   9   2          4.61         10.40        19.33 o                         
  -2   9   2          1.08          4.47        16.06 o                         
  -1   9   2          0.04          1.01        22.26 o                         
   0   9   2          3.03          7.80        16.03 o                         
   1   9   2         32.66         -2.51        14.89 o                         
   2   9   2         21.38         15.02        13.18 o                         
   3   9   2          8.96         21.24        25.26 o                         
   4   9   2         22.76         -8.41        31.93 o                         
   5   9   2          0.05         -4.40        47.10 o                         
  -2  10   2          0.02        -18.73        51.37 o                         
   0  10   2          7.36        -26.79        26.79 o                         
   1  10   2          0.07          9.98        23.90 o                         
  -7   1   3         41.00         13.17        21.58 o                         
  -6   1   3          7.48          5.88        20.85 o                         
  -5   1   3          2.17         -1.91         9.54 o                         
  -4   1   3        601.10        636.10        38.17 o                         
  -3   1   3        232.00        227.54        10.53 o                         
  -2   1   3          6.09         -2.91         7.27 o                         
  -1   1   3        341.23        297.79        23.05 o                         
  -7   2   3        126.07         91.35        22.43 o                         
  -6   2   3         20.65          6.58        10.87 o                         
  -5   2   3          6.88         12.52         6.16 o                         
  -4   2   3          3.98         -4.30         5.12 o                         
  -3   2   3       1417.50       1456.96        23.37 o                         
  -2   2   3        958.76       1058.58        19.20 o                         
  -1   2   3       6916.80       6642.72        49.51 o                         
  -7   3   3        111.18        147.65        31.21 o                         
  -6   3   3        381.49        406.85        28.34 o                         
  -5   3   3          1.70         11.07         8.16 o                         
  -4   3   3         49.77         48.15         5.51 o                         
  -3   3   3          0.16         -3.75         3.75 o                         
  -1   3   3        807.03        797.35        21.24 o                         
   0   3   3        198.29        200.04        11.39 o                         
  -8   4   3         12.91        -17.11        33.29 o                         
  -7   4   3         30.43          6.40        21.24 o                         
  -6   4   3         14.11        -14.89        14.89 o                         
  -5   4   3         30.08         34.78         9.96 o                         
  -3   4   3       2023.13       2089.79        38.01 o                         
  -2   4   3          1.93          1.68         3.76 o                         
  -1   4   3        344.93        345.80        13.97 o                         
   0   4   3        640.65        638.69        22.17 o                         
   1   4   3         19.42         23.15         5.54 o                         
   2   4   3       1516.74       1617.20        68.89 o                         
  -8   5   3         12.53         -8.76        17.27 o                         
  -6   5   3          6.62          8.43        15.02 o                         
  -5   5   3          0.89          1.73        21.82 o                         
  -4   5   3          0.04          9.64         9.84 o                         
  -3   5   3         14.80         15.37         5.64 o                         
  -2   5   3         59.69         62.89         8.74 o                         
  -1   5   3        339.28        336.99        19.30 o                         
   0   5   3         21.65         18.47         7.22 o                         
   1   5   3         87.61         72.58        11.70 o                         
   2   5   3         78.28         63.14        10.59 o                         
   3   5   3         15.09          6.13         8.13 o                         
  -8   6   3         11.66         49.94        30.51 o                         
  -7   6   3          4.23         30.49        19.90 o                         
  -6   6   3         74.35         30.70        16.34 o                         
  -5   6   3         70.30         41.28        15.90 o                         
  -4   6   3         90.57        101.60        13.32 o                         
  -3   6   3        115.32        103.45        12.32 o                         
  -2   6   3         81.37         81.22        13.66 o                         
  -1   6   3          0.26          3.42         8.37 o                         
   0   6   3          2.46         -0.11         8.31 o                         
   1   6   3         42.42         46.39        11.86 o                         
   2   6   3          0.30         -8.39         8.39 o                         
   3   6   3        227.71        206.26        23.69 o                         
   4   6   3        145.60        128.94        22.90 o                         
  -7   7   3         40.68        105.56        33.06 o                         
  -6   7   3         21.45         -2.71        25.91 o                         
  -5   7   3          0.44        -16.52        18.61 o                         
  -4   7   3         26.70         42.05        12.71 o                         
  -3   7   3         17.70          0.60        11.39 o                         
  -2   7   3         44.50         55.23        12.39 o                         
  -1   7   3         23.63          5.60        10.14 o                         
   0   7   3         55.40         39.61        12.50 o                         
   1   7   3         20.73         41.55        25.21 o                         
   2   7   3         18.70         34.23        24.49 o                         
   3   7   3        186.15        207.15        35.53 o                         
   4   7   3         39.40         32.21        14.05 o                         
  -7   8   3          1.55         18.04        29.23 o                         
  -6   8   3          2.38        -17.43        28.25 o                         
  -5   8   3         27.04         22.53        18.92 o                         
  -4   8   3         28.99         28.99        14.55 o                         
  -3   8   3         18.01         20.45        18.64 o                         
  -2   8   3         48.56         47.22        17.13 o                         
  -1   8   3          1.26         -3.01        11.18 o                         
   0   8   3          7.90          4.22        16.55 o                         
   1   8   3          1.14          8.26        11.40 o                         
   2   8   3        205.04        175.58        38.71 o                         
   3   8   3          6.92          4.78        25.03 o                         
   4   8   3         28.06         24.93        20.73 o                         
  -4   9   3          0.41        -19.26        24.90 o                         
  -3   9   3         65.96         49.14        28.17 o                         
  -2   9   3         47.37         40.86        36.92 o                         
  -1   9   3          3.56         -4.94        17.22 o                         
   0   9   3          0.57         10.40        17.63 o                         
   1   9   3        235.79        197.65        29.15 o                         
   2   9   3          4.97         26.33        14.37 o                         
   3   9   3         30.41         29.27        24.64 o                         
  -1  10   3         16.58         24.43        38.44 o                         
   0  10   3         41.37         18.39        20.69 o                         
   1  10   3         11.71          3.74        21.96 o                         
  -8   0   4         45.86         24.63        29.72 o                         
  -7   0   4         30.47         33.66        20.32 o                         
  -6   0   4          9.07         14.62        10.56 o                         
  -5   0   4       2658.62       2758.97       100.78 o                         
  -4   0   4        189.31        197.43        24.92 o                         
  -3   0   4       5254.90       5074.51        72.15 o                         
  -8   1   4        776.16        668.11        82.09 o                         
  -7   1   4          1.21          2.76        20.30 o                         
  -6   1   4         97.89        105.46        22.88 o                         
  -5   1   4         12.70         17.91         4.66 o                         
  -4   1   4        261.48        318.41        26.93 o                         
  -3   1   4        516.45        502.44        13.40 o                         
  -2   1   4        192.08        189.85        13.55 o                         
  -8   2   4        347.01        309.04        71.95 o                         
  -7   2   4        207.42        196.89        30.82 o                         
  -6   2   4         90.71         82.14        14.28 o                         
  -5   2   4         22.96         22.15         5.94 o                         
  -4   2   4        564.10        588.57        19.04 o                         
  -2   2   4       5170.10       5373.37        71.45 o                         
  -1   2   4       8158.76       8394.68       108.79 o                         
  -8   3   4         37.43         45.72        34.98 o                         
  -7   3   4         58.01         77.33        20.27 o                         
  -6   3   4          0.29         -8.47         8.47 o                         
  -5   3   4         81.60         71.78         9.04 o                         
  -4   3   4        108.72        109.77        10.04 o                         
  -3   3   4         88.86         99.76         7.34 o                         
  -2   3   4          4.71         36.50        18.25 o                         
  -1   3   4        451.37        438.63        15.40 o                         
   0   3   4          9.34          5.21         4.49 o                         
  -8   4   4         36.03         57.74        47.01 o                         
  -7   4   4          4.24         -1.00        12.98 o                         
  -6   4   4          0.02        -14.91        14.91 o                         
  -5   4   4         60.30         61.41        11.79 o                         
  -4   4   4        248.71        243.63        17.80 o                         
  -3   4   4       7572.88       8089.43        91.49 o                         
  -2   4   4       1156.72       1217.78        35.75 o                         
  -1   4   4        122.74        115.53        10.62 o                         
   0   4   4         22.41         20.52         4.68 o                         
   1   4   4       1035.20       1061.96        42.93 o                         
  -8   5   4         34.59         18.77        31.42 o                         
  -7   5   4         13.36         -4.66        17.17 o                         
  -6   5   4         13.30          1.23        13.95 o                         
  -5   5   4         44.65         10.60        28.62 o                         
  -4   5   4          4.17         -5.44         7.96 o                         
  -3   5   4        180.86        168.43        15.10 o                         
  -2   5   4        200.16        231.90        16.73 o                         
  -1   5   4        182.41        193.89        14.75 o                         
   0   5   4         54.30         49.27         8.11 o                         
   1   5   4        138.58        150.73        15.33 o                         
   2   5   4          0.31         -1.41         7.25 o                         
   3   5   4        100.16         68.47        23.35 o                         
  -8   6   4         42.02        103.61        39.85 o                         
  -7   6   4         12.24          7.21        23.67 o                         
  -6   6   4        118.27        131.59        26.55 o                         
  -5   6   4        287.41        328.65        24.52 o                         
  -4   6   4          0.08          5.43         9.23 o                         
  -3   6   4         28.16         69.61        37.78 o                         
  -2   6   4         52.38         59.48        12.77 o                         
  -1   6   4        262.22        247.99        24.04 o                         
   0   6   4         57.89         65.92        16.41 o                         
   1   6   4         15.76          0.63         7.40 o                         
   3   6   4          0.63         -5.94        10.03 o                         
  -7   7   4        154.00        224.75        34.59 o                         
  -6   7   4          0.01         19.03        18.38 o                         
  -5   7   4         26.74         53.08        13.08 o                         
  -4   7   4         56.42         52.98        16.51 o                         
  -3   7   4         19.92         28.94        13.11 o                         
  -2   7   4          3.62          5.17        15.73 o                         
  -1   7   4          0.34         12.82        11.78 o                         
   0   7   4         20.10         21.59        11.22 o                         
   1   7   4         15.33         46.56        21.13 o                         
   2   7   4         59.53         24.65        21.29 o                         
   3   7   4          1.55         -7.39        11.95 o                         
  -7   8   4          3.95        -46.78        46.78 o                         
  -6   8   4         33.17         50.46        24.95 o                         
  -5   8   4         24.95          3.36        22.26 o                         
  -4   8   4          7.53         -3.83        12.38 o                         
  -3   8   4          1.59         29.39        17.01 o                         
  -2   8   4         52.90         51.84        17.63 o                         
  -1   8   4          2.37         -6.27        11.13 o                         
   0   8   4          5.66          4.82         9.76 o                         
   1   8   4        105.63        121.32        22.93 o                         
   2   8   4         52.82         61.03        26.56 o                         
   3   8   4         15.83          8.23        23.23 o                         
   4   8   4          0.73          5.24        17.20 o                         
  -5   9   4          2.77        -33.06        36.01 o                         
  -4   9   4          4.10        -54.70        54.70 o                         
  -3   9   4         11.92        -26.03        26.03 o                         
  -2   9   4         32.57         93.43        42.16 o                         
  -1   9   4          4.75          9.69        18.56 o                         
   0   9   4          0.00         12.76        14.13 o                         
   2   9   4          3.39        -16.40        17.63 o                         
  -1  10   4          6.20        -17.38        27.14 o                         
   0  10   4         52.16         69.88        36.87 o                         
   1  10   4          9.85         -0.91        29.62 o                         
  -9   1   5        155.38         58.83        59.98 o                         
  -8   1   5          0.60        -27.01        27.01 o                         
  -7   1   5        106.39        176.26        34.13 o                         
  -6   1   5        214.59        204.12        28.45 o                         
  -5   1   5          0.60         -2.08         4.99 o                         
  -4   1   5         47.11         45.47         5.19 o                         
  -3   1   5        858.54        824.91        22.17 o                         
  -2   1   5        171.34        152.48        10.02 o                         
  -9   2   5          9.83         59.89        29.97 o                         
  -8   2   5          2.62         16.26        18.69 o                         
  -7   2   5         47.54         31.64        21.90 o                         
  -6   2   5          7.75        -13.34        15.38 o                         
  -5   2   5         12.25          6.36         5.78 o                         
  -4   2   5        170.20        201.62        20.31 o                         
  -2   2   5       2045.86       2171.46        57.00 o                         
  -1   2   5         61.68         76.06        16.46 o                         
  -9   3   5          0.41         22.80        23.23 o                         
  -8   3   5         36.77         -1.79        21.50 o                         
  -7   3   5         19.85         25.32        19.69 o                         
  -6   3   5         11.10        -12.11        13.47 o                         
  -5   3   5          8.29         12.96         7.73 o                         
  -4   3   5        430.10        482.74        18.88 o                         
  -3   3   5        382.82        376.06        14.63 o                         
  -2   3   5          2.54         -4.37         4.37 o                         
   0   3   5         15.82         13.57        18.51 o                         
  -9   4   5          2.78        -38.00        38.00 o                         
  -8   4   5         12.65          2.38        19.93 o                         
  -7   4   5         12.35         -9.99        18.24 o                         
  -6   4   5          0.24        -13.30        13.30 o                         
  -5   4   5          0.79         10.45        11.94 o                         
  -4   4   5        167.03        183.00        13.98 o                         
  -3   4   5       1066.40       1090.55        68.02 o                         
  -2   4   5        402.23        395.86        18.03 o                         
  -1   4   5         18.79         14.37         4.34 o                         
   0   4   5        171.67        193.08        16.43 o                         
   1   4   5         27.90         32.69        11.70 o                         
  -9   5   5         85.52        132.48        44.23 o                         
  -8   5   5          0.08        -22.60        23.30 o                         
  -7   5   5         20.24         45.16        35.75 o                         
  -6   5   5         17.29         20.63        13.07 o                         
  -5   5   5         34.20         36.87         8.59 o                         
  -4   5   5         21.00         20.20        10.36 o                         
  -3   5   5          8.59        -16.63        16.63 o                         
  -2   5   5          6.12         -3.18         6.15 o                         
  -1   5   5         28.72         52.70        12.13 o                         
   0   5   5         34.92         17.09         8.25 o                         
   1   5   5         53.23         48.12         9.63 o                         
   2   5   5          3.87          0.52         8.44 o                         
  -8   6   5          1.65         -5.44       102.70 o                         
  -7   6   5         20.85        -22.89        22.89 o                         
  -6   6   5         26.22         11.59        15.34 o                         
  -5   6   5       1406.96       1537.51        49.51 o                         
  -4   6   5          7.04         13.29        11.18 o                         
  -3   6   5         13.16        -31.57        31.57 o                         
  -2   6   5          6.44          0.14        19.57 o                         
  -1   6   5        224.17        235.66        19.69 o                         
   0   6   5         39.86         34.03        14.84 o                         
   3   6   5          9.36         30.08        13.27 o                         
  -7   7   5          3.93         24.05        26.97 o                         
  -6   7   5         25.85         55.10        17.17 o                         
  -5   7   5         40.59         30.81        12.78 o                         
  -4   7   5         71.68         39.75        27.03 o                         
  -3   7   5         56.49         89.81        24.18 o                         
  -2   7   5         13.19         17.61        18.05 o                         
  -1   7   5         37.09         39.46        11.25 o                         
   0   7   5         57.95         44.39        13.72 o                         
   1   7   5         24.84         -7.51        40.52 o                         
   2   7   5          2.34         12.07        13.41 o                         
   3   7   5         85.90         60.87        19.07 o                         
  -6   8   5         20.15        -22.22        41.84 o                         
  -5   8   5          0.73         -3.39        19.69 o                         
  -4   8   5         36.80         20.15        14.63 o                         
  -3   8   5        100.71         95.18        26.04 o                         
  -2   8   5          0.11        -10.05        18.99 o                         
  -1   8   5          1.14         11.30        19.42 o                         
   1   8   5          0.67        -31.76        31.76 o                         
   2   8   5          1.58         25.11        27.02 o                         
   3   8   5        149.27        114.97        36.92 o                         
  -5   9   5         19.94         26.59        28.74 o                         
  -4   9   5         25.63         17.94        28.03 o                         
  -3   9   5         15.61         25.88        25.12 o                         
  -2   9   5         11.26        -36.92        36.92 o                         
  -1   9   5          4.43          7.14        18.84 o                         
   0   9   5          1.69         -0.87        15.94 o                         
   1   9   5        116.74        137.26        40.03 o                         
   2   9   5        178.43        165.45        69.73 o                         
  -1  10   5          3.75          7.93        33.36 o                         
   0  10   5          7.28         25.74        29.59 o                         
  -9   0   6         13.89        -36.94        36.94 o                         
  -8   0   6        538.40        597.05       103.90 o                         
  -7   0   6        171.38        244.00        50.45 o                         
  -6   0   6        114.04        122.05        20.76 o                         
  -5   0   6          5.89         -0.45         7.99 o                         
  -4   0   6       8686.10       9176.54       119.06 o                         
  -2   0   6       3729.96       3841.26       153.41 o                         
 -10   1   6         10.16         34.95        39.21 o                         
  -9   1   6        139.48        127.87        34.87 o                         
  -8   1   6         97.16         81.12        23.16 o                         
  -7   1   6        227.40        220.34        29.53 o                         
  -6   1   6        107.33        108.03        18.37 o                         
  -5   1   6        774.52        747.22        28.35 o                         
  -4   1   6         28.38         22.52         4.74 o                         
  -3   1   6        198.32        462.86       161.19 o                         
  -2   1   6          0.06          9.95         7.14 o                         
 -10   2   6         44.26        -50.32        56.71 o                         
  -9   2   6         12.61          1.38        22.09 o                         
  -8   2   6         77.14         68.79        25.06 o                         
  -7   2   6          2.00        -11.93        11.93 o                         
  -6   2   6        459.52        406.08        33.47 o                         
  -5   2   6       1726.25       1726.46        36.01 o                         
  -4   2   6        582.49        562.43        18.49 o                         
  -3   2   6        544.46        531.15        17.89 o                         
  -2   2   6        190.80        277.78        35.86 o                         
 -10   3   6         28.16         46.30        67.78 o                         
  -9   3   6         10.15         31.75        33.70 o                         
  -8   3   6          6.46         -8.66        35.42 o                         
  -7   3   6        184.10        168.78        32.90 o                         
  -6   3   6          0.00         -9.72        13.54 o                         
  -5   3   6         14.51        -15.44        16.54 o                         
  -4   3   6        145.30        149.32        11.13 o                         
  -3   3   6          4.11         -3.81         7.61 o                         
  -2   3   6         75.98         77.93        12.01 o                         
  -1   3   6         33.11         37.10         8.21 o                         
 -10   4   6          6.41        -33.35        33.35 o                         
  -9   4   6         14.88        -22.60        32.03 o                         
  -8   4   6         85.72        100.72        36.13 o                         
  -7   4   6         28.69         20.08        18.69 o                         
  -6   4   6        203.37        181.33        17.85 o                         
  -5   4   6         12.40          9.47         6.54 o                         
  -4   4   6         45.77         49.73         8.84 o                         
  -3   4   6        211.75        229.55        33.10 o                         
  -2   4   6        443.08        424.77        32.63 o                         
  -1   4   6         26.26         22.94         6.71 o                         
   0   4   6        142.42        174.18        18.02 o                         
  -9   5   6         17.70          9.09        38.49 o                         
  -8   5   6         73.71         52.31        33.38 o                         
  -7   5   6         64.78         62.23        25.19 o                         
  -6   5   6         75.69        100.03        16.81 o                         
  -5   5   6         12.68         12.49         8.36 o                         
  -4   5   6         14.59          7.57        18.84 o                         
  -3   5   6         63.39        112.63        22.64 o                         
  -2   5   6         14.89         14.41         9.02 o                         
  -1   5   6          9.34         -0.45        10.15 o                         
   0   5   6         29.50         20.17         9.81 o                         
   1   5   6        238.31        238.36        25.00 o                         
   2   5   6         24.86         -1.82        11.76 o                         
  -8   6   6          1.62         29.57        30.38 o                         
  -7   6   6          0.01         12.26        19.91 o                         
  -6   6   6         25.95         32.20        13.31 o                         
  -5   6   6        677.47        807.63        42.02 o                         
  -4   6   6         36.56         61.47        14.54 o                         
  -3   6   6          0.17         37.14        18.55 o                         
  -1   6   6          1.24         32.57        29.54 o                         
   1   6   6          8.02        -13.92        13.92 o                         
   2   6   6          0.61          3.92        10.71 o                         
  -7   7   6          6.67          3.92        41.18 o                         
  -6   7   6          8.03         -1.22        34.14 o                         
  -5   7   6          0.32          0.19        11.61 o                         
  -4   7   6          0.18        -13.42        13.42 o                         
  -3   7   6        162.46        191.70        29.57 o                         
  -2   7   6          0.64         -4.53        22.23 o                         
  -1   7   6         14.05         -0.46        14.08 o                         
   0   7   6          3.29        -10.04        20.35 o                         
   1   7   6        240.68        193.70        58.46 o                         
   2   7   6         17.23         11.77        11.24 o                         
  -6   8   6          6.81        -40.75        40.75 o                         
  -5   8   6         19.21         11.20        21.94 o                         
  -4   8   6         20.08         -2.41        18.89 o                         
  -3   8   6         14.40         -6.86        27.34 o                         
  -2   8   6         10.97         20.67        28.61 o                         
  -1   8   6          0.87         -6.26        17.87 o                         
   0   8   6         16.72         -0.80        12.30 o                         
   1   8   6         29.86          1.89        43.20 o                         
   2   8   6        113.22        156.34        41.15 o                         
   3   8   6          0.00          6.49        15.96 o                         
  -5   9   6          2.31          7.51        44.33 o                         
  -3   9   6         11.80       -116.95       116.95 o                         
  -2   9   6          1.31         -7.62        38.10 o                         
  -1   9   6         18.25          3.93        25.88 o                         
   0   9   6         52.57         55.56        27.91 o                         
   1   9   6         29.89         27.03        16.64 o                         
   0  10   6         26.44         33.04        50.81 o                         
 -10   1   7          0.13        -26.35        45.30 o                         
  -9   1   7         23.18         14.67        26.54 o                         
  -8   1   7         19.65         18.54        22.20 o                         
  -7   1   7         24.47         18.19        14.91 o                         
  -6   1   7        137.67        163.48        20.80 o                         
  -5   1   7        251.36        240.91        18.23 o                         
  -4   1   7         70.86         84.50         8.06 o                         
  -3   1   7          0.94         -9.39         9.39 o                         
 -10   2   7         68.34        178.38       105.92 o                         
  -9   2   7          0.30         15.00        30.80 o                         
  -8   2   7          9.91         17.11        19.47 o                         
  -7   2   7          2.39        -21.76        21.76 o                         
  -6   2   7        675.38        696.24        35.37 o                         
  -5   2   7        126.47        120.92         9.91 o                         
  -4   2   7        178.06        211.03        21.87 o                         
  -3   2   7        137.07        145.65        11.97 o                         
  -2   2   7         76.93         82.31        18.77 o                         
 -10   3   7         71.72        232.33       136.08 o                         
  -9   3   7          3.18          2.36        24.09 o                         
  -8   3   7          8.52         19.43        29.94 o                         
  -7   3   7         13.53        -15.26        16.31 o                         
  -5   3   7          2.95         12.10        12.45 o                         
  -4   3   7          0.94         22.20        11.58 o                         
  -3   3   7        110.01        111.81        15.73 o                         
  -2   3   7         17.75         11.96         6.32 o                         
  -1   3   7         59.06         69.96        19.90 o                         
 -10   4   7          3.78        -32.59        40.73 o                         
  -9   4   7          0.69          6.43        74.60 o                         
  -8   4   7         91.49        101.56        34.71 o                         
  -6   4   7          0.14          4.82        11.66 o                         
  -5   4   7        154.45        145.72        14.56 o                         
  -4   4   7        163.93        173.13        19.23 o                         
  -3   4   7          9.12         11.18         9.94 o                         
  -2   4   7          0.02          7.90        12.88 o                         
  -1   4   7        498.59        502.70        28.85 o                         
   0   4   7        636.41        609.18        45.32 o                         
  -9   5   7          0.06        -49.26        49.26 o                         
  -8   5   7         60.43         55.13        22.83 o                         
  -7   5   7          5.46          9.80        47.85 o                         
  -6   5   7         14.56         13.11         9.34 o                         
  -5   5   7        201.80        249.24        24.22 o                         
  -4   5   7          3.72         27.11        16.65 o                         
  -3   5   7          4.88         13.84        11.85 o                         
  -2   5   7         88.88        133.06        36.41 o                         
  -1   5   7         92.50         96.58        13.81 o                         
   0   5   7         88.42         97.83        15.89 o                         
   1   5   7         50.79         41.58        11.69 o                         
  -8   6   7          1.51         28.14        38.76 o                         
  -7   6   7          0.86        -29.25        39.43 o                         
  -6   6   7         20.54         14.23        15.63 o                         
  -5   6   7        141.19        141.26        20.20 o                         
  -4   6   7        714.90        733.91        43.71 o                         
  -3   6   7         77.20         66.02        44.44 o                         
  -2   6   7        285.89        341.48        43.04 o                         
  -1   6   7        210.14        180.07        38.16 o                         
   0   6   7        597.34        558.08        44.81 o                         
   1   6   7        121.71         85.64        22.27 o                         
   2   6   7         29.28         -9.51        26.52 o                         
  -7   7   7         10.69         -4.35        61.25 o                         
  -6   7   7          9.55         18.08        21.47 o                         
  -5   7   7          0.59         31.69        18.36 o                         
  -4   7   7         21.18        -12.90        27.75 o                         
  -3   7   7         31.79         26.82        21.54 o                         
  -2   7   7         25.37         53.01        28.38 o                         
  -1   7   7         25.90         65.25        20.06 o                         
   0   7   7        176.55        275.65        56.93 o                         
   1   7   7         51.50         36.96        16.74 o                         
   2   7   7          3.10          9.85        12.36 o                         
  -5   8   7          0.04         -4.15        21.19 o                         
  -4   8   7         10.91         -2.87        21.30 o                         
  -3   8   7          6.09        -11.56        18.80 o                         
  -2   8   7         55.39          2.26        27.65 o                         
  -1   8   7         40.28         94.46        28.29 o                         
   0   8   7         59.15         98.85        82.97 o                         
   1   8   7        135.72        212.30        60.21 o                         
   2   8   7          1.10         41.95        26.73 o                         
  -5   9   7          0.25        -21.24        39.30 o                         
  -3   9   7          0.00        -80.62        80.62 o                         
  -2   9   7         24.51         -0.28        22.88 o                         
  -1   9   7         20.25         48.74        36.90 o                         
   0   9   7         29.81         19.84        35.03 o                         
   1   9   7         67.11          1.82        28.49 o                         
  -9   0   8          0.44        -16.54        39.16 o                         
  -8   0   8          1.37          6.88        43.14 o                         
  -7   0   8        380.48        373.36        52.31 o                         
  -6   0   8         71.84         67.80        22.89 o                         
  -5   0   8       1033.22       1098.73        60.38 o                         
  -3   0   8        231.23        245.09        28.30 o                         
  -9   1   8         46.26        108.75        42.54 o                         
  -8   1   8          2.61        -25.12        25.12 o                         
  -7   1   8         49.09         50.92        15.89 o                         
  -6   1   8          3.53          2.60        10.28 o                         
  -5   1   8         28.47         26.82        10.78 o                         
  -4   1   8        212.30        220.73        33.02 o                         
  -3   1   8         55.35         64.30        11.77 o                         
  -9   2   8          0.04        -45.15        49.38 o                         
  -8   2   8          2.20          4.83        25.95 o                         
  -7   2   8          6.87        -16.12        16.12 o                         
  -6   2   8        206.32        169.84        19.66 o                         
  -5   2   8        456.38        438.22        36.41 o                         
  -4   2   8        759.70        715.00        51.13 o                         
  -3   2   8        624.80        681.61        79.47 o                         
  -2   2   8          9.59         -8.28        23.01 o                         
  -9   3   8         26.98        -37.83        37.83 o                         
  -8   3   8         61.18        101.43        38.94 o                         
  -7   3   8        326.52        317.47        41.72 o                         
  -6   3   8          1.34        -15.59        15.59 o                         
  -5   3   8          8.88         18.21        15.59 o                         
  -4   3   8         12.60         12.63        24.40 o                         
  -3   3   8         43.90         27.70        28.50 o                         
  -2   3   8        116.99        115.19        16.56 o                         
  -1   3   8         21.16         22.78        12.77 o                         
 -10   4   8          8.02        123.84        56.12 o                         
  -9   4   8          0.04        -56.76        56.76 o                         
  -8   4   8         88.15         77.34        30.24 o                         
  -7   4   8          3.14         12.32        20.35 o                         
  -6   4   8          0.17        -22.63        22.63 o                         
  -5   4   8         94.05         98.60        23.74 o                         
  -4   4   8         23.03          8.36        19.58 o                         
  -3   4   8        109.32        113.24        16.02 o                         
  -2   4   8        744.46        761.50        57.06 o                         
  -1   4   8          7.63         14.12         7.91 o                         
   0   4   8        239.92        265.83        44.19 o                         
  -9   5   8         55.41         37.71        38.22 o                         
  -8   5   8          0.61         37.86        27.62 o                         
  -7   5   8          0.24         15.71        39.82 o                         
  -6   5   8          0.33        -16.40        16.40 o                         
  -5   5   8        241.78        269.54        27.51 o                         
  -4   5   8          3.74         19.17        12.33 o                         
  -3   5   8          0.55         12.16        20.81 o                         
  -2   5   8         55.88         62.71        18.97 o                         
  -1   5   8        478.22        412.49        33.52 o                         
   0   5   8         18.45         17.88        13.85 o                         
   1   5   8         93.92         83.95        28.85 o                         
  -8   6   8          8.01         56.83        47.14 o                         
  -6   6   8          2.38         54.05        27.53 o                         
  -5   6   8          0.34         19.79        12.26 o                         
  -4   6   8         38.43         59.75        15.08 o                         
  -3   6   8          3.53         21.08        41.45 o                         
  -2   6   8         15.56         19.81        18.78 o                         
  -1   6   8         28.59          4.18        30.01 o                         
   0   6   8          0.00          2.74        18.94 o                         
   1   6   8         32.86         19.30        14.63 o                         
  -6   7   8          8.82         -9.65        30.63 o                         
  -5   7   8         10.17         -7.97        17.75 o                         
  -4   7   8          5.32        -18.68        19.38 o                         
  -3   7   8          0.86         20.43        35.67 o                         
  -2   7   8         15.57         65.46        25.68 o                         
  -1   7   8         62.17        108.64        60.37 o                         
   0   7   8        219.10        208.45        89.79 o                         
   1   7   8         21.38          9.21        15.26 o                         
  -4   8   8         33.19        -20.97        47.38 o                         
  -3   8   8          9.84          1.80        24.07 o                         
  -2   8   8         49.64         38.01        48.57 o                         
  -1   8   8          5.59        -30.51        30.51 o                         
   0   8   8          3.49        165.38        89.37 o                         
   1   8   8        105.97        137.20        46.94 o                         
  -4   9   8          3.04       -120.37       120.37 o                         
  -3   9   8          2.91        -15.19        30.43 o                         
  -2   9   8          2.35         55.35        46.38 o                         
  -1   9   8          0.08         -3.44        26.77 o                         
   0   9   8          0.00         13.11        30.59 o                         
  -9   1   9         51.02         58.33        33.81 o                         
  -8   1   9         29.14          0.62        19.72 o                         
  -7   1   9         71.41         52.32        19.05 o                         
  -6   1   9         31.95         10.88        12.37 o                         
  -5   1   9          0.24         10.03        15.76 o                         
  -4   1   9        100.62        118.97        27.56 o                         
  -3   1   9         44.19         43.45        12.44 o                         
  -9   2   9         15.46         48.96        39.40 o                         
  -8   2   9         96.26         60.19        49.80 o                         
  -7   2   9         48.75         29.92        16.02 o                         
  -6   2   9          2.08        -15.00        17.11 o                         
  -5   2   9         25.37         31.23        13.78 o                         
  -4   2   9        114.41        104.93        34.49 o                         
  -3   2   9         72.24         71.06        19.78 o                         
  -2   2   9        548.68        578.49        52.39 o                         
  -9   3   9          0.04         46.70        45.35 o                         
  -8   3   9          1.03          9.87        25.92 o                         
  -7   3   9         79.22         98.88        29.11 o                         
  -6   3   9          1.66         12.01        17.75 o                         
  -5   3   9          0.33        -25.22        25.22 o                         
  -4   3   9        146.94         74.38        34.14 o                         
  -3   3   9        557.00        502.81        88.78 o                         
 -10   4   9         11.35        -69.07        69.07 o                         
  -9   4   9          2.06        -18.78        41.64 o                         
  -8   4   9         64.72         44.49        30.25 o                         
  -7   4   9        169.55        154.55        41.41 o                         
  -6   4   9        324.25        292.95        58.94 o                         
  -4   4   9          1.29        -17.17        17.17 o                         
  -3   4   9        115.31        106.98        24.55 o                         
  -2   4   9        238.78        247.25        41.83 o                         
  -1   4   9          5.81        -13.68        13.68 o                         
  -9   5   9         32.60         -2.26        40.41 o                         
  -7   5   9          2.97         46.02        27.37 o                         
  -6   5   9         38.04         35.50        20.85 o                         
  -5   5   9          1.78          1.40        13.53 o                         
  -3   5   9          1.00         12.17        18.83 o                         
   0   5   9         36.37         27.21        14.22 o                         
  -7   6   9         44.32         32.47        36.72 o                         
  -6   6   9         10.93         43.05        19.31 o                         
  -5   6   9          1.47          4.11        12.74 o                         
  -4   6   9          5.64          0.28        17.34 o                         
  -3   6   9         10.25         -7.61        16.28 o                         
  -1   6   9        871.10        951.17        91.10 o                         
   0   6   9          7.36         38.64        19.59 o                         
   1   6   9         50.96          7.91        29.72 o                         
  -6   7   9          0.80        -29.06        47.22 o                         
  -5   7   9         13.86         21.50        19.15 o                         
  -4   7   9         26.95         34.51        24.07 o                         
  -3   7   9          7.81          4.35        22.22 o                         
  -2   7   9         33.34         43.47        20.52 o                         
  -1   7   9         49.43         84.61        48.57 o                         
   0   7   9        237.90        278.27        46.62 o                         
   1   7   9          2.14         -8.06        14.83 o                         
  -5   8   9          0.01        121.30       133.96 o                         
  -4   8   9          0.64         -9.43        86.38 o                         
  -3   8   9         58.98         69.64        37.80 o                         
  -2   8   9         20.26         14.13        50.98 o                         
  -1   8   9          0.34        -37.78        37.78 o                         
  -3   9   9         21.67         10.08        33.09 o                         
  -1   9   9          1.01         80.67        54.03 o                         
   0   9   9          0.47         44.39        45.33 o                         
  -9   0  10         50.84        -31.36        47.66 o                         
  -8   0  10         12.30        -21.59        39.87 o                         
  -7   0  10         93.16         91.61        45.35 o                         
  -6   0  10         33.21         36.60        40.93 o                         
  -5   0  10         73.36         84.61        46.51 o                         
  -4   0  10          0.55        -21.14        24.80 o                         
  -9   1  10         46.32         40.43        27.61 o                         
  -8   1  10          5.90          9.07        19.58 o                         
  -7   1  10          4.60          8.90        52.49 o                         
  -6   1  10         22.42         21.60        14.40 o                         
  -5   1  10        170.23        144.86        30.09 o                         
  -3   1  10        129.69        145.66        23.54 o                         
  -8   2  10         10.44         -4.38        32.03 o                         
  -7   2  10        185.10        173.12        29.81 o                         
  -6   2  10         28.48         25.25        11.20 o                         
  -5   2  10        112.96        117.96        28.00 o                         
  -4   2  10        457.14        374.90        68.58 o                         
  -3   2  10         64.96         60.40        17.73 o                         
  -2   2  10       3681.59       4040.68       206.94 o                         
  -8   3  10         24.49         45.82        57.74 o                         
  -6   3  10        208.14        138.38        81.73 o                         
  -5   3  10         60.40         39.92        29.05 o                         
  -4   3  10        168.68        180.64        51.47 o                         
  -3   3  10        100.17         91.79        25.94 o                         
  -2   3  10        249.09        284.99        43.86 o                         
  -8   4  10          7.64         50.34        64.06 o                         
  -7   4  10        172.48        188.53        41.38 o                         
  -6   4  10          3.05         34.95        27.97 o                         
  -5   4  10         87.60        121.01        31.63 o                         
  -4   4  10        277.61        275.40        67.50 o                         
  -3   4  10        781.88        874.03       124.55 o                         
  -2   4  10          9.23         31.06        23.35 o                         
  -1   4  10        238.44        268.15        46.83 o                         
  -7   5  10          4.01         41.49        28.13 o                         
  -6   5  10         26.01          0.16        17.69 o                         
  -5   5  10         27.87         15.79        11.82 o                         
  -3   5  10         29.47         70.31        55.16 o                         
  -2   5  10        601.44        727.20        77.57 o                         
   0   5  10          2.46        -13.15        30.43 o                         
  -7   6  10          8.46         47.91        43.09 o                         
  -6   6  10          3.97         -3.05        24.95 o                         
  -5   6  10          3.61        -13.71        13.71 o                         
  -4   6  10         15.66         21.07        25.69 o                         
  -3   6  10         34.78          7.76        22.61 o                         
  -2   6  10         47.88         19.62        44.93 o                         
  -1   6  10         73.43         98.10        35.52 o                         
   0   6  10          0.45        -18.22        18.22 o                         
  -6   7  10          2.85         32.81        94.39 o                         
  -5   7  10         37.19         42.59        37.23 o                         
  -4   7  10          0.99          4.65        19.84 o                         
  -3   7  10          0.81         -5.18        22.49 o                         
  -2   7  10          1.60         12.59        22.96 o                         
  -1   7  10         68.79        -79.49        79.49 o                         
   0   7  10         31.24         46.33        23.79 o                         
  -5   8  10          2.72         64.50        99.70 o                         
  -4   8  10          1.61        -61.25        61.25 o                         
  -3   8  10         53.48        -47.86        47.86 o                         
  -2   8  10         12.10         35.44        33.48 o                         
  -1   8  10          6.79         29.47        28.81 o                         
  -8   1  11         89.13         76.06        37.78 o                         
  -7   1  11         57.31         79.31        32.74 o                         
  -6   1  11         81.40         94.66        20.89 o                         
  -5   1  11        257.55        208.59        39.94 o                         
  -8   2  11         56.82         26.65        42.57 o                         
  -7   2  11         36.13         51.01        21.91 o                         
  -6   2  11         83.32         54.41        17.16 o                         
  -5   2  11         40.15         -0.05        22.93 o                         
  -3   2  11        732.82        797.74        63.56 o                         
  -8   3  11         16.34          9.83        30.95 o                         
  -7   3  11          9.65          3.09        30.26 o                         
  -6   3  11          4.38        -14.06        14.06 o                         
  -5   3  11         44.39         75.14        42.30 o                         
  -3   3  11        178.89        241.19        42.75 o                         
  -2   3  11        163.17        159.89        33.30 o                         
  -7   4  11          5.66         17.49        22.54 o                         
  -6   4  11         45.56         43.05        20.72 o                         
  -5   4  11         52.51        -20.84        33.28 o                         
  -3   4  11        253.40        346.80        88.29 o                         
  -2   4  11         44.27         29.08        16.72 o                         
  -1   4  11        103.64        109.06        32.35 o                         
  -7   5  11         25.11         32.33        20.83 o                         
  -6   5  11          6.23         49.01        22.84 o                         
  -5   5  11         21.72         11.81        28.86 o                         
  -3   5  11        140.58        182.83        72.07 o                         
  -2   5  11         70.40         61.41        25.68 o                         
  -1   5  11        234.69        273.53        51.09 o                         
  -6   6  11          0.25         -7.35        26.84 o                         
  -5   6  11          1.35        -18.35        20.70 o                         
  -3   6  11         23.15         56.69        70.82 o                         
  -2   6  11         26.81         95.79        57.47 o                         
  -1   6  11          4.38        -25.64        25.64 o                         
   0   6  11        200.47        215.32        85.81 o                         
  -6   7  11          3.13       -151.54       151.54 o                         
  -5   7  11         44.10         59.35        35.49 o                         
  -4   7  11          0.05        -17.03        27.63 o                         
  -3   7  11          0.02         40.90        27.36 o                         
  -2   7  11          7.54        -30.64        55.43 o                         
  -1   7  11         21.23         51.20        45.06 o                         
   0   7  11          6.60         39.94        25.56 o                         
  -4   8  11         11.69         -3.05        29.67 o                         
  -2   8  11         26.95         30.18        35.81 o                         
  -9   0  12        121.28        136.94        67.01 o                         
  -8   0  12         25.22        -14.23        55.13 o                         
  -7   0  12          0.22         26.66        24.26 o                         
  -6   0  12        871.37        734.73        98.42 o                         
  -8   1  12        143.02        178.20        45.13 o                         
  -7   1  12          3.72         24.09        23.61 o                         
  -6   1  12        453.73        386.92        55.05 o                         
  -8   2  12          3.53         60.91        48.91 o                         
  -7   2  12          1.44        -23.71        61.12 o                         
  -6   2  12         77.00         70.28        21.32 o                         
  -5   2  12        317.13        294.67        70.84 o                         
  -8   3  12          5.41        -27.36        49.04 o                         
  -7   3  12          1.80          6.67        39.14 o                         
  -6   3  12          3.82        -14.33        22.59 o                         
  -3   3  12        299.37        240.36        38.34 o                         
  -2   3  12         21.72         87.09        33.43 o                         
  -8   4  12          4.87        -23.72        53.31 o                         
  -7   4  12          0.15        -19.72        25.86 o                         
  -3   4  12         68.46         93.47        37.29 o                         
  -2   4  12        690.66        759.11        80.78 o                         
  -7   5  12         38.37        155.94        60.41 o                         
  -6   5  12         21.54         74.59        26.35 o                         
  -3   5  12         94.59        197.50        76.10 o                         
  -2   5  12         32.74         41.56        27.14 o                         
  -1   5  12        299.57        349.23        58.05 o                         
  -6   6  12        117.46        113.08        52.95 o                         
  -5   6  12          5.49         56.76        50.05 o                         
  -3   6  12          1.11        -24.61        28.33 o                         
  -2   6  12          9.30          7.14        71.11 o                         
  -1   6  12         10.77         29.25        69.88 o                         
  -3   7  12         12.68         -8.33        26.15 o                         
  -2   7  12         20.60        -48.08        65.75 o                         
  -1   7  12         22.87         71.09        38.75 o                         
  -3   8  12          0.69        -37.34        37.34 o                         
  -2   8  12          7.51        -26.84        34.12 o                         
  -9   1  13          4.18         20.97        43.48 o                         
  -8   1  13          9.89         -2.36        27.06 o                         
  -7   1  13        198.59        199.77        32.91 o                         
  -6   1  13        117.98        132.34        51.52 o                         
  -8   2  13         57.14        102.03        64.08 o                         
  -7   2  13         82.55         15.78        61.06 o                         
  -6   2  13          1.24        -36.99        42.25 o                         
  -7   3  13         21.64         -3.09        39.95 o                         
  -6   3  13          7.61         20.20        28.04 o                         
  -2   3  13          0.78         -2.48        21.73 o                         
  -8   4  13         10.59         75.63        42.65 o                         
  -7   4  13         21.27         16.22        29.58 o                         
  -6   4  13          2.37          4.87        27.92 o                         
  -3   4  13          0.04         24.30        24.00 o                         
  -2   4  13        142.43        157.88        49.95 o                         
  -6   5  13          1.66        -11.33        91.72 o                         
  -3   5  13          3.33         11.53        39.60 o                         
  -2   5  13         19.58        -27.67        27.86 o                         
  -6   6  13         76.33         25.27        82.71 o                         
  -3   6  13         52.47         49.63        48.55 o                         
  -2   6  13         34.65         45.97        32.85 o                         
  -1   6  13         22.91        119.95        75.93 o                         
  -3   8  13          1.38         -2.75        34.54 o                         
  -2   8  13          0.02         65.85        55.01 o                         
  -8   0  14         38.02         24.71        45.87 o                         
  -7   0  14          0.01        -24.46        28.15 o                         
  -8   1  14          0.52         -5.08        20.86 o                         
  -7   1  14         75.65         38.19        29.90 o                         
  -7   2  14        282.56        252.50        49.49 o                         
  -7   3  14          1.96        -69.11       100.15 o                         
  -6   3  14         16.76         17.40        37.12 o                         
  -7   4  14          9.39         40.06        82.98 o                         
  -6   4  14         34.12         31.68        27.73 o                         
  -2   4  14         27.16         37.61        20.57 o                         
  -7   5  14          3.40        -30.41        80.06 o                         
  -3   5  14          8.91        -30.43        42.62 o                         
  -2   5  14         23.31         51.70        33.29 o                         
  -3   6  14        105.56        190.01       101.42 o                         
  -2   6  14         32.84         19.99        31.99 o                         
  -8   1  15         14.66         37.85        57.94 o                         
  -7   1  15        422.35        332.87        99.06 o                         
  -8   3  15        273.06        658.58       207.29 o                         
  -7   3  15         61.27         81.48        95.57 o                         
  -7   4  15         19.01        -37.63       117.27 o                         
  -7   3  16        123.31        126.07        91.76 o                         
  -7   4  16        156.25          2.83        73.86 o                         
                                                                                
