# Supplementary material for: The curious case of proton migration under pressure in the malonic acid and 4,4′-bi­pyridine cocrystal
Source: IUCrJ. 2024 Jan 13;11(Pt 2):168–81. doi: 10.1107/S2052252524000344 (PMC10916288; doi:10.1107/S2052252524000344)
Supplement: Supplementary file 19 [file m-11-00168-BIPYMA_304_rcsup19.hkl]

data_BIPYMA_304_rc                                                              
_shelx_title ' bipyma_302_final_56_a.res in P2(1)/c'                            
_shelx_refln_list_code          4                                               
_shelx_F_calc_maximum      156.22                                               
_exptl_crystal_F_000       544.00                                               
_reflns_d_resolution_high  0.7536                                               
                                                                                
loop_                                                                           
 _space_group_symop_operation_xyz                                               
 'x, y, z'                                                                      
 '-x, y+1/2, -z+1/2'                                                            
 '-x, -y, -z'                                                                   
 'x, -y-1/2, z-1/2'                                                             
                                                                                
_cell_length_a     8.4376                                                       
_cell_length_b     7.9032                                                       
_cell_length_c    15.4246                                                       
_cell_angle_alpha  90.000                                                       
_cell_angle_beta  103.181                                                       
_cell_angle_gamma  90.000                                                       
                                                                                
_shelx_F_squared_multiplier     1.000                                           
                                                                                
loop_                                                                           
 _refln_index_h                                                                 
 _refln_index_k                                                                 
 _refln_index_l                                                                 
 _refln_F_squared_calc                                                          
 _refln_F_squared_meas                                                          
 _refln_F_squared_sigma                                                         
 _refln_observed_status                                                         
   1   1   0          6.07         11.94         8.65 o                         
   0   2   0       1911.85       1948.64        53.29 o                         
   1   2   0       1925.85       1882.37        61.04 o                         
   1   3   0          3.48          3.22         6.08 o                         
   2   3   0         10.05          7.62         8.19 o                         
   3   3   0          6.73         -7.50        15.02 o                         
   4   3   0         90.40         76.35        63.51 o                         
   0   4   0       2916.46       2745.15       109.75 o                         
   1   4   0       1696.93       1722.25        63.07 o                         
   2   4   0        488.29        483.90        46.40 o                         
   3   4   0         71.01         84.37        18.80 o                         
   5   4   0        342.76        428.26       104.50 o                         
   2   5   0          0.08        -21.88        21.88 o                         
   3   5   0         68.82         69.61        18.00 o                         
   4   5   0        460.34        470.73        60.77 o                         
   6   5   0        384.04        563.76       124.89 o                         
   0   6   0         66.08         69.18        43.34 o                         
   3   6   0         26.97        -44.06        44.06 o                         
   4   6   0         16.08         34.64        34.49 o                         
   5   6   0          0.00        -38.37        38.37 o                         
   6   6   0          7.67         18.73        30.85 o                         
   1   7   0         49.02         -8.02        30.58 o                         
   2   7   0         18.83        -28.22        28.22 o                         
   3   7   0         20.50         -6.06        34.52 o                         
   4   7   0          0.18        -36.32        36.32 o                         
   5   7   0          0.00        -12.53        31.73 o                         
   6   7   0          6.46          5.11        75.41 o                         
   7   7   0          3.72        -55.67       123.75 o                         
   0   8   0         63.28         38.44        53.24 o                         
   1   8   0         56.82         81.27        57.33 o                         
   2   8   0          2.78        -10.84        35.34 o                         
   3   8   0         16.48         69.88        41.79 o                         
   4   8   0         20.05        -14.67        28.09 o                         
   5   8   0         14.20        277.78       171.32 o                         
   6   8   0         68.90        144.27       131.74 o                         
   7   8   0          7.82        -70.83        70.83 o                         
   1   9   0          9.75         -7.77        60.90 o                         
   2   9   0          4.03         66.04        54.74 o                         
   3   9   0         54.29         23.77        60.11 o                         
   4   9   0          5.01         -7.58       132.23 o                         
   2  10   0          0.25         24.53        68.96 o                         
  -2   1   1         90.78         99.69        37.63 o                         
  -1   1   1         22.79         22.32         6.23 o                         
  -3   2   1        159.98        110.92        47.70 o                         
  -2   2   1      13578.17      13674.93       194.02 o                         
  -1   2   1       2280.24       2110.80        50.90 o                         
   1   2   1        845.93        770.84        45.79 o                         
  -6   3   1        704.28        894.01       214.27 o                         
  -5   3   1          9.65         -1.43        15.18 o                         
  -4   3   1         46.41         54.36        18.52 o                         
  -2   3   1        851.25        830.67        48.32 o                         
  -1   3   1        926.65        915.50        30.34 o                         
   0   3   1        240.68        229.92        23.59 o                         
   1   3   1        133.59        122.11        19.31 o                         
   2   3   1          4.04        -10.40        10.61 o                         
   3   3   1         11.64         47.18        48.25 o                         
  -6   4   1        175.76        154.22        84.66 o                         
  -5   4   1        288.67        386.66        66.47 o                         
  -4   4   1        196.90        205.24        38.88 o                         
  -3   4   1        159.65        185.49        28.28 o                         
  -2   4   1        253.49        247.54        26.26 o                         
  -1   4   1         84.65         62.42         9.45 o                         
   1   4   1         26.88         40.91        19.68 o                         
   2   4   1         25.89         16.57        13.12 o                         
   3   4   1         73.50         67.67        27.38 o                         
   4   4   1         79.04         89.60        31.68 o                         
   5   4   1          3.81         27.04        67.35 o                         
  -7   5   1          2.27        129.71       119.05 o                         
  -5   5   1         11.58        -37.52        37.52 o                         
  -4   5   1        640.07        578.84        64.29 o                         
  -3   5   1         50.98         40.42        18.73 o                         
  -2   5   1        386.76        438.19        59.08 o                         
  -1   5   1        165.72        172.84        31.93 o                         
   0   5   1        530.64        642.24        52.37 o                         
   1   5   1        121.52        152.28        32.07 o                         
   2   5   1        110.78         88.43        22.19 o                         
   3   5   1         23.91         28.73        15.09 o                         
   4   5   1        133.29         90.26        27.47 o                         
   5   5   1       1045.41       1360.48       200.97 o                         
  -7   6   1         28.32         67.29        54.14 o                         
  -6   6   1         33.04         35.66       113.84 o                         
  -5   6   1          7.82          3.17        20.55 o                         
  -4   6   1         22.06          6.44        22.46 o                         
  -3   6   1         13.10        -31.58        31.58 o                         
  -2   6   1         13.65        -11.13        18.37 o                         
  -1   6   1          1.05         -7.75        17.12 o                         
   0   6   1         19.93         19.49        15.91 o                         
   1   6   1         80.63        148.07        53.40 o                         
   2   6   1         13.65          4.27        21.43 o                         
   3   6   1        155.06        305.10        86.57 o                         
   4   6   1        761.13        743.08        83.09 o                         
   5   6   1         20.58         16.99       111.34 o                         
   6   6   1         33.09        119.14        62.74 o                         
  -7   7   1          0.51        -60.68       107.68 o                         
  -6   7   1          6.16        -49.76        49.76 o                         
  -5   7   1         29.66         -5.40        26.19 o                         
  -4   7   1          4.38         12.85        24.05 o                         
  -3   7   1         89.89        109.96        51.46 o                         
  -2   7   1        150.01        141.62        43.81 o                         
  -1   7   1         31.77         35.44        18.96 o                         
   0   7   1         41.11         53.58        29.44 o                         
   1   7   1         11.91         14.09        17.86 o                         
   2   7   1        106.25        100.87        52.14 o                         
   3   7   1        198.13        198.57        26.28 o                         
   4   7   1        124.03        286.74        97.82 o                         
   5   7   1         17.43        -45.81        45.81 o                         
   6   7   1          0.24         35.57        72.36 o                         
  -7   8   1          1.66        -73.32        73.32 o                         
  -5   8   1         11.33        -83.05       139.63 o                         
  -4   8   1          0.00         24.21        33.70 o                         
  -3   8   1          3.81         -7.05        43.59 o                         
  -2   8   1         14.43         35.02        39.46 o                         
  -1   8   1         62.70         -8.09        58.08 o                         
   0   8   1          0.06        -14.24        29.00 o                         
   1   8   1         14.29         37.76        33.37 o                         
   2   8   1          0.01        -17.36        18.40 o                         
   3   8   1          2.65         71.45        46.61 o                         
   4   8   1          0.44         74.54        68.72 o                         
   5   8   1          2.09         48.12        55.01 o                         
   6   8   1         64.51        249.20       168.75 o                         
  -4   9   1         13.31         31.38       106.95 o                         
  -3   9   1          6.26         -6.21        95.86 o                         
  -2   9   1         44.05         37.63        63.92 o                         
  -1   9   1         22.47        -30.40        46.70 o                         
   1   9   1          8.52        -11.47        38.42 o                         
   2   9   1          2.86        -65.06       123.86 o                         
   3   9   1          1.00       -122.85       233.73 o                         
  -2  10   1          4.37         -1.19       161.84 o                         
   2  10   1          2.52        -35.06       114.82 o                         
  -2   0   2         92.80         84.60        18.53 o                         
  -1   0   2        279.63        290.10        23.10 o                         
  -3   1   2         51.17         63.56        18.41 o                         
  -2   1   2         25.85         22.27         3.85 o                         
  -1   1   2         45.03         49.00        10.86 o                         
   0   1   2          9.67         -2.44         5.73 o                         
  -6   2   2        320.87        309.86       116.87 o                         
  -5   2   2         57.94         49.05        56.16 o                         
  -4   2   2          1.32         15.03        19.39 o                         
  -3   2   2       6612.57       6519.48       165.04 o                         
  -2   2   2      24403.50      24600.88       270.99 o                         
  -1   2   2       7663.50       7697.64       115.79 o                         
   0   2   2       7313.90       6724.25       123.63 o                         
   1   2   2        919.11        898.04        82.24 o                         
  -6   3   2       1357.84       1528.91       194.48 o                         
  -4   3   2         40.73         35.04         9.07 o                         
  -3   3   2         11.84        -11.93        11.93 o                         
  -2   3   2       1440.86       1475.50        61.09 o                         
  -1   3   2        387.01        390.97        30.72 o                         
   0   3   2         58.45         67.29        16.51 o                         
   1   3   2        225.50        225.99        28.50 o                         
   2   3   2          8.87        -71.19        71.19 o                         
  -7   4   2         18.65        -59.78        59.78 o                         
  -6   4   2        101.29         84.33        34.75 o                         
  -5   4   2        462.13        599.51        76.09 o                         
  -3   4   2          0.09         -4.85         8.63 o                         
  -2   4   2         99.00         95.29        17.26 o                         
  -1   4   2       1956.96       2161.54        75.64 o                         
   0   4   2         60.65         47.81        11.11 o                         
   1   4   2        497.47        561.47        61.10 o                         
   2   4   2         12.92          6.43        15.56 o                         
   3   4   2        114.57         89.10        31.47 o                         
   4   4   2        175.27        230.70       105.58 o                         
  -7   5   2         19.30         48.11        40.18 o                         
  -6   5   2          0.54         23.45        20.97 o                         
  -4   5   2        134.60        148.71        30.85 o                         
  -3   5   2          0.00          9.94        16.06 o                         
  -2   5   2          6.74         -7.28        20.31 o                         
  -1   5   2          0.06        -10.42        10.42 o                         
   0   5   2        140.70        149.11        27.51 o                         
   1   5   2         19.47         21.79        11.60 o                         
   3   5   2        273.89        432.32        75.38 o                         
   4   5   2         69.64         18.09        41.53 o                         
   5   5   2        181.19        144.92        88.95 o                         
  -7   6   2          6.25        -67.25        67.25 o                         
  -6   6   2         28.90         54.19        25.53 o                         
  -5   6   2          9.04         46.86       100.18 o                         
  -4   6   2         22.38         19.94        38.17 o                         
  -3   6   2        231.75        183.66        44.08 o                         
  -2   6   2        126.58        112.06        39.18 o                         
  -1   6   2          0.57         10.98        20.24 o                         
   0   6   2        381.20        515.57       102.69 o                         
   1   6   2          0.69        -19.27        35.92 o                         
   2   6   2         52.29         22.75        26.92 o                         
   3   6   2          0.84         55.92        48.53 o                         
   4   6   2          5.05          8.28        27.90 o                         
   5   6   2         11.51        -19.54        21.51 o                         
  -7   7   2         29.09        190.65       165.19 o                         
  -6   7   2         23.37         71.71        56.69 o                         
  -5   7   2         15.59         22.42        41.27 o                         
  -4   7   2          6.99        -54.92        54.92 o                         
  -3   7   2         66.34         79.70        30.64 o                         
  -2   7   2         16.07        -31.81        31.81 o                         
  -1   7   2        252.92        213.12        75.44 o                         
   0   7   2         16.52        -40.57        57.68 o                         
   1   7   2         39.39         32.00        19.47 o                         
   2   7   2          7.78         41.77        29.47 o                         
   3   7   2        787.74       1058.27       178.96 o                         
   4   7   2         49.01        136.22        91.11 o                         
   5   7   2         11.10         66.70        70.42 o                         
  -5   8   2          6.96        -28.87        78.58 o                         
  -4   8   2          3.54         -5.46        76.57 o                         
  -3   8   2          9.94        -13.41        42.92 o                         
  -2   8   2         28.77         51.59        45.15 o                         
  -1   8   2          2.09         42.38        68.21 o                         
   0   8   2          5.87         11.05        36.68 o                         
   1   8   2          0.15         24.38        24.26 o                         
   2   8   2        117.10         14.57        67.84 o                         
   3   8   2          0.37        -48.37        91.72 o                         
   4   8   2          1.07        -20.76        79.24 o                         
   5   8   2         39.45        -39.37       105.97 o                         
   6   8   2          8.04        -47.96        47.96 o                         
  -4   9   2          0.55        -31.27        93.25 o                         
  -3   9   2          9.38         -5.61        62.16 o                         
  -2   9   2          1.24        -60.18        64.22 o                         
  -1   9   2          8.44        -48.51        50.22 o                         
   0   9   2         18.30         45.18        35.00 o                         
   1   9   2         23.25         40.33       121.69 o                         
   2   9   2         30.01          1.76        59.67 o                         
   3   9   2         10.47        140.68        97.36 o                         
  -2  10   2          0.00         -5.40        97.97 o                         
   2  10   2          2.35         16.66        78.25 o                         
  -6   1   3         12.50        -14.68        42.26 o                         
  -5   1   3          3.80        -10.09        18.57 o                         
  -3   1   3        243.48        256.43        22.63 o                         
  -2   1   3         18.03         16.22         3.03 o                         
  -1   1   3        329.02        339.91        33.85 o                         
  -7   2   3         94.32         48.01        24.11 o                         
  -6   2   3         38.07         32.87        17.53 o                         
  -5   2   3          1.93        -16.69        16.69 o                         
  -4   2   3          2.61         13.64        11.90 o                         
  -3   2   3       1112.20       1134.59        40.91 o                         
  -2   2   3       1332.48       1420.02        60.74 o                         
  -1   2   3       6312.42       6525.85       133.92 o                         
   0   2   3         92.05         75.22        18.93 o                         
  -7   3   3        182.98        231.71       122.94 o                         
  -6   3   3        459.10        554.05        73.83 o                         
  -4   3   3         38.07         22.62         9.12 o                         
  -3   3   3          1.47         -8.71         8.71 o                         
  -2   3   3         96.69         31.02        36.87 o                         
  -1   3   3       1250.43       1159.03        66.09 o                         
   0   3   3        270.51        267.50        30.94 o                         
   1   3   3        157.77        163.83        31.54 o                         
   2   3   3        135.64         82.58        26.94 o                         
  -8   4   3          8.11        -69.58        97.77 o                         
  -7   4   3          9.05         17.08        45.05 o                         
  -6   4   3          5.28        -63.16        63.16 o                         
  -5   4   3         61.83         59.23        23.98 o                         
  -3   4   3       1537.82       1783.41        93.98 o                         
  -2   4   3          9.86         -5.54        24.97 o                         
  -1   4   3        241.51        232.83        17.89 o                         
   0   4   3        547.04        562.20        56.27 o                         
   1   4   3         14.37         20.97        18.89 o                         
   2   4   3       1490.71       1744.06       135.08 o                         
   3   4   3         12.46        -32.80        32.80 o                         
  -8   5   3         13.20        203.91       131.95 o                         
  -7   5   3         35.27        -10.21        28.63 o                         
  -6   5   3          6.50          2.78        13.65 o                         
  -5   5   3          0.47        -30.76        30.76 o                         
  -4   5   3          0.04          2.57        20.97 o                         
  -3   5   3         13.66         27.41        28.13 o                         
  -1   5   3        467.89        496.80        74.00 o                         
   0   5   3         25.00         34.57        20.00 o                         
   1   5   3         49.58         46.04        16.43 o                         
   2   5   3        109.36       1600.10      2230.99 o                         
   3   5   3         19.90         14.28        32.95 o                         
   4   5   3         93.12        109.58        45.62 o                         
  -7   6   3          6.99        -26.26        26.26 o                         
  -5   6   3         32.78         -2.23        46.70 o                         
  -4   6   3        109.34         98.57        37.44 o                         
  -3   6   3        190.33        103.74        51.31 o                         
  -2   6   3         28.81         13.70        32.90 o                         
  -1   6   3          0.09        -51.81        51.81 o                         
   0   6   3          0.23         -3.87        14.05 o                         
   1   6   3         26.23         26.59        26.71 o                         
   2   6   3          8.32        -49.68        50.80 o                         
   3   6   3        256.42        287.51        48.81 o                         
  -6   7   3         14.40         37.29        40.15 o                         
  -5   7   3          1.46        -28.35        28.35 o                         
  -4   7   3         46.97         12.37        31.08 o                         
  -3   7   3          5.26          3.76        18.86 o                         
  -1   7   3         48.98         57.21        65.99 o                         
   0   7   3         64.29         28.27        53.80 o                         
   1   7   3          5.63         -9.21        26.65 o                         
   2   7   3         26.82        -82.07       128.79 o                         
   3   7   3        355.77        601.01       140.36 o                         
   4   7   3         22.47        133.45        88.85 o                         
   5   7   3         44.04         74.11        67.07 o                         
  -6   8   3         12.00         42.10       108.74 o                         
  -5   8   3         16.07         29.73        41.35 o                         
  -4   8   3          6.04         58.00        53.00 o                         
  -2   8   3          6.24         47.82        27.94 o                         
  -1   8   3          0.82         66.47       118.68 o                         
   0   8   3         25.95         19.11        58.51 o                         
   1   8   3          0.01        -23.01        44.64 o                         
   3   8   3         24.23         36.69        71.88 o                         
   4   8   3         13.70         25.09        38.91 o                         
   5   8   3         20.81       -199.37       199.37 o                         
  -4   9   3          1.47        -13.26        45.42 o                         
  -3   9   3         48.92         63.14       240.87 o                         
  -2   9   3         55.27         38.40        35.27 o                         
  -1   9   3          5.35        -60.58        60.58 o                         
   0   9   3          0.14         13.80        32.51 o                         
   2   9   3          5.81         -5.66       126.44 o                         
  -7   0   4          7.58        -22.40        33.09 o                         
  -6   0   4         35.65         28.66        22.46 o                         
  -5   0   4       2673.21       2559.20       130.24 o                         
  -3   0   4       5504.48       5210.32       105.43 o                         
  -2   0   4      10444.02      10286.79       185.00 o                         
  -7   1   4          7.16        -27.22        27.22 o                         
  -6   1   4        108.36        109.02        23.00 o                         
  -5   1   4         17.79         27.26         9.67 o                         
  -2   1   4        242.89        237.91        29.04 o                         
  -1   1   4          0.53          2.00        13.86 o                         
  -8   2   4        311.64        297.39        94.06 o                         
  -7   2   4        140.83        117.41        42.17 o                         
  -6   2   4         89.08         94.20        27.98 o                         
  -5   2   4         16.48         21.72         9.52 o                         
  -4   2   4        549.90        573.12        34.98 o                         
  -3   2   4          2.63        -17.54        17.54 o                         
  -2   2   4       5282.62       5668.55       123.46 o                         
  -1   2   4       8010.02       8035.10       243.16 o                         
   0   2   4        462.57        361.40        74.46 o                         
  -8   3   4         23.57        -32.38        72.47 o                         
  -7   3   4         96.69         68.19        25.51 o                         
  -6   3   4          0.11         -7.12        12.14 o                         
  -4   3   4        158.04        153.05        20.35 o                         
  -3   3   4        121.03        129.75        19.50 o                         
  -1   3   4        420.35        456.50        42.88 o                         
   0   3   4          5.06          2.69        12.17 o                         
  -8   4   4         51.57        -41.91        85.36 o                         
  -7   4   4         11.70        -26.90        30.22 o                         
  -6   4   4         11.63        -28.37        28.37 o                         
  -5   4   4         75.63        106.36        25.67 o                         
  -4   4   4        299.09        333.89        36.77 o                         
  -2   4   4       1126.48       1191.03        56.79 o                         
  -1   4   4        117.76        151.83        21.57 o                         
   0   4   4         19.84         -0.50        14.11 o                         
   1   4   4       1240.45       1178.19       104.99 o                         
   2   4   4         10.72         30.38        30.08 o                         
  -8   5   4         26.01       -185.28       185.28 o                         
  -7   5   4          1.38         31.65        32.58 o                         
  -6   5   4         11.24         16.29        24.47 o                         
  -5   5   4         38.76          2.05        20.03 o                         
  -4   5   4          2.46        -16.59        25.78 o                         
  -3   5   4        158.08        116.33        42.51 o                         
  -2   5   4        210.55        230.79        47.62 o                         
  -1   5   4        120.50         80.04        33.76 o                         
   0   5   4         64.60         12.78        40.32 o                         
   1   5   4        167.20        154.78        51.31 o                         
   2   5   4          1.25         -4.39        38.19 o                         
   3   5   4        157.13        184.89        49.27 o                         
  -7   6   4         17.10        -17.93       100.28 o                         
  -6   6   4        133.01         88.76        56.14 o                         
  -5   6   4        244.30        185.13        72.90 o                         
  -4   6   4          0.34        -29.09        29.09 o                         
  -2   6   4         19.08        -15.70        43.37 o                         
  -1   6   4        131.28        107.32        47.78 o                         
   0   6   4         35.06         58.03        49.56 o                         
   1   6   4         17.25         -7.03        18.20 o                         
   3   6   4          0.37        -44.72        44.72 o                         
   4   6   4          5.89        -45.65        45.65 o                         
  -6   7   4          5.78         16.44        38.16 o                         
  -5   7   4         37.25         33.97        34.46 o                         
  -4   7   4         56.81         22.38        28.00 o                         
  -3   7   4         18.32        -26.85        37.65 o                         
  -2   7   4          6.45         -2.67        43.28 o                         
   0   7   4         56.70         23.72        49.49 o                         
   1   7   4         17.27          1.76        53.57 o                         
   4   7   4        258.02        309.56        71.89 o                         
  -6   8   4         17.72          5.29        50.95 o                         
  -5   8   4         40.92         84.44        56.65 o                         
  -4   8   4          2.69        -40.80        40.80 o                         
  -3   8   4          0.14         35.97        72.98 o                         
  -2   8   4         29.81         -8.34        47.26 o                         
  -1   8   4          0.86         80.41       175.02 o                         
   0   8   4          0.25         27.85       120.32 o                         
   1   8   4         80.96          2.21        96.18 o                         
   2   8   4         40.36         -7.89        41.11 o                         
   3   8   4         11.53        -19.51       158.47 o                         
   4   8   4          4.62         57.62        48.13 o                         
  -4   9   4          0.00         23.33       109.32 o                         
  -3   9   4         11.88        -23.15        49.34 o                         
  -2   9   4         46.36         -8.02       118.01 o                         
  -1   9   4          0.73        -21.31        64.28 o                         
   2   9   4          0.07         10.61        90.52 o                         
  -8   1   5          0.00         17.52        28.77 o                         
  -7   1   5        115.21         70.36        27.64 o                         
  -6   1   5        335.02        306.11        39.17 o                         
  -5   1   5          1.42         -7.68         7.68 o                         
  -4   1   5         62.89         63.56         8.63 o                         
  -3   1   5       1062.92       1114.79        33.60 o                         
  -1   1   5         97.89        105.79        32.70 o                         
  -8   2   5          0.24         22.88        22.82 o                         
  -7   2   5         42.45         28.64        99.16 o                         
  -6   2   5         25.57         19.17        15.87 o                         
  -5   2   5         14.48         -3.13        14.47 o                         
  -4   2   5        178.69        196.32        16.14 o                         
  -3   2   5          4.14        -81.10        81.10 o                         
  -2   2   5       1683.61       1721.27        92.81 o                         
  -1   2   5         65.71         61.21        22.51 o                         
   0   2   5       1191.31       1154.95       150.58 o                         
  -9   3   5          0.12         16.96        41.71 o                         
  -8   3   5         49.28         35.25        27.79 o                         
  -7   3   5         38.26         19.69        19.54 o                         
  -6   3   5         12.93         13.32        36.10 o                         
  -5   3   5          1.17         -6.20        13.32 o                         
  -4   3   5        576.16        660.21        57.22 o                         
  -3   3   5        472.69        514.43        44.04 o                         
  -2   3   5          1.44        -21.95        21.95 o                         
  -1   3   5          4.00        -46.67        46.67 o                         
   0   3   5         17.74        -64.29        64.29 o                         
   1   3   5          2.66        -36.33        36.33 o                         
  -9   4   5          0.49        -49.86       118.63 o                         
  -8   4   5          7.01        -23.35        31.22 o                         
  -7   4   5          0.99        -11.70        28.90 o                         
  -6   4   5          2.55         28.16        53.56 o                         
  -5   4   5          4.00         24.82        18.28 o                         
  -4   4   5        161.42        186.03        28.54 o                         
  -2   4   5        142.45        134.48        30.99 o                         
  -1   4   5         14.29         -4.00        12.82 o                         
   0   4   5        185.73        162.86        36.50 o                         
   1   4   5         73.67         71.40        24.37 o                         
   2   4   5          4.68        -75.29        75.29 o                         
  -8   5   5          7.52         50.09        36.63 o                         
  -7   5   5         18.32          9.13        20.47 o                         
  -6   5   5         21.39         14.45        24.04 o                         
  -5   5   5         39.83          1.82        35.30 o                         
  -4   5   5         80.29         90.24        25.57 o                         
  -3   5   5         26.93         18.36        13.59 o                         
  -2   5   5          0.31          5.46        13.57 o                         
  -1   5   5         57.42         32.96        73.29 o                         
   0   5   5         61.57         17.45        23.61 o                         
   1   5   5        107.53         78.18        34.46 o                         
   2   5   5          0.41          2.23        25.22 o                         
   3   5   5         55.46         52.02        15.35 o                         
  -7   6   5         19.22         19.90        72.96 o                         
  -6   6   5         28.74         -3.20        65.75 o                         
  -4   6   5          3.27         27.24        37.36 o                         
  -3   6   5         30.29        -12.45        28.01 o                         
  -2   6   5          4.02        -44.85        44.85 o                         
  -1   6   5        220.95        182.65        75.93 o                         
   0   6   5         23.50        -13.34        22.86 o                         
   1   6   5         50.33         68.80       116.75 o                         
   2   6   5        141.57        147.55        39.76 o                         
   3   6   5          0.04         28.29        34.33 o                         
  -7   7   5          0.35        -31.33       141.63 o                         
  -6   7   5         40.26         72.01        39.18 o                         
  -5   7   5         35.27         61.89        31.68 o                         
  -4   7   5         51.21         14.67        51.37 o                         
  -3   7   5         91.08         73.98        68.92 o                         
  -2   7   5         10.53         -4.94        13.84 o                         
  -1   7   5         16.24         -9.11        52.48 o                         
   0   7   5         54.25          6.23        75.32 o                         
   1   7   5         16.19         17.26        38.43 o                         
   2   7   5          9.89        134.75        77.83 o                         
   3   7   5        140.13        201.36        95.17 o                         
   4   7   5          8.15        -13.07        51.81 o                         
  -6   8   5         19.35         12.33        66.62 o                         
  -5   8   5          0.00        -15.29        66.70 o                         
  -4   8   5         16.25         97.25        80.26 o                         
  -3   8   5         48.33         48.75        86.98 o                         
  -2   8   5          0.13         48.64        53.76 o                         
  -1   8   5          0.16         20.83        48.70 o                         
   0   8   5         77.88         11.19        80.33 o                         
   1   8   5          0.12        -66.08        73.94 o                         
   2   8   5          0.98        120.68        74.30 o                         
   3   8   5        105.94         68.65        81.42 o                         
   4   8   5          0.23        -48.94       135.45 o                         
  -4   9   5         43.46          9.06        98.41 o                         
  -2   9   5         12.26         88.86       104.95 o                         
  -1   9   5          4.15         82.04        79.97 o                         
  -9   0   6         31.51        -32.34        46.85 o                         
  -8   0   6        454.53        592.27        99.21 o                         
  -7   0   6        202.39        256.95        73.12 o                         
  -6   0   6         98.61        120.80        25.20 o                         
  -5   0   6         27.28         46.57        18.36 o                         
  -4   0   6       8378.10       8889.16       200.90 o                         
  -3   0   6         33.20        -47.24        96.90 o                         
  -2   0   6       3933.79       4021.07       192.21 o                         
  -9   1   6        158.70        104.80        49.39 o                         
  -8   1   6        119.48         77.00        40.91 o                         
  -6   1   6        100.47        124.80        24.13 o                         
  -5   1   6        893.91        930.87        55.91 o                         
  -4   1   6         34.76         34.68         7.28 o                         
  -1   1   6         25.47         12.43        18.32 o                         
  -9   2   6         46.24         41.00        60.49 o                         
  -8   2   6         89.00        106.02        43.32 o                         
  -7   2   6          2.50        -13.56        34.15 o                         
  -6   2   6        416.27        355.97        51.56 o                         
  -5   2   6       1650.01       1819.84        87.54 o                         
  -4   2   6        649.22        580.06        40.99 o                         
  -3   2   6        479.88        536.69        47.44 o                         
  -1   2   6         30.95         11.76        30.78 o                         
   0   2   6        294.17        238.67        60.16 o                         
  -9   3   6         14.70         21.94        29.84 o                         
  -8   3   6          0.48        -15.68        29.62 o                         
  -7   3   6        178.53        157.72        41.15 o                         
  -6   3   6          5.36        -29.45        29.45 o                         
  -5   3   6          5.40          0.44        22.14 o                         
  -4   3   6        154.77        162.45        23.81 o                         
  -3   3   6          0.56        -16.05        16.05 o                         
  -2   3   6         94.04        115.05        45.94 o                         
  -1   3   6         27.60         59.57        21.51 o                         
   0   3   6         39.66         10.56        24.81 o                         
   1   3   6        115.35         85.98        52.97 o                         
  -9   4   6         14.71         28.72        63.83 o                         
  -8   4   6         84.75         98.65        48.23 o                         
  -7   4   6         40.66         31.86        33.84 o                         
  -6   4   6        201.69        183.35        58.33 o                         
  -5   4   6         23.20         13.57        23.77 o                         
  -4   4   6         30.77         39.74        14.05 o                         
  -2   4   6        275.00        268.25        81.23 o                         
  -1   4   6         17.57         13.26        20.50 o                         
   0   4   6        149.85        151.34        35.99 o                         
   1   4   6         54.94         53.96        40.10 o                         
   2   4   6        722.78        695.96       158.03 o                         
  -9   5   6         31.53       -129.45       129.45 o                         
  -7   5   6         59.11         53.73        32.10 o                         
  -6   5   6         92.10        111.03        24.43 o                         
  -5   5   6         10.16         12.87        28.42 o                         
  -4   5   6         10.51        -22.27        22.27 o                         
  -3   5   6         62.47         43.11        23.43 o                         
  -2   5   6         22.50         12.42        18.05 o                         
  -1   5   6          4.70          0.32        29.97 o                         
   0   5   6         72.36         79.73        94.85 o                         
   1   5   6        244.00        342.88        63.74 o                         
   2   5   6         72.66         18.48        44.94 o                         
  -7   6   6          8.73        -35.06        35.06 o                         
  -6   6   6         25.92          5.83        35.67 o                         
  -5   6   6        622.37        677.19       268.39 o                         
  -4   6   6          6.29         -7.20        27.25 o                         
  -3   6   6          4.05          9.25        20.86 o                         
  -2   6   6         14.09        -32.60        36.89 o                         
  -1   6   6         11.61         14.98       120.92 o                         
   0   6   6          6.25        250.87       196.09 o                         
   1   6   6          5.58       -129.95       129.95 o                         
   2   6   6          0.31          3.24        23.79 o                         
   3   6   6          3.87        -22.84        25.19 o                         
  -7   7   6          7.06         -7.11        88.79 o                         
  -6   7   6          5.35         30.54        38.37 o                         
  -5   7   6          0.23        -11.36        35.00 o                         
  -4   7   6          1.94        -13.05        44.71 o                         
  -3   7   6        131.42         98.72        56.55 o                         
  -2   7   6          2.74         -8.01        29.60 o                         
  -1   7   6         27.57         24.17        51.09 o                         
   0   7   6          6.65          1.66        54.50 o                         
   1   7   6        385.92        519.40       178.07 o                         
   2   7   6         42.76        -11.00        72.54 o                         
   3   7   6         96.10        131.87        64.12 o                         
  -6   8   6          7.53         13.00        77.52 o                         
  -5   8   6         16.11          5.32        60.99 o                         
  -4   8   6         27.04        133.51      1112.07 o                         
  -3   8   6         10.73         24.97        59.29 o                         
  -2   8   6         12.38          7.58        58.15 o                         
  -1   8   6          0.58        -10.74        73.53 o                         
   0   8   6         12.39        -27.17        86.76 o                         
   1   8   6         23.28         14.56        97.09 o                         
   2   8   6        114.31        211.21       101.17 o                         
   3   8   6          1.72         12.74        85.57 o                         
  -3   9   6          1.47          8.38        92.34 o                         
  -2   9   6          0.28        -20.37        30.08 o                         
 -10   1   7          2.50         62.31        63.01 o                         
  -9   1   7         17.98         69.71        44.70 o                         
  -8   1   7         24.39         40.04        33.05 o                         
  -7   1   7         18.79         -9.87        24.88 o                         
  -6   1   7        186.50        206.53        30.76 o                         
  -5   1   7        280.89        256.76        26.04 o                         
  -4   1   7         92.82         87.14        11.87 o                         
  -3   1   7          4.09         -2.78        14.48 o                         
  -1   1   7          5.49        -45.68        45.68 o                         
 -10   2   7         53.04        -33.38        96.94 o                         
  -9   2   7          0.06         28.20       113.74 o                         
  -8   2   7          7.91        -25.25        29.74 o                         
  -7   2   7          0.95          7.19        15.27 o                         
  -6   2   7        656.07        632.11        72.79 o                         
  -5   2   7         76.97         47.38        19.45 o                         
  -4   2   7        174.33        176.89        24.94 o                         
  -2   2   7         57.62         26.94        17.47 o                         
  -1   2   7          6.16        -43.11        43.11 o                         
   0   2   7        373.69        343.31        90.19 o                         
 -10   3   7        120.19        218.55       154.29 o                         
  -9   3   7          4.12        -29.89        29.89 o                         
  -8   3   7          0.51        -21.13        21.13 o                         
  -7   3   7          7.87         -3.40        20.26 o                         
  -5   3   7          7.36          2.86        31.62 o                         
  -3   3   7        124.75        107.81        24.16 o                         
  -2   3   7         25.01         43.81        19.77 o                         
  -1   3   7         63.74         92.66        51.36 o                         
   0   3   7         42.35         63.46        56.34 o                         
   1   3   7        424.03        311.31        97.07 o                         
  -9   4   7          5.26         68.77        47.99 o                         
  -8   4   7         74.32          1.77        42.25 o                         
  -7   4   7         79.19         48.09        21.53 o                         
  -6   4   7         10.80         27.30        22.67 o                         
  -4   4   7        107.81        113.73        32.31 o                         
  -3   4   7          0.87        -29.24        29.24 o                         
  -2   4   7          3.19         11.89        16.74 o                         
  -1   4   7        458.37        432.58       117.01 o                         
   0   4   7        466.89        506.39        91.14 o                         
   1   4   7        500.44        563.56        99.69 o                         
  -9   5   7          2.50        168.20       160.00 o                         
  -8   5   7         61.20         22.46        94.11 o                         
  -7   5   7          2.24        -10.84        25.11 o                         
  -6   5   7          8.87          5.64        29.81 o                         
  -5   5   7        251.85        277.63        62.79 o                         
  -4   5   7          2.69         42.89        94.92 o                         
  -3   5   7          0.05        -26.96        26.96 o                         
  -2   5   7        100.49         83.26        62.63 o                         
  -1   5   7        177.28        121.13        92.94 o                         
   1   5   7         90.24        150.83        52.92 o                         
   2   5   7        139.92        354.36       133.84 o                         
  -9   6   7          9.60        -38.31        61.20 o                         
  -8   6   7         16.82         -3.43        50.40 o                         
  -7   6   7          0.11         -4.12        38.21 o                         
  -6   6   7         15.53          6.63        32.05 o                         
  -5   6   7        133.41        175.30       113.17 o                         
  -4   6   7        323.99        307.03        75.10 o                         
  -3   6   7         48.81         27.27        23.06 o                         
  -2   6   7        261.44        142.02        72.38 o                         
   0   6   7        463.00        361.45       297.42 o                         
   1   6   7         98.51         51.88        46.20 o                         
   2   6   7         41.75         44.62        28.44 o                         
  -7   7   7         19.99        -13.16        87.44 o                         
  -6   7   7         18.53          8.07        45.65 o                         
  -5   7   7          2.16         33.47        56.43 o                         
  -4   7   7         43.10         66.91        42.88 o                         
  -3   7   7         46.34         20.26        32.70 o                         
  -2   7   7         35.81         24.02        23.48 o                         
  -1   7   7         43.48         15.42        33.87 o                         
   0   7   7        259.44        256.66       201.48 o                         
   1   7   7         55.45         23.54        45.18 o                         
   2   7   7         20.27         -0.75        60.45 o                         
   3   7   7         19.58        247.73       192.12 o                         
  -6   8   7         27.78          2.00       145.52 o                         
  -5   8   7          1.16         -5.76        75.11 o                         
  -4   8   7          2.23         35.32        65.48 o                         
  -3   8   7         10.39        -38.85       116.30 o                         
  -2   8   7         24.73       -120.79       129.31 o                         
  -1   8   7          5.48         29.92        38.93 o                         
   0   8   7         16.27         43.03        51.72 o                         
   2   8   7          0.01        -31.30        31.66 o                         
   3   8   7          6.90        101.66        64.10 o                         
 -10   0   8         51.26        109.00       140.67 o                         
  -9   0   8          1.75         80.64       102.67 o                         
  -8   0   8          3.88         26.90        27.95 o                         
  -6   0   8         32.36        -26.16        36.94 o                         
  -5   0   8       1007.32       1019.93        85.31 o                         
  -4   0   8        364.30        372.60        47.21 o                         
  -2   0   8         47.75         74.93        36.67 o                         
 -10   1   8         43.82        -47.84        88.45 o                         
  -8   1   8          1.99        -16.18        43.72 o                         
  -7   1   8         27.75         47.52        56.16 o                         
  -6   1   8         11.29         -2.64        15.67 o                         
  -5   1   8         52.04         52.58         9.37 o                         
  -4   1   8        307.37        306.09        35.71 o                         
  -2   1   8         43.79         20.87        34.93 o                         
  -1   1   8        157.64        155.12        54.74 o                         
 -10   2   8         63.44         41.66        41.70 o                         
  -9   2   8          1.43        110.76       129.17 o                         
  -8   2   8          0.39        -21.02        35.32 o                         
  -7   2   8          1.75        -12.72        27.52 o                         
  -5   2   8        472.04        470.35        45.61 o                         
  -4   2   8        738.31        782.70        57.11 o                         
  -2   2   8          4.30         -8.44        27.95 o                         
  -1   2   8       1035.33        997.46       154.60 o                         
 -10   3   8        200.75        285.15       173.39 o                         
  -9   3   8         23.42         60.89        39.47 o                         
  -8   3   8         60.84         64.69        36.39 o                         
  -7   3   8        389.28        351.62        76.99 o                         
  -6   3   8          0.33         -5.31        28.42 o                         
  -5   3   8          4.83         23.47        19.44 o                         
  -4   3   8         40.60         40.10        19.60 o                         
  -2   3   8        186.99        165.45        55.20 o                         
  -1   3   8         18.36          7.95        33.23 o                         
   0   3   8         83.94        113.68        58.99 o                         
  -9   4   8          2.97         -3.71        69.28 o                         
  -8   4   8         92.54         56.11        70.92 o                         
  -7   4   8          0.26         15.46        34.59 o                         
  -6   4   8          3.82        -26.31        26.31 o                         
  -4   4   8         45.59         43.74        21.50 o                         
  -3   4   8         59.72         33.49        27.37 o                         
  -2   4   8        670.52        791.70       149.52 o                         
   0   4   8        240.50        305.11        76.10 o                         
   1   4   8         17.92         17.99        24.27 o                         
  -8   5   8          4.06        -46.14        50.18 o                         
  -7   5   8          4.67         11.55        41.32 o                         
  -6   5   8          0.00          5.41        24.14 o                         
  -5   5   8        229.45        242.68        64.55 o                         
  -4   5   8          0.18          0.79        25.15 o                         
  -3   5   8          1.29        116.45       114.91 o                         
  -2   5   8         87.85         80.14        90.45 o                         
  -1   5   8        611.30        706.94       164.10 o                         
   0   5   8         18.60         87.98        45.77 o                         
   1   5   8        191.56        381.07       124.85 o                         
  -8   6   8          5.94         -2.65        99.40 o                         
  -7   6   8         13.58        -33.22        33.22 o                         
  -6   6   8          3.28         34.13        73.84 o                         
  -5   6   8          6.96         47.59        39.79 o                         
  -4   6   8         41.82         76.54        64.10 o                         
  -3   6   8         41.81         30.19        18.46 o                         
  -2   6   8         16.61        -13.31        31.56 o                         
  -1   6   8         26.48         31.59        55.29 o                         
   0   6   8          1.88         20.55        53.31 o                         
   1   6   8         42.50        101.02        41.39 o                         
   2   6   8         31.58        120.73        76.11 o                         
  -7   7   8          1.31        -32.88        69.30 o                         
  -6   7   8          4.49         36.98        31.43 o                         
  -5   7   8          4.59        -94.25       115.62 o                         
  -4   7   8          4.82          9.55        46.06 o                         
  -3   7   8          0.97         43.50        76.23 o                         
  -2   7   8         25.78         -2.24        34.15 o                         
  -1   7   8         26.17         87.28       102.18 o                         
   0   7   8        329.16        599.34       198.96 o                         
   1   7   8         27.05         88.58        82.51 o                         
   2   7   8          6.97         43.78        64.68 o                         
  -5   8   8         13.35         15.60       107.84 o                         
  -3   8   8          3.34         -7.60        53.90 o                         
  -2   8   8         52.22         51.46        74.04 o                         
  -1   8   8         14.68         29.66        72.88 o                         
   1   8   8         91.87        155.10        88.01 o                         
   2   8   8          0.00        -36.98        43.76 o                         
 -10   1   9          0.01        -61.34        61.34 o                         
  -9   1   9         42.70         43.46        47.07 o                         
  -8   1   9         25.70         26.05        51.09 o                         
  -7   1   9         59.96        111.26        67.40 o                         
  -6   1   9         22.04        -30.67        49.97 o                         
  -5   1   9          0.05         -2.63        22.34 o                         
  -2   1   9        134.06        240.35        69.94 o                         
 -10   2   9          1.12        -37.50       118.61 o                         
  -9   2   9         27.06        -27.02        44.96 o                         
  -8   2   9         43.61         82.70        62.37 o                         
  -7   2   9         29.33         -4.46        38.88 o                         
  -6   2   9          0.04        -30.45        30.45 o                         
  -5   2   9         27.41         34.36        30.79 o                         
  -4   2   9        110.23        117.05        18.00 o                         
  -2   2   9        450.27        418.05       107.08 o                         
  -1   2   9         12.14          4.67        23.85 o                         
  -8   3   9          4.53        -12.43        21.40 o                         
  -7   3   9         66.30         55.34        39.83 o                         
  -6   3   9          0.59         -0.42        22.70 o                         
  -5   3   9         10.59        -47.34        47.34 o                         
  -4   3   9        148.22        207.53        77.80 o                         
  -1   3   9        517.77        627.58       105.20 o                         
   0   3   9        139.70         83.18        56.37 o                         
  -8   4   9         37.23         34.05        54.15 o                         
  -7   4   9        105.87        111.75        55.79 o                         
  -6   4   9        202.25        149.29        39.94 o                         
  -5   4   9         19.88         17.60        20.56 o                         
  -4   4   9          0.54         13.84        58.25 o                         
  -1   4   9         13.00         -2.06        17.31 o                         
   0   4   9        398.26        360.74        90.90 o                         
  -8   5   9          1.16         48.38       117.93 o                         
  -7   5   9         13.91         17.57        31.63 o                         
  -6   5   9         44.94          3.30        50.12 o                         
  -5   5   9          8.12          2.66        25.63 o                         
  -4   5   9          0.93        -17.89        30.73 o                         
  -3   5   9          8.63         -4.22        31.48 o                         
   0   5   9         35.07        -69.96       110.72 o                         
   1   5   9        137.94        118.80        47.52 o                         
  -8   6   9          5.43        -61.15        83.10 o                         
  -7   6   9         43.69         56.13        35.02 o                         
  -6   6   9         17.72         22.64        43.25 o                         
  -5   6   9          0.89         -3.88        37.62 o                         
  -4   6   9         11.75        -16.32        32.38 o                         
  -3   6   9          6.90         73.34        66.46 o                         
  -2   6   9          0.59         12.72        40.95 o                         
  -1   6   9        739.91        860.35       210.01 o                         
   0   6   9         41.77         40.69        64.08 o                         
   1   6   9         36.20         26.28       122.85 o                         
  -7   7   9          0.45         -4.33        71.42 o                         
  -6   7   9          1.26        -45.26       112.92 o                         
  -4   7   9          6.08        -14.82        36.00 o                         
  -3   7   9          0.48          8.51        48.03 o                         
  -2   7   9          8.74         53.30        66.65 o                         
   0   7   9        351.91        525.19       158.63 o                         
   1   7   9         26.30        154.29       121.15 o                         
   2   7   9         65.91        150.53        77.61 o                         
  -3   8   9         42.60         63.62        41.11 o                         
   1   8   9          3.36         46.12        82.56 o                         
   2   8   9         36.75         38.36        62.68 o                         
  -8   0  10         20.88        -50.12        50.12 o                         
  -6   0  10         62.45        -44.30        44.30 o                         
  -5   0  10         27.25         66.47        32.00 o                         
  -2   0  10        903.64        930.81       135.66 o                         
  -9   1  10         23.31         40.92        55.62 o                         
  -8   1  10         17.24        112.06        72.17 o                         
  -7   1  10         49.84         25.26        29.54 o                         
  -6   1  10         63.09         82.74        37.32 o                         
  -5   1  10        206.00        235.64        40.60 o                         
  -2   1  10         58.57        107.47        63.64 o                         
  -9   2  10          4.68         26.96        54.77 o                         
  -8   2  10         33.77        -39.52        62.99 o                         
  -7   2  10        233.79        141.65       198.70 o                         
  -6   2  10         32.39         14.67        46.74 o                         
  -5   2  10         42.24        -38.56        38.56 o                         
  -2   2  10       3501.14       4044.04       336.41 o                         
  -1   2  10        379.95        519.40       134.57 o                         
  -8   3  10         37.13         48.12        85.64 o                         
  -7   3  10         50.82        101.17        63.85 o                         
  -6   3  10        227.40        277.51        74.83 o                         
  -5   3  10         85.50         84.56        25.74 o                         
  -4   3  10        225.16        302.02        84.04 o                         
  -2   3  10        390.56        323.46       121.07 o                         
  -1   3  10        399.75        317.38       115.57 o                         
   0   3  10         62.05         70.15        67.09 o                         
  -8   4  10          2.17          9.94        56.08 o                         
  -7   4  10        167.56        150.52        59.74 o                         
  -6   4  10         13.38         -5.72        42.18 o                         
  -5   4  10         86.73         32.30        47.64 o                         
  -4   4  10        122.23        103.45       136.02 o                         
  -1   4  10        190.08        173.49        53.94 o                         
  -8   5  10         16.21        104.94        65.24 o                         
  -7   5  10         12.60        -23.45        38.44 o                         
  -6   5  10         23.16         39.94        62.17 o                         
  -5   5  10          8.94        -17.78        36.73 o                         
  -4   5  10          1.13         11.45        42.11 o                         
  -1   5  10          4.65          1.14        28.65 o                         
   0   5  10         31.47        -33.91        87.32 o                         
  -7   6  10         12.32         73.50        59.69 o                         
  -6   6  10          3.58         53.45        54.78 o                         
  -5   6  10         11.52        -14.19        73.90 o                         
  -4   6  10         21.93          6.91        48.40 o                         
  -3   6  10         14.26          3.87        31.93 o                         
  -1   6  10         17.57         74.04        77.73 o                         
   0   6  10          9.66        116.37       114.22 o                         
   1   6  10         11.48         -9.47        41.46 o                         
  -7   7  10          5.90        -31.84        32.65 o                         
  -4   7  10          3.18        -44.21        44.21 o                         
  -3   7  10          0.80        -12.33        37.66 o                         
  -2   7  10          6.61         37.99       105.11 o                         
   0   7  10         34.48         15.21        60.78 o                         
   1   7  10         59.47         12.82        38.51 o                         
  -3   8  10         61.58          4.26        49.82 o                         
  -2   8  10          4.41         61.25       100.34 o                         
   1   8  10          5.96         20.71        40.69 o                         
  -9   1  11         25.35        -11.29        30.47 o                         
  -6   1  11         70.40        128.26        54.28 o                         
  -3   1  11        319.10        251.38        76.20 o                         
  -2   1  11         70.70         43.37        34.34 o                         
  -9   2  11          1.49         32.53        47.46 o                         
  -6   2  11         43.27         68.24        40.63 o                         
  -5   2  11         29.11        -81.78        81.78 o                         
  -2   2  11         16.06         99.43        75.11 o                         
  -1   2  11         32.97         32.91        31.27 o                         
  -6   3  11         11.06          8.85        95.38 o                         
  -2   3  11        165.95        117.96        48.84 o                         
  -1   3  11          0.06         45.00        54.76 o                         
  -6   4  11         32.50         41.37        22.65 o                         
  -5   4  11         34.22         40.78        40.98 o                         
  -4   4  11        194.49         99.07        78.83 o                         
   0   4  11        257.43        184.97       114.12 o                         
  -8   5  11          1.98       -132.57       132.57 o                         
  -7   5  11         35.90        146.64        89.59 o                         
  -6   5  11          1.33         34.06        40.02 o                         
  -5   5  11         17.00          4.19        31.02 o                         
  -4   5  11          0.48         19.87        38.50 o                         
   0   5  11          3.19          3.77        24.92 o                         
  -6   6  11          0.30        143.50       103.76 o                         
  -5   6  11          5.21        -24.48        24.48 o                         
  -4   6  11          1.06         51.61       154.12 o                         
  -3   6  11         47.89         36.95        62.96 o                         
   0   6  11        215.59        162.10       126.18 o                         
  -4   7  11          0.01         -9.62        57.81 o                         
  -3   7  11          0.18        -17.50        49.25 o                         
  -2   7  11         17.50         76.46       120.84 o                         
   0   7  11         10.67        -65.25        70.85 o                         
   1   7  11        110.74        152.42       126.68 o                         
  -2   8  11         24.41        -31.27        92.89 o                         
   0   8  11          3.47         -8.49        88.55 o                         
   1   8  11          7.24          2.62        33.92 o                         
  -6   0  12        687.22        750.88       127.59 o                         
  -6   1  12        294.81        237.79       155.01 o                         
  -5   1  12         29.86         11.26        18.73 o                         
  -2   1  12         96.05         43.47        56.16 o                         
  -6   2  12          7.32        142.59        92.96 o                         
  -5   2  12        228.96        246.94        91.19 o                         
  -2   2  12         85.12        139.89        75.73 o                         
  -6   3  12          0.99        -35.61        35.61 o                         
  -5   3  12        114.97        154.59        57.55 o                         
  -2   3  12          9.22        -55.07        66.57 o                         
  -1   3  12         90.92         35.35        50.92 o                         
  -6   4  12          8.97        -42.25        42.25 o                         
  -5   4  12          0.85         21.78        44.89 o                         
  -4   4  12        324.17        215.15        97.19 o                         
  -1   4  12        429.91        410.55       157.17 o                         
  -7   5  12         38.17        160.11       112.90 o                         
  -6   5  12         26.05         76.94        56.50 o                         
  -5   5  12          0.32         14.45        37.85 o                         
  -4   5  12          0.06        -13.30        88.19 o                         
   0   5  12         79.90         55.75        61.59 o                         
  -5   6  12          1.58        -23.26        62.92 o                         
  -4   6  12          1.61        -46.23        46.23 o                         
  -3   6  12          1.23        -22.57        61.08 o                         
   0   6  12        129.96        227.99        78.16 o                         
  -3   7  12          6.67         -6.65        73.67 o                         
  -7   1  13        199.29        203.40       109.15 o                         
  -6   1  13        139.23         74.91        99.28 o                         
  -5   1  13        532.09        456.79       191.74 o                         
  -7   2  13         64.84         87.29        66.87 o                         
  -6   2  13          3.24        -16.11        24.95 o                         
  -5   2  13         12.85        -23.44        43.89 o                         
  -7   3  13         19.33         21.46        66.32 o                         
  -6   3  13          0.00        -20.25        57.84 o                         
  -5   3  13        108.23         77.28       104.64 o                         
  -2   3  13          5.22        -45.68        45.68 o                         
  -1   3  13          0.21        -82.30        82.30 o                         
  -6   4  13          5.97         75.29       120.73 o                         
  -5   4  13          1.97        -19.77        38.89 o                         
  -1   4  13        540.87        568.06       193.95 o                         
  -6   5  13          7.66         47.34       107.73 o                         
  -5   5  13          0.26         -1.91        48.24 o                         
  -4   5  13         13.47        -35.71        81.32 o                         
  -1   5  13         19.97        -39.81        73.16 o                         
  -4   6  13          3.80         34.96        50.55 o                         
  -6   0  14        456.48        633.47       163.25 o                         
  -7   1  14         37.06         44.42        61.82 o                         
  -7   2  14        171.63        263.79       109.52 o                         
  -6   2  14          8.74         26.05        69.39 o                         
  -5   2  14        465.72        402.60       141.41 o                         
  -2   2  14          9.10        -32.16        67.66 o                         
  -7   3  14          0.19        -17.18        60.43 o                         
  -6   3  14          4.34         53.92        39.93 o                         
  -5   3  14          0.03         28.14        43.36 o                         
  -2   3  14         10.41         84.92        98.60 o                         
  -6   4  14         19.02         67.98        67.49 o                         
  -5   4  14         44.01         40.28        74.28 o                         
  -1   4  14        269.36        169.37       116.35 o                         
  -5   5  14          0.42         59.13        72.51 o                         
  -4   5  14         35.59        -27.79        54.30 o                         
  -1   5  14         62.18        -13.16        90.86 o                         
  -7   1  15        298.46        335.77       104.67 o                         
  -6   1  15        393.14        446.40       145.03 o                         
  -7   2  15         66.07         32.80        53.84 o                         
  -6   2  15        106.37          2.59       107.01 o                         
  -6   3  15          0.02        -47.71        52.09 o                         
  -5   3  15          0.11         46.67        61.97 o                         
  -2   3  15          5.00         98.13        95.64 o                         
  -5   4  15          0.12        -15.88        67.32 o                         
  -5   5  15         21.71        -26.42       115.15 o                         
  -7   1  16        138.08         51.85        75.81 o                         
  -6   1  16          1.46        -59.12        59.12 o                         
  -7   2  16          6.39       -150.81       183.07 o                         
  -6   2  16         72.65         10.57        56.71 o                         
  -5   3  16         20.61         79.35       111.92 o                         
  -6   1  17         89.43         26.87        83.88 o                         
  -6   2  17          2.79         28.24        62.81 o                         
  -6   1  18        206.58        131.79       174.22 o                         
                                                                                
