# Supplementary material for: The curious case of proton migration under pressure in the malonic acid and 4,4′-bi­pyridine cocrystal
Source: IUCrJ. 2024 Jan 13;11(Pt 2):168–81. doi: 10.1107/S2052252524000344 (PMC10916288; doi:10.1107/S2052252524000344)
Supplement: Supplementary file 20 [file m-11-00168-BIPYMA_333sup20.hkl]

data_BIPYMA_333                                                                 
_shelx_title ' bipyma_353_56_a.res in P2(1)/c'                                  
_shelx_refln_list_code          4                                               
_shelx_F_calc_maximum      158.51                                               
_exptl_crystal_F_000       544.00                                               
_reflns_d_resolution_high  0.7519                                               
                                                                                
loop_                                                                           
 _space_group_symop_operation_xyz                                               
 'x, y, z'                                                                      
 '-x, y+1/2, -z+1/2'                                                            
 '-x, -y, -z'                                                                   
 'x, -y-1/2, z-1/2'                                                             
                                                                                
_cell_length_a     8.4002                                                       
_cell_length_b     7.8863                                                       
_cell_length_c    15.3892                                                       
_cell_angle_alpha  90.000                                                       
_cell_angle_beta  103.933                                                       
_cell_angle_gamma  90.000                                                       
                                                                                
_shelx_F_squared_multiplier     1.000                                           
                                                                                
loop_                                                                           
 _refln_index_h                                                                 
 _refln_index_k                                                                 
 _refln_index_l                                                                 
 _refln_F_squared_calc                                                          
 _refln_F_squared_meas                                                          
 _refln_F_squared_sigma                                                         
 _refln_observed_status                                                         
   1   1   0          0.16          5.03         3.56 o                         
   0   2   0       1627.69       1876.39        84.93 o                         
   1   2   0       1834.47       1898.61        39.18 o                         
   1   3   0         22.92         14.68         3.55 o                         
   2   3   0         43.24         22.65         5.19 o                         
   3   3   0         19.08         -0.22        14.38 o                         
   1   4   0       1826.56       1753.27        64.37 o                         
   2   4   0        453.46        457.08        31.36 o                         
   3   4   0         70.00         62.19        11.37 o                         
   5   4   0        339.07        347.01        78.10 o                         
   1   5   0        660.34        726.45        56.16 o                         
   2   5   0          4.72        -12.65        12.65 o                         
   3   5   0        119.69        106.47        15.89 o                         
   4   5   0        522.52        620.87        50.79 o                         
   5   5   0        693.49        693.43        66.92 o                         
   0   6   0         78.95         51.49        22.61 o                         
   1   6   0        784.58        835.55        73.58 o                         
   2   6   0        130.86        156.82        32.60 o                         
   3   6   0         26.42         60.26        33.09 o                         
   4   6   0          3.56         -7.84         7.84 o                         
   5   6   0          1.95         -1.16        14.68 o                         
   6   6   0          7.88         11.40        34.69 o                         
   1   7   0         62.77         21.60        34.58 o                         
   2   7   0         39.98         95.25        40.94 o                         
   3   7   0         24.54          7.18        27.78 o                         
   4   7   0          2.26          9.52        15.69 o                         
   5   7   0          3.71         -6.09        19.28 o                         
   6   7   0          9.82         19.69        39.18 o                         
   0   8   0        199.36        213.57        82.91 o                         
   1   8   0         80.44         59.60        24.67 o                         
   2   8   0         10.31         14.14        35.50 o                         
   3   8   0         21.61        -55.20        55.20 o                         
   4   8   0         18.81          6.87        28.92 o                         
   5   8   0          9.90        -21.12        60.13 o                         
   6   8   0         64.85         50.66        27.88 o                         
   1   9   0         28.06         30.52        16.18 o                         
   2   9   0          2.55         60.50        30.28 o                         
   3   9   0        133.30        139.75        78.11 o                         
   4   9   0          8.68        129.80       100.76 o                         
   5   9   0          4.41        123.87        97.88 o                         
   0  10   0          0.49         17.50        38.18 o                         
   1  10   0          1.77        -20.44        54.29 o                         
   2  10   0          1.83         22.25        37.72 o                         
  -2   1   1        123.62        134.03        23.63 o                         
  -1   1   1          9.28         31.50         4.11 o                         
   0   1   1          4.26         14.52         6.00 o                         
  -3   2   1        191.74        134.64        50.59 o                         
  -2   2   1      14180.89      14575.43       180.48 o                         
  -1   2   1       2081.72       1879.91        48.89 o                         
   0   2   1        365.69        347.99        18.69 o                         
   1   2   1        773.16        827.40        42.73 o                         
  -5   3   1         12.13         24.56        17.28 o                         
  -4   3   1         25.23         19.28         8.77 o                         
  -3   3   1         28.79         28.80        13.16 o                         
  -2   3   1        987.29        915.19        34.71 o                         
  -1   3   1       1037.59       1038.63        54.09 o                         
   0   3   1        230.20        246.85        19.29 o                         
   1   3   1        156.87        129.06        13.49 o                         
   2   3   1          5.41        -15.44        15.44 o                         
  -6   4   1         72.00         69.52        24.50 o                         
  -5   4   1        261.68        370.24        52.83 o                         
  -4   4   1        189.12        247.44        26.44 o                         
  -3   4   1        179.41        178.45        18.10 o                         
  -2   4   1        194.54        257.57        24.30 o                         
  -1   4   1        111.96         76.72        12.12 o                         
   0   4   1         58.50         30.75        17.62 o                         
   1   4   1         45.93         28.89         8.82 o                         
   2   4   1         31.05         47.71         8.54 o                         
   3   4   1         63.06         54.20        16.23 o                         
   4   4   1         64.55         47.69        21.58 o                         
  -6   5   1         16.90          6.33        20.82 o                         
  -5   5   1         16.24         -8.61        52.85 o                         
  -4   5   1        760.91        790.87        50.15 o                         
  -3   5   1         42.22         36.21        10.63 o                         
  -2   5   1        477.09        464.66        43.24 o                         
  -1   5   1        250.46        248.32        37.98 o                         
   0   5   1        720.41        688.78        55.93 o                         
   1   5   1        139.63        133.70        19.63 o                         
   2   5   1        140.85        162.25        24.27 o                         
   3   5   1         18.73         11.21        12.97 o                         
   4   5   1         89.47         80.89        20.90 o                         
   5   5   1       1055.57       1215.65       178.92 o                         
  -7   6   1          5.04          0.68        34.23 o                         
  -6   6   1         27.45         34.28        35.98 o                         
  -5   6   1          9.92        -10.53        18.79 o                         
  -4   6   1         25.67         14.52        12.02 o                         
  -3   6   1         12.62          6.27        15.09 o                         
  -2   6   1         12.64         54.86        21.31 o                         
  -1   6   1          4.05         16.64        12.01 o                         
   0   6   1         14.10         -3.41        13.93 o                         
   1   6   1         79.99        118.51        39.82 o                         
   2   6   1          6.69          0.37        14.38 o                         
   4   6   1        546.44        634.87        72.03 o                         
   5   6   1         26.77         32.26        16.49 o                         
  -7   7   1          0.63         -3.26        34.30 o                         
  -6   7   1         14.13         31.93        15.66 o                         
  -5   7   1         57.97         -6.45        27.31 o                         
  -4   7   1          7.10          3.67        19.33 o                         
  -3   7   1         90.45         76.97        27.26 o                         
  -2   7   1        246.19        240.25        45.24 o                         
  -1   7   1         45.01         21.97        13.02 o                         
   0   7   1         79.58         54.99        26.00 o                         
   1   7   1         17.19         28.59        58.67 o                         
   2   7   1        174.21        198.79        44.56 o                         
   3   7   1        296.78        278.47        46.13 o                         
   4   7   1        169.30        237.61        46.97 o                         
   5   7   1         14.64         -0.44        18.95 o                         
   6   7   1          3.53          3.03        25.19 o                         
  -6   8   1          6.91         17.85        31.71 o                         
  -5   8   1         18.31        -46.11       106.69 o                         
  -4   8   1          7.24        -39.31        39.31 o                         
  -3   8   1          9.55          7.79        28.95 o                         
  -1   8   1        130.34        136.73        50.89 o                         
   0   8   1          6.71          6.53        23.84 o                         
   1   8   1         24.82         60.00        38.99 o                         
   2   8   1          1.39         -3.94         9.79 o                         
   3   8   1          2.07        -25.47        26.69 o                         
   4   8   1          4.75        -13.54        36.99 o                         
   5   8   1         18.99         46.75        59.06 o                         
   6   8   1         61.88         -0.86        33.80 o                         
  -5   9   1          8.24         -9.97        46.85 o                         
  -4   9   1         37.85         25.81        40.22 o                         
  -3   9   1          2.37         -5.52        39.30 o                         
  -2   9   1         76.76         49.54        29.41 o                         
  -1   9   1         19.62         92.99        42.04 o                         
   0   9   1          0.02        -22.72        24.85 o                         
   1   9   1          5.56         10.94        25.26 o                         
   2   9   1          0.03        -35.15        35.15 o                         
   5   9   1         16.29        -14.14        50.81 o                         
  -3  10   1         12.44         19.89        24.01 o                         
  -2  10   1         15.29        -79.78        79.78 o                         
  -1  10   1          0.16         -3.86        19.83 o                         
   0  10   1         24.91         -0.09        25.25 o                         
   1  10   1         30.18        -20.14        72.12 o                         
  -3   0   2       1887.40       2390.07       176.56 o                         
  -2   0   2        123.34         84.34        14.02 o                         
  -6   1   2        233.10        300.05       171.54 o                         
  -5   1   2        284.80        258.22       122.77 o                         
  -3   1   2         98.77         88.01        22.24 o                         
  -2   1   2         25.53         25.07         3.43 o                         
  -1   1   2         54.84         66.68        10.38 o                         
  -6   2   2        306.26        397.00       111.90 o                         
  -5   2   2         13.88         15.07        31.34 o                         
  -4   2   2          0.10        -12.33        12.33 o                         
  -3   2   2       6534.13       6636.72       111.30 o                         
  -2   2   2      25125.68      24198.46       135.71 o                         
  -1   2   2       7860.14       7250.54       105.22 o                         
   0   2   2       6958.07       6714.24       149.24 o                         
  -7   3   2          9.63         28.32        33.60 o                         
  -6   3   2       1461.45       1605.00       105.77 o                         
  -5   3   2        192.71        254.11        38.48 o                         
  -4   3   2         95.46         75.49        13.18 o                         
  -3   3   2          0.00          0.90         5.71 o                         
  -2   3   2       1644.58       1583.98        50.28 o                         
  -1   3   2        404.62        381.84        32.14 o                         
   0   3   2         88.77         92.07        14.70 o                         
   1   3   2        264.47        246.18        20.03 o                         
  -7   4   2         40.04         77.92        27.88 o                         
  -6   4   2        124.48         96.46        20.99 o                         
  -5   4   2        446.10        513.36        53.92 o                         
  -4   4   2       2221.91       2403.18        84.99 o                         
  -3   4   2          2.05          9.32         6.41 o                         
  -2   4   2         81.42        112.18        19.53 o                         
  -1   4   2       2158.79       2232.11       149.56 o                         
   0   4   2         52.53         46.53         5.03 o                         
   1   4   2        482.10        514.67        33.98 o                         
   2   4   2          6.60         10.12         6.22 o                         
   3   4   2        122.04        109.16        30.28 o                         
  -7   5   2         45.47         52.20        37.98 o                         
  -6   5   2         13.85         -7.98        27.05 o                         
  -5   5   2        264.80        239.98        41.82 o                         
  -4   5   2        251.63        220.59        29.43 o                         
  -3   5   2          4.07         -5.42         8.88 o                         
  -2   5   2          1.89        -13.60        13.60 o                         
  -1   5   2          0.54         -0.84        16.62 o                         
   0   5   2        148.74        147.39        30.22 o                         
   1   5   2         37.22         44.07         8.32 o                         
   2   5   2         43.59         90.98        28.06 o                         
   3   5   2        458.63        426.99        43.56 o                         
   4   5   2         37.75         49.18        14.97 o                         
  -7   6   2         17.82         11.81        24.39 o                         
  -6   6   2         23.71          0.62        17.90 o                         
  -5   6   2         17.46         19.98        12.04 o                         
  -4   6   2         19.93         -6.91        16.82 o                         
  -3   6   2        301.62        259.70        37.77 o                         
  -2   6   2        248.45        203.55        32.87 o                         
  -1   6   2         11.72         37.22        46.92 o                         
   0   6   2        549.74        583.49       107.90 o                         
   2   6   2         60.26         48.89        10.90 o                         
   3   6   2          0.04        -13.38        36.38 o                         
   4   6   2         10.00         45.78        15.36 o                         
   5   6   2         39.62         19.60        16.57 o                         
  -7   7   2         23.86         30.30        31.59 o                         
  -6   7   2         65.50         36.12       105.79 o                         
  -5   7   2         64.91         48.04        28.24 o                         
  -4   7   2         10.55        -16.80        16.80 o                         
  -3   7   2        132.66        113.54        22.45 o                         
  -2   7   2         13.37         34.37        25.85 o                         
  -1   7   2        371.31        401.17        58.25 o                         
   0   7   2         11.86          4.32        15.65 o                         
   1   7   2         82.33         92.95        34.71 o                         
   2   7   2          3.48         27.90        35.12 o                         
   3   7   2        942.55       1248.11       103.28 o                         
   4   7   2         78.53         91.04        31.85 o                         
   5   7   2          2.47         25.32        16.18 o                         
  -6   8   2          1.97         87.90        57.86 o                         
  -5   8   2          6.39         16.65        22.66 o                         
  -4   8   2          9.82         -0.73        11.69 o                         
  -3   8   2         21.75         48.93        24.45 o                         
  -2   8   2         52.75        109.89        35.82 o                         
  -1   8   2          0.61        -12.82        16.01 o                         
   0   8   2          6.15        -17.82        17.88 o                         
   1   8   2          5.67         23.02        33.47 o                         
   2   8   2         99.94        203.30        82.60 o                         
   4   8   2          0.98        -19.88        19.88 o                         
   5   8   2         40.67         10.88        41.36 o                         
  -5   9   2         56.74          6.55        55.96 o                         
  -3   9   2          4.05         -3.13        22.01 o                         
  -2   9   2          3.83         12.29        24.25 o                         
  -1   9   2         21.00         31.49        34.26 o                         
   0   9   2         31.44         12.21        31.38 o                         
   1   9   2         41.79         25.16        23.08 o                         
   2   9   2         74.12        146.73        63.53 o                         
  -2  10   2          5.92         56.98        50.65 o                         
  -1  10   2          8.62        -35.86        39.98 o                         
   0  10   2          2.17          0.46        25.43 o                         
   1  10   2          5.73          4.00        16.90 o                         
  -7   1   3         97.55        129.78        58.82 o                         
  -6   1   3          3.06        -37.35        37.35 o                         
  -5   1   3          2.96         10.72        15.70 o                         
  -3   1   3        283.46        310.23        17.38 o                         
  -2   1   3         24.11         13.56         3.77 o                         
  -1   1   3        418.06        392.07        29.26 o                         
  -7   2   3         58.15         59.99        41.53 o                         
  -6   2   3         40.13         23.99        14.24 o                         
  -5   2   3          0.10         -1.21         7.38 o                         
  -4   2   3          0.11          1.09         9.73 o                         
  -3   2   3        903.12        961.34        33.70 o                         
  -2   2   3       1645.61       1568.67        67.15 o                         
  -1   2   3       6607.50       6449.94        90.79 o                         
   0   2   3         87.52         57.65        30.52 o                         
  -7   3   3        146.44        267.12        89.35 o                         
  -6   3   3        564.61        536.96        71.37 o                         
  -5   3   3         14.12         27.04         8.95 o                         
  -4   3   3         64.82         54.29         8.65 o                         
  -3   3   3          0.04         -9.93         9.93 o                         
  -1   3   3       1374.27       1412.37        56.38 o                         
   0   3   3        305.23        298.40        19.16 o                         
   1   3   3        218.77        198.67        49.17 o                         
  -8   4   3         31.77        -30.64        30.64 o                         
  -7   4   3         19.81         23.46        10.12 o                         
  -6   4   3          0.56        -44.89        44.89 o                         
  -5   4   3         81.83        118.24        29.96 o                         
  -3   4   3       1634.62       1626.26        75.36 o                         
  -2   4   3          9.66          2.85        12.92 o                         
  -1   4   3        199.50        214.00        29.16 o                         
   0   4   3        580.14        558.02        32.99 o                         
   1   4   3         11.05          6.61         6.58 o                         
   2   4   3       1344.13       1536.70        92.41 o                         
  -8   5   3         46.33         21.19        33.08 o                         
  -7   5   3         20.54         35.79        26.23 o                         
  -6   5   3          1.63         31.47        17.33 o                         
  -5   5   3          4.16        -21.36        21.36 o                         
  -4   5   3          6.49         17.29        16.68 o                         
  -3   5   3         21.80         38.12        21.43 o                         
  -2   5   3        139.02        271.72        57.94 o                         
  -1   5   3        554.00        578.12        93.47 o                         
   0   5   3         21.06         14.24         6.64 o                         
   1   5   3         99.24        106.02        23.50 o                         
   2   5   3        165.36        118.84        19.74 o                         
   3   5   3         10.44         16.88        16.11 o                         
   4   5   3         39.46        -19.26        46.37 o                         
  -8   6   3         27.28         44.87        63.83 o                         
  -7   6   3         20.11         11.70        21.57 o                         
  -6   6   3        138.40        173.40        44.34 o                         
  -5   6   3         64.35          4.89        51.92 o                         
  -4   6   3        115.03         67.68        20.00 o                         
  -3   6   3        248.96        390.15        46.43 o                         
  -2   6   3         13.66         13.23        15.34 o                         
  -1   6   3          1.07         51.10        34.72 o                         
   0   6   3          2.57         41.44        24.53 o                         
   1   6   3         34.24         22.10        13.87 o                         
   2   6   3          2.93        -32.87        32.87 o                         
   3   6   3        242.90        248.71        36.05 o                         
   4   6   3        288.18        198.99        35.87 o                         
  -7   7   3        113.82         71.38        63.93 o                         
  -6   7   3         19.04          8.84        33.89 o                         
  -5   7   3          2.97        -26.14        26.14 o                         
  -4   7   3         55.32         97.25        30.31 o                         
  -3   7   3          7.41        -14.32        18.10 o                         
  -2   7   3         53.57         73.21        25.00 o                         
  -1   7   3         74.06         92.20        34.60 o                         
   0   7   3         73.36         54.49        24.51 o                         
   1   7   3         32.40        127.37        69.90 o                         
   2   7   3         19.69        -19.39        19.39 o                         
   3   7   3        553.27        563.20        69.65 o                         
   4   7   3         24.34         15.42        16.70 o                         
  -6   8   3         39.66        119.10        72.90 o                         
  -5   8   3         30.58         38.00        42.31 o                         
  -4   8   3         16.32         25.83        31.64 o                         
  -3   8   3         10.42         20.78        12.03 o                         
  -2   8   3         21.90         10.17        20.57 o                         
  -1   8   3          0.94        -10.53        28.77 o                         
   0   8   3         54.58         85.10        34.04 o                         
   1   8   3          1.15         30.39        23.38 o                         
   2   8   3        186.00        150.55        63.64 o                         
   3   8   3          9.60         -3.32        69.37 o                         
   4   8   3          3.72         -3.66         3.66 o                         
   5   8   3         13.09         -1.01        51.26 o                         
  -4   9   3          2.09        -62.31        62.31 o                         
  -3   9   3         59.32         40.00        66.01 o                         
  -2   9   3         88.49        114.86        47.26 o                         
  -1   9   3         10.60         36.71        18.06 o                         
   0   9   3          0.05          5.12        38.26 o                         
   1   9   3        377.56        622.17       114.13 o                         
  -2  10   3          0.09        114.10        73.74 o                         
  -1  10   3         25.16        -64.00        64.94 o                         
   0  10   3         40.52        -12.02        69.41 o                         
  -8   0   4         93.58        114.99       130.67 o                         
  -7   0   4          0.20        -56.98        56.98 o                         
  -6   0   4         11.68          4.45        22.83 o                         
  -5   0   4       2457.93       2893.51       213.65 o                         
  -4   0   4        381.23        568.78        94.03 o                         
  -3   0   4       5238.73       5230.14        93.22 o                         
  -8   1   4       1300.19        923.60       401.78 o                         
  -7   1   4          0.74        -13.16        29.25 o                         
  -6   1   4        141.93        129.88        41.72 o                         
  -5   1   4         15.13         40.43        10.33 o                         
  -4   1   4        342.96        306.46        17.69 o                         
  -3   1   4        738.77        820.21        26.58 o                         
  -2   1   4        280.45        250.08        58.95 o                         
  -8   2   4        251.99        406.66        96.15 o                         
  -7   2   4        134.59         55.35        31.97 o                         
  -6   2   4         95.54         87.07        14.77 o                         
  -5   2   4         38.13         36.18         9.68 o                         
  -4   2   4        573.69        598.00        28.53 o                         
  -3   2   4          8.48        -64.59        64.59 o                         
  -2   2   4       5369.62       5526.52       104.42 o                         
  -1   2   4       8021.22       8061.42       236.82 o                         
  -8   3   4         57.48         58.91        30.53 o                         
  -7   3   4         85.26         75.88        39.43 o                         
  -6   3   4         16.32         27.90        16.96 o                         
  -5   3   4        156.08        111.70        20.99 o                         
  -4   3   4        203.60        228.60        19.16 o                         
  -3   3   4        156.51        184.59        29.99 o                         
  -1   3   4        556.06        480.68        32.45 o                         
   0   3   4          1.32        -17.55        17.55 o                         
  -8   4   4         26.75         23.11        20.91 o                         
  -7   4   4         20.85         10.64        13.07 o                         
  -6   4   4         10.57        -44.59        44.59 o                         
  -5   4   4        113.91        170.20        30.59 o                         
  -4   4   4        360.08        378.61        39.58 o                         
  -3   4   4       7437.49       7863.50       209.30 o                         
  -2   4   4       1221.18       1233.46       116.47 o                         
  -1   4   4        115.29        157.47        19.46 o                         
   0   4   4         18.83         14.18         5.00 o                         
   1   4   4       1077.34       1059.37        64.88 o                         
   2   4   4         43.40         57.57        43.75 o                         
  -8   5   4         51.64          7.44        60.86 o                         
  -7   5   4         24.40         46.30        15.44 o                         
  -6   5   4         25.20          2.40        12.96 o                         
  -5   5   4         74.72         58.84        36.44 o                         
  -4   5   4          4.48         -5.21        19.07 o                         
  -3   5   4        208.82        230.60        26.59 o                         
  -2   5   4        228.75        250.99        44.47 o                         
  -1   5   4        241.00        249.36        68.36 o                         
   0   5   4        119.70        168.21        24.36 o                         
   1   5   4        195.82        196.35        27.85 o                         
   2   5   4         11.08          6.75         8.49 o                         
   3   5   4        131.00        115.06        34.71 o                         
  -8   6   4          4.57         -3.75        27.70 o                         
  -7   6   4         19.94         15.20         7.08 o                         
  -6   6   4        175.70        151.66        58.74 o                         
  -5   6   4        350.04        330.72        81.83 o                         
  -4   6   4          0.44        -23.48        23.48 o                         
  -2   6   4         26.89          7.19        20.71 o                         
  -1   6   4        202.85        204.10        42.30 o                         
   0   6   4         34.76         50.15        11.76 o                         
   1   6   4         27.73        -27.77        27.77 o                         
   3   6   4          0.11        -10.12        10.12 o                         
  -7   7   4        188.72        127.54        78.23 o                         
  -6   7   4          2.45          3.40        41.35 o                         
  -5   7   4         33.72         56.05        19.29 o                         
  -4   7   4         50.37         18.14        25.20 o                         
  -3   7   4         13.90        -19.49        19.49 o                         
  -2   7   4         13.34         -2.08        16.44 o                         
  -1   7   4         10.66         44.48        34.05 o                         
   0   7   4        123.56        100.93        29.67 o                         
   2   7   4         71.47        128.70        47.16 o                         
   3   7   4          2.37         13.47        17.74 o                         
   4   7   4        119.44         49.82        34.09 o                         
  -6   8   4         15.44          2.92        44.09 o                         
  -5   8   4         76.55         87.63        66.72 o                         
  -4   8   4          0.55        -40.34        41.59 o                         
  -3   8   4         11.11         12.13        45.07 o                         
  -2   8   4         47.81         75.48        44.61 o                         
  -1   8   4          4.66          8.91        21.96 o                         
   0   8   4          0.01         10.74        18.07 o                         
   2   8   4         49.01         41.48        67.01 o                         
   3   8   4          0.15        -13.71        28.02 o                         
   4   8   4          1.80         30.50        29.70 o                         
  -4   9   4          0.01        -91.23        91.23 o                         
  -3   9   4         42.10         75.70        46.58 o                         
  -2   9   4         61.28         59.65        45.90 o                         
  -1   9   4          4.74        -10.69        20.76 o                         
   0   9   4          4.17         -1.81        19.42 o                         
  -1  10   4          0.16         42.97        18.01 o                         
  -9   1   5        354.31        469.70       160.58 o                         
  -8   1   5          3.65          3.69        26.86 o                         
  -6   1   5        290.13        350.53        49.25 o                         
  -5   1   5          1.40          2.75         8.51 o                         
  -4   1   5         76.75         45.90         5.31 o                         
  -3   1   5       1226.68       1193.17        47.85 o                         
  -2   1   5        220.41        228.11        37.60 o                         
  -9   2   5          9.38         11.49        62.18 o                         
  -8   2   5          1.60         36.79        37.25 o                         
  -7   2   5         41.16        -41.91        47.50 o                         
  -6   2   5         30.83        -11.34        19.84 o                         
  -5   2   5         11.79          9.61         8.78 o                         
  -4   2   5        197.21        223.49        23.20 o                         
  -2   2   5       1407.49       1596.74        93.43 o                         
  -1   2   5         32.60         46.91        17.14 o                         
  -9   3   5          1.31          4.66        21.02 o                         
  -8   3   5         59.71         86.59        53.39 o                         
  -7   3   5         20.16        104.30        47.61 o                         
  -6   3   5          4.93        -29.45        29.45 o                         
  -5   3   5         10.09         -3.46         7.97 o                         
  -4   3   5        678.99        729.78        53.04 o                         
  -3   3   5        571.03        503.63        36.43 o                         
  -2   3   5          8.87         -8.68        13.05 o                         
  -1   3   5          0.01         99.03        79.89 o                         
   0   3   5         11.79        113.41       125.10 o                         
  -9   4   5         10.59         -4.45        29.10 o                         
  -8   4   5          0.91        -17.63        44.29 o                         
  -7   4   5         10.10         94.86        46.73 o                         
  -6   4   5          6.69        -17.58        17.58 o                         
  -5   4   5          7.97         14.20        11.64 o                         
  -4   4   5        158.38        126.82        22.21 o                         
  -3   4   5       1573.18       1662.31        94.76 o                         
  -2   4   5        131.00        147.68        29.63 o                         
  -1   4   5         37.91         31.17        10.23 o                         
   0   4   5        129.84        164.52        23.13 o                         
   1   4   5         63.62         65.74        20.51 o                         
  -9   5   5        156.21        173.59       102.31 o                         
  -8   5   5         16.32         31.09        28.10 o                         
  -7   5   5         23.90        -29.02        42.00 o                         
  -6   5   5         36.34          2.06        12.58 o                         
  -5   5   5         30.66         34.17        18.37 o                         
  -4   5   5         39.78         13.97        11.62 o                         
  -3   5   5         32.73         41.21        22.53 o                         
  -2   5   5          3.23         -2.60        20.21 o                         
  -1   5   5         32.21         31.23        16.50 o                         
   0   5   5         70.93         57.37        22.26 o                         
   1   5   5        142.62        133.69        23.91 o                         
   2   5   5         22.44         24.33        12.00 o                         
  -8   6   5         27.92         47.10        35.70 o                         
  -7   6   5         28.75        -34.74        92.81 o                         
  -6   6   5         32.20         51.78        54.02 o                         
  -5   6   5       1388.94       1483.89        95.91 o                         
  -4   6   5          1.46         34.76        37.96 o                         
  -3   6   5         31.84        -39.61        39.61 o                         
  -2   6   5         15.14         14.31       102.92 o                         
  -1   6   5        241.81        197.13        44.02 o                         
   0   6   5         42.16        -29.43        29.43 o                         
   2   6   5         99.41        104.37        21.94 o                         
   3   6   5          7.06         -4.56         8.42 o                         
  -7   7   5          0.90        -52.55        52.55 o                         
  -6   7   5         40.00         62.38        36.54 o                         
  -5   7   5         37.85         26.15        17.01 o                         
  -4   7   5         60.09        136.06        72.56 o                         
  -2   7   5         17.85         40.86        26.82 o                         
  -1   7   5         45.64          3.15        18.07 o                         
   0   7   5         58.24         60.08        13.52 o                         
   1   7   5         11.48         -0.43        26.09 o                         
   2   7   5          0.16         24.41        30.26 o                         
   3   7   5         79.87        152.44        50.18 o                         
  -5   8   5          0.23         37.42        53.10 o                         
  -4   8   5         29.31         -7.89        35.16 o                         
  -3   8   5        118.14        179.22        54.81 o                         
  -2   8   5          3.16        -16.82        16.82 o                         
  -1   8   5          0.45        -22.80        31.60 o                         
   2   8   5         10.71        -85.55        85.55 o                         
   3   8   5        120.48        132.77        51.17 o                         
  -4   9   5         55.24        133.05        75.48 o                         
  -3   9   5         38.74         67.33        58.99 o                         
  -2   9   5         12.46        -16.39        30.82 o                         
  -1   9   5          8.22          9.42        20.80 o                         
   0   9   5          0.32         29.25        78.69 o                         
  -9   0   6         12.53        103.68        72.39 o                         
  -8   0   6        465.98        632.34       249.75 o                         
  -7   0   6        230.22        554.37       152.97 o                         
  -6   0   6         72.11         51.36        17.41 o                         
  -5   0   6         25.12         10.71        12.01 o                         
  -4   0   6       8565.41       8448.56       183.96 o                         
  -9   1   6        240.53        229.98        68.53 o                         
  -8   1   6         92.75        159.72        50.86 o                         
  -7   1   6        379.94        630.09       185.12 o                         
  -6   1   6        204.60        150.59        28.23 o                         
  -5   1   6       1105.35       1101.54        61.08 o                         
  -4   1   6         52.43         62.82        12.67 o                         
  -2   1   6          0.00        -15.61        15.61 o                         
 -10   2   6         95.49        -33.44        78.24 o                         
  -9   2   6         31.86        104.06        53.35 o                         
  -8   2   6         58.41         54.22        44.84 o                         
  -7   2   6          5.90        -25.21        25.21 o                         
  -6   2   6        533.42        499.35        69.74 o                         
  -5   2   6       1669.20       1803.59       145.27 o                         
  -4   2   6        629.01        572.98        47.79 o                         
 -10   3   6         15.68         20.57        56.54 o                         
  -9   3   6          9.04        110.96        80.21 o                         
  -8   3   6         13.90        -32.31        50.38 o                         
  -7   3   6        279.53        280.36        62.93 o                         
  -6   3   6          2.16        -38.46        45.37 o                         
  -5   3   6          2.17          9.00        17.56 o                         
  -4   3   6        174.32        123.04        17.11 o                         
  -3   3   6          5.48         17.38        13.83 o                         
  -2   3   6        128.35         87.68        17.77 o                         
  -1   3   6         36.95         46.76        15.12 o                         
 -10   4   6          0.20          2.58        35.56 o                         
  -9   4   6         13.21        -62.30        84.75 o                         
  -8   4   6         96.13        144.06        78.72 o                         
  -7   4   6         52.58         50.10        79.22 o                         
  -6   4   6        214.90        190.51        43.22 o                         
  -5   4   6         13.29        -22.42        22.42 o                         
  -4   4   6         68.00         73.63        24.34 o                         
  -3   4   6        227.19        398.42       127.11 o                         
  -2   4   6        262.22        344.99        43.78 o                         
  -1   4   6          0.03         36.41        16.38 o                         
   0   4   6        186.70        180.94        27.14 o                         
  -9   5   6         13.20         46.07        76.08 o                         
  -8   5   6        127.30        191.12        76.35 o                         
  -7   5   6        114.27        222.45       126.47 o                         
  -6   5   6         82.21        104.35        42.27 o                         
  -5   5   6         15.58          3.57        26.69 o                         
  -4   5   6         10.96         50.40        26.64 o                         
  -3   5   6         58.08        257.21        82.76 o                         
  -2   5   6         31.53         65.83        57.10 o                         
  -1   5   6          3.09        -16.88        17.41 o                         
   0   5   6         37.93         40.52        10.85 o                         
   1   5   6        341.60        348.73        44.05 o                         
   2   5   6         12.57        -18.06        18.06 o                         
  -8   6   6          7.57          5.38        43.19 o                         
  -7   6   6         21.95         -7.57        39.68 o                         
  -6   6   6         27.16         15.30        17.83 o                         
  -5   6   6       1039.17       1107.10       104.64 o                         
  -4   6   6         18.02         23.36        17.20 o                         
  -3   6   6          0.50        -33.97        37.53 o                         
  -2   6   6          6.93          8.75        97.21 o                         
  -1   6   6         27.54        277.54       114.93 o                         
   1   6   6         13.53        -24.23        24.23 o                         
   2   6   6         10.89         39.97        15.28 o                         
  -7   7   6         13.04         75.46        76.22 o                         
  -6   7   6          6.68         -4.12        29.17 o                         
  -5   7   6          3.17         48.67        66.57 o                         
  -4   7   6          0.37        -17.11        17.11 o                         
  -3   7   6        221.54        141.53        58.73 o                         
  -2   7   6          0.23         47.34        34.65 o                         
  -1   7   6         11.01        -16.69        54.94 o                         
   0   7   6         18.10         86.84        54.26 o                         
   1   7   6        584.75        602.32        90.24 o                         
   2   7   6         29.61         19.45        11.34 o                         
   3   7   6         46.72          7.74        13.09 o                         
  -5   8   6         11.64         54.97        58.31 o                         
  -4   8   6         57.46         47.96        65.52 o                         
  -3   8   6         25.37          2.23        14.48 o                         
  -2   8   6          9.12          3.35        45.58 o                         
  -1   8   6          0.68         -1.79        41.18 o                         
   1   8   6         25.40        132.65        92.84 o                         
   2   8   6        130.51        196.60        74.16 o                         
   3   8   6          0.32         12.97        79.79 o                         
  -4   9   6          0.14         -1.79        40.23 o                         
  -3   9   6          1.34         40.62        97.94 o                         
  -2   9   6          0.36          8.58        58.93 o                         
  -1   9   6         75.56        135.97        99.14 o                         
 -10   1   7          7.02         56.50       160.93 o                         
  -9   1   7         55.46         25.36        56.03 o                         
  -8   1   7         32.97         77.37        54.35 o                         
  -7   1   7         10.64         -6.41        27.77 o                         
  -6   1   7        215.96        285.35        51.89 o                         
  -5   1   7        328.54        456.59        51.66 o                         
  -4   1   7        131.40        147.63        37.76 o                         
  -2   1   7        170.46        416.78       129.30 o                         
  -9   2   7          1.33          4.08        21.26 o                         
  -8   2   7          9.98         15.31        25.03 o                         
  -7   2   7          1.54         49.36        47.97 o                         
  -6   2   7        692.77        693.89        74.51 o                         
  -5   2   7         69.18         36.13        11.15 o                         
  -4   2   7        189.31        189.25        35.78 o                         
  -3   2   7         87.07         43.15        22.06 o                         
  -2   2   7         81.22         26.65        31.31 o                         
 -10   3   7        197.06        319.27       135.67 o                         
  -9   3   7          8.82         60.05       106.02 o                         
  -8   3   7         17.48         26.77       145.05 o                         
  -7   3   7         14.05         -7.92        29.51 o                         
  -5   3   7         17.67         22.22        27.59 o                         
  -4   3   7          1.21         -0.68        22.19 o                         
  -3   3   7        116.84        181.80        61.94 o                         
  -2   3   7         31.32         45.33        11.14 o                         
  -1   3   7         82.00         99.26        20.70 o                         
 -10   4   7          0.00         28.58        35.94 o                         
  -9   4   7          9.11          2.49       149.45 o                         
  -8   4   7        152.40        220.02        98.26 o                         
  -7   4   7         91.10         19.65        25.86 o                         
  -6   4   7         11.34         43.47        17.76 o                         
  -5   4   7        111.73        209.39        57.32 o                         
  -4   4   7         73.70        139.47        56.75 o                         
  -2   4   7         15.61         47.05        29.22 o                         
  -1   4   7        456.02        476.48        45.02 o                         
   0   4   7        526.78        536.63        61.72 o                         
  -9   5   7          2.83        -28.89        54.43 o                         
  -8   5   7         85.78         60.62        26.01 o                         
  -7   5   7          0.69        -50.83        60.70 o                         
  -6   5   7          2.20        -26.47        26.47 o                         
  -5   5   7        304.94        384.90        59.14 o                         
  -4   5   7         10.02        -68.07        68.07 o                         
  -3   5   7          3.67        -44.72        44.72 o                         
  -2   5   7         86.07        202.36       102.87 o                         
  -1   5   7        231.85        210.80        39.74 o                         
   1   5   7        115.90        129.93        26.37 o                         
  -8   6   7         16.05          5.24        37.48 o                         
  -7   6   7          0.02         17.06        20.70 o                         
  -6   6   7         38.61        -14.77        35.83 o                         
  -5   6   7        210.77        157.03        42.84 o                         
  -4   6   7        454.01        457.12        69.66 o                         
  -3   6   7         81.02        133.12        81.39 o                         
  -2   6   7        380.75        305.80       120.78 o                         
  -1   6   7        134.09         80.00        72.44 o                         
   0   6   7        363.46        490.22        98.28 o                         
   1   6   7        123.29        108.89        26.30 o                         
   2   6   7         14.24        -24.07        24.07 o                         
  -6   7   7         16.95         -5.52        50.28 o                         
  -5   7   7          0.06          2.60       110.18 o                         
  -4   7   7         31.64         -0.86        14.29 o                         
  -3   7   7         48.82         12.05        34.01 o                         
  -2   7   7         55.28         73.03        71.71 o                         
  -1   7   7         32.06         59.34        51.49 o                         
   0   7   7        360.56        452.66        87.64 o                         
   1   7   7         50.35         43.97        44.31 o                         
   2   7   7         11.06          5.82        22.15 o                         
  -5   8   7          2.20         70.81        30.87 o                         
  -4   8   7          1.32        -75.80        75.80 o                         
  -3   8   7         13.36          4.75        20.10 o                         
  -2   8   7         45.21          7.10        60.79 o                         
  -1   8   7         14.28        269.40       168.94 o                         
   1   8   7        161.10         84.14        48.29 o                         
   2   8   7          0.25        -27.66        43.03 o                         
  -4   9   7          2.87         14.00        34.13 o                         
  -3   9   7          3.30        -16.88        33.25 o                         
  -2   9   7         25.13         69.22        50.96 o                         
  -1   9   7         43.47         67.59        39.79 o                         
  -7   0   8        373.67        259.11       103.69 o                         
  -6   0   8         30.10         19.18        24.79 o                         
  -5   0   8        836.76        993.79        99.28 o                         
  -3   0   8        203.74        196.48        24.87 o                         
  -8   1   8          2.28       -113.45       113.45 o                         
  -7   1   8         38.46         -3.52        24.57 o                         
  -6   1   8          5.37        -54.93        55.81 o                         
  -5   1   8         29.00         15.98        14.05 o                         
  -3   1   8         75.61        102.45        27.90 o                         
  -9   2   8          2.26         40.87        61.70 o                         
  -8   2   8          2.98         12.96        24.48 o                         
  -7   2   8          0.35         36.09        27.38 o                         
  -6   2   8        224.20        132.98        64.92 o                         
  -5   2   8        399.07        413.08        82.93 o                         
  -2   2   8          2.15        -12.88        12.88 o                         
 -10   3   8        231.37        191.23       111.51 o                         
  -9   3   8         29.36         34.77        22.13 o                         
  -8   3   8         50.94         -0.77        32.03 o                         
  -7   3   8        470.36        456.40        99.83 o                         
  -6   3   8          1.30        -28.85        28.85 o                         
  -5   3   8          3.64        -18.51        42.44 o                         
  -4   3   8         10.23          2.16         6.52 o                         
  -3   3   8         81.87         28.64        25.29 o                         
  -2   3   8        133.02        151.26        37.79 o                         
  -1   3   8         35.30         42.73        17.46 o                         
 -10   4   8          0.00         82.86       102.00 o                         
  -9   4   8          8.18        -13.64        67.91 o                         
  -8   4   8        121.28        163.00        79.31 o                         
  -7   4   8          0.11         49.12        20.81 o                         
  -6   4   8          9.54         -2.06        25.39 o                         
  -5   4   8        114.59        -37.16        63.19 o                         
  -4   4   8         19.49         26.04        14.72 o                         
  -3   4   8         54.37        123.83        66.02 o                         
  -2   4   8        647.45        826.82       150.44 o                         
  -1   4   8         34.65         21.21        18.33 o                         
   0   4   8        340.02        289.86        59.84 o                         
  -9   5   8         48.15        117.46        96.52 o                         
  -8   5   8          1.03        -34.06        39.23 o                         
  -7   5   8          4.34         15.90        89.70 o                         
  -6   5   8          0.00         20.76        21.12 o                         
  -5   5   8        333.50        242.42        60.53 o                         
  -4   5   8          0.78        -22.42        25.25 o                         
  -2   5   8         64.98         38.81        33.61 o                         
  -1   5   8        732.99        706.56        82.61 o                         
   0   5   8          6.73        -19.93        19.93 o                         
   1   5   8        115.88         34.48        60.82 o                         
  -8   6   8          9.96         12.13        62.35 o                         
  -7   6   8         33.63        -21.42       137.90 o                         
  -6   6   8          0.17         45.83        77.08 o                         
  -5   6   8          3.15         37.27        24.99 o                         
  -4   6   8         67.19        251.17       103.78 o                         
  -3   6   8         24.44        -26.16        36.79 o                         
  -2   6   8         42.65         74.28        76.00 o                         
  -1   6   8         23.23        109.11        52.65 o                         
   0   6   8          2.49         11.02        41.40 o                         
   1   6   8         40.42         55.23        18.85 o                         
  -6   7   8          1.86        -14.37        38.82 o                         
  -5   7   8          2.76        -31.05        31.05 o                         
  -4   7   8          1.19          3.39        26.92 o                         
  -2   7   8         43.81         50.74        67.92 o                         
   0   7   8        313.84        372.49       187.34 o                         
   1   7   8          4.68         65.39        40.41 o                         
  -5   8   8         26.59         29.26        22.04 o                         
  -4   8   8         37.90          5.63        27.49 o                         
  -3   8   8          4.83         11.05        67.56 o                         
  -2   8   8         19.93        -21.51        60.75 o                         
   1   8   8         68.94        137.69        44.43 o                         
   2   8   8          1.41         -4.92        54.20 o                         
  -4   9   8          8.49        100.46        58.23 o                         
  -3   9   8          4.91          1.84        20.56 o                         
  -2   9   8         23.85        127.52        53.01 o                         
   2   9   8         94.60        116.79        74.83 o                         
  -8   1   9         30.06        -47.67        89.10 o                         
  -7   1   9         89.19         47.71        53.92 o                         
  -6   1   9         49.01         35.09        62.14 o                         
  -3   1   9         41.12         64.97        20.11 o                         
  -9   2   9         13.01        -46.76        46.76 o                         
  -8   2   9         47.47         43.30        42.56 o                         
  -7   2   9         46.25         24.46        17.63 o                         
  -6   2   9          4.86        -44.98        44.98 o                         
  -3   2   9        120.48        151.24        37.97 o                         
  -2   2   9        457.97        495.04        64.58 o                         
 -10   3   9         25.78       -195.34       195.34 o                         
  -9   3   9          0.21         42.86        26.08 o                         
  -8   3   9          4.36          1.10        38.42 o                         
  -7   3   9         98.52         72.80        46.00 o                         
  -6   3   9          4.23          5.62        21.37 o                         
  -2   3   9         18.84         93.45        52.02 o                         
  -1   3   9        471.27        519.52        78.22 o                         
 -10   4   9         12.32       -120.78       121.65 o                         
  -9   4   9          0.05         -8.50        42.28 o                         
  -8   4   9         65.02        103.22        73.01 o                         
  -7   4   9        184.87        171.81        85.78 o                         
  -6   4   9        235.77        314.51        93.79 o                         
  -4   4   9          1.12        -32.50        32.50 o                         
  -3   4   9         36.00         51.56        50.97 o                         
  -2   4   9         96.97        239.77       100.40 o                         
  -1   4   9         10.49        -12.28        13.32 o                         
   0   4   9        344.96        261.67        88.71 o                         
  -9   5   9         58.09         75.57        97.96 o                         
  -8   5   9          9.75         68.14       100.08 o                         
  -7   5   9          2.06        -40.11        86.76 o                         
  -6   5   9         44.01         64.32        36.65 o                         
  -5   5   9          4.06        166.03       116.47 o                         
  -4   5   9          0.24         88.75        43.79 o                         
  -3   5   9         16.93        -53.11        53.11 o                         
  -2   5   9        805.96       1249.49       204.46 o                         
  -1   5   9         34.91         65.73        36.47 o                         
   0   5   9         23.86         19.29        16.80 o                         
  -7   6   9         60.48         44.40        52.35 o                         
  -6   6   9         13.52          6.53        30.40 o                         
  -5   6   9          5.25        -16.76        32.15 o                         
  -4   6   9          2.10          3.61        22.99 o                         
  -3   6   9          7.45         36.98        68.29 o                         
  -1   6   9        673.20        918.51       207.43 o                         
   0   6   9         28.33          5.22        20.24 o                         
   1   6   9         31.71         32.88        24.24 o                         
  -6   7   9          0.71         66.33        42.75 o                         
  -5   7   9         27.57        -27.01        44.86 o                         
  -4   7   9          8.09        -14.22        14.22 o                         
  -3   7   9          1.76        -27.48        32.37 o                         
   0   7   9        235.68        340.17       188.03 o                         
   1   7   9         54.84         37.72        81.32 o                         
  -5   8   9         13.82        -59.21        59.21 o                         
  -4   8   9         30.48        147.18        64.37 o                         
  -3   8   9         57.36         44.67        48.57 o                         
   1   8   9         16.37        -46.07        46.07 o                         
  -3   9   9         33.65        110.10        88.23 o                         
  -8   0  10         28.22        -84.03        96.75 o                         
  -7   0  10        104.72         29.77        81.50 o                         
  -6   0  10         46.56        129.53        72.02 o                         
  -8   1  10          8.94          9.22        33.61 o                         
  -7   1  10         35.45         33.30        38.34 o                         
  -6   1  10         42.25         -4.26        70.40 o                         
  -3   1  10        175.57        245.13        60.36 o                         
  -8   2  10         47.58         48.40        89.36 o                         
  -7   2  10        155.30        226.28        93.50 o                         
  -6   2  10         34.22         24.71        30.62 o                         
  -2   2  10       3421.51       3388.03       249.74 o                         
  -8   3  10         43.60         74.55       171.22 o                         
  -6   3  10        235.43        235.28        67.68 o                         
  -3   3  10        151.98        256.72        92.00 o                         
  -2   3  10        297.85        370.91        61.74 o                         
  -7   4  10        178.14        226.98       145.85 o                         
  -6   4  10         14.07        -37.40        44.38 o                         
  -2   4  10         14.60       -115.63       115.63 o                         
  -1   4  10        179.47        163.59        45.12 o                         
  -7   5  10         12.82         22.49        29.28 o                         
  -6   5  10          3.85         -2.99        27.47 o                         
  -4   5  10          0.75        -59.28        68.20 o                         
  -2   5  10        681.81       1155.07       220.34 o                         
  -1   5  10         10.12         23.56        23.75 o                         
   0   5  10         12.49          4.94         9.85 o                         
  -7   6  10         21.38         19.97        23.82 o                         
  -6   6  10          2.04          4.83        51.18 o                         
  -4   6  10         40.27        -13.61        35.21 o                         
  -1   6  10         10.90        -72.92        86.43 o                         
   0   6  10          6.04        -13.20        13.20 o                         
  -6   7  10          2.19         29.79        85.43 o                         
  -5   7  10         31.69         34.15        56.30 o                         
  -4   7  10         16.98         45.11        35.03 o                         
   0   7  10         42.76         96.93       110.10 o                         
  -5   8  10          1.08         61.00        63.90 o                         
  -4   8  10          0.74        -19.71        35.70 o                         
  -8   1  11        105.29        251.21       156.42 o                         
  -7   1  11        105.56        107.80        29.78 o                         
  -6   1  11        107.46        197.32        91.03 o                         
  -8   2  11         35.25        247.31       197.46 o                         
  -7   2  11          1.44         -0.70        48.07 o                         
  -6   2  11         60.11         -7.10        29.16 o                         
  -3   2  11        509.16        574.72        75.40 o                         
  -8   3  11          8.38       -118.24       118.24 o                         
  -7   3  11         14.33         40.01        41.37 o                         
  -6   3  11         12.41        154.77       135.34 o                         
  -2   3  11        133.56        141.31        32.22 o                         
  -7   4  11         32.80         79.46        65.15 o                         
  -6   4  11         49.32        -20.19        69.68 o                         
  -2   4  11         25.82         39.01        44.61 o                         
  -1   4  11        121.32         59.82        29.82 o                         
  -7   5  11         21.63        -22.26        83.59 o                         
  -6   5  11          1.82         91.40        54.71 o                         
  -2   5  11         33.69        157.34       100.36 o                         
  -1   5  11        335.61        433.88        72.72 o                         
  -7   6  11         26.12        -22.43        64.84 o                         
  -6   6  11          2.64       -105.57       150.82 o                         
  -1   6  11          2.14         32.14        13.12 o                         
   0   6  11         94.93         41.49        26.50 o                         
  -5   7  11        100.92        209.63       153.97 o                         
  -1   7  11         33.43         87.79        92.16 o                         
  -7   0  12          7.00       -122.53       122.53 o                         
  -9   1  12          1.26         -9.68        74.86 o                         
  -8   1  12        162.07         94.98       111.19 o                         
  -7   1  12          0.78         22.25        64.57 o                         
  -8   2  12          1.95         49.26        71.52 o                         
  -7   2  12          2.22         30.02        81.91 o                         
  -8   3  12          1.61         10.69        48.01 o                         
  -7   3  12          0.07         26.25        85.91 o                         
  -2   3  12          1.79         28.08        54.26 o                         
  -8   4  12          6.75        -26.87        26.87 o                         
  -7   4  12          0.42         17.97        37.40 o                         
  -6   4  12          4.48        -92.24        92.24 o                         
  -2   4  12        324.52        541.84       107.73 o                         
  -1   4  12        201.21         59.59        56.99 o                         
  -8   5  12        104.75         43.58       101.97 o                         
  -7   5  12         76.75         85.46        98.46 o                         
  -6   5  12         31.98        128.03        92.00 o                         
  -2   5  12         29.83         63.96        52.94 o                         
  -1   5  12        400.30        342.43        87.93 o                         
  -7   6  12         50.61         -2.36       126.60 o                         
  -6   6  12         72.46        212.43       134.58 o                         
  -2   6  12         23.57         29.71        10.93 o                         
  -1   6  12          5.73        -48.88        65.86 o                         
  -1   7  12         20.12        151.61       117.22 o                         
  -3   8  12          0.07          5.27        80.80 o                         
  -8   1  13          0.76         -8.57        50.91 o                         
  -7   1  13        281.95        335.54       143.74 o                         
  -7   2  13         56.47        102.76        72.29 o                         
  -8   3  13         53.47         27.19        97.23 o                         
  -7   3  13         14.74         25.76        72.16 o                         
  -2   3  13          0.86        -30.90        30.90 o                         
  -8   4  13          5.51         30.37        97.82 o                         
  -7   4  13         14.79         66.79        47.84 o                         
  -2   4  13         50.15        112.57        81.20 o                         
  -7   5  13         60.79        407.59       249.27 o                         
  -2   5  13         11.82        -86.42        86.42 o                         
  -6   6  13         93.20         54.13       132.65 o                         
  -2   6  13         19.63         82.35        73.67 o                         
  -8   0  14         48.53       -112.10       137.83 o                         
  -8   1  14          0.11        -32.58       116.23 o                         
  -7   2  14        184.63        186.16       133.27 o                         
  -8   3  14         25.79        -22.92        77.71 o                         
  -7   3  14         10.83         11.55        13.09 o                         
  -8   4  14          0.05        -35.02        53.19 o                         
  -7   4  14          0.42         33.88        42.90 o                         
  -2   4  14         58.26         59.60        28.07 o                         
  -7   5  14          1.80        -91.51        91.51 o                         
  -8   3  15        363.34        151.19       212.74 o                         
  -7   4  15         43.46         10.03        89.56 o                         
                                                                                
